# Supplementary material for: Next generation sequencing and de novo transcriptome analysis of Costus pictus D. Don, a non-model plant with potent anti-diabetic properties
Source: BMC Genomics. 2012 Nov 23;13:663. doi: 10.1186/1471-2164-13-663 (PMC3533581; doi:10.1186/1471-2164-13-663)
Supplement: Additional file 2 — PlantCyc Enzyme Annotations. The tab delimited table lists the pathway annotations from PlantCyc enzymes annotation. [file 1471-2164-13-663-S2.xls]

## Sheet: Sheet1
Transcript	Transcirpt Length	PlantCyc Enzyme	Enzyme Length	% Identity	Alignment Length	Mismatches	Gaps	Transcript Start	Transcript End	Enzyme Start	Enzyme End	Evalue	Bit Score	Enzyme ID	Organism	Pathway	Enzyme Name
Locus_1_Transcript_1/1_Confidence_1.000_Length_1795	1795	SGN-U577904_PlantCyc_SGN-U314706-MONOMER	527	91.5	459	39	0	266	1642	69	527	0	855	SGN-U314706	Solanum lycopersicum	starch biosynthesis	ADP-glucose pyrophosphorylase
Locus_1000_Transcript_1/1_Confidence_1.000_Length_3439	3439	SGN-U563958_PlantCyc_SGN-U315267-MONOMER	421	34.95	289	160	5	1917	2708	110	395	6e-41	164	SGN-U315267	Solanum lycopersicum	heme biosynthesis from uroporphyrinogen-III I	UROPORPHYRINOGEN DECARBOXYLASE
Locus_10013_Transcript_1/1_Confidence_1.000_Length_320	320	Q7X919_PlantCyc_MONOMER-13678	844	31.51	73	50	0	29	247	403	475	5e-08	50.4	RcOMT3	Rosa chinensis	1,3,5-trimethoxybenzene biosynthesis	3,5-dimethoxyphenol O-methyltransferase||3,5-dihydroxyanisole O-methyltransferase
Locus_10015_Transcript_1/1_Confidence_1.000_Length_572	572	Q9FVS9_PlantCyc_AT1G57750-MONOMER	497	32.43	148	97	2	133	570	26	172	4e-23	102	AT1G57750	Arabidopsis thaliana	sphingolipid biosynthesis (plants)	fatty acid (omega-1)-hydroxylase||midchain alkane hydroxylase
Locus_10022_Transcript_1/1_Confidence_1.000_Length_548	548	P42792_PlantCyc_ATMG00220-MONOMER	393	94.23	156	9	0	2	469	238	393	1e-85	309	ATMG00220	Arabidopsis thaliana	aerobic respiration -- electron donor II	ubiquinol-cytochrome-c reductase
Locus_10029_Transcript_1/1_Confidence_1.000_Length_1549	1549	Q941D0_PlantCyc_MONOMER-13724	443	39.94	318	167	11	306	1229	97	400	3e-48	187	laccase	Toxicodendron vernicifluum	oligomeric urushiol biosynthesis	lacquer laccase||lacquer laccase
Locus_10049_Transcript_1/1_Confidence_1.000_Length_487	487	A3QME3_PlantCyc_MONOMER-13895	521	42.17	83	48	0	209	457	36	118	2e-15	76.3	WS1	Petunia x hybrida	triacylglycerol biosynthesis	wax synthase/diacylglycerol acyltransferase||wax synthase/diacyglycerol acyltransferase||wax synthase/diacylglycerol acyltransferase
Locus_10053_Transcript_1/1_Confidence_1.000_Length_1280	1280	P22185_PlantCyc_MONOMER-10382	349	72.4	279	74	1	21	857	74	349	1e-120	427	AOX1	Sauromatum guttatum	aerobic respiration -- electron donor III	ubiquinone oxidase||ubiquinone oxidase
Locus_10060_Transcript_1/1_Confidence_1.000_Length_3213	3213	Q941D0_PlantCyc_MONOMER-13724	443	35.19	341	203	5	1274	297	60	397	3e-53	205	laccase	Toxicodendron vernicifluum	oligomeric urushiol biosynthesis	lacquer laccase||lacquer laccase
Locus_10063_Transcript_1/1_Confidence_1.000_Length_1198	1198	Q9SQI8_PlantCyc_AT3G25860-MONOMER	480	71.72	396	101	4	1179	1	47	434	1e-154	540	AT3G25860	Arabidopsis thaliana	acetyl-CoA biosynthesis (from pyruvate)	dihydrolipoyllysine-residue acetyltransferase
Locus_10074_Transcript_1/1_Confidence_1.000_Length_1397	1397	Q9C9P4_PlantCyc_AT1G74960-MONOMER	541	80.73	436	83	1	5	1312	107	541	0	733	AT1G74960	Arabidopsis thaliana	stearate biosynthesis II (plants)	3-oxoacyl-[acyl-carrier-protein] synthase||3-oxoacyl-[acyl-carrier-protein] synthase||3-oxoacyl-[acyl-carrier-protein] synthase||3-oxoacyl-[acyl-carrier-protein] synthase||3-oxoacyl-[acyl-carrier-protein] synthase||3-oxoacyl-[acyl-carrier-protein] synthase||3-oxoacyl-[acyl-carrier-protein] synthase||3-oxoacyl-[acyl-carrier protein] synthase||3-oxoacyl-[acyl-carrier protein] synthase
Locus_1008_Transcript_1/2_Confidence_1.000_Length_1011	1011	Q9MBF0_PlantCyc_MONOMER-11831	396	57.94	252	77	1	254	1009	7	229	2e-81	296	PDCHSX	Pinus densiflora	pinobanksin biosynthesis	pinocembrin chalcone synthase
Locus_1008_Transcript_2/2_Confidence_1.000_Length_924	924	Q9MBF0_PlantCyc_MONOMER-11831	396	65.47	223	77	0	254	922	7	229	5e-86	312	PDCHSX	Pinus densiflora	pinobanksin biosynthesis	pinocembrin chalcone synthase
Locus_10082_Transcript_1/1_Confidence_1.000_Length_1688	1688	SGN-U577215_PlantCyc_SGN-U313539-MONOMER	305	59.55	314	107	5	173	1111	7	301	1e-101	365	SGN-U313539	Solanum lycopersicum	glycolysis II	PYRUVATE KINASE
Locus_10095_Transcript_1/2_Confidence_1.000_Length_1573	1573	SGN-U577228_PlantCyc_SGN-U315464-MONOMER	517	30.37	438	267	14	1523	273	78	498	5e-37	150	SGN-U315464	Solanum lycopersicum	glycine betaine biosynthesis III (plants)	BETAINE ALDEHYDE DEHYDROGENASE
Locus_10095_Transcript_2/2_Confidence_1.000_Length_1573	1573	SGN-U577228_PlantCyc_SGN-U315464-MONOMER	517	30.37	438	267	14	1523	273	78	498	5e-37	150	SGN-U315464	Solanum lycopersicum	glycine betaine biosynthesis III (plants)	BETAINE ALDEHYDE DEHYDROGENASE
Locus_10118_Transcript_1/2_Confidence_1.000_Length_1755	1755	SGN-U583843_PlantCyc_SGN-U312934-MONOMER	485	63.91	327	114	2	1117	149	158	484	0	418	SGN-U312934	Solanum lycopersicum	ethylene biosynthesis from methionine	ACC SYNTHASE
Locus_10118_Transcript_2/2_Confidence_1.000_Length_1675	1675	SGN-U583843_PlantCyc_SGN-U312934-MONOMER	485	66.46	480	157	2	1576	149	5	484	0	647	SGN-U312934	Solanum lycopersicum	ethylene biosynthesis from methionine	ACC SYNTHASE
Locus_10119_Transcript_1/1_Confidence_1.000_Length_296	296	P33157_PlantCyc_AT3G57260-MONOMER	339	35.42	96	61	1	6	293	166	260	1e-12	65.9	AT3G57260	Arabidopsis thaliana	cellulose biosynthesis	glucan 1,3-beta-glucosidase
Locus_10133_Transcript_1/1_Confidence_1.000_Length_1220	1220	Q9M6F0_PlantCyc_MONOMER-13400	439	31.15	321	187	13	2	904	86	392	3e-34	140	TAT	Taxus cuspidata	taxol biosynthesis	taxa-4(20), 11(12)-dien-5&alpha;-ol-O-acetyl transferase
Locus_10155_Transcript_1/1_Confidence_1.000_Length_494	494	A3QME3_PlantCyc_MONOMER-13895	521	34.41	93	60	1	279	1	36	127	9e-14	70.9	WS1	Petunia x hybrida	triacylglycerol biosynthesis	wax synthase/diacylglycerol acyltransferase||wax synthase/diacyglycerol acyltransferase||wax synthase/diacylglycerol acyltransferase
Locus_1016_Transcript_1/2_Confidence_1.000_Length_1777	1777	Q39230_PlantCyc_AT5G27470-MONOMER	451	71.18	451	124	2	165	1499	1	451	0	672	AT5G27470	Arabidopsis thaliana	tRNA charging pathway	serine-tRNA ligase
Locus_1016_Transcript_2/2_Confidence_1.000_Length_1704	1704	Q39230_PlantCyc_AT5G27470-MONOMER	451	71.18	451	124	2	165	1499	1	451	0	672	AT5G27470	Arabidopsis thaliana	tRNA charging pathway	serine-tRNA ligase
Locus_10174_Transcript_1/2_Confidence_1.000_Length_1397	1397	SGN-U579230_PlantCyc_SGN-U316751-MONOMER	418	81.45	372	51	3	94	1173	41	406	2e-166	580	SGN-U316751	Solanum lycopersicum	PRPP biosynthesis I	PHOSPHORIBOSYL PYROPHOSPHATE SYNTHETASE
Locus_10174_Transcript_2/2_Confidence_1.000_Length_1519	1519	SGN-U579230_PlantCyc_SGN-U316751-MONOMER	418	80.73	384	56	3	94	1209	41	418	1e-170	594	SGN-U316751	Solanum lycopersicum	PRPP biosynthesis I	PHOSPHORIBOSYL PYROPHOSPHATE SYNTHETASE
Locus_10199_Transcript_1/2_Confidence_1.000_Length_946	946	Q9C5W3_PlantCyc_AT1G21640-MONOMER	985	60.76	288	113	0	83	946	55	342	7e-104	371	AT1G21640	Arabidopsis thaliana	NAD/NADH phosphorylation and dephosphorylation	NAD kinase
Locus_10199_Transcript_2/2_Confidence_1.000_Length_898	898	Q9C5W3_PlantCyc_AT1G21640-MONOMER	985	61.81	288	110	0	35	898	55	342	3e-105	376	AT1G21640	Arabidopsis thaliana	NAD/NADH phosphorylation and dephosphorylation	NAD kinase
Locus_1021_Transcript_3/3_Confidence_0.667_Length_832	832	Q9SRQ7_PlantCyc_AT3G03530-MONOMER	538	47.17	159	81	3	1	474	337	493	2e-32	134	AT3G03530	Arabidopsis thaliana	phospholipases	non-specific phospholipase C4
Locus_10210_Transcript_1/1_Confidence_1.000_Length_482	482	SGN-U574996_PlantCyc_SGN-U333910-MONOMER	323	34.78	138	83	2	463	53	9	140	2e-16	79.7	SGN-U333910	Solanum lycopersicum	cysteine biosynthesis I	O-acetylserine (thiol) lyase
Locus_10215_Transcript_1/1_Confidence_1.000_Length_3458	3458	Q8VYC5_PlantCyc_AT1G18270-MONOMER	1373	69.81	1080	322	4	3	3236	296	1373	0	1503	AT1G18270	Arabidopsis thaliana	glycolysis II	fructose-bisphosphate aldolase
Locus_10221_Transcript_1/1_Confidence_1.000_Length_771	771	O81498_PlantCyc_AT5G26310-MONOMER	481	35.07	211	134	2	116	748	6	213	3e-29	123	AT5G26310	Arabidopsis thaliana	monolignol glucosides biosynthesis	UDP-glycosyltransferase//coniferyl-alcohol glucosyltransferase
Locus_10230_Transcript_1/2_Confidence_1.000_Length_1920	1920	SGN-U580736_PlantCyc_SGN-U312618-MONOMER	524	82.6	431	68	1	3	1295	81	504	0	712	SGN-U312618	Solanum lycopersicum	phenylpropanoid biosynthesis, initial reactions	PHENYLALANINE AMMONIA-LYASE
Locus_10230_Transcript_2/2_Confidence_1.000_Length_1899	1899	SGN-U580736_PlantCyc_SGN-U312618-MONOMER	524	84.91	424	64	0	3	1274	81	504	0	729	SGN-U312618	Solanum lycopersicum	phenylpropanoid biosynthesis, initial reactions	PHENYLALANINE AMMONIA-LYASE
Locus_10238_Transcript_1/1_Confidence_1.000_Length_1174	1174	P62100_PlantCyc_ATCG00080-MONOMER	36	100	36	0	0	454	347	1	36	1e-14	75.9	PsbI	Arabidopsis thaliana	photosynthesis light reactions	photosystem II
Locus_10242_Transcript_1/1_Confidence_1.000_Length_844	844	SGN-U580380_PlantCyc_SGN-U314708-MONOMER	314	44.17	206	105	3	836	222	107	303	5e-49	189	SGN-U314708	Solanum lycopersicum	photorespiration	ribulose bisphosphate carboxylase/oxygenase
Locus_10263_Transcript_1/2_Confidence_1.000_Length_1763	1763	SGN-U563958_PlantCyc_SGN-U315267-MONOMER	421	34.26	289	162	6	294	1085	110	395	1e-39	159	SGN-U315267	Solanum lycopersicum	heme biosynthesis from uroporphyrinogen-III I	UROPORPHYRINOGEN DECARBOXYLASE
Locus_10263_Transcript_2/2_Confidence_1.000_Length_1749	1749	SGN-U563958_PlantCyc_SGN-U315267-MONOMER	421	33.55	313	170	8	294	1127	110	419	5e-40	160	SGN-U315267	Solanum lycopersicum	heme biosynthesis from uroporphyrinogen-III I	UROPORPHYRINOGEN DECARBOXYLASE
Locus_10297_Transcript_1/1_Confidence_1.000_Length_745	745	SGN-U577270_PlantCyc_SGN-U314700-MONOMER	143	93.13	131	9	0	84	476	13	143	2e-64	240	SGN-U314700	Solanum lycopersicum	photorespiration	ribulose bisphosphate carboxylase/oxygenase
Locus_10305_Transcript_1/1_Confidence_1.000_Length_263	263	Q941D0_PlantCyc_MONOMER-13724	443	34.94	83	47	2	263	15	196	271	2e-09	55.1	laccase	Toxicodendron vernicifluum	oligomeric urushiol biosynthesis	lacquer laccase||lacquer laccase
Locus_10316_Transcript_1/1_Confidence_1.000_Length_2063	2063	Q6WAU0_PlantCyc_MONOMER-6685	342	34.93	209	128	5	784	164	137	339	1e-25	113	PR	Mentha x piperita	menthol biosynthesis	(+)-pulegone reductase||(+)-pulegone reductase
Locus_10320_Transcript_1/1_Confidence_1.000_Length_627	627	Q6IVK8_PlantCyc_MONOMER-11088	380	49.73	183	90	2	3	551	199	379	2e-48	186	ADH2	Nicotiana tabacum	pyruvate fermentation to ethanol II	UDP-glucose dehydrogenase||alcohol dehydrogenase
Locus_10326_Transcript_1/1_Confidence_1.000_Length_445	445	Q8VWN6_PlantCyc_MONOMER-12496	798	44.44	90	42	1	200	445	484	573	1e-24	75.1	RFS	Pisum sativum	galactosylcyclitol biosynthesis	raffinose synthase||galactosyltransferase
Locus_10331_Transcript_1/1_Confidence_1.000_Length_500	500	SGN-U580976_PlantCyc_SGN-U314997-MONOMER	545	83.73	166	27	0	2	499	330	495	5e-79	287	SGN-U314997	Solanum lycopersicum	Flavanoid biosynthesis	4-COUMARATE COA LIGASE
Locus_10332_Transcript_1/1_Confidence_1.000_Length_791	791	Q941D0_PlantCyc_MONOMER-13724	443	30.12	166	98	6	96	566	165	321	2e-09	57.4	laccase	Toxicodendron vernicifluum	oligomeric urushiol biosynthesis	lacquer laccase||lacquer laccase
Locus_10349_Transcript_1/1_Confidence_1.000_Length_448	448	Q9SZT8_PlantCyc_AT4G37830-MONOMER	632	43.05	151	83	1	448	5	305	455	3e-34	138	AT4G37830	Arabidopsis thaliana	aerobic respiration -- electron donor II	complex IV
Locus_10351_Transcript_1/1_Confidence_1.000_Length_2729	2729	SGN-U586529_PlantCyc_SGN-U316758-MONOMER	198	31.69	183	98	6	242	745	8	178	3e-21	99	SGN-U316758	Solanum lycopersicum	photorespiration	hydroxypyruvate reductase
Locus_10358_Transcript_1/2_Confidence_1.000_Length_2043	2043	Q93V61_PlantCyc_AT3G03310-MONOMER	447	52.11	403	189	2	288	1484	24	426	8e-120	426	AT3G03310	Arabidopsis thaliana	phospholipases	phosphatidylcholine-sterol O-acyltransferase
Locus_10358_Transcript_2/2_Confidence_1.000_Length_1614	1614	Q93V61_PlantCyc_AT3G03310-MONOMER	447	51.57	351	167	1	12	1055	76	426	6e-104	372	AT3G03310	Arabidopsis thaliana	phospholipases	phosphatidylcholine-sterol O-acyltransferase
Locus_10376_Transcript_1/5_Confidence_0.545_Length_394	394	O23179_PlantCyc_AT4G37070-MONOMER	414	63.95	86	31	0	258	1	44	129	1e-32	114	AT4G37070	Arabidopsis thaliana	phospholipases	phospholipase A
Locus_10376_Transcript_2/5_Confidence_0.545_Length_408	408	Q3E9P5_PlantCyc_AT4G37070-MONOMER	383	51.47	136	35	1	408	1	25	129	3e-31	128	AT4G37070	Arabidopsis thaliana	phospholipases	phospholipase A
Locus_10376_Transcript_3/5_Confidence_0.455_Length_290	290	Q3E9P5_PlantCyc_AT4G37070-MONOMER	383	70.65	92	27	0	290	15	25	116	9e-34	135	AT4G37070	Arabidopsis thaliana	phospholipases	phospholipase A
Locus_10376_Transcript_4/5_Confidence_0.455_Length_290	290	Q3E9P5_PlantCyc_AT4G37070-MONOMER	383	70.65	92	27	0	290	15	25	116	1e-33	135	AT4G37070	Arabidopsis thaliana	phospholipases	phospholipase A
Locus_10376_Transcript_5/5_Confidence_0.545_Length_315	315	Q3E9P5_PlantCyc_AT4G37070-MONOMER	383	66.67	105	35	0	315	1	25	129	2e-36	144	AT4G37070	Arabidopsis thaliana	phospholipases	phospholipase A
Locus_10378_Transcript_1/1_Confidence_1.000_Length_1187	1187	O04130_PlantCyc_AT1G17745-MONOMER	624	79.49	395	81	0	2	1186	211	605	0	627	AT1G17745	Arabidopsis thaliana	serine biosynthesis	phosphoglycerate dehydrogenase
Locus_10389_Transcript_1/1_Confidence_1.000_Length_2485	2485	Q94A15_PlantCyc_AT5G14850-MONOMER	548	62.45	506	179	3	525	2012	37	541	0	653	AT5G14850	Arabidopsis thaliana	dolichyl-diphosphooligosaccharide biosynthesis	mannosyltransferase
Locus_104_Transcript_1/3_Confidence_0.600_Length_4589	4589	Q9SJU4_PlantCyc_AT2G21330-MONOMER	399	82.66	398	56	3	1608	448	4	399	0	648	AT2G21330	Arabidopsis thaliana	glycolysis II	fructose-bisphosphate aldolase (plastidic)
Locus_104_Transcript_2/3_Confidence_0.600_Length_4601	4601	Q9SJU4_PlantCyc_AT2G21330-MONOMER	399	82.66	398	56	3	1608	448	4	399	0	648	AT2G21330	Arabidopsis thaliana	glycolysis II	fructose-bisphosphate aldolase (plastidic)
Locus_104_Transcript_3/3_Confidence_0.600_Length_5544	5544	Q9SJU4_PlantCyc_AT2G21330-MONOMER	399	82.66	398	56	3	1608	448	4	399	0	648	AT2G21330	Arabidopsis thaliana	glycolysis II	fructose-bisphosphate aldolase (plastidic)
Locus_10401_Transcript_1/2_Confidence_1.000_Length_1004	1004	Q9SRQ7_PlantCyc_AT3G03530-MONOMER	538	67.28	217	71	0	1004	354	135	351	3e-89	323	AT3G03530	Arabidopsis thaliana	phospholipases	non-specific phospholipase C4
Locus_10401_Transcript_2/2_Confidence_1.000_Length_695	695	Q9SRQ7_PlantCyc_AT3G03530-MONOMER	538	66.67	231	77	0	695	3	135	365	6e-95	341	AT3G03530	Arabidopsis thaliana	phospholipases	non-specific phospholipase C4
Locus_1042_Transcript_1/1_Confidence_1.000_Length_1076	1076	Q3E8Z8_PlantCyc_AT5G27870-MONOMER	732	38.07	197	76	11	95	637	564	730	7e-10	59.7	AT5G27870	Arabidopsis thaliana	homogalacturonan degradation	pectinesterase
Locus_10422_Transcript_1/1_Confidence_1.000_Length_368	368	Q941D0_PlantCyc_MONOMER-13724	443	40.83	120	65	3	5	355	165	281	2e-19	89	laccase	Toxicodendron vernicifluum	oligomeric urushiol biosynthesis	lacquer laccase||lacquer laccase
Locus_10425_Transcript_1/1_Confidence_1.000_Length_570	570	Q3E8Z8_PlantCyc_AT5G27870-MONOMER	732	33.12	154	95	4	116	562	576	726	9e-09	54.7	AT5G27870	Arabidopsis thaliana	homogalacturonan degradation	pectinesterase
Locus_10432_Transcript_1/1_Confidence_1.000_Length_224	224	A3F5L3_PlantCyc_MONOMER-14102	385	82.43	74	13	0	1	222	274	347	2e-36	144	sbDES2	Sorghum bicolor	sorgoleone biosynthesis	palmitoleic acid delta 12 desaturase
Locus_10451_Transcript_1/1_Confidence_1.000_Length_387	387	Q84KJ7_PlantCyc_MONOMER-14094	486	64.29	98	33	1	387	100	389	486	3e-28	118	AMT2.1	Oryza sativa	ammonium transport	ammonium transporter
Locus_1046_Transcript_1/3_Confidence_0.500_Length_562	562	SGN-U581122_PlantCyc_SGN-U334189-MONOMER	529	75.21	121	30	0	562	200	166	286	8e-50	191	SGN-U334189	Solanum lycopersicum	phenylpropanoid biosynthesis, initial reactions	cinnamate 4-hydroxylase
Locus_1046_Transcript_2/3_Confidence_0.750_Length_2287	2287	SGN-U593104_PlantCyc_SGN-U334192-MONOMER	91	91.57	83	7	0	656	408	2	84	2e-40	162	SGN-U334192	Solanum lycopersicum	phenylpropanoid biosynthesis, initial reactions	cinnamate 4-hydroxylase
Locus_1046_Transcript_3/3_Confidence_0.750_Length_1271	1271	SGN-U581122_PlantCyc_SGN-U334189-MONOMER	529	78.95	361	75	1	1271	192	166	526	7e-169	588	SGN-U334189	Solanum lycopersicum	phenylpropanoid biosynthesis, initial reactions	cinnamate 4-hydroxylase
Locus_1047_Transcript_1/1_Confidence_1.000_Length_507	507	O22898_PlantCyc_AT2G47240-MONOMER	660	60.95	169	65	1	506	3	112	280	3e-59	222	AT2G47240	Arabidopsis thaliana	linoleate biosynthesis I (plants)	long-chain-fatty-acid-CoA ligase
Locus_10483_Transcript_1/1_Confidence_1.000_Length_1514	1514	SGN-U578875_PlantCyc_SGN-U318065-MONOMER	527	82.18	432	77	0	9	1304	96	527	0	731	SGN-U318065	Solanum lycopersicum	purine nucleotide metabolism (phosphotransfer and nucleotide modification)	ADENYLOSUCCINATE SYNTHETASE
Locus_10486_Transcript_1/2_Confidence_1.000_Length_1686	1686	Q59J81_PlantCyc_MONOMER-12776	500	40.5	484	271	11	1606	200	11	492	3e-90	327	cDOPA5GT	Mirabilis jalapa	betacyanin biosynthesis	UDPG:cyclo-DOPA 5-O-glucosyltransferase
Locus_10486_Transcript_2/2_Confidence_1.000_Length_1686	1686	Q59J81_PlantCyc_MONOMER-12776	500	40.91	484	269	11	1606	200	11	492	2e-91	331	cDOPA5GT	Mirabilis jalapa	betacyanin biosynthesis	UDPG:cyclo-DOPA 5-O-glucosyltransferase
Locus_10493_Transcript_1/1_Confidence_1.000_Length_726	726	Q941D0_PlantCyc_MONOMER-13724	443	32.77	238	137	8	696	13	106	330	4e-25	109	laccase	Toxicodendron vernicifluum	oligomeric urushiol biosynthesis	lacquer laccase||lacquer laccase
Locus_10518_Transcript_1/1_Confidence_1.000_Length_2576	2576	Q8W471_PlantCyc_AT4G14070-MONOMER	727	63.34	682	234	4	243	2288	61	726	0	881	AT4G14070	Arabidopsis thaliana	lipoate biosynthesis and incorporation I	acyl-ACP synthetase
Locus_10535_Transcript_1/1_Confidence_1.000_Length_2078	2078	Q9LYU8_PlantCyc_AT5G13280-MONOMER	569	78.47	497	106	1	1673	186	71	567	0	757	AT5G13280	Arabidopsis thaliana	homoserine biosynthesis	aspartate kinase
Locus_10549_Transcript_1/1_Confidence_1.000_Length_863	863	Q8L6Z9_PlantCyc_AT4G02120-MONOMER	556	89.41	236	25	0	719	12	1	236	5e-121	428	AT4G02120	Arabidopsis thaliana	pyrimidine ribonucleotides interconversion	CTP synthase
Locus_10552_Transcript_1/1_Confidence_1.000_Length_456	456	SGN-U590203_PlantCyc_SGN-U338822-MONOMER	871	56	150	64	2	449	3	78	226	1e-45	176	SGN-U338822	Solanum lycopersicum	13-LOX and 13-HPL pathway	lipoxygenase
Locus_10560_Transcript_1/2_Confidence_1.000_Length_745	745	Q56XU5_PlantCyc_AT1G06550-MONOMER	387	70.14	211	61	2	116	742	1	211	4e-81	295	AT1G06550	Arabidopsis thaliana	valine degradation I	3-hydroxyisobutyryl-CoA hydrolase
Locus_10560_Transcript_2/2_Confidence_1.000_Length_400	400	Q56XU5_PlantCyc_AT1G06550-MONOMER	387	66.22	74	25	0	176	397	138	211	2e-22	99	AT1G06550	Arabidopsis thaliana	valine degradation I	3-hydroxyisobutyryl-CoA hydrolase
Locus_10595_Transcript_1/4_Confidence_0.375_Length_585	585	Q9ZPI6_PlantCyc_AT4G29010-MONOMER	721	72.9	155	42	0	1	465	380	534	2e-65	243	AT4G29010	Arabidopsis thaliana	fatty acid &beta;-oxidation IV (unsaturated, even number)	enoyl-CoA hydratase
Locus_10595_Transcript_2/4_Confidence_0.625_Length_1468	1468	Q9ZPI6_PlantCyc_AT4G29010-MONOMER	721	66.58	365	97	1	1	1095	380	719	5e-142	499	AT4G29010	Arabidopsis thaliana	fatty acid &beta;-oxidation IV (unsaturated, even number)	enoyl-CoA hydratase
Locus_10595_Transcript_3/4_Confidence_0.625_Length_1856	1856	Q9ZPI6_PlantCyc_AT4G29010-MONOMER	721	69.97	333	100	0	485	1483	387	719	1e-140	494	AT4G29010	Arabidopsis thaliana	fatty acid &beta;-oxidation IV (unsaturated, even number)	enoyl-CoA hydratase
Locus_10595_Transcript_4/4_Confidence_0.625_Length_1393	1393	Q9ZPI6_PlantCyc_AT4G29010-MONOMER	721	71.47	340	97	0	1	1020	380	719	2e-146	513	AT4G29010	Arabidopsis thaliana	fatty acid &beta;-oxidation IV (unsaturated, even number)	enoyl-CoA hydratase
Locus_1060_Transcript_1/4_Confidence_0.625_Length_2324	2324	O65202_PlantCyc_AT4G16760-MONOMER	664	79.96	534	107	0	54	1655	4	537	0	884	AT4G16760	Arabidopsis thaliana	fatty acid &beta;-oxidation II (core pathway)	OPC8 acyl-CoA oxidase||OPC6 acyl-CoA oxidase||acyl-CoA oxidase
Locus_1060_Transcript_2/4_Confidence_0.250_Length_1779	1779	O65202_PlantCyc_AT4G16760-MONOMER	664	80.59	474	92	0	54	1475	4	477	0	790	AT4G16760	Arabidopsis thaliana	fatty acid &beta;-oxidation II (core pathway)	OPC8 acyl-CoA oxidase||OPC6 acyl-CoA oxidase||acyl-CoA oxidase
Locus_1060_Transcript_3/4_Confidence_0.375_Length_1847	1847	O65202_PlantCyc_AT4G16760-MONOMER	664	80.31	508	100	0	54	1577	4	511	0	846	AT4G16760	Arabidopsis thaliana	fatty acid &beta;-oxidation II (core pathway)	OPC8 acyl-CoA oxidase||OPC6 acyl-CoA oxidase||acyl-CoA oxidase
Locus_1060_Transcript_4/4_Confidence_0.625_Length_2200	2200	O65202_PlantCyc_AT4G16760-MONOMER	664	78.06	661	145	0	54	2036	4	664	0	1073	AT4G16760	Arabidopsis thaliana	fatty acid &beta;-oxidation II (core pathway)	OPC8 acyl-CoA oxidase||OPC6 acyl-CoA oxidase||acyl-CoA oxidase
Locus_10614_Transcript_1/1_Confidence_1.000_Length_380	380	Q9FZG4_PlantCyc_AT1G47840-MONOMER	493	48.53	68	33	1	14	217	426	491	7e-12	63.9	AT1G47840	Arabidopsis thaliana	trehalose degradation II (trehalase)	hexokinase//glucokinase
Locus_10647_Transcript_1/1_Confidence_1.000_Length_643	643	Q9S725_PlantCyc_AT3G21240-MONOMER	556	81.95	133	24	0	641	243	419	551	3e-60	225	AT3G21240	Arabidopsis thaliana	Flavanoid biosynthesis	4-coumarate-CoA ligase
Locus_10657_Transcript_1/1_Confidence_1.000_Length_2213	2213	Q8GUQ8_PlantCyc_AT4G34890-MONOMER	1361	78.09	671	147	0	42	2054	691	1361	0	1087	AT4G34890	Arabidopsis thaliana	guanosine nucleotides degradation I	xanthine dehydrogenase
Locus_10662_Transcript_1/1_Confidence_1.000_Length_1143	1143	Q941D0_PlantCyc_MONOMER-13724	443	37.67	292	170	7	176	1033	114	399	1e-44	175	laccase	Toxicodendron vernicifluum	oligomeric urushiol biosynthesis	lacquer laccase||lacquer laccase
Locus_10669_Transcript_1/2_Confidence_1.000_Length_1396	1396	Q500W7_PlantCyc_AT5G22130-MONOMER	450	57.49	287	111	2	339	1184	166	446	5e-143	354	AT5G22130	Arabidopsis thaliana	dolichyl-diphosphooligosaccharide biosynthesis	mannosyltransferase//alpha-1,4-mannosyltransferase
Locus_10669_Transcript_2/2_Confidence_1.000_Length_1175	1175	Q500W7_PlantCyc_AT5G22130-MONOMER	450	57.19	292	114	2	103	963	161	446	1e-99	358	AT5G22130	Arabidopsis thaliana	dolichyl-diphosphooligosaccharide biosynthesis	mannosyltransferase//alpha-1,4-mannosyltransferase
Locus_1067_Transcript_1/2_Confidence_1.000_Length_3106	3106	Q94B78_PlantCyc_AT4G33010-MONOMER	1037	82.77	894	152	1	431	3106	1	894	0	1504	AT4G33010	Arabidopsis thaliana	glycine cleavage complex	glycine dehydrogenase (decarboxylating)
Locus_1067_Transcript_2/2_Confidence_1.000_Length_3279	3279	Q94B78_PlantCyc_AT4G33010-MONOMER	1037	82.67	883	151	1	431	3073	1	883	0	1482	AT4G33010	Arabidopsis thaliana	glycine cleavage complex	glycine dehydrogenase (decarboxylating)
Locus_10688_Transcript_1/1_Confidence_1.000_Length_4478	4478	Q38970_PlantCyc_AT1G36160-MONOMER	2254	69.35	1403	408	7	4477	287	867	2253	0	1960	AT1G36160	Arabidopsis thaliana	fatty acid biosynthesis initiation I	acetyl-CoA carboxylase
Locus_10698_Transcript_1/1_Confidence_1.000_Length_441	441	Q65CJ7_PlantCyc_MONOMER-11763	313	56.15	130	57	0	6	395	183	312	2e-37	149	HPPR	Solenostemon scutellarioides	rosmarinic acid biosynthesis II	hydroxyphenylpyruvate reductase||hydroxyphenylpyruvate reductase
Locus_107_Transcript_1/9_Confidence_0.636_Length_1943	1943	Q941D0_PlantCyc_MONOMER-13724	443	35.86	343	205	7	1221	205	61	392	2e-49	192	laccase	Toxicodendron vernicifluum	oligomeric urushiol biosynthesis	lacquer laccase||lacquer laccase
Locus_107_Transcript_2/9_Confidence_0.636_Length_2018	2018	Q941D0_PlantCyc_MONOMER-13724	443	38.1	231	130	5	1296	613	61	281	2e-45	150	laccase	Toxicodendron vernicifluum	oligomeric urushiol biosynthesis	lacquer laccase||lacquer laccase
Locus_107_Transcript_3/9_Confidence_0.682_Length_2058	2058	Q941D0_PlantCyc_MONOMER-13724	443	39.48	271	150	6	1336	533	61	320	1e-45	179	laccase	Toxicodendron vernicifluum	oligomeric urushiol biosynthesis	lacquer laccase||lacquer laccase
Locus_107_Transcript_4/9_Confidence_0.636_Length_1950	1950	Q941D0_PlantCyc_MONOMER-13724	443	35.86	343	205	7	1222	206	61	392	2e-49	192	laccase	Toxicodendron vernicifluum	oligomeric urushiol biosynthesis	lacquer laccase||lacquer laccase
Locus_107_Transcript_5/9_Confidence_0.636_Length_2016	2016	Q941D0_PlantCyc_MONOMER-13724	443	35.86	343	205	7	1222	206	61	392	2e-49	192	laccase	Toxicodendron vernicifluum	oligomeric urushiol biosynthesis	lacquer laccase||lacquer laccase
Locus_107_Transcript_6/9_Confidence_0.636_Length_2017	2017	Q941D0_PlantCyc_MONOMER-13724	443	36.92	260	156	5	973	206	137	392	1e-44	159	laccase	Toxicodendron vernicifluum	oligomeric urushiol biosynthesis	lacquer laccase||lacquer laccase
Locus_107_Transcript_7/9_Confidence_0.636_Length_2071	2071	Q941D0_PlantCyc_MONOMER-13724	443	37.93	290	172	5	1063	206	107	392	1e-48	189	laccase	Toxicodendron vernicifluum	oligomeric urushiol biosynthesis	lacquer laccase||lacquer laccase
Locus_107_Transcript_9/9_Confidence_0.636_Length_1944	1944	Q941D0_PlantCyc_MONOMER-13724	443	35.86	343	205	7	1222	206	61	392	2e-49	192	laccase	Toxicodendron vernicifluum	oligomeric urushiol biosynthesis	lacquer laccase||lacquer laccase
Locus_1070_Transcript_1/3_Confidence_0.400_Length_642	642	SGN-U578170_PlantCyc_SGN-U314701-MONOMER	160	46.51	129	60	2	518	132	1	120	5e-22	99	SGN-U314701	Solanum lycopersicum	photorespiration	ribulose bisphosphate carboxylase/oxygenase
Locus_1070_Transcript_3/3_Confidence_0.600_Length_1330	1330	SGN-U578170_PlantCyc_SGN-U314701-MONOMER	160	58.33	168	61	2	1206	703	1	159	5e-45	176	SGN-U314701	Solanum lycopersicum	photorespiration	ribulose bisphosphate carboxylase/oxygenase
Locus_10702_Transcript_1/2_Confidence_1.000_Length_1309	1309	SGN-U572213_PlantCyc_SGN-U332752-MONOMER	296	49.57	230	87	7	169	855	29	230	1e-59	187	SGN-U332752	Solanum lycopersicum	1,4-dihydroxy-2-naphthoate biosynthesis II (plants)	ISOCHORISMATE SYNTHASE
Locus_10702_Transcript_2/2_Confidence_1.000_Length_1295	1295	Q9ZPC0_PlantCyc_MONOMER-2342	580	50.72	347	163	4	265	1293	53	395	1e-89	324	ICS	Catharanthus roseus	1,4-dihydroxy-2-naphthoate biosynthesis II (plants)	isochorismate synthase
Locus_10711_Transcript_1/1_Confidence_1.000_Length_2272	2272	SGN-U563958_PlantCyc_SGN-U315267-MONOMER	421	35.64	289	160	5	1396	2193	110	395	1e-41	166	SGN-U315267	Solanum lycopersicum	heme biosynthesis from uroporphyrinogen-III I	UROPORPHYRINOGEN DECARBOXYLASE
Locus_10726_Transcript_3/3_Confidence_0.571_Length_657	657	Q594P3_PlantCyc_MONOMER-14103	389	83.19	113	19	0	1	339	263	375	6e-57	214	sbDES3	Sorghum bicolor	sorgoleone biosynthesis	9,12-cis-hexadecadienoic acid delta 15 desaturase
Locus_10734_Transcript_1/1_Confidence_1.000_Length_331	331	Q941D0_PlantCyc_MONOMER-13724	443	40.78	103	56	3	307	5	160	259	3e-16	77.8	laccase	Toxicodendron vernicifluum	oligomeric urushiol biosynthesis	lacquer laccase||lacquer laccase
Locus_10753_Transcript_1/2_Confidence_1.000_Length_2155	2155	SGN-U578390_PlantCyc_SGN-U314812-MONOMER	581	80.36	550	104	1	1	1650	22	567	0	914	SGN-U314812	Solanum lycopersicum	pyrimidine ribonucleotides interconversion	CTP SYNTHASE
Locus_10753_Transcript_2/2_Confidence_1.000_Length_2146	2146	SGN-U578390_PlantCyc_SGN-U314812-MONOMER	581	78.94	565	114	2	1	1695	22	581	0	917	SGN-U314812	Solanum lycopersicum	pyrimidine ribonucleotides interconversion	CTP SYNTHASE
Locus_10758_Transcript_1/1_Confidence_1.000_Length_234	234	SGN-U577612_PlantCyc_SGN-U314331-MONOMER	220	58.14	43	14	2	120	4	22	64	4e-08	50.8	SGN-U314331	Solanum lycopersicum	glycolysis II	FRUCTOSE BISPHOSPHATE ALDOLASE
Locus_1077_Transcript_1/1_Confidence_1.000_Length_1751	1751	SGN-U577577_PlantCyc_SGN-U314886-MONOMER	101	90.82	98	9	0	1668	1375	4	101	2e-46	182	SGN-U314886	Solanum lycopersicum	spermidine biosynthesis	SPERMIDINE SYNTHASE
Locus_10782_Transcript_1/1_Confidence_1.000_Length_1633	1633	Q941D0_PlantCyc_MONOMER-13724	443	33.51	388	231	9	421	1566	29	395	1e-49	192	laccase	Toxicodendron vernicifluum	oligomeric urushiol biosynthesis	lacquer laccase||lacquer laccase
Locus_10795_Transcript_1/2_Confidence_1.000_Length_1951	1951	Q94AJ5_PlantCyc_AT1G80170-MONOMER	444	53.58	433	193	4	1886	603	8	437	7e-137	482	AT1G80170	Arabidopsis thaliana	homogalacturonan degradation	polygalacturonase
Locus_10795_Transcript_2/2_Confidence_1.000_Length_1923	1923	Q94AJ5_PlantCyc_AT1G80170-MONOMER	444	58.23	316	130	2	1547	603	123	437	2e-127	403	AT1G80170	Arabidopsis thaliana	homogalacturonan degradation	polygalacturonase
Locus_1082_Transcript_1/4_Confidence_0.667_Length_2463	2463	P33157_PlantCyc_AT3G57260-MONOMER	339	32.75	342	209	11	844	1860	16	339	2e-45	179	AT3G57260	Arabidopsis thaliana	cellulose biosynthesis	glucan 1,3-beta-glucosidase
Locus_1082_Transcript_2/4_Confidence_0.667_Length_2405	2405	P33157_PlantCyc_AT3G57260-MONOMER	339	32.75	342	209	11	829	1845	16	339	2e-45	179	AT3G57260	Arabidopsis thaliana	cellulose biosynthesis	glucan 1,3-beta-glucosidase
Locus_1082_Transcript_3/4_Confidence_0.667_Length_3035	3035	P33157_PlantCyc_AT3G57260-MONOMER	339	34.87	238	137	9	1725	2432	118	339	5e-33	138	AT3G57260	Arabidopsis thaliana	cellulose biosynthesis	glucan 1,3-beta-glucosidase
Locus_1082_Transcript_4/4_Confidence_0.667_Length_2448	2448	P33157_PlantCyc_AT3G57260-MONOMER	339	32.75	342	209	11	829	1845	16	339	2e-45	179	AT3G57260	Arabidopsis thaliana	cellulose biosynthesis	glucan 1,3-beta-glucosidase
Locus_10820_Transcript_1/1_Confidence_1.000_Length_1580	1580	Q941D0_PlantCyc_MONOMER-13724	443	35.44	333	201	6	1438	473	66	395	1e-50	195	laccase	Toxicodendron vernicifluum	oligomeric urushiol biosynthesis	lacquer laccase||lacquer laccase
Locus_10833_Transcript_1/1_Confidence_1.000_Length_386	386	Q9XI59_PlantCyc_AT1G15110-MONOMER	454	78.02	91	18	1	3	269	300	390	3e-41	161	AT1G15110	Arabidopsis thaliana	phosphatidylethanolamine biosynthesis I	CDP-diacylglycerol-serine O-phosphatidyltransferase
Locus_10836_Transcript_1/1_Confidence_1.000_Length_1645	1645	Q941D0_PlantCyc_MONOMER-13724	443	39.35	310	165	8	335	1240	106	400	2e-50	194	laccase	Toxicodendron vernicifluum	oligomeric urushiol biosynthesis	lacquer laccase||lacquer laccase
Locus_10839_Transcript_1/1_Confidence_1.000_Length_1451	1451	Q8L493_PlantCyc_AT5G57850-MONOMER	373	57.57	337	135	5	300	1298	41	373	1e-104	375	AT5G57850	Arabidopsis thaliana	tetrahydrofolate biosynthesis II	aminodeoxychorismate lyase
Locus_10843_Transcript_1/1_Confidence_1.000_Length_899	899	Q7XA48_PlantCyc_MONOMER-12753	271	54.02	261	118	2	845	66	11	270	8e-81	295	DODA	Portulaca grandiflora	betalain biosynthesis (to betalamic acid)	4,5-DOPA-dioxygenase
Locus_10888_Transcript_1/1_Confidence_1.000_Length_576	576	Q941D0_PlantCyc_MONOMER-13724	443	32.17	143	87	4	573	166	275	414	6e-11	62	laccase	Toxicodendron vernicifluum	oligomeric urushiol biosynthesis	lacquer laccase||lacquer laccase
Locus_1089_Transcript_1/1_Confidence_1.000_Length_2733	2733	Q9LFL9_PlantCyc_AT5G11380-MONOMER	700	66.31	653	208	4	2371	416	58	699	0	865	AT5G11380	Arabidopsis thaliana	pyridoxal 5'-phosphate biosynthesis	1-deoxy-D-xylulose-5-phosphate synthase
Locus_10923_Transcript_1/3_Confidence_0.714_Length_609	609	Q96376_PlantCyc_MONOMER-13464	870	44	150	68	3	186	587	17	166	7e-29	121	Lis	Clarkia breweri	linalool biosynthesis	linalool synthase
Locus_10923_Transcript_2/3_Confidence_0.714_Length_609	609	Q96376_PlantCyc_MONOMER-13464	870	45.33	150	66	3	186	587	17	166	2e-29	123	Lis	Clarkia breweri	linalool biosynthesis	linalool synthase
Locus_10923_Transcript_3/3_Confidence_0.714_Length_609	609	Q96376_PlantCyc_MONOMER-13464	870	44.67	150	67	3	186	587	17	166	3e-29	122	Lis	Clarkia breweri	linalool biosynthesis	linalool synthase
Locus_10927_Transcript_1/1_Confidence_1.000_Length_994	994	Q3E8Z8_PlantCyc_AT5G27870-MONOMER	732	30.64	173	109	4	44	559	568	730	1e-08	55.5	AT5G27870	Arabidopsis thaliana	homogalacturonan degradation	pectinesterase
Locus_10932_Transcript_1/1_Confidence_1.000_Length_1656	1656	Q941D0_PlantCyc_MONOMER-13724	443	44.19	301	152	7	1207	329	105	397	1e-56	216	laccase	Toxicodendron vernicifluum	oligomeric urushiol biosynthesis	lacquer laccase||lacquer laccase
Locus_10946_Transcript_1/2_Confidence_1.000_Length_1360	1360	Q8GSM7_PlantCyc_MONOMER-12138	435	67.45	424	125	4	1359	100	20	434	2e-169	590	HCT	Nicotiana tabacum	simplecoumarins biosynthesis	hydroxycinnamoyl-CoA: shikimate/quinate hydroxycinnamoyltransferase||hydroxycinnamoyl-CoA: shikimate/quinate hydroxycinnamoyltransferase||hydroxycinnamoyl-CoA: shikimate/quinate hydroxycinnamoyltransferase||hydroxycinnamoyl-CoA: shikimate/quinate hydroxycinnamoyltransferase
Locus_10946_Transcript_2/2_Confidence_1.000_Length_1360	1360	Q8GSM7_PlantCyc_MONOMER-12138	435	67.45	424	125	4	1359	100	20	434	2e-169	590	HCT	Nicotiana tabacum	simplecoumarins biosynthesis	hydroxycinnamoyl-CoA: shikimate/quinate hydroxycinnamoyltransferase||hydroxycinnamoyl-CoA: shikimate/quinate hydroxycinnamoyltransferase||hydroxycinnamoyl-CoA: shikimate/quinate hydroxycinnamoyltransferase||hydroxycinnamoyl-CoA: shikimate/quinate hydroxycinnamoyltransferase
Locus_1095_Transcript_1/1_Confidence_1.000_Length_1103	1103	SGN-U564199_PlantCyc_SGN-U326426-MONOMER	320	78.84	293	58	3	3	869	28	320	1e-127	451	SGN-U326426	Solanum lycopersicum	asparagine degradation I	ASPARAGINASE
Locus_10959_Transcript_4/7_Confidence_0.286_Length_1486	1486	Q8GYW7_PlantCyc_AT1G01710-MONOMER	427	63.14	331	120	1	258	1244	85	415	2e-125	444	AT1G01710	Arabidopsis thaliana	&omega;-hydroxylation of caprate and laurate	palmitoyl-CoA hydrolase||acyl-CoA thioesterase||acyl-CoA thioesterase||acyl-CoA thioesterase
Locus_10959_Transcript_5/7_Confidence_0.214_Length_788	788	Q8GYW7_PlantCyc_AT1G01710-MONOMER	427	52.38	147	68	1	90	530	1	145	8e-39	155	AT1G01710	Arabidopsis thaliana	&omega;-hydroxylation of caprate and laurate	palmitoyl-CoA hydrolase||acyl-CoA thioesterase||acyl-CoA thioesterase||acyl-CoA thioesterase
Locus_10959_Transcript_7/7_Confidence_0.214_Length_1576	1576	Q8GYW7_PlantCyc_AT1G01710-MONOMER	427	62.59	417	152	2	90	1334	1	415	2e-154	540	AT1G01710	Arabidopsis thaliana	&omega;-hydroxylation of caprate and laurate	palmitoyl-CoA hydrolase||acyl-CoA thioesterase||acyl-CoA thioesterase||acyl-CoA thioesterase
Locus_10960_Transcript_1/2_Confidence_1.000_Length_620	620	O64989_PlantCyc_AT3G50660-MONOMER	513	63.38	213	59	1	619	38	219	431	3e-74	272	AT3G50660	Arabidopsis thaliana	brassinosteroid biosynthesis I	steroid 22&alpha;-hydroxylase
Locus_10960_Transcript_2/2_Confidence_1.000_Length_873	873	O64989_PlantCyc_AT3G50660-MONOMER	513	63	200	55	1	580	38	232	431	2e-68	253	AT3G50660	Arabidopsis thaliana	brassinosteroid biosynthesis I	steroid 22&alpha;-hydroxylase
Locus_10965_Transcript_1/1_Confidence_1.000_Length_1872	1872	Q9LUZ6_PlantCyc_AT5G58600-MONOMER	402	39.39	391	200	13	1315	176	37	401	6e-74	273	UDP glycosyltransferase	Arabidopsis thaliana	cytokinins-O-glucoside biosynthesis	UDP glycosyltransferase
Locus_10968_Transcript_1/1_Confidence_1.000_Length_1188	1188	Q941D0_PlantCyc_MONOMER-13724	443	31.85	292	188	7	122	982	110	395	3e-34	140	laccase	Toxicodendron vernicifluum	oligomeric urushiol biosynthesis	lacquer laccase||lacquer laccase
Locus_10996_Transcript_1/1_Confidence_1.000_Length_202	202	Q5M729_PlantCyc_AT1G54220-MONOMER	539	81.03	58	10	1	175	2	93	149	4e-22	97.1	AT1G54220	Arabidopsis thaliana	acetyl-CoA biosynthesis (from pyruvate)	dihydrolipoyllysine-residue acetyltransferase
Locus_110_Transcript_1/2_Confidence_1.000_Length_3326	3326	P56766_PlantCyc_ATCG00350-MONOMER	750	96.4	750	27	0	3149	900	1	750	0	1523	PsaA	Arabidopsis thaliana	photosynthesis light reactions	photosystem I
Locus_110_Transcript_2/2_Confidence_1.000_Length_2985	2985	P56767_PlantCyc_ATCG00340-MONOMER	734	76.49	736	149	9	2715	553	8	734	0	1134	PsaB	Arabidopsis thaliana	photosynthesis light reactions	photosystem I
Locus_1100_Transcript_1/1_Confidence_1.000_Length_1279	1279	Q84V25_PlantCyc_MONOMER-14068	322	32.3	322	165	13	88	999	32	318	1e-29	125	FaQR	Fragaria x ananassa	furaneol biosynthesis	enone oxidoreductase||enone oxidoreductase||enone oxidoreductase||enone oxidoreductase
Locus_11010_Transcript_1/1_Confidence_1.000_Length_856	856	O81235_PlantCyc_AT3G10920-MONOMER	231	77.94	204	45	0	2	613	26	229	1e-95	344	AT3G10920	Arabidopsis thaliana	superoxide radicals degradation	manganese superoxide dismutase
Locus_11020_Transcript_1/1_Confidence_1.000_Length_243	243	Q941D0_PlantCyc_MONOMER-13724	443	44.07	59	31	1	65	241	161	217	1e-06	45.8	laccase	Toxicodendron vernicifluum	oligomeric urushiol biosynthesis	lacquer laccase||lacquer laccase
Locus_11025_Transcript_1/1_Confidence_1.000_Length_632	632	Q941D0_PlantCyc_MONOMER-13724	443	38.65	207	109	7	1	585	225	425	1e-26	114	laccase	Toxicodendron vernicifluum	oligomeric urushiol biosynthesis	lacquer laccase||lacquer laccase
Locus_11045_Transcript_1/1_Confidence_1.000_Length_348	348	Q9LRZ5_PlantCyc_AT3G16785-MONOMER	1096	65.79	114	39	0	2	343	283	396	3e-41	160	AT3G16785	Arabidopsis thaliana	phospholipases	phospholipase D
Locus_11055_Transcript_1/1_Confidence_1.000_Length_278	278	O64989_PlantCyc_AT3G50660-MONOMER	513	51.09	92	45	0	3	278	320	411	6e-25	106	AT3G50660	Arabidopsis thaliana	brassinosteroid biosynthesis I	steroid 22&alpha;-hydroxylase
Locus_11060_Transcript_1/3_Confidence_0.667_Length_1510	1510	Q9SAK4_PlantCyc_AT1G79440-MONOMER	528	31.69	344	217	11	1150	152	184	520	1e-33	139	AT1G79440	Arabidopsis thaliana	glutamate degradation IV	succinic semialdehyde dehydrogenase
Locus_11060_Transcript_2/3_Confidence_0.333_Length_1227	1227	Q9SAK4_PlantCyc_AT1G79440-MONOMER	528	31.96	316	197	11	1066	152	212	520	3e-28	120	AT1G79440	Arabidopsis thaliana	glutamate degradation IV	succinic semialdehyde dehydrogenase
Locus_11060_Transcript_3/3_Confidence_0.667_Length_1402	1402	SGN-U579350_PlantCyc_SGN-U328414-MONOMER	320	31.75	252	153	7	1372	644	78	319	1e-18	89.4	SGN-U328414	Solanum lycopersicum	glycine betaine biosynthesis III (plants)	BETAINE ALDEHYDE DEHYDROGENASE
Locus_11063_Transcript_1/3_Confidence_0.667_Length_581	581	Q941D0_PlantCyc_MONOMER-13724	443	42.57	101	52	3	579	286	197	294	7e-17	81.6	laccase	Toxicodendron vernicifluum	oligomeric urushiol biosynthesis	lacquer laccase||lacquer laccase
Locus_11063_Transcript_3/3_Confidence_0.667_Length_471	471	Q941D0_PlantCyc_MONOMER-13724	443	45.39	141	71	3	469	56	197	334	2e-27	115	laccase	Toxicodendron vernicifluum	oligomeric urushiol biosynthesis	lacquer laccase||lacquer laccase
Locus_11084_Transcript_1/1_Confidence_1.000_Length_1023	1023	Q9FKS0_PlantCyc_AT5G40870-MONOMER	486	85.25	339	50	0	3	1019	52	390	2e-171	596	AT5G40870	Arabidopsis thaliana	pyrimidine salvage pathway	uridine kinase/uracil phosphoribosyltransferase||uridine kinase/uracil phosphoribosyltransferase
Locus_1109_Transcript_1/1_Confidence_1.000_Length_1170	1170	Q84MD8_PlantCyc_AT4G21470-MONOMER	379	31.28	227	132	7	809	138	10	215	1e-14	75.9	AT4G21470	Arabidopsis thaliana	flavin biosynthesis I (bacteria and plants)	riboflavin kinase||riboflavin kinase/FMN hydrolase
Locus_1110_Transcript_1/4_Confidence_0.727_Length_1278	1278	Q0PCF2_PlantCyc_MONOMER-13970	314	46.44	239	123	3	3	707	55	292	4e-57	213	ZmDMAS1	Zea mays	2'-deoxymugineic acid phytosiderophore biosynthesis	deoxymugineic acid synthase
Locus_1110_Transcript_2/4_Confidence_0.727_Length_1277	1277	Q0PCF2_PlantCyc_MONOMER-13970	314	41.52	289	136	4	3	857	55	314	5e-57	216	ZmDMAS1	Zea mays	2'-deoxymugineic acid phytosiderophore biosynthesis	deoxymugineic acid synthase
Locus_1110_Transcript_3/4_Confidence_0.727_Length_1742	1742	Q0PCF5_PlantCyc_MONOMER-13967	318	44.39	205	110	2	717	1322	115	318	5e-46	180	OsDMAS1	Hordeum vulgare	2'-deoxymugineic acid phytosiderophore biosynthesis	deoxymugineic acid synthase
Locus_1110_Transcript_4/4_Confidence_0.727_Length_1193	1193	Q0PCF2_PlantCyc_MONOMER-13970	314	45.98	261	136	3	3	773	55	314	1e-61	231	ZmDMAS1	Zea mays	2'-deoxymugineic acid phytosiderophore biosynthesis	deoxymugineic acid synthase
Locus_11128_Transcript_1/1_Confidence_1.000_Length_664	664	Q9M2U2_PlantCyc_AT3G55360-MONOMER	310	33.8	142	89	4	67	486	141	279	1e-15	77.8	AT3G55360	Arabidopsis thaliana	very long chain fatty acid biosynthesis	enoyl-CoA reductase
Locus_11129_Transcript_1/2_Confidence_1.000_Length_2493	2493	SGN-U577159_PlantCyc_SGN-U330316-MONOMER	282	54.04	161	71	1	268	741	72	232	3e-46	181	SGN-U330316	Solanum lycopersicum	triacylglycerol degradation	LIPASE
Locus_11129_Transcript_2/2_Confidence_1.000_Length_2618	2618	SGN-U567100_PlantCyc_SGN-U325920-MONOMER	180	74.71	170	43	0	1837	2346	2	171	3e-70	261	SGN-U325920	Solanum lycopersicum	triacylglycerol degradation	LIPASE
Locus_11134_Transcript_1/2_Confidence_1.000_Length_1094	1094	O80823_PlantCyc_AT2G45970-MONOMER	537	42.66	286	155	2	264	1094	83	368	5e-63	236	AT2G45970	Arabidopsis thaliana	sphingolipid biosynthesis (plants)	fatty acid &omega;-hydroxylase
Locus_11134_Transcript_2/2_Confidence_1.000_Length_1016	1016	O80823_PlantCyc_AT2G45970-MONOMER	537	42.66	286	155	2	186	1016	83	368	5e-63	236	AT2G45970	Arabidopsis thaliana	sphingolipid biosynthesis (plants)	fatty acid &omega;-hydroxylase
Locus_11137_Transcript_1/1_Confidence_1.000_Length_1376	1376	O82730_PlantCyc_AT5G20410-MONOMER	468	77.02	383	88	0	3	1151	86	468	1e-176	613	AT5G20410	Arabidopsis thaliana	glycolipid biosynthesis	UDP-galactose:DAG galactosyltransferase
Locus_11139_Transcript_1/1_Confidence_1.000_Length_2962	2962	Q2V358_PlantCyc_AT5G21060-MONOMER	378	32.17	373	220	8	1685	2725	8	373	6e-45	177	AT5G21060	Arabidopsis thaliana	homoserine biosynthesis	homoserine dehydrogenase
Locus_11143_Transcript_1/1_Confidence_1.000_Length_341	341	Q9SZT8_PlantCyc_AT4G37830-MONOMER	632	53.15	111	51	1	331	2	256	366	2e-31	128	AT4G37830	Arabidopsis thaliana	aerobic respiration -- electron donor II	complex IV
Locus_11165_Transcript_1/1_Confidence_1.000_Length_998	998	SGN-U590223_PlantCyc_SGN-U333487-MONOMER	211	92.24	116	9	0	348	695	4	119	6e-103	216	SGN-U333487	Solanum lycopersicum	glycolysis II	FRUCTOSE-BISPHOSPHATE ALDOLASE
Locus_11172_Transcript_1/1_Confidence_1.000_Length_311	311	Q941D0_PlantCyc_MONOMER-13724	443	36.56	93	57	1	273	1	56	148	3e-09	54.7	laccase	Toxicodendron vernicifluum	oligomeric urushiol biosynthesis	lacquer laccase||lacquer laccase
Locus_11181_Transcript_1/1_Confidence_1.000_Length_687	687	Q3E8Z8_PlantCyc_AT5G27870-MONOMER	732	33.33	171	82	6	486	19	578	731	3e-10	60.1	AT5G27870	Arabidopsis thaliana	homogalacturonan degradation	pectinesterase
Locus_11182_Transcript_1/1_Confidence_1.000_Length_309	309	Q941D0_PlantCyc_MONOMER-13724	443	44.68	94	51	1	280	2	109	202	7e-17	79.7	laccase	Toxicodendron vernicifluum	oligomeric urushiol biosynthesis	lacquer laccase||lacquer laccase
Locus_11188_Transcript_1/1_Confidence_1.000_Length_1346	1346	Q9C8P0_PlantCyc_AT1G34430-MONOMER	465	76.02	417	90	2	3	1247	56	464	3e-174	605	AT1G34430	Arabidopsis thaliana	acetyl-CoA biosynthesis (from pyruvate)	dihydrolipoyllysine-residue acetyltransferase
Locus_11195_Transcript_1/2_Confidence_1.000_Length_2287	2287	Q8W4L6_PlantCyc_AT4G16070-MONOMER	654	51.7	675	291	7	121	2103	1	654	0	645	AT4G16070	Arabidopsis thaliana	triacylglycerol degradation	triacylglycerol lipase
Locus_11195_Transcript_2/2_Confidence_1.000_Length_2269	2269	Q8W4L6_PlantCyc_AT4G16070-MONOMER	654	51.24	685	273	7	121	2085	1	654	0	644	AT4G16070	Arabidopsis thaliana	triacylglycerol degradation	triacylglycerol lipase
Locus_11199_Transcript_1/1_Confidence_1.000_Length_700	700	Q3E8Z8_PlantCyc_AT5G27870-MONOMER	732	32.91	158	92	7	607	158	580	731	3e-11	63.2	AT5G27870	Arabidopsis thaliana	homogalacturonan degradation	pectinesterase
Locus_11211_Transcript_2/3_Confidence_0.667_Length_1007	1007	Q42606_PlantCyc_AT5G40850-MONOMER	369	83.33	252	42	0	1006	251	110	361	2e-116	413	AT5G40850	Arabidopsis thaliana	siroheme biosynthesis	uroporphyrin-III C-methyltransferase
Locus_11211_Transcript_3/3_Confidence_0.667_Length_1255	1255	Q42606_PlantCyc_AT5G40850-MONOMER	369	83.33	252	42	0	1254	499	110	361	2e-116	413	AT5G40850	Arabidopsis thaliana	siroheme biosynthesis	uroporphyrin-III C-methyltransferase
Locus_11213_Transcript_1/1_Confidence_1.000_Length_1106	1106	Q941D0_PlantCyc_MONOMER-13724	443	38.65	282	149	10	3	806	121	392	9e-40	159	laccase	Toxicodendron vernicifluum	oligomeric urushiol biosynthesis	lacquer laccase||lacquer laccase
Locus_11215_Transcript_1/2_Confidence_1.000_Length_3191	3191	Q9FFC7_PlantCyc_AT5G22800-MONOMER	954	70.68	955	256	8	154	3003	14	949	0	1315	AT5G22800	Arabidopsis thaliana	CMP-KDO biosynthesis II (from D-arabinose 5-phosphate)	alanine-tRNA ligase
Locus_11215_Transcript_2/2_Confidence_1.000_Length_3146	3146	Q9FFC7_PlantCyc_AT5G22800-MONOMER	954	71.81	940	256	7	154	2958	14	949	0	1325	AT5G22800	Arabidopsis thaliana	CMP-KDO biosynthesis II (from D-arabinose 5-phosphate)	alanine-tRNA ligase
Locus_11221_Transcript_1/3_Confidence_0.714_Length_1303	1303	Q9MA74_PlantCyc_AT1G43710-MONOMER	482	86.22	312	42	1	371	1303	108	419	1e-179	565	AT1G43710	Arabidopsis thaliana	phenylethanol biosynthesis	aromatic amino acid decarboxylase||serine decarboxylase
Locus_11221_Transcript_2/3_Confidence_0.714_Length_1295	1295	Q9MA74_PlantCyc_AT1G43710-MONOMER	482	73.93	422	68	4	45	1295	35	419	2e-180	626	AT1G43710	Arabidopsis thaliana	phenylethanol biosynthesis	aromatic amino acid decarboxylase||serine decarboxylase
Locus_11221_Transcript_3/3_Confidence_0.714_Length_1217	1217	Q9MA74_PlantCyc_AT1G43710-MONOMER	482	78.79	396	68	3	45	1217	35	419	0	640	AT1G43710	Arabidopsis thaliana	phenylethanol biosynthesis	aromatic amino acid decarboxylase||serine decarboxylase
Locus_11227_Transcript_1/1_Confidence_1.000_Length_240	240	Q941D0_PlantCyc_MONOMER-13724	443	45.57	79	41	2	3	236	112	189	3e-10	57.8	laccase	Toxicodendron vernicifluum	oligomeric urushiol biosynthesis	lacquer laccase||lacquer laccase
Locus_1123_Transcript_1/8_Confidence_0.450_Length_1109	1109	SGN-U569693_PlantCyc_SGN-U319024-MONOMER	662	79.03	267	55	1	33	833	380	645	2e-119	423	SGN-U319024	Solanum lycopersicum	phosphatidylethanolamine biosynthesis I	PHOSPHATIDYLSERINE DECARBOXYLASE
Locus_1123_Transcript_3/8_Confidence_0.500_Length_1193	1193	SGN-U569693_PlantCyc_SGN-U319024-MONOMER	662	78.95	266	55	1	120	917	381	645	6e-119	422	SGN-U319024	Solanum lycopersicum	phosphatidylethanolamine biosynthesis I	PHOSPHATIDYLSERINE DECARBOXYLASE
Locus_1123_Transcript_6/8_Confidence_0.450_Length_1109	1109	SGN-U569693_PlantCyc_SGN-U319024-MONOMER	662	79.06	277	57	1	3	833	370	645	7e-124	438	SGN-U319024	Solanum lycopersicum	phosphatidylethanolamine biosynthesis I	PHOSPHATIDYLSERINE DECARBOXYLASE
Locus_11288_Transcript_1/1_Confidence_1.000_Length_1554	1554	Q9M8L4_PlantCyc_AT1G80460-MONOMER	522	73.52	457	110	3	3	1367	75	522	0	672	AT1G80460	Arabidopsis thaliana	glycerol degradation IV	glycerol kinase//carbohydrate kinase
Locus_11289_Transcript_1/1_Confidence_1.000_Length_2198	2198	Q84WV0_PlantCyc_AT1G36370-MONOMER	598	69.36	594	176	2	236	2008	1	591	0	840	AT1G36370	Arabidopsis thaliana	photorespiration	glycine hydroxymethyltransferase
Locus_11318_Transcript_1/1_Confidence_1.000_Length_426	426	Q9C6Z1_PlantCyc_AT1G30100-MONOMER	589	73.57	140	37	0	421	2	411	550	2e-56	212	AT1G30100	Arabidopsis thaliana	abscisic acid biosynthesis	9-cis-epoxycarotenoid dioxygenase
Locus_11319_Transcript_1/1_Confidence_1.000_Length_588	588	Q9C6Z1_PlantCyc_AT1G30100-MONOMER	589	72.82	195	53	0	3	587	224	418	3e-83	302	AT1G30100	Arabidopsis thaliana	abscisic acid biosynthesis	9-cis-epoxycarotenoid dioxygenase
Locus_11347_Transcript_1/2_Confidence_1.000_Length_1407	1407	Q9ZP05_PlantCyc_AT5G09660-MONOMER	354	78.76	226	44	2	42	716	7	229	6e-147	352	AT5G09660	Arabidopsis thaliana	TCA cycle variation V (plant)	malate dehydrogenase
Locus_11347_Transcript_2/2_Confidence_1.000_Length_1397	1397	Q9ZP05_PlantCyc_AT5G09660-MONOMER	354	78.35	351	72	2	42	1091	7	354	2e-152	533	AT5G09660	Arabidopsis thaliana	TCA cycle variation V (plant)	malate dehydrogenase
Locus_11362_Transcript_1/1_Confidence_1.000_Length_455	455	Q9SBQ9_PlantCyc_MONOMER-12072	512	41.84	141	79	2	31	453	1	138	1e-28	119	Ht1	Petunia x hybrida	leucopelargonidin and leucocyanidin biosynthesis	flavonoid 3'-hydroxylase
Locus_11371_Transcript_1/1_Confidence_1.000_Length_1165	1165	O64530_PlantCyc_AT1G79230-MONOMER	379	69.46	298	90	1	156	1046	78	375	2e-126	447	AT1G79230	Arabidopsis thaliana	thiosulfate disproportionation III (rhodanese)	3-mercaptopyruvate sulfurtransferase
Locus_1138_Transcript_1/4_Confidence_0.625_Length_2086	2086	Q9ZSS6_PlantCyc_AT3G10050-MONOMER	592	74.63	410	96	3	86	1309	36	439	0	600	AT3G10050	Arabidopsis thaliana	hypoglycin biosynthesis	threonine deaminase
Locus_1138_Transcript_2/4_Confidence_0.250_Length_1277	1277	Q9ZSS6_PlantCyc_AT3G10050-MONOMER	592	72.56	328	82	3	86	1063	36	357	3e-131	463	AT3G10050	Arabidopsis thaliana	hypoglycin biosynthesis	threonine deaminase
Locus_1138_Transcript_3/4_Confidence_0.625_Length_1823	1823	Q9ZSS6_PlantCyc_AT3G10050-MONOMER	592	74.13	518	125	4	86	1633	36	546	0	757	AT3G10050	Arabidopsis thaliana	hypoglycin biosynthesis	threonine deaminase
Locus_1138_Transcript_4/4_Confidence_0.625_Length_2006	2006	Q9ZSS6_PlantCyc_AT3G10050-MONOMER	592	72.65	563	145	4	86	1768	36	591	0	810	AT3G10050	Arabidopsis thaliana	hypoglycin biosynthesis	threonine deaminase
Locus_11380_Transcript_1/3_Confidence_0.667_Length_986	986	Q9LUZ6_PlantCyc_AT5G58600-MONOMER	402	42.69	260	111	5	1	735	164	400	2e-55	210	UDP glycosyltransferase	Arabidopsis thaliana	cytokinins-O-glucoside biosynthesis	UDP glycosyltransferase
Locus_11380_Transcript_2/3_Confidence_0.667_Length_1134	1134	Q9LUZ6_PlantCyc_AT5G58600-MONOMER	402	46.85	222	103	4	263	883	179	400	2e-56	214	UDP glycosyltransferase	Arabidopsis thaliana	cytokinins-O-glucoside biosynthesis	UDP glycosyltransferase
Locus_11380_Transcript_3/3_Confidence_0.667_Length_917	917	Q9LUZ6_PlantCyc_AT5G58600-MONOMER	402	46.84	237	111	4	1	666	164	400	6e-59	222	UDP glycosyltransferase	Arabidopsis thaliana	cytokinins-O-glucoside biosynthesis	UDP glycosyltransferase
Locus_11387_Transcript_1/1_Confidence_1.000_Length_879	879	Q9LW15_PlantCyc_AT1G80230-MONOMER	176	59.77	174	62	3	49	546	1	174	6e-51	195	AT3G15640	Arabidopsis thaliana	aerobic respiration -- electron donor II	complex IV
Locus_11390_Transcript_1/1_Confidence_1.000_Length_741	741	Q7X919_PlantCyc_MONOMER-13678	844	31.02	245	166	2	3	731	205	448	3e-34	139	RcOMT3	Rosa chinensis	1,3,5-trimethoxybenzene biosynthesis	3,5-dimethoxyphenol O-methyltransferase||3,5-dihydroxyanisole O-methyltransferase
Locus_114_Transcript_1/3_Confidence_0.600_Length_622	622	Q941D0_PlantCyc_MONOMER-13724	443	43.31	157	82	4	622	164	243	396	8e-25	108	laccase	Toxicodendron vernicifluum	oligomeric urushiol biosynthesis	lacquer laccase||lacquer laccase
Locus_114_Transcript_2/3_Confidence_0.600_Length_864	864	Q941D0_PlantCyc_MONOMER-13724	443	40.13	152	84	4	616	173	248	396	2e-19	90.9	laccase	Toxicodendron vernicifluum	oligomeric urushiol biosynthesis	lacquer laccase||lacquer laccase
Locus_114_Transcript_3/3_Confidence_0.600_Length_631	631	Q941D0_PlantCyc_MONOMER-13724	443	43.31	157	82	4	631	173	243	396	8e-25	108	laccase	Toxicodendron vernicifluum	oligomeric urushiol biosynthesis	lacquer laccase||lacquer laccase
Locus_11413_Transcript_1/3_Confidence_0.600_Length_1669	1669	SGN-U563958_PlantCyc_SGN-U315267-MONOMER	421	78.01	391	53	2	1345	269	32	421	2e-180	626	SGN-U315267	Solanum lycopersicum	heme biosynthesis from uroporphyrinogen-III I	UROPORPHYRINOGEN DECARBOXYLASE
Locus_11413_Transcript_2/3_Confidence_0.600_Length_1070	1070	SGN-U563958_PlantCyc_SGN-U315267-MONOMER	421	86.21	319	43	1	1064	108	104	421	1e-169	590	SGN-U315267	Solanum lycopersicum	heme biosynthesis from uroporphyrinogen-III I	UROPORPHYRINOGEN DECARBOXYLASE
Locus_11413_Transcript_3/3_Confidence_0.600_Length_1508	1508	SGN-U563958_PlantCyc_SGN-U315267-MONOMER	421	77.75	391	54	2	1184	108	32	421	0	628	SGN-U315267	Solanum lycopersicum	heme biosynthesis from uroporphyrinogen-III I	UROPORPHYRINOGEN DECARBOXYLASE
Locus_11418_Transcript_1/1_Confidence_1.000_Length_1302	1302	O48721_PlantCyc_AT2G26540-MONOMER	321	59.2	299	117	3	1280	387	17	311	5e-92	332	AT2G26540	Arabidopsis thaliana	tetrapyrrole biosynthesis I	uroporphyrinogen III synthase
Locus_11420_Transcript_1/2_Confidence_1.000_Length_316	316	Q941D0_PlantCyc_MONOMER-13724	443	41.05	95	50	4	42	314	110	202	2e-12	64.7	laccase	Toxicodendron vernicifluum	oligomeric urushiol biosynthesis	lacquer laccase||lacquer laccase
Locus_11420_Transcript_2/2_Confidence_1.000_Length_316	316	Q941D0_PlantCyc_MONOMER-13724	443	41.05	95	50	4	42	314	110	202	1e-12	65.5	laccase	Toxicodendron vernicifluum	oligomeric urushiol biosynthesis	lacquer laccase||lacquer laccase
Locus_11422_Transcript_1/1_Confidence_1.000_Length_644	644	SGN-U569466_PlantCyc_SGN-U329010-MONOMER	344	67.74	217	64	1	10	642	27	243	8e-86	310	SGN-U329010	Solanum lycopersicum	leucopelargonidin and leucocyanidin biosynthesis	DIHYDROKAEMPFEROL 4-REDUCTASE
Locus_1144_Transcript_1/3_Confidence_0.500_Length_550	550	Q8RVK9_PlantCyc_MONOMER-12039	389	65.79	152	52	0	91	546	58	209	6e-55	207	chalcone synthase	Cannabis sativa	aromatic polyketides biosynthesis	chalcone synthase
Locus_1144_Transcript_2/3_Confidence_0.500_Length_1030	1030	Q9MBF0_PlantCyc_MONOMER-11831	396	65.44	217	75	0	379	1029	8	224	9e-84	305	PDCHSX	Pinus densiflora	pinobanksin biosynthesis	pinocembrin chalcone synthase
Locus_1144_Transcript_3/3_Confidence_0.500_Length_666	666	SGN-U580856_PlantCyc_SGN-U316149-MONOMER	389	65.55	209	72	0	36	662	1	209	2e-80	293	SGN-U316149	Solanum lycopersicum	aromatic polyketides biosynthesis	NARINGENIN-CHALCONE SYNTHASE
Locus_11450_Transcript_1/1_Confidence_1.000_Length_273	273	SGN-U580976_PlantCyc_SGN-U314997-MONOMER	545	82.22	90	16	0	271	2	283	372	7e-39	152	SGN-U314997	Solanum lycopersicum	Flavanoid biosynthesis	4-COUMARATE COA LIGASE
Locus_11458_Transcript_1/1_Confidence_1.000_Length_1166	1166	O22211_PlantCyc_AT2G41490-MONOMER	431	81.36	338	63	0	2	1015	94	431	6e-164	571	AT2G41490	Arabidopsis thaliana	dolichyl-diphosphooligosaccharide biosynthesis	UDP-N-acetylglucosamine:dolichyl-phosphate N-acetylglucosaminephosphotransferase
Locus_11465_Transcript_1/1_Confidence_1.000_Length_466	466	Q3E8Z8_PlantCyc_AT5G27870-MONOMER	732	31.88	138	80	4	72	464	575	705	1e-08	53.9	AT5G27870	Arabidopsis thaliana	homogalacturonan degradation	pectinesterase
Locus_11471_Transcript_1/1_Confidence_1.000_Length_532	532	P92558_PlantCyc_ATMG01120-MONOMER	325	42.59	162	91	1	491	12	1	162	1e-33	137	NAD1b	Arabidopsis thaliana	aerobic respiration -- electron donor II	complex I
Locus_11473_Transcript_1/1_Confidence_1.000_Length_674	674	Q8S0S6_PlantCyc_MONOMER-840	327	62.95	224	79	1	3	674	101	320	3e-75	275	GA2ox3	Oryza sativa	gibberellin inactivation	gibberellin 2-oxidase||gibberellin 2-oxidase||gibberellin 2-oxidase
Locus_11482_Transcript_1/3_Confidence_0.600_Length_908	908	SGN-U586529_PlantCyc_SGN-U316758-MONOMER	198	32.37	139	57	5	103	462	57	177	3e-13	70.5	SGN-U316758	Solanum lycopersicum	photorespiration	hydroxypyruvate reductase
Locus_11482_Transcript_2/3_Confidence_0.600_Length_720	720	SGN-U586529_PlantCyc_SGN-U316758-MONOMER	198	38.46	143	75	3	179	595	3	136	2e-24	107	SGN-U316758	Solanum lycopersicum	photorespiration	hydroxypyruvate reductase
Locus_11482_Transcript_3/3_Confidence_0.600_Length_1149	1149	SGN-U586529_PlantCyc_SGN-U316758-MONOMER	198	34.02	194	90	6	179	703	3	177	3e-25	110	SGN-U316758	Solanum lycopersicum	photorespiration	hydroxypyruvate reductase
Locus_11483_Transcript_2/3_Confidence_0.600_Length_848	848	Q941D0_PlantCyc_MONOMER-13724	443	39.9	193	97	7	660	109	94	276	2e-23	103	laccase	Toxicodendron vernicifluum	oligomeric urushiol biosynthesis	lacquer laccase||lacquer laccase
Locus_11483_Transcript_3/3_Confidence_0.600_Length_740	740	Q941D0_PlantCyc_MONOMER-13724	443	40.11	187	97	5	552	7	94	270	5e-27	115	laccase	Toxicodendron vernicifluum	oligomeric urushiol biosynthesis	lacquer laccase||lacquer laccase
Locus_11490_Transcript_1/1_Confidence_1.000_Length_1366	1366	Q941D0_PlantCyc_MONOMER-13724	443	39.27	331	177	8	161	1123	109	425	6e-54	206	laccase	Toxicodendron vernicifluum	oligomeric urushiol biosynthesis	lacquer laccase||lacquer laccase
Locus_11498_Transcript_1/1_Confidence_1.000_Length_499	499	Q9FXC1_PlantCyc_AT1G56710-MONOMER	434	41.32	167	94	3	1	498	97	260	1e-34	140	AT1G56710	Arabidopsis thaliana	homogalacturonan degradation	polygalacturonase
Locus_1150_Transcript_1/6_Confidence_0.643_Length_1972	1972	SGN-U567630_PlantCyc_SGN-U325640-MONOMER	344	68.93	338	104	1	777	1787	3	340	5e-140	493	SGN-U325640	Solanum lycopersicum	sucrose degradation III	FRUCTOKINASE
Locus_1150_Transcript_2/6_Confidence_0.643_Length_1972	1972	SGN-U567630_PlantCyc_SGN-U325640-MONOMER	344	68.93	338	104	1	777	1787	3	340	1e-139	491	SGN-U325640	Solanum lycopersicum	sucrose degradation III	FRUCTOKINASE
Locus_1150_Transcript_3/6_Confidence_0.643_Length_1976	1976	SGN-U567630_PlantCyc_SGN-U325640-MONOMER	344	68.93	338	104	1	777	1787	3	340	5e-140	493	SGN-U325640	Solanum lycopersicum	sucrose degradation III	FRUCTOKINASE
Locus_1150_Transcript_5/6_Confidence_0.643_Length_1972	1972	SGN-U567630_PlantCyc_SGN-U325640-MONOMER	344	68.93	338	104	1	777	1787	3	340	6e-140	492	SGN-U325640	Solanum lycopersicum	sucrose degradation III	FRUCTOKINASE
Locus_1150_Transcript_6/6_Confidence_0.643_Length_1972	1972	SGN-U567630_PlantCyc_SGN-U325640-MONOMER	344	68.93	338	104	1	777	1787	3	340	5e-140	493	SGN-U325640	Solanum lycopersicum	sucrose degradation III	FRUCTOKINASE
Locus_11514_Transcript_1/1_Confidence_1.000_Length_1524	1524	Q941D0_PlantCyc_MONOMER-13724	443	33.71	350	199	10	386	1393	110	440	1e-40	162	laccase	Toxicodendron vernicifluum	oligomeric urushiol biosynthesis	lacquer laccase||lacquer laccase
Locus_11515_Transcript_1/1_Confidence_1.000_Length_1373	1373	SGN-U580976_PlantCyc_SGN-U314997-MONOMER	545	76.69	369	86	0	1371	265	171	539	1e-170	593	SGN-U314997	Solanum lycopersicum	Flavanoid biosynthesis	4-COUMARATE COA LIGASE
Locus_11526_Transcript_1/1_Confidence_1.000_Length_1550	1550	Q8LAD2_PlantCyc_AT5G23250-MONOMER	341	32.7	211	130	3	3	632	137	336	2e-21	99	AT5G23250	Arabidopsis thaliana	TCA cycle variation V (plant)	succinate-CoA ligase (GDP-forming)
Locus_11531_Transcript_1/2_Confidence_1.000_Length_379	379	Q43846_PlantCyc_MONOMER-1884	1230	52.78	108	48	2	51	371	980	1085	2e-26	112	potato starch synthase III	Solanum tuberosum	starch biosynthesis	starch synthase III
Locus_11532_Transcript_1/1_Confidence_1.000_Length_212	212	Q9LK77_PlantCyc_AT5G48370-MONOMER	438	84.29	70	11	0	210	1	63	132	3e-29	120	AT5G48370	Arabidopsis thaliana	&omega;-hydroxylation of caprate and laurate	acyl-CoA thioesterase
Locus_11559_Transcript_2/4_Confidence_0.571_Length_609	609	Q2V3B7_PlantCyc_AT4G35090-MONOMER	474	94.39	107	6	0	287	607	38	144	6e-57	214	AT4G35090	Arabidopsis thaliana	superoxide radicals degradation	catalase||catalase
Locus_11559_Transcript_3/4_Confidence_0.429_Length_1095	1095	SGN-U592745_PlantCyc_SGN-U312411-MONOMER	145	67.69	130	42	0	72	461	1	130	5e-48	186	SGN-U312411	Solanum lycopersicum	superoxide radicals degradation	CATALASE
Locus_11559_Transcript_4/4_Confidence_0.571_Length_505	505	Q2V3B7_PlantCyc_AT4G35090-MONOMER	474	89.58	144	15	0	72	503	1	144	5e-76	277	AT4G35090	Arabidopsis thaliana	superoxide radicals degradation	catalase||catalase
Locus_11562_Transcript_1/1_Confidence_1.000_Length_1121	1121	Q9M9T3_PlantCyc_AT1G14290-MONOMER	258	31.85	157	98	4	305	760	89	241	4e-12	67	AT1G14290	Arabidopsis thaliana	sphingolipid biosynthesis (plants)	sphinganine 4-hydroxylase
Locus_11565_Transcript_1/1_Confidence_1.000_Length_1132	1132	SGN-U577516_PlantCyc_SGN-U315069-MONOMER	303	75.84	269	62	2	1006	200	38	303	1e-118	421	SGN-U315069	Solanum lycopersicum	trans,trans-farnesyl diphosphate biosynthesis	isopentenyl diphosphate dimethylallyl diphosphate isomerase
Locus_1159_Transcript_1/1_Confidence_1.000_Length_2589	2589	Q9FK88_PlantCyc_AT5G22510-MONOMER	617	77.6	509	112	1	779	2305	111	617	0	842	AT5G22510	Arabidopsis thaliana	sucrose degradation III	beta-fructofuranosidase
Locus_11602_Transcript_1/1_Confidence_1.000_Length_413	413	Q941D0_PlantCyc_MONOMER-13724	443	52.86	140	60	3	1	411	172	308	5e-35	140	laccase	Toxicodendron vernicifluum	oligomeric urushiol biosynthesis	lacquer laccase||lacquer laccase
Locus_11612_Transcript_1/1_Confidence_1.000_Length_287	287	SGN-U574996_PlantCyc_SGN-U333910-MONOMER	323	51.67	60	26	2	106	285	2	58	9e-10	56.2	SGN-U333910	Solanum lycopersicum	cysteine biosynthesis I	O-acetylserine (thiol) lyase
Locus_11616_Transcript_1/1_Confidence_1.000_Length_1333	1333	Q02971_PlantCyc_AT4G37980-MONOMER	357	58.36	341	142	0	1212	190	11	351	2e-116	413	AT4G37980	Arabidopsis thaliana	mannitol degradation II	oxidoreductase
Locus_11639_Transcript_1/1_Confidence_1.000_Length_775	775	O82179_PlantCyc_MONOMER-907	156	73.08	156	41	1	128	592	1	156	4e-64	239	AT2G35120	Arabidopsis thaliana	photorespiration	glycine decarboxylase
Locus_1164_Transcript_1/6_Confidence_0.667_Length_2119	2119	Q1ACB3_PlantCyc_AT3G11945-MONOMER	386	35.74	277	171	5	676	1497	114	386	8e-38	149	AT3G11945	Arabidopsis thaliana	plastoquinone-9 biosynthesis	homogentisate solanesyltransferase
Locus_1164_Transcript_2/6_Confidence_0.722_Length_2803	2803	Q1ACB3_PlantCyc_AT3G11945-MONOMER	386	35.74	277	171	5	676	1497	114	386	1e-37	149	AT3G11945	Arabidopsis thaliana	plastoquinone-9 biosynthesis	homogentisate solanesyltransferase
Locus_1164_Transcript_3/6_Confidence_0.722_Length_2714	2714	Q1ACB3_PlantCyc_AT3G11945-MONOMER	386	35.74	277	171	5	670	1491	114	386	1e-37	149	AT3G11945	Arabidopsis thaliana	plastoquinone-9 biosynthesis	homogentisate solanesyltransferase
Locus_1164_Transcript_4/6_Confidence_0.722_Length_2701	2701	Q1ACB3_PlantCyc_AT3G11945-MONOMER	386	36.79	299	181	6	594	1478	92	386	2e-41	166	AT3G11945	Arabidopsis thaliana	plastoquinone-9 biosynthesis	homogentisate solanesyltransferase
Locus_1164_Transcript_5/6_Confidence_0.667_Length_3077	3077	Q1ACB3_PlantCyc_AT3G11945-MONOMER	386	35.74	277	171	5	676	1497	114	386	1e-37	149	AT3G11945	Arabidopsis thaliana	plastoquinone-9 biosynthesis	homogentisate solanesyltransferase
Locus_1164_Transcript_6/6_Confidence_0.722_Length_2720	2720	Q1ACB3_PlantCyc_AT3G11945-MONOMER	386	35.74	277	171	5	676	1497	114	386	1e-37	149	AT3G11945	Arabidopsis thaliana	plastoquinone-9 biosynthesis	homogentisate solanesyltransferase
Locus_117_Transcript_1/2_Confidence_1.000_Length_1892	1892	SGN-U565857_PlantCyc_SGN-U320488-MONOMER	227	34.1	173	110	3	1164	1679	23	192	3e-20	95.1	SGN-U320488	Solanum lycopersicum	free phenylpropanoid acid biosynthesis	ferulate 5-hydroxylase
Locus_117_Transcript_2/2_Confidence_1.000_Length_2136	2136	SGN-U565857_PlantCyc_SGN-U320488-MONOMER	227	34.1	173	110	3	1164	1679	23	192	3e-20	95.1	SGN-U320488	Solanum lycopersicum	free phenylpropanoid acid biosynthesis	ferulate 5-hydroxylase
Locus_11702_Transcript_1/1_Confidence_1.000_Length_321	321	SGN-U563797_PlantCyc_SGN-U318883-MONOMER	387	57.14	56	24	0	137	304	44	99	2e-14	72	SGN-U318883	Solanum lycopersicum	triacylglycerol degradation	LIPASE
Locus_11717_Transcript_1/2_Confidence_1.000_Length_2131	2131	Q9LY74_PlantCyc_MONOMER-3261	338	68.59	191	49	3	294	857	1	183	7e-66	246	AT3G63410	Arabidopsis thaliana	plastoquinone-9 biosynthesis	2-methyl-6-solanyl-1,4-benzoquinol methyltransferase||2-methyl-6-solanyl-1,4-benzoquinone methyltransferase||2-methyl-6-solanyl-1,4-benzoquinone methyltransferase
Locus_11717_Transcript_2/2_Confidence_1.000_Length_1618	1618	Q9LY74_PlantCyc_MONOMER-3261	338	75.14	346	74	4	294	1319	1	338	9e-148	518	AT3G63410	Arabidopsis thaliana	plastoquinone-9 biosynthesis	2-methyl-6-solanyl-1,4-benzoquinol methyltransferase||2-methyl-6-solanyl-1,4-benzoquinone methyltransferase||2-methyl-6-solanyl-1,4-benzoquinone methyltransferase
Locus_1173_Transcript_1/1_Confidence_1.000_Length_1710	1710	Q0WVN5_PlantCyc_AT4G23990-MONOMER	751	53.06	539	235	7	1702	125	214	747	6e-160	558	AT4G23990	Arabidopsis thaliana	cellulose biosynthesis	cellulose synthase
Locus_11733_Transcript_1/1_Confidence_1.000_Length_3328	3328	Q42601_PlantCyc_AT1G29900-MONOMER	1187	83.42	977	162	0	1	2931	203	1179	0	1659	AT1G29900	Arabidopsis thaliana	urea cycle	carbamoylphosphate synthase
Locus_1174_Transcript_1/4_Confidence_0.625_Length_1982	1982	Q9ZT64_PlantCyc_MONOMER-11625	513	53.16	459	207	7	113	1471	46	502	7e-141	495	AF072736	Pinus contorta	coniferin metabolism	coniferin &beta;-glucosidase
Locus_1174_Transcript_2/4_Confidence_0.625_Length_2035	2035	Q9ZT64_PlantCyc_MONOMER-11625	513	52.55	491	225	7	59	1513	14	502	5e-149	523	AF072736	Pinus contorta	coniferin metabolism	coniferin &beta;-glucosidase
Locus_1174_Transcript_3/4_Confidence_0.375_Length_1384	1384	Q9ZT64_PlantCyc_MONOMER-11625	513	51.88	399	186	5	59	1243	14	410	3e-117	416	AF072736	Pinus contorta	coniferin metabolism	coniferin &beta;-glucosidase
Locus_1174_Transcript_4/4_Confidence_0.625_Length_2024	2024	Q9ZT64_PlantCyc_MONOMER-11625	513	52.55	491	225	7	59	1513	14	502	5e-149	523	AF072736	Pinus contorta	coniferin metabolism	coniferin &beta;-glucosidase
Locus_11741_Transcript_1/1_Confidence_1.000_Length_1601	1601	P25819_PlantCyc_AT4G35090-MONOMER	492	85.98	492	69	0	26	1501	1	492	0	919	AT4G35090	Arabidopsis thaliana	superoxide radicals degradation	catalase||catalase
Locus_11744_Transcript_1/3_Confidence_0.600_Length_485	485	P50162_PlantCyc_MONOMER-13848	273	54.35	138	59	2	3	404	134	271	2e-38	152	TR-I	Coptis japonica	hyoscyamine and scopolamine biosynthesis	tropinone reductase
Locus_11744_Transcript_2/3_Confidence_0.600_Length_935	935	P50162_PlantCyc_MONOMER-13848	273	50.92	271	129	2	64	864	1	271	2e-73	270	TR-I	Coptis japonica	hyoscyamine and scopolamine biosynthesis	tropinone reductase
Locus_11744_Transcript_3/3_Confidence_0.600_Length_475	475	P50162_PlantCyc_MONOMER-13848	273	53.62	138	60	2	3	404	134	271	4e-37	148	TR-I	Coptis japonica	hyoscyamine and scopolamine biosynthesis	tropinone reductase
Locus_11775_Transcript_1/1_Confidence_1.000_Length_1104	1104	Q9SZ92_PlantCyc_AT4G09760-MONOMER	346	31.88	276	174	4	1	807	74	342	1e-39	158	AT4G09760	Arabidopsis thaliana	phosphatidylcholine biosynthesis I	choline kinase
Locus_118_Transcript_1/1_Confidence_1.000_Length_685	685	Q9LHI0_PlantCyc_AT3G12260-MONOMER	133	63.57	129	46	1	636	250	6	133	8e-45	174	AT3G12260	Arabidopsis thaliana	aerobic respiration -- electron donor II	complex I
Locus_11800_Transcript_1/2_Confidence_1.000_Length_1581	1581	SGN-U576121_PlantCyc_SGN-U322751-MONOMER	342	49.49	392	133	5	1489	317	13	340	6e-103	369	SGN-U322751	Solanum lycopersicum	flavonoid biosynthesis	FLAVANONE 3-HYDROXYLASE
Locus_11800_Transcript_2/2_Confidence_1.000_Length_1389	1389	SGN-U576121_PlantCyc_SGN-U322751-MONOMER	342	65.55	328	112	1	1297	317	13	340	3e-132	466	SGN-U322751	Solanum lycopersicum	flavonoid biosynthesis	FLAVANONE 3-HYDROXYLASE
Locus_11821_Transcript_1/3_Confidence_0.667_Length_2094	2094	O65202_PlantCyc_AT4G16760-MONOMER	664	33.09	414	237	11	133	1332	16	403	1e-53	206	AT4G16760	Arabidopsis thaliana	fatty acid &beta;-oxidation II (core pathway)	OPC8 acyl-CoA oxidase||OPC6 acyl-CoA oxidase||acyl-CoA oxidase
Locus_11821_Transcript_2/3_Confidence_0.333_Length_1264	1264	O65202_PlantCyc_AT4G16760-MONOMER	664	33.24	349	202	9	133	1161	16	339	2e-46	181	AT4G16760	Arabidopsis thaliana	fatty acid &beta;-oxidation II (core pathway)	OPC8 acyl-CoA oxidase||OPC6 acyl-CoA oxidase||acyl-CoA oxidase
Locus_11821_Transcript_3/3_Confidence_0.667_Length_2150	2150	Q9ZQP2_PlantCyc_AT2G35690-MONOMER	664	30.13	531	341	11	439	1977	99	617	1e-60	229	AT2G35690	Arabidopsis thaliana	fatty acid &beta;-oxidation II (core pathway)	OPC8 acyl-CoA oxidase||OPC6 acyl-CoA oxidase||acyl-CoA oxidase
Locus_11822_Transcript_1/1_Confidence_1.000_Length_2801	2801	Q941D0_PlantCyc_MONOMER-13724	443	34.22	339	186	9	1600	593	22	326	2e-44	176	laccase	Toxicodendron vernicifluum	oligomeric urushiol biosynthesis	lacquer laccase||lacquer laccase
Locus_11826_Transcript_1/1_Confidence_1.000_Length_1946	1946	P46416_PlantCyc_AT5G27380-MONOMER	539	67	497	159	2	228	1718	47	538	0	680	AT5G27380	Arabidopsis thaliana	&gamma;-glutamyl cycle (plant pathway)	glutathione synthetase
Locus_11829_Transcript_1/1_Confidence_1.000_Length_692	692	Q9C5E8_PlantCyc_AT3G47833-MONOMER	93	58.46	65	27	0	180	374	27	91	9e-17	81.6	AT3G47833	Arabidopsis thaliana	TCA cycle variation V (plant)	complex II
Locus_11836_Transcript_1/1_Confidence_1.000_Length_288	288	Q941D0_PlantCyc_MONOMER-13724	443	47.78	90	43	2	283	14	235	320	3e-17	81.3	laccase	Toxicodendron vernicifluum	oligomeric urushiol biosynthesis	lacquer laccase||lacquer laccase
Locus_11856_Transcript_2/3_Confidence_0.600_Length_1437	1437	Q9SAK4_PlantCyc_AT1G79440-MONOMER	528	31	300	200	4	216	1112	222	515	8e-36	146	AT1G79440	Arabidopsis thaliana	glutamate degradation IV	succinic semialdehyde dehydrogenase
Locus_11856_Transcript_3/3_Confidence_0.600_Length_1270	1270	Q9SAK4_PlantCyc_AT1G79440-MONOMER	528	31.61	310	205	4	19	945	212	515	2e-37	151	AT1G79440	Arabidopsis thaliana	glutamate degradation IV	succinic semialdehyde dehydrogenase
Locus_1186_Transcript_3/3_Confidence_0.600_Length_575	575	Q8VZU3_PlantCyc_AT5G09640-MONOMER	465	59.38	96	37	2	3	287	371	465	3e-29	122	AT5G09640	Arabidopsis thaliana	sinapate ester biosynthesis	sinapoylglucose:choline-O-sinapoyltransferase//serine carboxypeptidase
Locus_11867_Transcript_1/1_Confidence_1.000_Length_465	465	Q941D0_PlantCyc_MONOMER-13724	443	35.38	130	77	2	85	465	110	235	3e-19	89	laccase	Toxicodendron vernicifluum	oligomeric urushiol biosynthesis	lacquer laccase||lacquer laccase
Locus_11881_Transcript_1/1_Confidence_1.000_Length_654	654	Q941D0_PlantCyc_MONOMER-13724	443	39.15	212	120	4	650	27	117	323	5e-36	145	laccase	Toxicodendron vernicifluum	oligomeric urushiol biosynthesis	lacquer laccase||lacquer laccase
Locus_11882_Transcript_1/1_Confidence_1.000_Length_2209	2209	A4GZ88_PlantCyc_MONOMER-12442	790	81.91	680	116	2	2207	189	111	790	0	1202	MPO1	Nicotiana tabacum	N-methyl-&Delta;<sup>1</sup>-pyrrolinium cation biosynthesis	N-methylputrescine oxidase
Locus_11889_Transcript_1/1_Confidence_1.000_Length_709	709	SGN-U576121_PlantCyc_SGN-U322751-MONOMER	342	36.5	200	113	4	122	703	25	216	4e-26	112	SGN-U322751	Solanum lycopersicum	flavonoid biosynthesis	FLAVANONE 3-HYDROXYLASE
Locus_11904_Transcript_1/1_Confidence_1.000_Length_664	664	Q9M9M4_PlantCyc_AT3G03050-MONOMER	1145	65.52	116	35	2	316	663	1	111	2e-35	143	AT3G03050	Arabidopsis thaliana	cellulose biosynthesis	cellulose synthase
Locus_11905_Transcript_1/1_Confidence_1.000_Length_289	289	Q941D0_PlantCyc_MONOMER-13724	443	32.26	93	62	1	1	279	264	355	1e-08	52.8	laccase	Toxicodendron vernicifluum	oligomeric urushiol biosynthesis	lacquer laccase||lacquer laccase
Locus_11908_Transcript_1/1_Confidence_1.000_Length_553	553	SGN-U581378_PlantCyc_SGN-U313985-MONOMER	420	31.82	110	72	2	224	550	32	139	1e-07	50.8	SGN-U313985	Solanum lycopersicum	scopoletin biosynthesis	CAFFEOYL-COA O-METHYLTRANSFERASE
Locus_11919_Transcript_1/1_Confidence_1.000_Length_1609	1609	Q941D0_PlantCyc_MONOMER-13724	443	38.38	357	193	10	391	1425	82	423	4e-54	207	laccase	Toxicodendron vernicifluum	oligomeric urushiol biosynthesis	lacquer laccase||lacquer laccase
Locus_11924_Transcript_1/1_Confidence_1.000_Length_1380	1380	SGN-U585067_PlantCyc_SGN-U318602-MONOMER	454	84.84	376	57	0	5	1132	79	454	0	667	SGN-U318602	Solanum lycopersicum	aspartate biosynthesis	ASPARTATE AMINOTRANSFERASE
Locus_1194_Transcript_1/6_Confidence_0.667_Length_1965	1965	Q9SA77_PlantCyc_AT1G30620-MONOMER	419	85.4	274	40	0	1106	285	137	410	0	489	AT1G30620	Arabidopsis thaliana	UDP-L-arabinose biosynthesis I (from UDP-xylose)	UDP-arabinose 4-epimerase
Locus_1194_Transcript_2/6_Confidence_0.600_Length_1908	1908	Q9SA77_PlantCyc_AT1G30620-MONOMER	419	80.74	405	78	0	1536	322	6	410	0	681	AT1G30620	Arabidopsis thaliana	UDP-L-arabinose biosynthesis I (from UDP-xylose)	UDP-arabinose 4-epimerase
Locus_1194_Transcript_3/6_Confidence_0.667_Length_1964	1964	Q9SA77_PlantCyc_AT1G30620-MONOMER	419	75	436	78	1	1592	285	6	410	0	664	AT1G30620	Arabidopsis thaliana	UDP-L-arabinose biosynthesis I (from UDP-xylose)	UDP-arabinose 4-epimerase
Locus_1194_Transcript_4/6_Confidence_0.667_Length_2098	2098	Q9SA77_PlantCyc_AT1G30620-MONOMER	419	80.74	405	78	0	1499	285	6	410	0	681	AT1G30620	Arabidopsis thaliana	UDP-L-arabinose biosynthesis I (from UDP-xylose)	UDP-arabinose 4-epimerase
Locus_1194_Transcript_5/6_Confidence_0.667_Length_1908	1908	Q9SA77_PlantCyc_AT1G30620-MONOMER	419	80.74	405	78	0	1536	322	6	410	0	681	AT1G30620	Arabidopsis thaliana	UDP-L-arabinose biosynthesis I (from UDP-xylose)	UDP-arabinose 4-epimerase
Locus_1194_Transcript_6/6_Confidence_0.667_Length_1871	1871	Q9SA77_PlantCyc_AT1G30620-MONOMER	419	80.74	405	78	0	1499	285	6	410	0	681	AT1G30620	Arabidopsis thaliana	UDP-L-arabinose biosynthesis I (from UDP-xylose)	UDP-arabinose 4-epimerase
Locus_11943_Transcript_1/1_Confidence_1.000_Length_1463	1463	Q941D0_PlantCyc_MONOMER-13724	443	34.3	309	186	8	1292	384	106	403	3e-40	160	laccase	Toxicodendron vernicifluum	oligomeric urushiol biosynthesis	lacquer laccase||lacquer laccase
Locus_11952_Transcript_1/1_Confidence_1.000_Length_1163	1163	O04917_PlantCyc_MONOMER-13501	676	85.83	247	35	0	742	2	1	247	4e-123	436	alliinase	Allium tuberosum	ethiin degradation	S-alk(en)-L-cysteine sulfoxide lyase
Locus_11955_Transcript_1/1_Confidence_1.000_Length_344	344	Q9SYC8_PlantCyc_AT1G51260-MONOMER	376	66.67	72	24	0	127	342	1	72	4e-25	107	AT1G51260	Arabidopsis thaliana	CDP-diacylglycerol biosynthesis II	1-acylglycerol-3-phosphate O-acyltransferase
Locus_11963_Transcript_1/1_Confidence_1.000_Length_1311	1311	Q2KNL6_PlantCyc_MONOMER-13799	360	62.99	354	131	0	144	1205	4	357	8e-138	484	CAD1	Ocimum basilicum	geraniol and geranial biosynthesis	geraniol dehydrogenase
Locus_1197_Transcript_1/1_Confidence_1.000_Length_310	310	SGN-U573009_PlantCyc_SGN-U327709-MONOMER	409	38.83	103	59	2	7	306	209	310	3e-15	74.3	SGN-U327709	Solanum lycopersicum	galactose degradation I (Leloir pathway)	UDP-GALACTOSE 4-EPIMERASE
Locus_12_Transcript_1/5_Confidence_0.583_Length_939	939	Q501F7_PlantCyc_AT1G21440-MONOMER	336	66.47	173	56	1	161	673	157	329	7e-67	237	AT1G21440	Arabidopsis thaliana	glyoxylate cycle	isocitrate lyase
Locus_12_Transcript_2/5_Confidence_0.583_Length_1185	1185	Q501F7_PlantCyc_AT1G21440-MONOMER	336	64.74	173	59	1	407	919	157	329	4e-60	226	AT1G21440	Arabidopsis thaliana	glyoxylate cycle	isocitrate lyase
Locus_12_Transcript_4/5_Confidence_0.667_Length_1103	1103	Q501F7_PlantCyc_AT1G21440-MONOMER	336	66.47	173	56	1	325	837	157	329	5e-73	237	AT1G21440	Arabidopsis thaliana	glyoxylate cycle	isocitrate lyase
Locus_12_Transcript_5/5_Confidence_0.417_Length_823	823	Q501F7_PlantCyc_AT1G21440-MONOMER	336	67.38	187	59	1	3	557	143	329	2e-71	263	AT1G21440	Arabidopsis thaliana	glyoxylate cycle	isocitrate lyase
Locus_12006_Transcript_1/6_Confidence_0.500_Length_3667	3667	Q9LV03_PlantCyc_AT5G53460-MONOMER	2216	81.12	1086	169	4	3228	1	59	1118	0	1758	AT5G53460	Arabidopsis thaliana	ammonia assimilation cycle II	glutamate synthase (NADH)
Locus_12006_Transcript_2/6_Confidence_0.357_Length_3593	3593	Q9LV03_PlantCyc_AT5G53460-MONOMER	2216	82.81	1047	169	3	3154	44	59	1104	0	1741	AT5G53460	Arabidopsis thaliana	ammonia assimilation cycle II	glutamate synthase (NADH)
Locus_12006_Transcript_3/6_Confidence_0.500_Length_3831	3831	Q9LV03_PlantCyc_AT5G53460-MONOMER	2216	85.95	790	103	1	2346	1	329	1118	0	1367	AT5G53460	Arabidopsis thaliana	ammonia assimilation cycle II	glutamate synthase (NADH)
Locus_12006_Transcript_4/6_Confidence_0.214_Length_1452	1452	Q9LV03_PlantCyc_AT5G53460-MONOMER	2216	73.91	276	69	2	1013	192	59	333	1e-115	411	AT5G53460	Arabidopsis thaliana	ammonia assimilation cycle II	glutamate synthase (NADH)
Locus_12006_Transcript_5/6_Confidence_0.500_Length_3770	3770	Q9LV03_PlantCyc_AT5G53460-MONOMER	2216	82.81	1047	169	3	3331	221	59	1104	0	1741	AT5G53460	Arabidopsis thaliana	ammonia assimilation cycle II	glutamate synthase (NADH)
Locus_12006_Transcript_6/6_Confidence_0.429_Length_3592	3592	Q9LV03_PlantCyc_AT5G53460-MONOMER	2216	83.03	1061	169	3	3153	1	59	1118	0	1772	AT5G53460	Arabidopsis thaliana	ammonia assimilation cycle II	glutamate synthase (NADH)
Locus_12016_Transcript_1/1_Confidence_1.000_Length_686	686	Q8L7K2_PlantCyc_AT2G26800-MONOMER	433	77.42	217	49	0	685	35	208	424	1e-97	350	AT2G26800	Arabidopsis thaliana	leucine degradation I	hydroxymethylglutaryl-CoA lyase
Locus_1202_Transcript_1/2_Confidence_1.000_Length_1914	1914	Q33DX9_PlantCyc_MONOMER-12947	506	36.36	275	152	6	1846	1034	43	298	3e-105	157	CYP81Q2	Sesamum radiatum	sesamin biosynthesis	(+)-piperitol/(+)-sesamin synthase||(+)-piperitol/(+)-sesamin synthase
Locus_1202_Transcript_2/2_Confidence_1.000_Length_1823	1823	Q33DX9_PlantCyc_MONOMER-12947	506	43.82	477	245	6	1755	337	43	500	3e-110	394	CYP81Q2	Sesamum radiatum	sesamin biosynthesis	(+)-piperitol/(+)-sesamin synthase||(+)-piperitol/(+)-sesamin synthase
Locus_12074_Transcript_1/1_Confidence_1.000_Length_1211	1211	Q941D0_PlantCyc_MONOMER-13724	443	39.52	291	166	5	20	874	110	396	1e-55	212	laccase	Toxicodendron vernicifluum	oligomeric urushiol biosynthesis	lacquer laccase||lacquer laccase
Locus_12100_Transcript_1/1_Confidence_1.000_Length_1074	1074	Q9M3B0_PlantCyc_AT3G49220-MONOMER	598	65.83	360	115	4	9	1073	177	533	2e-139	489	AT3G49220	Arabidopsis thaliana	homogalacturonan degradation	pectinesterase
Locus_12106_Transcript_1/2_Confidence_1.000_Length_609	609	SGN-U581378_PlantCyc_SGN-U313985-MONOMER	420	34.57	269	92	14	5	559	52	320	1e-28	120	SGN-U313985	Solanum lycopersicum	scopoletin biosynthesis	CAFFEOYL-COA O-METHYLTRANSFERASE
Locus_12106_Transcript_2/2_Confidence_1.000_Length_529	529	SGN-U581378_PlantCyc_SGN-U313985-MONOMER	420	35.08	248	72	16	3	479	53	300	3e-24	105	SGN-U313985	Solanum lycopersicum	scopoletin biosynthesis	CAFFEOYL-COA O-METHYLTRANSFERASE
Locus_12125_Transcript_1/1_Confidence_1.000_Length_257	257	Q6Z6K9_PlantCyc_MONOMER-12734	510	58.54	82	31	3	243	1	30	109	2e-21	94.7	OsHPL1	Oryza sativa	9-LOX and 9-HPL pathway	9/13-hydroperoxide lyase||9/13-hydroperoxide lyase
Locus_12163_Transcript_1/1_Confidence_1.000_Length_1146	1146	Q5NUF4_PlantCyc_MONOMER-5149	328	30.14	282	153	8	1104	277	63	306	6e-25	109	HIDM	Glycyrrhiza echinata	pterocarpan biosynthesis	2,7,5-trihydroxy-4'-methoxyisoflavanone dehydratase||2,7-dihydroxy-4'-methoxyisoflavanone dehydratase
Locus_12186_Transcript_1/1_Confidence_1.000_Length_763	763	SGN-U577270_PlantCyc_SGN-U314700-MONOMER	143	34.21	114	74	1	550	209	21	133	3e-15	76.6	SGN-U314700	Solanum lycopersicum	photorespiration	ribulose bisphosphate carboxylase/oxygenase
Locus_12187_Transcript_1/1_Confidence_1.000_Length_417	417	Q9SBQ9_PlantCyc_MONOMER-12072	512	33.1	142	78	5	416	3	180	308	5e-14	71.2	Ht1	Petunia x hybrida	leucopelargonidin and leucocyanidin biosynthesis	flavonoid 3'-hydroxylase
Locus_12200_Transcript_1/2_Confidence_1.000_Length_1187	1187	P35007_PlantCyc_MONOMER-11747	485	88.37	361	42	0	1182	100	125	485	0	652	SAHH	Catharanthus roseus	S-adenosyl-L-methionine cycle II	S-adenosylhomocysteine hydrolase
Locus_12200_Transcript_2/2_Confidence_1.000_Length_1246	1246	P35007_PlantCyc_MONOMER-11747	485	86.4	353	46	1	1152	100	133	485	1e-175	610	SAHH	Catharanthus roseus	S-adenosyl-L-methionine cycle II	S-adenosylhomocysteine hydrolase
Locus_12208_Transcript_1/2_Confidence_1.000_Length_1949	1949	Q9SJ66_PlantCyc_AT2G35840-MONOMER	422	66.9	420	136	2	503	1759	1	418	5e-161	562	AT2G35840	Arabidopsis thaliana	sucrose biosynthesis	sucrose-phosphatase
Locus_12208_Transcript_2/2_Confidence_1.000_Length_1859	1859	Q9SJ66_PlantCyc_AT2G35840-MONOMER	422	66.9	420	136	2	413	1669	1	418	5e-161	562	AT2G35840	Arabidopsis thaliana	sucrose biosynthesis	sucrose-phosphatase
Locus_12209_Transcript_1/1_Confidence_1.000_Length_516	516	Q9XHE8_PlantCyc_MONOMER-6743	496	57.89	152	58	3	8	454	348	496	4e-47	181	CYP71D18	Mentha x piperita	perillyl alcohol biosynthesis	(-)-limonene-6-hydroxylase
Locus_1221_Transcript_1/3_Confidence_0.571_Length_856	856	Q941D0_PlantCyc_MONOMER-13724	443	33.91	233	111	9	132	803	41	239	9e-23	102	laccase	Toxicodendron vernicifluum	oligomeric urushiol biosynthesis	lacquer laccase||lacquer laccase
Locus_1221_Transcript_2/3_Confidence_0.571_Length_1455	1455	Q941D0_PlantCyc_MONOMER-13724	443	33.91	233	111	9	132	803	41	239	2e-22	102	laccase	Toxicodendron vernicifluum	oligomeric urushiol biosynthesis	lacquer laccase||lacquer laccase
Locus_1221_Transcript_3/3_Confidence_0.571_Length_856	856	Q941D0_PlantCyc_MONOMER-13724	443	35.2	250	116	10	132	854	41	253	2e-26	114	laccase	Toxicodendron vernicifluum	oligomeric urushiol biosynthesis	lacquer laccase||lacquer laccase
Locus_12214_Transcript_1/1_Confidence_1.000_Length_1068	1068	SGN-U603593_PlantCyc_SGN-U344329-MONOMER	162	47.02	168	83	2	844	341	1	162	4e-35	143	SGN-U344329	Solanum lycopersicum	acrylonitrile degradation	AMIDASE
Locus_12229_Transcript_1/1_Confidence_1.000_Length_393	393	Q96330_PlantCyc_AT5G08640-MONOMER	336	34.85	132	84	1	1	390	82	213	2e-18	85.5	flavonol synthase	Arabidopsis thaliana	syringetin biosynthesis	flavonol synthase
Locus_12236_Transcript_1/1_Confidence_1.000_Length_358	358	Q941D0_PlantCyc_MONOMER-13724	443	47.06	102	53	1	55	357	109	210	1e-21	95.9	laccase	Toxicodendron vernicifluum	oligomeric urushiol biosynthesis	lacquer laccase||lacquer laccase
Locus_1224_Transcript_1/1_Confidence_1.000_Length_1694	1694	SGN-U563958_PlantCyc_SGN-U315267-MONOMER	421	40.56	286	148	4	494	1288	110	394	2e-60	228	SGN-U315267	Solanum lycopersicum	heme biosynthesis from uroporphyrinogen-III I	UROPORPHYRINOGEN DECARBOXYLASE
Locus_12255_Transcript_1/1_Confidence_1.000_Length_281	281	SGN-U582537_PlantCyc_SGN-U332530-MONOMER	160	73.12	93	25	0	281	3	48	140	2e-37	148	SGN-U332530	Solanum lycopersicum	pyridoxal 5'-phosphate biosynthesis	PYRIDOXAMINE 5-PHOSPHATE OXIDASE
Locus_12258_Transcript_1/2_Confidence_1.000_Length_1808	1808	SGN-U577904_PlantCyc_SGN-U314706-MONOMER	527	85.83	508	65	2	120	1637	25	527	0	865	SGN-U314706	Solanum lycopersicum	starch biosynthesis	ADP-glucose pyrophosphorylase
Locus_12281_Transcript_1/1_Confidence_1.000_Length_1307	1307	SGN-U575810_PlantCyc_SGN-U320189-MONOMER	330	65.24	328	112	1	137	1114	1	328	8e-128	451	SGN-U320189	Solanum lycopersicum	flavonol biosynthesis	FLAVONOL SYNTHASE
Locus_12283_Transcript_1/1_Confidence_1.000_Length_1086	1086	Q29Q34_PlantCyc_AT5G19440-MONOMER	326	69.14	324	99	1	4	972	3	326	5e-133	468	AT5G19440	Arabidopsis thaliana	phenylalanine degradation III	phenylacetaldehyde reductase
Locus_1231_Transcript_1/1_Confidence_1.000_Length_1886	1886	Q941D0_PlantCyc_MONOMER-13724	443	41.14	299	162	7	1482	607	110	401	7e-49	190	laccase	Toxicodendron vernicifluum	oligomeric urushiol biosynthesis	lacquer laccase||lacquer laccase
Locus_12310_Transcript_1/7_Confidence_0.200_Length_683	683	Q941D0_PlantCyc_MONOMER-13724	443	32.67	150	91	4	120	551	126	271	3e-11	63.5	laccase	Toxicodendron vernicifluum	oligomeric urushiol biosynthesis	lacquer laccase||lacquer laccase
Locus_12324_Transcript_2/2_Confidence_1.000_Length_1160	1160	Q8SBD0_PlantCyc_MONOMER-14000	374	50.53	188	82	2	944	411	188	374	2e-49	191	OsIRT1	Hypericum androsaemum	Fe(III)-reduction and Fe(II) transport	iron regulated transporter
Locus_12332_Transcript_1/1_Confidence_1.000_Length_1339	1339	Q9ZVI9_PlantCyc_AT2G38670-MONOMER	421	80.77	234	44	1	433	1131	188	421	5e-178	386	AT2G38670	Arabidopsis thaliana	phosphatidylethanolamine biosynthesis II	ethanolamine-phosphate cytidylyltransferase
Locus_1235_Transcript_1/7_Confidence_0.389_Length_1184	1184	Q9FXA8_PlantCyc_AT1G56560-MONOMER	616	77.2	364	67	7	1093	11	90	440	9e-157	547	AT1G56560	Arabidopsis thaliana	sucrose degradation III	beta-fructofuranosidase
Locus_1235_Transcript_2/7_Confidence_0.667_Length_1684	1684	Q9FXA8_PlantCyc_AT1G56560-MONOMER	616	81.53	417	75	2	1569	319	201	615	0	718	AT1G56560	Arabidopsis thaliana	sucrose degradation III	beta-fructofuranosidase
Locus_1235_Transcript_3/7_Confidence_0.667_Length_2097	2097	Q9FXA8_PlantCyc_AT1G56560-MONOMER	616	79.58	431	73	6	2006	720	90	507	0	690	AT1G56560	Arabidopsis thaliana	sucrose degradation III	beta-fructofuranosidase
Locus_1235_Transcript_4/7_Confidence_0.667_Length_2233	2233	Q9C560_PlantCyc_AT1G72000-MONOMER	499	57.85	261	109	1	1191	409	226	485	4e-93	337	AT1G72000	Arabidopsis thaliana	sucrose degradation III	beta-fructofuranosidase
Locus_1235_Transcript_5/7_Confidence_0.667_Length_2106	2106	Q9FXA8_PlantCyc_AT1G56560-MONOMER	616	81.22	362	67	1	1404	319	255	615	0	630	AT1G56560	Arabidopsis thaliana	sucrose degradation III	beta-fructofuranosidase
Locus_1235_Transcript_6/7_Confidence_0.667_Length_2692	2692	Q9FXA8_PlantCyc_AT1G56560-MONOMER	616	79.04	415	72	6	2601	1363	90	491	0	652	AT1G56560	Arabidopsis thaliana	sucrose degradation III	beta-fructofuranosidase
Locus_1235_Transcript_7/7_Confidence_0.667_Length_2020	2020	Q9FXA8_PlantCyc_AT1G56560-MONOMER	616	78.48	539	101	6	1929	319	90	615	0	852	AT1G56560	Arabidopsis thaliana	sucrose degradation III	beta-fructofuranosidase
Locus_12353_Transcript_1/1_Confidence_1.000_Length_401	401	Q9M6E2_PlantCyc_MONOMER-13414	440	41.3	138	72	2	401	12	145	281	1e-21	96.3	DBAT	Taxus cuspidata	taxol biosynthesis	10-deacetylbaccatin III-10-O-caetyl transferase
Locus_12355_Transcript_1/1_Confidence_1.000_Length_1525	1525	SGN-U578796_PlantCyc_SGN-U312582-MONOMER	616	76.14	482	106	2	43	1488	144	616	0	716	SGN-U312582	Solanum lycopersicum	glycolysis II	PYRUVATE KINASE
Locus_1237_Transcript_1/3_Confidence_0.667_Length_1622	1622	Q947B7_PlantCyc_MONOMER-6783	493	44.49	472	248	7	110	1516	29	489	8e-109	389	MFS	Mentha x piperita	menthol biosynthesis	(+)-menthofuran synthase
Locus_1237_Transcript_2/3_Confidence_0.667_Length_1846	1846	Q947B7_PlantCyc_MONOMER-6783	493	40.81	272	153	5	110	922	29	293	2e-103	186	MFS	Mentha x piperita	menthol biosynthesis	(+)-menthofuran synthase
Locus_1237_Transcript_3/3_Confidence_0.667_Length_1754	1754	Q947B7_PlantCyc_MONOMER-6783	493	44.49	472	248	7	110	1516	29	489	9e-109	389	MFS	Mentha x piperita	menthol biosynthesis	(+)-menthofuran synthase
Locus_12380_Transcript_1/2_Confidence_1.000_Length_4435	4435	SGN-U581378_PlantCyc_SGN-U313985-MONOMER	420	34.79	365	154	21	2390	1491	31	376	1e-34	144	SGN-U313985	Solanum lycopersicum	scopoletin biosynthesis	CAFFEOYL-COA O-METHYLTRANSFERASE
Locus_12380_Transcript_2/2_Confidence_1.000_Length_4296	4296	SGN-U581378_PlantCyc_SGN-U313985-MONOMER	420	34.79	365	154	21	2251	1352	31	376	1e-34	144	SGN-U313985	Solanum lycopersicum	scopoletin biosynthesis	CAFFEOYL-COA O-METHYLTRANSFERASE
Locus_12390_Transcript_1/1_Confidence_1.000_Length_915	915	SGN-U563958_PlantCyc_SGN-U315267-MONOMER	421	31.32	265	150	8	5	721	134	392	3e-30	127	SGN-U315267	Solanum lycopersicum	heme biosynthesis from uroporphyrinogen-III I	UROPORPHYRINOGEN DECARBOXYLASE
Locus_1240_Transcript_2/5_Confidence_0.636_Length_1699	1699	SGN-U579350_PlantCyc_SGN-U328414-MONOMER	320	33.47	242	153	6	2	712	78	316	4e-25	110	SGN-U328414	Solanum lycopersicum	glycine betaine biosynthesis III (plants)	BETAINE ALDEHYDE DEHYDROGENASE
Locus_1240_Transcript_3/5_Confidence_0.636_Length_1628	1628	SGN-U579350_PlantCyc_SGN-U328414-MONOMER	320	33.33	210	133	6	122	736	109	316	1e-22	102	SGN-U328414	Solanum lycopersicum	glycine betaine biosynthesis III (plants)	BETAINE ALDEHYDE DEHYDROGENASE
Locus_1240_Transcript_4/5_Confidence_0.636_Length_1527	1527	P17202_PlantCyc_MONOMER-3204	497	30.86	418	273	8	2	1225	71	482	3e-45	177	gbsA	Spinacia oleracea	glycine betaine biosynthesis III (plants)	betaine aldehyde dehydrogenase
Locus_1240_Transcript_5/5_Confidence_0.636_Length_1604	1604	SGN-U579350_PlantCyc_SGN-U328414-MONOMER	320	33.47	242	153	6	2	712	78	316	4e-25	110	SGN-U328414	Solanum lycopersicum	glycine betaine biosynthesis III (plants)	BETAINE ALDEHYDE DEHYDROGENASE
Locus_12411_Transcript_1/1_Confidence_1.000_Length_1675	1675	Q941D0_PlantCyc_MONOMER-13724	443	36.64	333	175	9	1233	298	83	400	3e-49	191	laccase	Toxicodendron vernicifluum	oligomeric urushiol biosynthesis	lacquer laccase||lacquer laccase
Locus_12461_Transcript_1/1_Confidence_1.000_Length_2222	2222	SGN-U563958_PlantCyc_SGN-U315267-MONOMER	421	33.92	286	156	9	1251	460	124	398	1e-38	156	SGN-U315267	Solanum lycopersicum	heme biosynthesis from uroporphyrinogen-III I	UROPORPHYRINOGEN DECARBOXYLASE
Locus_1247_Transcript_1/1_Confidence_1.000_Length_2662	2662	P13708_PlantCyc_MONOMER-8881	805	72.21	806	223	1	2592	175	1	805	0	1196	SS	Glycine max	sucrose degradation III	sucrose synthase
Locus_12474_Transcript_1/1_Confidence_1.000_Length_1496	1496	O64530_PlantCyc_AT1G79230-MONOMER	379	65.19	385	123	4	1480	338	1	378	8e-145	508	AT1G79230	Arabidopsis thaliana	thiosulfate disproportionation III (rhodanese)	3-mercaptopyruvate sulfurtransferase
Locus_12477_Transcript_1/1_Confidence_1.000_Length_326	326	Q9C712_PlantCyc_AT1G66520-MONOMER	355	75	108	27	0	2	325	78	185	9e-43	166	AT1G66520	Arabidopsis thaliana	5-aminoimidazole ribonucleotide biosynthesis I	formyltetrahydrofolate deformylase//ghydroxymethyl-, formyl- and related transferase
Locus_12478_Transcript_1/1_Confidence_1.000_Length_238	238	Q9C712_PlantCyc_AT1G66520-MONOMER	355	65.38	78	27	0	236	3	173	250	2e-24	105	AT1G66520	Arabidopsis thaliana	5-aminoimidazole ribonucleotide biosynthesis I	formyltetrahydrofolate deformylase//ghydroxymethyl-, formyl- and related transferase
Locus_12494_Transcript_1/1_Confidence_1.000_Length_1600	1600	Q93ZB2_PlantCyc_AT5G25900-MONOMER	509	63.48	471	168	3	30	1430	39	509	4e-176	612	AT5G25900	Arabidopsis thaliana	GA<sub>12</sub> biosynthesis	ent-kaurene oxidase
Locus_125_Transcript_1/6_Confidence_0.688_Length_2056	2056	Q9LDF1_PlantCyc_AT3G25830-MONOMER	600	42.76	304	165	6	1067	183	289	592	1e-115	267	AT3G25830	Arabidopsis thaliana	fenchol biosynthesis II	1,8-cineole synthase
Locus_125_Transcript_2/6_Confidence_0.688_Length_2038	2038	Q8GUE4_PlantCyc_MONOMER-12834	603	40.93	518	290	7	1709	183	76	586	3e-120	422	GES	Cinnamomum tenuipile	geraniol and geranial biosynthesis	geraniol synthase
Locus_125_Transcript_3/6_Confidence_0.688_Length_2084	2084	Q8GUE4_PlantCyc_MONOMER-12834	603	37.67	592	317	9	1931	183	38	586	5e-119	423	GES	Cinnamomum tenuipile	geraniol and geranial biosynthesis	geraniol synthase
Locus_125_Transcript_4/6_Confidence_0.688_Length_2068	2068	Q8GUE4_PlantCyc_MONOMER-12834	603	41.16	379	215	4	1915	782	38	409	1e-119	318	GES	Cinnamomum tenuipile	geraniol and geranial biosynthesis	geraniol synthase
Locus_125_Transcript_5/6_Confidence_0.688_Length_2047	2047	Q8GUE4_PlantCyc_MONOMER-12834	603	41.05	458	261	5	1894	527	38	488	3e-119	382	GES	Cinnamomum tenuipile	geraniol and geranial biosynthesis	geraniol synthase
Locus_125_Transcript_6/6_Confidence_0.688_Length_1979	1979	Q8GUE4_PlantCyc_MONOMER-12834	603	40.04	557	317	8	1826	183	38	586	2e-124	441	GES	Cinnamomum tenuipile	geraniol and geranial biosynthesis	geraniol synthase
Locus_1250_Transcript_1/4_Confidence_0.700_Length_1419	1419	Q9LZ66_PlantCyc_AT5G04590-MONOMER	642	31.6	250	150	9	724	8	278	517	5e-17	84	AT5G04590	Arabidopsis thaliana	sulfate reduction II (assimilatory)	sulfite reductase
Locus_12505_Transcript_1/1_Confidence_1.000_Length_3328	3328	Q9SZT8_PlantCyc_AT4G37830-MONOMER	632	32.4	574	344	6	1173	2783	66	632	3e-87	318	AT4G37830	Arabidopsis thaliana	aerobic respiration -- electron donor II	complex IV
Locus_12509_Transcript_1/1_Confidence_1.000_Length_401	401	Q9FJQ8_PlantCyc_AT5G47050-MONOMER	300	44.29	70	39	0	211	2	99	168	6e-11	60.8	shikimate kinase	Arabidopsis thaliana	chorismate biosynthesis I	shikimate kinase
Locus_12517_Transcript_1/1_Confidence_1.000_Length_394	394	Q945L0_PlantCyc_AT5G57815-MONOMER	78	82.67	75	13	0	77	301	4	78	2e-38	152	AT5G57815	Arabidopsis thaliana	aerobic respiration -- electron donor II	cytochrome-c oxidase
Locus_1252_Transcript_1/3_Confidence_0.714_Length_1509	1509	Q941D0_PlantCyc_MONOMER-13724	443	34.42	337	180	9	139	1125	110	413	9e-43	169	laccase	Toxicodendron vernicifluum	oligomeric urushiol biosynthesis	lacquer laccase||lacquer laccase
Locus_1252_Transcript_2/3_Confidence_0.714_Length_1810	1810	Q941D0_PlantCyc_MONOMER-13724	443	37.15	288	163	7	139	966	110	391	6e-42	167	laccase	Toxicodendron vernicifluum	oligomeric urushiol biosynthesis	lacquer laccase||lacquer laccase
Locus_1252_Transcript_3/3_Confidence_0.714_Length_1422	1422	Q941D0_PlantCyc_MONOMER-13724	443	36.54	312	178	8	139	1038	110	413	3e-44	174	laccase	Toxicodendron vernicifluum	oligomeric urushiol biosynthesis	lacquer laccase||lacquer laccase
Locus_12522_Transcript_1/1_Confidence_1.000_Length_394	394	Q941D0_PlantCyc_MONOMER-13724	443	41.25	80	44	3	145	381	110	187	2e-10	59.3	laccase	Toxicodendron vernicifluum	oligomeric urushiol biosynthesis	lacquer laccase||lacquer laccase
Locus_12534_Transcript_1/1_Confidence_1.000_Length_432	432	Q3E8Z8_PlantCyc_AT5G27870-MONOMER	732	32.88	146	77	7	15	401	588	729	1e-06	46.6	AT5G27870	Arabidopsis thaliana	homogalacturonan degradation	pectinesterase
Locus_1254_Transcript_1/2_Confidence_1.000_Length_997	997	Q941D0_PlantCyc_MONOMER-13724	443	39.27	191	96	8	448	978	55	239	2e-23	104	laccase	Toxicodendron vernicifluum	oligomeric urushiol biosynthesis	lacquer laccase||lacquer laccase
Locus_1255_Transcript_1/2_Confidence_1.000_Length_3411	3411	Q9SD76_PlantCyc_AT3G46970-MONOMER	841	59.33	477	182	4	1767	337	377	841	9e-164	572	AT3G46970	Arabidopsis thaliana	starch degradation	transferase, transferring glycosyl groups
Locus_1255_Transcript_2/2_Confidence_1.000_Length_1725	1725	Q9SD76_PlantCyc_AT3G46970-MONOMER	841	60.7	430	162	2	1428	145	11	435	4e-151	529	AT3G46970	Arabidopsis thaliana	starch degradation	transferase, transferring glycosyl groups
Locus_12553_Transcript_1/1_Confidence_1.000_Length_2371	2371	Q9XIA9_PlantCyc_AT1G49430-MONOMER	665	63.34	652	234	4	240	2183	11	661	0	867	AT1G49430	Arabidopsis thaliana	linoleate biosynthesis I (plants)	long-chain-fatty-acid-CoA ligase
Locus_12559_Transcript_2/3_Confidence_0.400_Length_528	528	Q1PER6_PlantCyc_AT3G09640-MONOMER	251	33.63	113	59	2	14	322	142	248	2e-13	69.7	AT3G09640	Arabidopsis thaliana	ascorbate glutathione cycle	L-ascorbate peroxidase
Locus_12559_Transcript_3/3_Confidence_0.600_Length_528	528	Q1PER6_PlantCyc_AT3G09640-MONOMER	251	34.65	101	50	2	50	322	154	248	1e-11	63.9	AT3G09640	Arabidopsis thaliana	ascorbate glutathione cycle	L-ascorbate peroxidase
Locus_12561_Transcript_1/1_Confidence_1.000_Length_564	564	Q0WR63_PlantCyc_AT5G07360-MONOMER	652	46.07	191	93	4	13	564	53	240	2e-39	156	AT5G07360	Arabidopsis thaliana	IAA biosynthesis I	amidase
Locus_1259_Transcript_1/4_Confidence_0.700_Length_1154	1154	Q9LTX3_PlantCyc_AT5G49970-MONOMER	530	72.57	237	65	0	712	2	205	441	4e-163	361	AT5G49970	Arabidopsis thaliana	pyridoxal 5'-phosphate biosynthesis	pyridoxamine-phosphate oxidase
Locus_1259_Transcript_2/4_Confidence_0.300_Length_669	669	Q9LTX3_PlantCyc_AT5G49970-MONOMER	530	73.27	217	58	0	652	2	225	441	2e-92	332	AT5G49970	Arabidopsis thaliana	pyridoxal 5'-phosphate biosynthesis	pyridoxamine-phosphate oxidase
Locus_1259_Transcript_3/4_Confidence_0.700_Length_1126	1126	Q9LTX3_PlantCyc_AT5G49970-MONOMER	530	75.88	369	89	0	1108	2	73	441	3e-167	582	AT5G49970	Arabidopsis thaliana	pyridoxal 5'-phosphate biosynthesis	pyridoxamine-phosphate oxidase
Locus_1259_Transcript_4/4_Confidence_0.700_Length_1126	1126	Q9LTX3_PlantCyc_AT5G49970-MONOMER	530	75.61	369	90	0	1108	2	73	441	4e-167	582	AT5G49970	Arabidopsis thaliana	pyridoxal 5'-phosphate biosynthesis	pyridoxamine-phosphate oxidase
Locus_126_Transcript_1/9_Confidence_0.609_Length_3282	3282	SGN-U579155_PlantCyc_SGN-U314333-MONOMER	114	85.19	81	12	0	1169	927	21	101	4e-33	138	SGN-U314333	Solanum lycopersicum	glycolysis II	FRUCTOSE BISPHOSPHATE ALDOLASE
Locus_126_Transcript_2/9_Confidence_0.478_Length_1895	1895	SGN-U579155_PlantCyc_SGN-U314333-MONOMER	114	85.19	81	12	0	1169	927	21	101	2e-33	138	SGN-U314333	Solanum lycopersicum	glycolysis II	FRUCTOSE BISPHOSPHATE ALDOLASE
Locus_126_Transcript_3/9_Confidence_0.609_Length_3402	3402	SGN-U579155_PlantCyc_SGN-U314333-MONOMER	114	85.19	81	12	0	1169	927	21	101	4e-33	138	SGN-U314333	Solanum lycopersicum	glycolysis II	FRUCTOSE BISPHOSPHATE ALDOLASE
Locus_126_Transcript_4/9_Confidence_0.478_Length_1875	1875	SGN-U579155_PlantCyc_SGN-U314333-MONOMER	114	85.19	81	12	0	1169	927	21	101	2e-33	138	SGN-U314333	Solanum lycopersicum	glycolysis II	FRUCTOSE BISPHOSPHATE ALDOLASE
Locus_126_Transcript_5/9_Confidence_0.609_Length_3492	3492	SGN-U579155_PlantCyc_SGN-U314333-MONOMER	114	85.19	81	12	0	1259	1017	21	101	4e-33	138	SGN-U314333	Solanum lycopersicum	glycolysis II	FRUCTOSE BISPHOSPHATE ALDOLASE
Locus_126_Transcript_7/9_Confidence_0.609_Length_3585	3585	SGN-U579155_PlantCyc_SGN-U314333-MONOMER	114	85.19	81	12	0	1352	1110	21	101	5e-33	138	SGN-U314333	Solanum lycopersicum	glycolysis II	FRUCTOSE BISPHOSPHATE ALDOLASE
Locus_126_Transcript_8/9_Confidence_0.609_Length_3719	3719	SGN-U579155_PlantCyc_SGN-U314333-MONOMER	114	85.19	81	12	0	1486	1244	21	101	5e-33	138	SGN-U314333	Solanum lycopersicum	glycolysis II	FRUCTOSE BISPHOSPHATE ALDOLASE
Locus_126_Transcript_9/9_Confidence_0.609_Length_3402	3402	SGN-U579155_PlantCyc_SGN-U314333-MONOMER	114	85.19	81	12	0	1169	927	21	101	4e-33	138	SGN-U314333	Solanum lycopersicum	glycolysis II	FRUCTOSE BISPHOSPHATE ALDOLASE
Locus_12618_Transcript_1/1_Confidence_1.000_Length_1071	1071	Q9FXA8_PlantCyc_AT1G56560-MONOMER	616	69.47	357	73	7	1	1071	76	396	9e-135	474	AT1G56560	Arabidopsis thaliana	sucrose degradation III	beta-fructofuranosidase
Locus_1262_Transcript_2/2_Confidence_1.000_Length_1058	1058	SGN-U579680_PlantCyc_SGN-U314708-MONOMER	181	39.45	109	47	6	655	332	88	178	7e-09	56.2	SGN-U314708	Solanum lycopersicum	photorespiration	ribulose bisphosphate carboxylase/oxygenase
Locus_12630_Transcript_1/3_Confidence_0.600_Length_455	455	Q40412_PlantCyc_MONOMER-2602	663	32.65	98	62	2	402	109	336	429	3e-08	52.4	ABA2	Nicotiana plumbaginifolia	xanthophyll cycle	zeaxanthin epoxidase
Locus_12630_Transcript_2/3_Confidence_0.600_Length_395	395	Q40412_PlantCyc_MONOMER-2602	663	32.65	98	62	2	342	49	336	429	2e-08	52.8	ABA2	Nicotiana plumbaginifolia	xanthophyll cycle	zeaxanthin epoxidase
Locus_12630_Transcript_3/3_Confidence_0.600_Length_455	455	Q40412_PlantCyc_MONOMER-2602	663	32.65	98	62	2	402	109	336	429	4e-08	52	ABA2	Nicotiana plumbaginifolia	xanthophyll cycle	zeaxanthin epoxidase
Locus_12654_Transcript_1/1_Confidence_1.000_Length_568	568	Q43257_PlantCyc_MONOMER-10169	538	36.9	187	102	4	559	20	206	383	1e-30	127	Bx2	Zea mays	DIBOA / DIMBOA biosynthesis	indole monooxygenase
Locus_1266_Transcript_2/8_Confidence_0.120_Length_339	339	Q941D0_PlantCyc_MONOMER-13724	443	40	115	64	3	339	1	143	254	5e-17	80.5	laccase	Toxicodendron vernicifluum	oligomeric urushiol biosynthesis	lacquer laccase||lacquer laccase
Locus_1266_Transcript_3/8_Confidence_0.480_Length_931	931	Q941D0_PlantCyc_MONOMER-13724	443	34.23	222	130	5	633	1	48	264	6e-30	125	laccase	Toxicodendron vernicifluum	oligomeric urushiol biosynthesis	lacquer laccase||lacquer laccase
Locus_1266_Transcript_4/8_Confidence_0.520_Length_1198	1198	Q941D0_PlantCyc_MONOMER-13724	443	35.81	229	131	5	656	3	48	271	3e-33	137	laccase	Toxicodendron vernicifluum	oligomeric urushiol biosynthesis	lacquer laccase||lacquer laccase
Locus_1266_Transcript_5/8_Confidence_0.120_Length_293	293	Q941D0_PlantCyc_MONOMER-13724	443	41.67	96	51	3	282	1	162	254	2e-14	72	laccase	Toxicodendron vernicifluum	oligomeric urushiol biosynthesis	lacquer laccase||lacquer laccase
Locus_1266_Transcript_6/8_Confidence_0.480_Length_1175	1175	Q941D0_PlantCyc_MONOMER-13724	443	34.68	222	129	5	633	1	48	264	2e-29	124	laccase	Toxicodendron vernicifluum	oligomeric urushiol biosynthesis	lacquer laccase||lacquer laccase
Locus_1266_Transcript_8/8_Confidence_0.560_Length_1175	1175	Q941D0_PlantCyc_MONOMER-13724	443	34.23	222	130	5	633	1	48	264	9e-30	125	laccase	Toxicodendron vernicifluum	oligomeric urushiol biosynthesis	lacquer laccase||lacquer laccase
Locus_1268_Transcript_1/4_Confidence_0.727_Length_1907	1907	O49499_PlantCyc_AT4G34050-MONOMER	259	88.3	188	22	0	553	1116	71	258	1e-121	357	AT4G34050	Arabidopsis thaliana	scopoletin biosynthesis	caffeoyl-CoA O-methyltransferase
Locus_1268_Transcript_2/4_Confidence_0.727_Length_1892	1892	SGN-U578364_PlantCyc_SGN-U315544-MONOMER	248	83.33	144	23	1	673	1101	104	247	2e-117	258	SGN-U315544	Solanum lycopersicum	scopoletin biosynthesis	CAFFEOYL-COA O-METHYLTRANSFERASE
Locus_1268_Transcript_3/4_Confidence_0.727_Length_1909	1909	O49499_PlantCyc_AT4G34050-MONOMER	259	88.89	144	16	0	305	736	19	162	6e-122	266	AT4G34050	Arabidopsis thaliana	scopoletin biosynthesis	caffeoyl-CoA O-methyltransferase
Locus_1268_Transcript_4/4_Confidence_0.727_Length_1815	1815	O49499_PlantCyc_AT4G34050-MONOMER	259	87.5	240	30	0	305	1024	19	258	4e-127	449	AT4G34050	Arabidopsis thaliana	scopoletin biosynthesis	caffeoyl-CoA O-methyltransferase
Locus_12680_Transcript_1/2_Confidence_1.000_Length_1760	1760	Q0WQF7_PlantCyc_AT3G52200-MONOMER	637	31.88	436	234	9	296	1426	206	637	3e-45	177	AT3G52200	Arabidopsis thaliana	TCA cycle variation V (plant)	dihydrolipoyllysine-residue acetyltransferase
Locus_12680_Transcript_2/2_Confidence_1.000_Length_1132	1132	Q0WQF7_PlantCyc_AT3G52200-MONOMER	637	38.39	211	114	5	202	798	431	637	9e-29	122	AT3G52200	Arabidopsis thaliana	TCA cycle variation V (plant)	dihydrolipoyllysine-residue acetyltransferase
Locus_12682_Transcript_1/1_Confidence_1.000_Length_1213	1213	Q941D0_PlantCyc_MONOMER-13724	443	35.81	296	178	5	1174	308	107	397	4e-46	180	laccase	Toxicodendron vernicifluum	oligomeric urushiol biosynthesis	lacquer laccase||lacquer laccase
Locus_127_Transcript_1/1_Confidence_1.000_Length_3335	3335	Q94B78_PlantCyc_AT4G33010-MONOMER	1037	83.5	1012	163	1	17	3040	26	1037	0	1735	AT4G33010	Arabidopsis thaliana	glycine cleavage complex	glycine dehydrogenase (decarboxylating)
Locus_12706_Transcript_2/9_Confidence_0.524_Length_1238	1238	Q9C6B9_PlantCyc_AT1G73600-MONOMER	490	81.41	269	50	0	109	915	221	489	3e-133	469	AT1G73600	Arabidopsis thaliana	phosphatidylcholine biosynthesis IV	phosphoethanolamine N-methyltransferase
Locus_12706_Transcript_4/9_Confidence_0.571_Length_1559	1559	Q9C6B9_PlantCyc_AT1G73600-MONOMER	490	79.44	355	73	0	172	1236	135	489	3e-176	612	AT1G73600	Arabidopsis thaliana	phosphatidylcholine biosynthesis IV	phosphoethanolamine N-methyltransferase
Locus_12706_Transcript_5/9_Confidence_0.571_Length_1528	1528	Q9C6B9_PlantCyc_AT1G73600-MONOMER	490	73.57	401	73	1	3	1205	122	489	3e-179	622	AT1G73600	Arabidopsis thaliana	phosphatidylcholine biosynthesis IV	phosphoethanolamine N-methyltransferase
Locus_12706_Transcript_6/9_Confidence_0.571_Length_1510	1510	Q9C6B9_PlantCyc_AT1G73600-MONOMER	490	74.94	395	72	1	3	1187	122	489	2e-180	626	AT1G73600	Arabidopsis thaliana	phosphatidylcholine biosynthesis IV	phosphoethanolamine N-methyltransferase
Locus_12706_Transcript_7/9_Confidence_0.571_Length_1877	1877	Q8L7A8_PlantCyc_AT1G73600-MONOMER	376	84.65	241	37	0	3	725	136	376	4e-124	440	AT1G73600	Arabidopsis thaliana	phosphatidylcholine biosynthesis IV	phosphoethanolamine N-methyltransferase
Locus_12706_Transcript_9/9_Confidence_0.571_Length_1429	1429	Q9C6B9_PlantCyc_AT1G73600-MONOMER	490	80.16	368	73	0	3	1106	122	489	0	639	AT1G73600	Arabidopsis thaliana	phosphatidylcholine biosynthesis IV	phosphoethanolamine N-methyltransferase
Locus_12719_Transcript_1/4_Confidence_0.500_Length_1243	1243	Q8RX86_PlantCyc_AT5G08370-MONOMER	396	71.06	311	90	0	1106	174	82	392	1e-135	478	AT5G08370	Arabidopsis thaliana	melibiose degradation	alpha-galactosidase
Locus_12719_Transcript_4/4_Confidence_0.625_Length_1418	1418	Q8RX86_PlantCyc_AT5G08370-MONOMER	396	69.51	364	111	0	1265	174	29	392	8e-158	551	AT5G08370	Arabidopsis thaliana	melibiose degradation	alpha-galactosidase
Locus_12723_Transcript_1/1_Confidence_1.000_Length_437	437	Q94KL7_PlantCyc_MONOMER-12936	277	50.54	93	42	2	436	158	175	263	1e-18	86.7	SDH_Fi321	Forsythia x intermedia	matairesinol biosynthesis	(-)-secoisolariciresinol dehydrogenase||(-)-secoisolariciresinol dehydrogenase
Locus_12728_Transcript_1/2_Confidence_1.000_Length_528	528	Q9ZQC6_PlantCyc_AT2G37090-MONOMER	351	58.86	175	62	2	3	527	158	322	1e-58	220	AT2G37090	Arabidopsis thaliana	xylan biosynthesis	transferase, transferring glycosyl groups
Locus_12728_Transcript_2/2_Confidence_1.000_Length_742	742	Q9ZQC6_PlantCyc_AT2G37090-MONOMER	351	58.39	161	57	2	3	485	158	308	3e-52	199	AT2G37090	Arabidopsis thaliana	xylan biosynthesis	transferase, transferring glycosyl groups
Locus_12742_Transcript_1/1_Confidence_1.000_Length_1320	1320	Q9LFG2_PlantCyc_AT3G53580-MONOMER	362	67.95	365	107	3	54	1127	1	362	6e-142	498	AT3G53580	Arabidopsis thaliana	lysine biosynthesis VI	diaminopimelate epimerase
Locus_12748_Transcript_1/1_Confidence_1.000_Length_905	905	Q7XZ05_PlantCyc_MONOMER-12680	333	70.99	293	82	2	3	881	44	333	1e-124	440	GolS-1	Fagopyrum esculentum	B series fagopyritols biosynthesis	galactinol synthase||fagopyritol synthase
Locus_1277_Transcript_1/1_Confidence_1.000_Length_2443	2443	Q38893_PlantCyc_AT3G04870-MONOMER	558	31.12	482	293	10	496	1848	57	530	4e-61	231	ZDS	Arabidopsis thaliana	trans-lycopene biosynthesis II (plants)	&zeta;-carotene desaturase
Locus_12770_Transcript_1/1_Confidence_1.000_Length_1414	1414	Q9SBA5_PlantCyc_AT5G16760-MONOMER	319	62.14	309	114	2	1268	351	8	316	6e-110	392	AT5G16760	Arabidopsis thaliana	lipid-dependent phytate biosynthesis II (via Ins(1,3,4)P<sub>3</sub>)	Ins(1,3,4)P<sub>3</sub> 5-kinase||Ins(1,3,4)P<sub>3</sub> 6-kinase
Locus_1278_Transcript_2/3_Confidence_0.333_Length_1247	1247	Q76I22_PlantCyc_MONOMER-12733	863	71.57	394	111	1	1246	68	470	863	2e-176	612	r9-LOX1	Oryza sativa	divinyl ether biosynthesis I (9-LOX)	9-lipoxygenase||9-lipoxygenase
Locus_1278_Transcript_3/3_Confidence_0.667_Length_3585	3585	SGN-U577893_PlantCyc_SGN-U314559-MONOMER	619	71.07	394	108	2	3584	2406	231	619	4e-169	590	SGN-U314559	Solanum lycopersicum	13-LOX and 13-HPL pathway	lipoxygenase
Locus_12788_Transcript_1/1_Confidence_1.000_Length_525	525	Q9SZT8_PlantCyc_AT4G37830-MONOMER	632	46	150	80	1	38	484	327	476	4e-35	142	AT4G37830	Arabidopsis thaliana	aerobic respiration -- electron donor II	complex IV
Locus_12800_Transcript_1/1_Confidence_1.000_Length_494	494	SGN-U581378_PlantCyc_SGN-U313985-MONOMER	420	35.66	143	60	9	1	333	31	173	2e-14	73.2	SGN-U313985	Solanum lycopersicum	scopoletin biosynthesis	CAFFEOYL-COA O-METHYLTRANSFERASE
Locus_12809_Transcript_1/4_Confidence_0.700_Length_1046	1046	P50162_PlantCyc_MONOMER-13848	273	52.26	243	86	2	178	906	2	214	2e-63	237	TR-I	Coptis japonica	hyoscyamine and scopolamine biosynthesis	tropinone reductase
Locus_12809_Transcript_2/4_Confidence_0.700_Length_1036	1036	P50162_PlantCyc_MONOMER-13848	273	56.82	176	75	1	178	705	2	176	1e-63	196	TR-I	Coptis japonica	hyoscyamine and scopolamine biosynthesis	tropinone reductase
Locus_12809_Transcript_3/4_Confidence_0.700_Length_1163	1163	P50162_PlantCyc_MONOMER-13848	273	59.44	180	73	0	484	1023	35	214	5e-57	216	TR-I	Coptis japonica	hyoscyamine and scopolamine biosynthesis	tropinone reductase
Locus_12809_Transcript_4/4_Confidence_0.700_Length_959	959	P50162_PlantCyc_MONOMER-13848	273	58.88	214	87	1	178	819	2	214	6e-68	252	TR-I	Coptis japonica	hyoscyamine and scopolamine biosynthesis	tropinone reductase
Locus_12811_Transcript_1/1_Confidence_1.000_Length_967	967	Q43153_PlantCyc_MONOMER-11395	368	33.85	192	109	2	930	358	174	348	4e-24	106	SPIol;Bsas3;1	Spinacia oleracea	cyanide degradation	&beta;-cyano-L-alanine synthase
Locus_12820_Transcript_1/1_Confidence_1.000_Length_2155	2155	Q941D0_PlantCyc_MONOMER-13724	443	39.29	308	169	7	1310	429	110	413	6e-54	207	laccase	Toxicodendron vernicifluum	oligomeric urushiol biosynthesis	lacquer laccase||lacquer laccase
Locus_12824_Transcript_1/1_Confidence_1.000_Length_652	652	Q941D0_PlantCyc_MONOMER-13724	443	37.43	179	105	4	1	528	225	399	7e-24	105	laccase	Toxicodendron vernicifluum	oligomeric urushiol biosynthesis	lacquer laccase||lacquer laccase
Locus_12836_Transcript_1/1_Confidence_1.000_Length_1747	1747	Q8VYB2_PlantCyc_AT1G55810-MONOMER	466	79.01	467	94	3	1648	254	1	465	0	756	AT1G55810	Arabidopsis thaliana	pyrimidine salvage pathway	kinase//uracil phosphoribosyltransferase
Locus_12837_Transcript_1/1_Confidence_1.000_Length_988	988	B3H739_PlantCyc_AT1G18270-MONOMER	1374	43.61	321	177	3	26	982	2	320	1e-71	265	AT1G18270	Arabidopsis thaliana	glycolysis II	fructose-bisphosphate aldolase
Locus_1284_Transcript_1/1_Confidence_1.000_Length_801	801	P39207_PlantCyc_AT4G09320-MONOMER	149	79.73	148	30	0	657	214	1	148	3e-69	256	AT4G09320	Arabidopsis thaliana	pyrimidine deoxyribonucleotides de novo biosynthesis	nucleoside-diphosphate kinase
Locus_12860_Transcript_2/2_Confidence_1.000_Length_296	296	Q9ZRP7_PlantCyc_AT3G61580-MONOMER	449	35.29	51	31	1	155	9	14	64	8e-06	43.1	AT3G61580	Arabidopsis thaliana	sphingolipid biosynthesis (plants)	sphingolipid delta-4 desaturase
Locus_12869_Transcript_1/1_Confidence_1.000_Length_1111	1111	Q941D0_PlantCyc_MONOMER-13724	443	38.78	245	134	7	43	759	161	395	2e-36	147	laccase	Toxicodendron vernicifluum	oligomeric urushiol biosynthesis	lacquer laccase||lacquer laccase
Locus_1287_Transcript_1/1_Confidence_1.000_Length_1609	1609	SGN-U568781_PlantCyc_SGN-U317367-MONOMER	466	82.08	385	69	0	182	1336	82	466	0	649	SGN-U317367	Solanum lycopersicum	chorismate biosynthesis I	3-DEHYDROQUINATE SYNTHASE
Locus_12897_Transcript_1/1_Confidence_1.000_Length_362	362	SGN-U577612_PlantCyc_SGN-U314331-MONOMER	220	38.96	77	25	4	140	361	5	62	2e-06	45.8	SGN-U314331	Solanum lycopersicum	glycolysis II	FRUCTOSE BISPHOSPHATE ALDOLASE
Locus_12900_Transcript_1/1_Confidence_1.000_Length_235	235	SGN-U576716_PlantCyc_SGN-U318430-MONOMER	876	57.69	78	31	1	1	234	272	347	2e-26	111	SGN-U318430	Solanum lycopersicum	trehalose biosynthesis I	TREHALOSE-6-PHOSPHATE SYNTHASE
Locus_12902_Transcript_1/4_Confidence_0.727_Length_3494	3494	Q941D0_PlantCyc_MONOMER-13724	443	38.87	319	183	9	196	1134	110	422	4e-49	191	laccase	Toxicodendron vernicifluum	oligomeric urushiol biosynthesis	lacquer laccase||lacquer laccase
Locus_12902_Transcript_2/4_Confidence_0.182_Length_978	978	Q941D0_PlantCyc_MONOMER-13724	443	45.96	235	118	6	196	891	110	338	3e-48	186	laccase	Toxicodendron vernicifluum	oligomeric urushiol biosynthesis	lacquer laccase||lacquer laccase
Locus_12902_Transcript_3/4_Confidence_0.364_Length_1821	1821	Q941D0_PlantCyc_MONOMER-13724	443	38.87	319	183	9	196	1134	110	422	2e-49	191	laccase	Toxicodendron vernicifluum	oligomeric urushiol biosynthesis	lacquer laccase||lacquer laccase
Locus_12902_Transcript_4/4_Confidence_0.727_Length_3412	3412	Q941D0_PlantCyc_MONOMER-13724	443	38.87	319	183	9	196	1134	110	422	4e-49	191	laccase	Toxicodendron vernicifluum	oligomeric urushiol biosynthesis	lacquer laccase||lacquer laccase
Locus_12914_Transcript_4/4_Confidence_0.625_Length_696	696	Q9FR44_PlantCyc_AT3G18000-MONOMER	491	79.87	149	30	0	449	3	2	150	1e-65	243	AT3G18000	Arabidopsis thaliana	phosphatidylcholine biosynthesis IV	phosphoethanolamine N-methyltransferase
Locus_12947_Transcript_1/1_Confidence_1.000_Length_592	592	O04130_PlantCyc_AT1G17745-MONOMER	624	80.71	197	38	0	2	592	136	332	5e-90	324	AT1G17745	Arabidopsis thaliana	serine biosynthesis	phosphoglycerate dehydrogenase
Locus_12957_Transcript_1/1_Confidence_1.000_Length_989	989	Q9SYM4_PlantCyc_AT1G78580-MONOMER	942	67.97	281	73	4	1	807	662	937	4e-105	375	TPS1	Arabidopsis thaliana	farnesene biosynthesis	(E,E,)-farnesol synthase||nerolidol synthase||E-&beta;-farnesene synthase||geraniol synthase
Locus_12994_Transcript_1/1_Confidence_1.000_Length_447	447	Q6IVK8_PlantCyc_MONOMER-11088	380	80.41	148	29	0	445	2	118	265	2e-67	249	ADH2	Nicotiana tabacum	pyruvate fermentation to ethanol II	UDP-glucose dehydrogenase||alcohol dehydrogenase
Locus_12995_Transcript_1/1_Confidence_1.000_Length_847	847	Q65CJ7_PlantCyc_MONOMER-11763	313	53.89	180	83	0	5	544	134	313	8e-50	191	HPPR	Solenostemon scutellarioides	rosmarinic acid biosynthesis II	hydroxyphenylpyruvate reductase||hydroxyphenylpyruvate reductase
Locus_1301_Transcript_1/7_Confidence_0.632_Length_1645	1645	P38418_PlantCyc_AT3G45140-MONOMER	896	63.35	382	140	0	251	1396	515	896	1e-149	525	AT3G45140	Arabidopsis thaliana	divinyl ether biosynthesis II (13-LOX)	lipoxygenase
Locus_1301_Transcript_2/7_Confidence_0.526_Length_1725	1725	P38418_PlantCyc_AT3G45140-MONOMER	896	64.17	494	175	1	1	1476	403	896	0	670	AT3G45140	Arabidopsis thaliana	divinyl ether biosynthesis II (13-LOX)	lipoxygenase
Locus_1301_Transcript_3/7_Confidence_0.632_Length_1810	1810	SGN-U589931_PlantCyc_SGN-U325484-MONOMER	212	58.91	129	53	0	803	1189	84	212	7e-70	175	SGN-U325484	Solanum lycopersicum	13-LOX and 13-HPL pathway	LIPOXYGENASE
Locus_1301_Transcript_4/7_Confidence_0.632_Length_1795	1795	P38418_PlantCyc_AT3G45140-MONOMER	896	64.79	443	156	0	218	1546	454	896	0	618	AT3G45140	Arabidopsis thaliana	divinyl ether biosynthesis II (13-LOX)	lipoxygenase
Locus_1301_Transcript_5/7_Confidence_0.632_Length_1828	1828	P38418_PlantCyc_AT3G45140-MONOMER	896	63.34	341	125	0	557	1579	556	896	0	462	AT3G45140	Arabidopsis thaliana	divinyl ether biosynthesis II (13-LOX)	lipoxygenase
Locus_1301_Transcript_6/7_Confidence_0.684_Length_1848	1848	P38418_PlantCyc_AT3G45140-MONOMER	896	64.72	479	169	0	163	1599	418	896	0	662	AT3G45140	Arabidopsis thaliana	divinyl ether biosynthesis II (13-LOX)	lipoxygenase
Locus_1301_Transcript_7/7_Confidence_0.632_Length_1731	1731	P38418_PlantCyc_AT3G45140-MONOMER	896	64.78	494	174	0	1	1482	403	896	0	684	AT3G45140	Arabidopsis thaliana	divinyl ether biosynthesis II (13-LOX)	lipoxygenase
Locus_13019_Transcript_1/1_Confidence_1.000_Length_205	205	Q9FXC1_PlantCyc_AT1G56710-MONOMER	434	51.43	70	32	1	2	205	320	389	2e-17	82	AT1G56710	Arabidopsis thaliana	homogalacturonan degradation	polygalacturonase
Locus_13039_Transcript_1/2_Confidence_1.000_Length_2659	2659	SGN-U576716_PlantCyc_SGN-U318430-MONOMER	876	64.78	761	258	2	4	2262	90	848	0	1036	SGN-U318430	Solanum lycopersicum	trehalose biosynthesis I	TREHALOSE-6-PHOSPHATE SYNTHASE
Locus_13039_Transcript_2/2_Confidence_1.000_Length_2118	2118	SGN-U576716_PlantCyc_SGN-U318430-MONOMER	876	64.56	539	183	1	129	1721	310	848	0	719	SGN-U318430	Solanum lycopersicum	trehalose biosynthesis I	TREHALOSE-6-PHOSPHATE SYNTHASE
Locus_1304_Transcript_1/4_Confidence_0.333_Length_849	849	Q7XZ05_PlantCyc_MONOMER-12680	333	30.88	204	97	7	239	724	26	227	1e-12	68.6	GolS-1	Fagopyrum esculentum	B series fagopyritols biosynthesis	galactinol synthase||fagopyritol synthase
Locus_1304_Transcript_2/4_Confidence_0.500_Length_2149	2149	Q7XZ05_PlantCyc_MONOMER-12680	333	30.88	204	97	7	239	724	26	227	3e-12	68.6	GolS-1	Fagopyrum esculentum	B series fagopyritols biosynthesis	galactinol synthase||fagopyritol synthase
Locus_1304_Transcript_3/4_Confidence_0.333_Length_1199	1199	Q7XZ05_PlantCyc_MONOMER-12680	333	30.88	204	97	7	239	724	26	227	2e-12	68.6	GolS-1	Fagopyrum esculentum	B series fagopyritols biosynthesis	galactinol synthase||fagopyritol synthase
Locus_13052_Transcript_1/1_Confidence_1.000_Length_709	709	Q9LFL9_PlantCyc_AT5G11380-MONOMER	700	62.15	214	77	3	2	640	488	698	8e-69	254	AT5G11380	Arabidopsis thaliana	pyridoxal 5'-phosphate biosynthesis	1-deoxy-D-xylulose-5-phosphate synthase
Locus_13053_Transcript_1/1_Confidence_1.000_Length_788	788	SGN-U577612_PlantCyc_SGN-U314331-MONOMER	220	33.91	115	31	4	786	478	14	95	6e-10	59.3	SGN-U314331	Solanum lycopersicum	glycolysis II	FRUCTOSE BISPHOSPHATE ALDOLASE
Locus_13055_Transcript_1/1_Confidence_1.000_Length_1762	1762	O82413_PlantCyc_AT3G46100-MONOMER	486	67.67	430	138	1	1535	249	56	485	4e-174	606	AT3G46100	Arabidopsis thaliana	tRNA charging pathway	histidine-tRNA ligase
Locus_13075_Transcript_1/1_Confidence_1.000_Length_847	847	Q84K96_PlantCyc_MONOMER-12426	369	65.12	281	93	5	844	8	28	305	1e-103	370	ZCO	Crocus sativus	crocetin biosynthesis	zeaxanthin cleavage dioxygenase
Locus_13076_Transcript_1/3_Confidence_0.667_Length_1153	1153	SGN-U576121_PlantCyc_SGN-U322751-MONOMER	342	62.58	326	121	1	1060	86	14	339	2e-125	443	SGN-U322751	Solanum lycopersicum	flavonoid biosynthesis	FLAVANONE 3-HYDROXYLASE
Locus_13076_Transcript_2/3_Confidence_0.667_Length_1316	1316	SGN-U576121_PlantCyc_SGN-U322751-MONOMER	342	62.88	326	120	1	1223	249	14	339	6e-126	445	SGN-U322751	Solanum lycopersicum	flavonoid biosynthesis	FLAVANONE 3-HYDROXYLASE
Locus_13076_Transcript_3/3_Confidence_0.667_Length_1153	1153	SGN-U576121_PlantCyc_SGN-U322751-MONOMER	342	62.88	326	120	1	1060	86	14	339	5e-126	445	SGN-U322751	Solanum lycopersicum	flavonoid biosynthesis	FLAVANONE 3-HYDROXYLASE
Locus_13080_Transcript_1/3_Confidence_0.333_Length_904	904	Q9SK82_PlantCyc_AT1G22400-MONOMER	489	41.39	273	148	5	902	90	227	489	8e-56	211	UDP glycosyltransferase	Arabidopsis thaliana	cytokinins-O-glucoside biosynthesis	UDP glycosyltransferase
Locus_13080_Transcript_2/3_Confidence_0.500_Length_525	525	Q9SK82_PlantCyc_AT1G22400-MONOMER	489	30.11	176	113	4	515	6	114	285	9e-18	84.3	UDP glycosyltransferase	Arabidopsis thaliana	cytokinins-O-glucoside biosynthesis	UDP glycosyltransferase
Locus_13080_Transcript_3/3_Confidence_0.500_Length_1239	1239	Q9SK82_PlantCyc_AT1G22400-MONOMER	489	37.37	388	223	8	1229	90	114	489	2e-70	261	UDP glycosyltransferase	Arabidopsis thaliana	cytokinins-O-glucoside biosynthesis	UDP glycosyltransferase
Locus_13093_Transcript_1/1_Confidence_1.000_Length_334	334	SGN-U567385_PlantCyc_SGN-U318970-MONOMER	408	56.88	109	46	1	3	329	77	184	4e-30	124	SGN-U318970	Solanum lycopersicum	mevalonate pathway I	MEVALONATE KINASE
Locus_13097_Transcript_1/1_Confidence_1.000_Length_664	664	Q5D0G3_PlantCyc_MONOMER-11636	375	31.55	168	95	8	160	645	183	336	3e-12	66.6	GA2ox3	Spinacia oleracea	gibberellin inactivation	gibberellin 2-oxidase||gibberellin 2-oxidase||gibberellin 2-oxidase
Locus_131_Transcript_1/1_Confidence_1.000_Length_2371	2371	Q941D0_PlantCyc_MONOMER-13724	443	34.23	298	180	8	1211	2080	106	395	3e-38	155	laccase	Toxicodendron vernicifluum	oligomeric urushiol biosynthesis	lacquer laccase||lacquer laccase
Locus_13131_Transcript_1/1_Confidence_1.000_Length_1422	1422	O50039_PlantCyc_AT1G75330-MONOMER	375	72.82	379	97	3	1405	269	2	374	3e-155	543	AT1G75330	Arabidopsis thaliana	urea cycle	ornithine carbamoyltransferase||ornithine carbamoyltransferase
Locus_1315_Transcript_1/1_Confidence_1.000_Length_296	296	SGN-U583048_PlantCyc_SGN-U322646-MONOMER	378	80.49	82	16	0	46	291	183	264	1e-36	145	SGN-U322646	Solanum lycopersicum	gibberellin biosynthesis I (non C-3, non C-13 hydroxylation)	GIBBERELLIN 20-OXIDASE
Locus_13173_Transcript_1/1_Confidence_1.000_Length_282	282	SGN-U583530_PlantCyc_SGN-U316540-MONOMER	662	90.32	93	9	0	280	2	236	328	5e-47	179	SGN-U316540	Solanum lycopersicum	valine biosynthesis	DIHYDROXYACID DEHYDRATASE
Locus_1318_Transcript_1/8_Confidence_0.238_Length_886	886	Q40322_PlantCyc_MONOMER-6782	599	30.29	175	105	6	546	46	8	173	1e-12	68.2	LC	Mentha spicata	fenchol biosynthesis II	limonene synthase
Locus_1318_Transcript_2/8_Confidence_0.619_Length_2137	2137	Q1XBU4_PlantCyc_MONOMER-13456	590	46.34	328	162	5	1005	46	163	484	3e-83	299	MTS2	Solanum lycopersicum	oleoresin monoterpene volatiles biosynthesis	monoterpene synthase
Locus_1318_Transcript_3/8_Confidence_0.619_Length_2554	2554	Q39978_PlantCyc_VS1-MONOMER	520	35.71	266	166	2	1473	685	78	341	1e-70	186	VS1	Hyoscyamus muticus	sesquiterpenoid phytoalexins biosynthesis	vetispiradiene synthase
Locus_1318_Transcript_4/8_Confidence_0.619_Length_2468	2468	Q39978_PlantCyc_VS1-MONOMER	520	35.71	266	166	2	1387	599	78	341	2e-71	186	VS1	Hyoscyamus muticus	sesquiterpenoid phytoalexins biosynthesis	vetispiradiene synthase
Locus_1318_Transcript_5/8_Confidence_0.667_Length_2541	2541	Q1XBU4_PlantCyc_MONOMER-13456	590	44.8	433	225	5	1343	69	163	589	5e-106	380	MTS2	Solanum lycopersicum	oleoresin monoterpene volatiles biosynthesis	monoterpene synthase
Locus_1318_Transcript_7/8_Confidence_0.571_Length_2187	2187	Q9LDF1_PlantCyc_AT3G25830-MONOMER	600	42.96	561	302	11	1703	54	45	598	2e-126	447	AT3G25830	Arabidopsis thaliana	fenchol biosynthesis II	1,8-cineole synthase
Locus_1318_Transcript_8/8_Confidence_0.667_Length_2475	2475	Q1XBU4_PlantCyc_MONOMER-13456	590	44.8	433	225	5	1343	69	163	589	5e-106	380	MTS2	Solanum lycopersicum	oleoresin monoterpene volatiles biosynthesis	monoterpene synthase
Locus_13181_Transcript_1/1_Confidence_1.000_Length_345	345	SGN-U588441_PlantCyc_SGN-U318275-MONOMER	174	42.73	110	56	3	9	338	20	122	2e-19	88.6	SGN-U318275	Solanum lycopersicum	triacylglycerol degradation	LIPASE
Locus_13186_Transcript_1/1_Confidence_1.000_Length_263	263	Q9SZT8_PlantCyc_AT4G37830-MONOMER	632	36.05	86	55	0	259	2	167	252	1e-10	59.3	AT4G37830	Arabidopsis thaliana	aerobic respiration -- electron donor II	complex IV
Locus_13194_Transcript_1/1_Confidence_1.000_Length_251	251	SGN-U581378_PlantCyc_SGN-U313985-MONOMER	420	38.1	84	43	3	11	250	51	129	3e-08	51.2	SGN-U313985	Solanum lycopersicum	scopoletin biosynthesis	CAFFEOYL-COA O-METHYLTRANSFERASE
Locus_13201_Transcript_1/1_Confidence_1.000_Length_991	991	SGN-U592280_PlantCyc_SGN-U338960-MONOMER	134	68	100	32	0	652	353	35	134	3e-35	143	SGN-U338960	Solanum lycopersicum	photorespiration	ribulose bisphosphate carboxylase/oxygenase
Locus_13203_Transcript_10/12_Confidence_0.304_Length_1110	1110	Q9LRR9_PlantCyc_AT3G14420-MONOMER	367	92.23	193	15	0	1042	464	1	193	1e-153	356	AT3G14420	Arabidopsis thaliana	photorespiration	glycolate oxidase
Locus_13203_Transcript_11/12_Confidence_0.391_Length_1101	1101	Q9LRR9_PlantCyc_AT3G14420-MONOMER	367	91.88	320	26	0	964	5	1	320	2e-167	583	AT3G14420	Arabidopsis thaliana	photorespiration	glycolate oxidase
Locus_13203_Transcript_12/12_Confidence_0.391_Length_1032	1032	Q9LRR9_PlantCyc_AT3G14420-MONOMER	367	91.88	320	26	0	964	5	1	320	1e-167	583	AT3G14420	Arabidopsis thaliana	photorespiration	glycolate oxidase
Locus_13203_Transcript_3/12_Confidence_0.391_Length_1095	1095	Q9LRR9_PlantCyc_AT3G14420-MONOMER	367	91.21	307	27	0	1027	107	1	307	4e-160	558	AT3G14420	Arabidopsis thaliana	photorespiration	glycolate oxidase
Locus_13203_Transcript_4/12_Confidence_0.217_Length_484	484	Q9LRS0_PlantCyc_AT3G14415-MONOMER	367	90.65	107	10	0	325	5	214	320	5e-51	194	AT3G14415	Arabidopsis thaliana	photorespiration	glycolate oxidase
Locus_13203_Transcript_5/12_Confidence_0.435_Length_1161	1161	Q9LRR9_PlantCyc_AT3G14420-MONOMER	367	81.27	363	25	1	1093	5	1	320	7e-162	564	AT3G14420	Arabidopsis thaliana	photorespiration	glycolate oxidase
Locus_13203_Transcript_6/12_Confidence_0.174_Length_743	743	Q9LRR9_PlantCyc_AT3G14420-MONOMER	367	91.43	140	12	0	675	256	1	140	4e-70	259	AT3G14420	Arabidopsis thaliana	photorespiration	glycolate oxidase
Locus_13203_Transcript_7/12_Confidence_0.435_Length_1238	1238	Q9LRR9_PlantCyc_AT3G14420-MONOMER	367	91.11	270	24	0	1170	361	1	270	8e-140	491	AT3G14420	Arabidopsis thaliana	photorespiration	glycolate oxidase
Locus_13203_Transcript_8/12_Confidence_0.261_Length_865	865	Q9LRS0_PlantCyc_AT3G14415-MONOMER	367	91.81	171	14	0	517	5	150	320	3e-86	312	AT3G14415	Arabidopsis thaliana	photorespiration	glycolate oxidase
Locus_13203_Transcript_9/12_Confidence_0.391_Length_1032	1032	Q9LRR9_PlantCyc_AT3G14420-MONOMER	367	91.25	320	28	0	964	5	1	320	6e-167	581	AT3G14420	Arabidopsis thaliana	photorespiration	glycolate oxidase
Locus_13218_Transcript_1/1_Confidence_1.000_Length_253	253	SGN-U576716_PlantCyc_SGN-U318430-MONOMER	876	48.78	82	39	1	3	248	93	171	1e-21	95.9	SGN-U318430	Solanum lycopersicum	trehalose biosynthesis I	TREHALOSE-6-PHOSPHATE SYNTHASE
Locus_13220_Transcript_1/2_Confidence_1.000_Length_2574	2574	SGN-U576716_PlantCyc_SGN-U318430-MONOMER	876	64.48	763	254	4	2	2245	95	855	0	1035	SGN-U318430	Solanum lycopersicum	trehalose biosynthesis I	TREHALOSE-6-PHOSPHATE SYNTHASE
Locus_13220_Transcript_2/2_Confidence_1.000_Length_2511	2511	SGN-U576716_PlantCyc_SGN-U318430-MONOMER	876	62.12	763	251	5	2	2182	95	855	0	982	SGN-U318430	Solanum lycopersicum	trehalose biosynthesis I	TREHALOSE-6-PHOSPHATE SYNTHASE
Locus_13226_Transcript_1/2_Confidence_1.000_Length_984	984	SGN-U586194_PlantCyc_SGN-U313491-MONOMER	328	71.32	258	74	0	2	775	69	326	2e-105	377	SGN-U313491	Solanum lycopersicum	sucrose degradation III	FRUCTOKINASE
Locus_13226_Transcript_2/2_Confidence_1.000_Length_984	984	SGN-U586194_PlantCyc_SGN-U313491-MONOMER	328	70.54	258	76	0	2	775	69	326	2e-104	373	SGN-U313491	Solanum lycopersicum	sucrose degradation III	FRUCTOKINASE
Locus_13228_Transcript_1/1_Confidence_1.000_Length_399	399	Q41142_PlantCyc_MONOMER-8325	808	84.21	133	21	0	1	399	209	341	8e-67	246	L33686	Ricinus communis	phospholipases	phospholipase D
Locus_13230_Transcript_1/1_Confidence_1.000_Length_759	759	Q9FH76_PlantCyc_AT5G45340-MONOMER	463	38.33	240	129	5	6	704	232	459	7e-39	155	abscisic acid 8'-hydroxylase	Arabidopsis thaliana	phaseic acid biosynthesis	abscisic acid 8'-hydroxylase
Locus_13238_Transcript_1/1_Confidence_1.000_Length_455	455	Q941D0_PlantCyc_MONOMER-13724	443	35.71	154	92	3	453	1	237	386	9e-21	94	laccase	Toxicodendron vernicifluum	oligomeric urushiol biosynthesis	lacquer laccase||lacquer laccase
Locus_13247_Transcript_1/1_Confidence_1.000_Length_293	293	O80823_PlantCyc_AT2G45970-MONOMER	537	59.68	62	23	1	3	182	473	534	1e-13	68.9	AT2G45970	Arabidopsis thaliana	sphingolipid biosynthesis (plants)	fatty acid &omega;-hydroxylase
Locus_13249_Transcript_1/2_Confidence_1.000_Length_2030	2030	Q9SRQ7_PlantCyc_AT3G03530-MONOMER	538	55.46	485	203	6	236	1663	13	493	1e-150	528	AT3G03530	Arabidopsis thaliana	phospholipases	non-specific phospholipase C4
Locus_1325_Transcript_2/3_Confidence_0.667_Length_887	887	Q9FUP0_PlantCyc_AT2G06050-MONOMER	391	69.03	155	47	1	464	3	74	228	8e-62	231	AT2G06050	Arabidopsis thaliana	jasmonic acid biosynthesis	12-oxophytodienoate reductase
Locus_1325_Transcript_3/3_Confidence_0.667_Length_802	802	Q9FUP0_PlantCyc_AT2G06050-MONOMER	391	68.47	222	69	1	665	3	7	228	6e-90	325	AT2G06050	Arabidopsis thaliana	jasmonic acid biosynthesis	12-oxophytodienoate reductase
Locus_13320_Transcript_1/5_Confidence_0.375_Length_349	349	SGN-U569693_PlantCyc_SGN-U319024-MONOMER	662	58.06	93	39	0	323	45	44	136	2e-26	111	SGN-U319024	Solanum lycopersicum	phosphatidylethanolamine biosynthesis I	PHOSPHATIDYLSERINE DECARBOXYLASE
Locus_13320_Transcript_2/5_Confidence_0.375_Length_414	414	SGN-U569693_PlantCyc_SGN-U319024-MONOMER	662	57.89	95	40	0	388	104	44	138	7e-27	114	SGN-U319024	Solanum lycopersicum	phosphatidylethanolamine biosynthesis I	PHOSPHATIDYLSERINE DECARBOXYLASE
Locus_13320_Transcript_5/5_Confidence_0.500_Length_560	560	SGN-U569693_PlantCyc_SGN-U319024-MONOMER	662	62.01	179	67	1	534	1	44	222	5e-60	224	SGN-U319024	Solanum lycopersicum	phosphatidylethanolamine biosynthesis I	PHOSPHATIDYLSERINE DECARBOXYLASE
Locus_13326_Transcript_1/2_Confidence_1.000_Length_1178	1178	P30792_PlantCyc_MONOMER-9165	559	88.67	203	23	0	387	995	357	559	2e-101	363	PGAM-i	Zea mays	glycolysis II	phosphoglycerate mutase
Locus_13326_Transcript_2/2_Confidence_1.000_Length_836	836	P30792_PlantCyc_MONOMER-9165	559	88.94	217	24	0	3	653	343	559	9e-110	390	PGAM-i	Zea mays	glycolysis II	phosphoglycerate mutase
Locus_13330_Transcript_1/1_Confidence_1.000_Length_913	913	Q9ZU52_PlantCyc_AT2G01140-MONOMER	391	87.46	295	36	1	26	910	26	319	2e-147	516	AT2G01140	Arabidopsis thaliana	glycolysis II	fructose-bisphosphate aldolase
Locus_13331_Transcript_1/1_Confidence_1.000_Length_1340	1340	SGN-U577103_PlantCyc_SGN-U321255-MONOMER	424	62.15	354	134	0	2	1063	64	417	2e-135	477	SGN-U321255	Solanum lycopersicum	tyrosine degradation I	TYROSINE AMINOTRANSFERASE
Locus_13342_Transcript_1/1_Confidence_1.000_Length_567	567	Q941D0_PlantCyc_MONOMER-13724	443	42.76	152	79	5	114	560	110	256	3e-26	112	laccase	Toxicodendron vernicifluum	oligomeric urushiol biosynthesis	lacquer laccase||lacquer laccase
Locus_13370_Transcript_1/1_Confidence_1.000_Length_739	739	Q42809_PlantCyc_MONOMER-12865	359	35.97	253	145	5	6	737	70	314	9e-39	154	GmCK1	Glycine max	phosphatidylcholine biosynthesis I	choline kinase
Locus_13384_Transcript_1/1_Confidence_1.000_Length_1346	1346	SGN-U580117_PlantCyc_SGN-U314886-MONOMER	314	61.61	310	102	4	50	973	3	297	5e-112	399	SGN-U314886	Solanum lycopersicum	spermidine biosynthesis	SPERMIDINE SYNTHASE
Locus_13387_Transcript_1/1_Confidence_1.000_Length_455	455	Q9MAM3_PlantCyc_AT1G01120-MONOMER	528	44.1	161	77	3	453	1	34	191	3e-30	125	AT1G01120	Arabidopsis thaliana	very long chain fatty acid biosynthesis	3-ketoacyl-CoA synthase||fatty acid elongase||fatty acid elongase
Locus_1339_Transcript_1/4_Confidence_0.625_Length_873	873	SGN-U567390_PlantCyc_SGN-U320089-MONOMER	391	67.84	171	55	0	213	725	209	379	1e-69	257	SGN-U320089	Solanum lycopersicum	aspartate biosynthesis	ASPARTATE AMINOTRANSFERASE
Locus_1339_Transcript_3/4_Confidence_0.625_Length_702	702	SGN-U567390_PlantCyc_SGN-U320089-MONOMER	391	68.31	183	58	0	6	554	197	379	3e-76	279	SGN-U320089	Solanum lycopersicum	aspartate biosynthesis	ASPARTATE AMINOTRANSFERASE
Locus_1339_Transcript_4/4_Confidence_0.625_Length_702	702	SGN-U567390_PlantCyc_SGN-U320089-MONOMER	391	68.31	183	58	0	6	554	197	379	2e-76	279	SGN-U320089	Solanum lycopersicum	aspartate biosynthesis	ASPARTATE AMINOTRANSFERASE
Locus_13404_Transcript_1/1_Confidence_1.000_Length_691	691	Q8L816_PlantCyc_AT4G09520-MONOMER	492	85.49	193	28	0	110	688	5	197	2e-96	346	phosphoglycerate mutase	Arabidopsis thaliana	glycolysis II	phosphoglycerate mutase
Locus_13427_Transcript_1/1_Confidence_1.000_Length_317	317	SGN-U577612_PlantCyc_SGN-U314331-MONOMER	220	38.03	71	40	2	305	93	1	67	1e-06	45.8	SGN-U314331	Solanum lycopersicum	glycolysis II	FRUCTOSE BISPHOSPHATE ALDOLASE
Locus_13442_Transcript_1/1_Confidence_1.000_Length_429	429	P50162_PlantCyc_MONOMER-13848	273	36.63	101	59	1	421	134	166	266	8e-13	67.4	TR-I	Coptis japonica	hyoscyamine and scopolamine biosynthesis	tropinone reductase
Locus_13451_Transcript_1/1_Confidence_1.000_Length_1760	1760	Q941D0_PlantCyc_MONOMER-13724	443	34.91	275	160	7	962	1741	54	324	2e-36	148	laccase	Toxicodendron vernicifluum	oligomeric urushiol biosynthesis	lacquer laccase||lacquer laccase
Locus_13463_Transcript_1/1_Confidence_1.000_Length_243	243	Q2QQJ5_PlantCyc_MONOMER-11970	815	40.3	67	34	2	235	35	306	366	2e-08	52	KS10	Oryza sativa	oryzalexin A-F biosynthesis	ent-sandaracopimaradiene synthase
Locus_1347_Transcript_1/5_Confidence_0.667_Length_2323	2323	SGN-U584704_PlantCyc_SGN-U319739-MONOMER	384	65.54	383	121	4	336	1463	1	379	3e-139	490	SGN-U319739	Solanum lycopersicum	trehalose biosynthesis I	TREHALOSE-6-PHOSPHATE PHOSPHATASE
Locus_1347_Transcript_2/5_Confidence_0.667_Length_2495	2495	SGN-U584704_PlantCyc_SGN-U319739-MONOMER	384	58.69	213	77	4	336	953	1	209	1e-60	229	SGN-U319739	Solanum lycopersicum	trehalose biosynthesis I	TREHALOSE-6-PHOSPHATE PHOSPHATASE
Locus_1347_Transcript_3/5_Confidence_0.667_Length_2362	2362	SGN-U584704_PlantCyc_SGN-U319739-MONOMER	384	64.12	340	111	4	336	1334	1	336	2e-119	423	SGN-U319739	Solanum lycopersicum	trehalose biosynthesis I	TREHALOSE-6-PHOSPHATE PHOSPHATASE
Locus_1347_Transcript_4/5_Confidence_0.500_Length_1795	1795	SGN-U584704_PlantCyc_SGN-U319739-MONOMER	384	65.23	371	118	4	336	1427	1	367	5e-134	473	SGN-U319739	Solanum lycopersicum	trehalose biosynthesis I	TREHALOSE-6-PHOSPHATE PHOSPHATASE
Locus_1347_Transcript_5/5_Confidence_0.667_Length_2232	2232	SGN-U584704_PlantCyc_SGN-U319739-MONOMER	384	65.54	383	121	4	336	1463	1	379	3e-139	490	SGN-U319739	Solanum lycopersicum	trehalose biosynthesis I	TREHALOSE-6-PHOSPHATE PHOSPHATASE
Locus_13483_Transcript_1/1_Confidence_1.000_Length_585	585	Q9M3W5_PlantCyc_MONOMER-11751	378	85.07	134	20	0	584	183	245	378	1e-61	230	Chl G	Avena sativa	chlorophyll a biosynthesis I	chlorophyll synthetase
Locus_13484_Transcript_1/1_Confidence_1.000_Length_237	237	Q9M3W5_PlantCyc_MONOMER-11751	378	88.46	78	9	0	2	235	176	253	9e-39	152	Chl G	Avena sativa	chlorophyll a biosynthesis I	chlorophyll synthetase
Locus_13488_Transcript_1/1_Confidence_1.000_Length_309	309	Q8W237_PlantCyc_MONOMER-12784	481	58.42	101	41	1	304	2	291	390	1e-28	118	6-GT	Dorotheanthus bellidiformis	betacyanin biosynthesis	betanidin 6-O-glucosyltransferase
Locus_13494_Transcript_1/1_Confidence_1.000_Length_1449	1449	O80738_PlantCyc_AT1G60140-MONOMER	861	60.04	478	191	0	1436	3	1	478	8e-172	598	TPS10	Arabidopsis thaliana	bergamotene biosynthesis I	sesquiterpene synthase
Locus_13503_Transcript_1/4_Confidence_0.625_Length_699	699	Q1PID4_PlantCyc_MONOMER-13443	537	66.67	180	54	2	525	4	24	203	3e-62	232	squalene epoxidase	Panax notoginseng	triterpene saponin biosynthesis	squalene epoxidase
Locus_13503_Transcript_4/4_Confidence_0.625_Length_804	804	Q1PID4_PlantCyc_MONOMER-13443	537	62.22	180	60	3	630	109	24	201	2e-55	210	squalene epoxidase	Panax notoginseng	triterpene saponin biosynthesis	squalene epoxidase
Locus_13510_Transcript_1/1_Confidence_1.000_Length_250	250	SGN-U569257_PlantCyc_SGN-U317646-MONOMER	908	62.2	82	28	2	249	4	774	852	3e-24	104	SGN-U317646	Solanum lycopersicum	13-LOX and 13-HPL pathway	LIPOXYGENASE
Locus_13523_Transcript_1/1_Confidence_1.000_Length_322	322	Q9SZT8_PlantCyc_AT4G37830-MONOMER	632	38.32	107	65	1	320	3	226	332	1e-14	72.4	AT4G37830	Arabidopsis thaliana	aerobic respiration -- electron donor II	complex IV
Locus_1355_Transcript_1/1_Confidence_1.000_Length_1489	1489	Q9ZP05_PlantCyc_AT5G09660-MONOMER	354	83.19	351	55	2	132	1181	7	354	8e-164	571	AT5G09660	Arabidopsis thaliana	TCA cycle variation V (plant)	malate dehydrogenase
Locus_13561_Transcript_1/1_Confidence_1.000_Length_3230	3230	Q9M8R8_PlantCyc_AT3G02760-MONOMER	479	68.34	477	145	3	1863	448	4	479	0	653	AT3G02760	Arabidopsis thaliana	tRNA charging pathway	histidine-tRNA ligase
Locus_13566_Transcript_1/1_Confidence_1.000_Length_238	238	Q9ZT64_PlantCyc_MONOMER-11625	513	42.37	59	34	0	178	2	358	416	6e-09	53.5	AF072736	Pinus contorta	coniferin metabolism	coniferin &beta;-glucosidase
Locus_1358_Transcript_1/2_Confidence_1.000_Length_1295	1295	SGN-U577577_PlantCyc_SGN-U314886-MONOMER	101	92.16	51	4	0	103	255	4	54	3e-41	99	SGN-U314886	Solanum lycopersicum	spermidine biosynthesis	SPERMIDINE SYNTHASE
Locus_1358_Transcript_2/2_Confidence_1.000_Length_1645	1645	SGN-U577577_PlantCyc_SGN-U314886-MONOMER	101	92.16	51	4	0	103	255	4	54	4e-41	99	SGN-U314886	Solanum lycopersicum	spermidine biosynthesis	SPERMIDINE SYNTHASE
Locus_13594_Transcript_1/2_Confidence_1.000_Length_482	482	Q39054_PlantCyc_AT5G20990-MONOMER	670	71.53	137	39	0	27	437	16	152	2e-53	199	AT5G20990	Arabidopsis thaliana	molybdenum cofactor biosynthesis	molybdopterin hydrolase||molybdopterin adenylyltransferase
Locus_13594_Transcript_2/2_Confidence_1.000_Length_2093	2093	Q39054_PlantCyc_AT5G20990-MONOMER	670	65.76	663	214	3	27	2000	16	670	0	853	AT5G20990	Arabidopsis thaliana	molybdenum cofactor biosynthesis	molybdopterin hydrolase||molybdopterin adenylyltransferase
Locus_13602_Transcript_1/1_Confidence_1.000_Length_662	662	Q7X919_PlantCyc_MONOMER-13678	844	31.39	137	94	0	3	413	525	661	7e-16	78.6	RcOMT3	Rosa chinensis	1,3,5-trimethoxybenzene biosynthesis	3,5-dimethoxyphenol O-methyltransferase||3,5-dihydroxyanisole O-methyltransferase
Locus_13618_Transcript_1/1_Confidence_1.000_Length_479	479	Q7X919_PlantCyc_MONOMER-13678	844	32.39	142	96	0	8	433	257	398	2e-19	89.4	RcOMT3	Rosa chinensis	1,3,5-trimethoxybenzene biosynthesis	3,5-dimethoxyphenol O-methyltransferase||3,5-dihydroxyanisole O-methyltransferase
Locus_13639_Transcript_2/2_Confidence_1.000_Length_482	482	Q9LUZ6_PlantCyc_AT5G58600-MONOMER	402	37.78	135	81	2	78	482	122	253	2e-26	112	UDP glycosyltransferase	Arabidopsis thaliana	cytokinins-O-glucoside biosynthesis	UDP glycosyltransferase
Locus_1364_Transcript_1/1_Confidence_1.000_Length_442	442	Q9FEY5_PlantCyc_MONOMER-12009	389	57.04	142	61	0	6	431	215	356	2e-49	188	chalcone synthase	Humulus lupulus	aromatic polyketides biosynthesis	chalcone synthase
Locus_13669_Transcript_1/2_Confidence_1.000_Length_819	819	Q941D0_PlantCyc_MONOMER-13724	443	36.6	153	85	4	65	514	100	243	3e-21	97.1	laccase	Toxicodendron vernicifluum	oligomeric urushiol biosynthesis	lacquer laccase||lacquer laccase
Locus_13669_Transcript_2/2_Confidence_1.000_Length_1303	1303	Q941D0_PlantCyc_MONOMER-13724	443	37.1	310	176	8	65	976	100	396	2e-46	181	laccase	Toxicodendron vernicifluum	oligomeric urushiol biosynthesis	lacquer laccase||lacquer laccase
Locus_13703_Transcript_1/1_Confidence_1.000_Length_343	343	Q94FM7_PlantCyc_EAH-MONOMER	504	30.69	101	68	1	27	329	3	101	7e-11	60.1	EAH	Nicotiana tabacum	capsidiol biosynthesis	3-deoxycapsidiol hydroxylase||5-epi-aristolochene hydroxylase||1-deoxycapsidiol hydroxylase||5-epi-aristolochene hydroxylase
Locus_13708_Transcript_1/1_Confidence_1.000_Length_517	517	Q7X919_PlantCyc_MONOMER-13678	844	32	150	101	1	454	5	174	322	4e-20	92	RcOMT3	Rosa chinensis	1,3,5-trimethoxybenzene biosynthesis	3,5-dimethoxyphenol O-methyltransferase||3,5-dihydroxyanisole O-methyltransferase
Locus_1373_Transcript_1/1_Confidence_1.000_Length_2979	2979	SGN-U584329_PlantCyc_SGN-U319839-MONOMER	483	34.92	461	235	12	1405	173	1	446	7e-64	240	SGN-U319839	Solanum lycopersicum	tRNA charging pathway	VALYL-TRNA SYNTHETASE
Locus_13736_Transcript_1/1_Confidence_1.000_Length_877	877	P33157_PlantCyc_AT3G57260-MONOMER	339	39.15	212	120	5	16	651	134	336	1e-37	151	AT3G57260	Arabidopsis thaliana	cellulose biosynthesis	glucan 1,3-beta-glucosidase
Locus_1375_Transcript_2/6_Confidence_0.500_Length_1051	1051	SGN-U586848_PlantCyc_SGN-U336241-MONOMER	118	31.76	85	55	1	875	630	2	86	1e-05	45.8	SGN-U336241	Solanum lycopersicum	&beta;-alanine biosynthesis II	ACETYL-COA SYNTHETASE
Locus_1375_Transcript_3/6_Confidence_0.500_Length_1050	1050	SGN-U586848_PlantCyc_SGN-U336241-MONOMER	118	31.76	85	55	1	875	630	2	86	1e-05	45.8	SGN-U336241	Solanum lycopersicum	&beta;-alanine biosynthesis II	ACETYL-COA SYNTHETASE
Locus_1375_Transcript_5/6_Confidence_0.375_Length_598	598	SGN-U564013_PlantCyc_SGN-U312310-MONOMER	552	80	130	23	1	598	218	423	552	8e-56	211	SGN-U312310	Solanum lycopersicum	Flavanoid biosynthesis	4-COUMARATE-COA LIGASE
Locus_1375_Transcript_6/6_Confidence_0.375_Length_965	965	SGN-U570732_PlantCyc_SGN-U323088-MONOMER	192	32.41	108	73	0	959	636	71	178	9e-14	72.4	SGN-U323088	Solanum lycopersicum	Flavanoid biosynthesis	4-COUMARATE-COA LIGASE
Locus_13757_Transcript_1/1_Confidence_1.000_Length_746	746	O23300_PlantCyc_AT4G14440-MONOMER	238	54.55	176	77	2	3	527	55	228	2e-48	187	AT4G14440	Arabidopsis thaliana	fatty acid &beta;-oxidation IV (unsaturated, even number)	delta3, delta2-enoyl-CoA isomerase
Locus_13772_Transcript_1/1_Confidence_1.000_Length_1232	1232	Q1WIQ6_PlantCyc_AT2G24270-MONOMER	496	88.16	321	38	0	964	2	49	369	5e-166	578	glyceraldehyde 3-phosphate dehydrogenase	Arabidopsis thaliana	glycolysis II	glyceraldehyde 3-phosphate dehydrogenase
Locus_13803_Transcript_1/1_Confidence_1.000_Length_266	266	Q9FH80_PlantCyc_AT5G45300-MONOMER	689	50.57	87	30	1	265	5	127	200	1e-16	79	AT5G45300	Arabidopsis thaliana	starch degradation	beta-amylase
Locus_13818_Transcript_1/1_Confidence_1.000_Length_491	491	Q9FV67_PlantCyc_MONOMER-12555	505	58.4	125	51	1	391	17	1	124	4e-38	151	FAE1	Limnanthes alba	very long chain fatty acid biosynthesis	3-ketoacyl-CoA synthase
Locus_13821_Transcript_1/1_Confidence_1.000_Length_284	284	SGN-U562941_PlantCyc_SGN-U323693-MONOMER	349	46.39	97	47	2	282	1	118	212	1e-16	79	SGN-U323693	Solanum lycopersicum	Flavanoid biosynthesis	4-COUMARATE-COA LIGASE
Locus_13822_Transcript_1/1_Confidence_1.000_Length_580	580	SGN-U580044_PlantCyc_SGN-U313455-MONOMER	150	36.3	135	68	4	22	378	2	134	1e-18	87.8	SGN-U313455	Solanum lycopersicum	leucine biosynthesis	2-ISOPROPYLMALATE SYNTHASE
Locus_13835_Transcript_1/1_Confidence_1.000_Length_758	758	Q9S746_PlantCyc_AT1G72970-MONOMER	594	54.55	220	100	0	757	98	375	594	5e-65	242	AT1G72970	Arabidopsis thaliana	amygdalin and prunasin degradation	aldehyde-lyase//mandelonitrile lyase
Locus_13849_Transcript_1/1_Confidence_1.000_Length_492	492	Q8VYR4_PlantCyc_AT4G24000-MONOMER	722	50.61	164	72	3	2	484	158	315	2e-41	162	AT4G24000	Arabidopsis thaliana	cellulose biosynthesis	cellulose synthase
Locus_13857_Transcript_1/1_Confidence_1.000_Length_591	591	Q7X919_PlantCyc_MONOMER-13678	844	30.09	113	73	3	263	586	156	267	3e-06	46.6	RcOMT3	Rosa chinensis	1,3,5-trimethoxybenzene biosynthesis	3,5-dimethoxyphenol O-methyltransferase||3,5-dihydroxyanisole O-methyltransferase
Locus_1387_Transcript_1/1_Confidence_1.000_Length_1649	1649	Q96551_PlantCyc_MONOMER-11743	393	94.39	392	21	1	87	1259	1	392	0	769	SAMS1	Catharanthus roseus	2'-deoxymugineic acid phytosiderophore biosynthesis	S-adenosylmethionine synthetase
Locus_13902_Transcript_1/1_Confidence_1.000_Length_217	217	O82567_PlantCyc_AT1G13560-MONOMER	389	77.46	71	16	0	3	215	303	373	1e-27	115	AAPT1	Arabidopsis thaliana	phosphatidylcholine biosynthesis II	CDP-choline:1,2-diacylglycerol cholinephosphotransferase
Locus_13914_Transcript_1/1_Confidence_1.000_Length_1211	1211	SGN-U573196_PlantCyc_SGN-U318275-MONOMER	363	40.22	271	153	5	5	808	97	361	5e-52	199	SGN-U318275	Solanum lycopersicum	triacylglycerol degradation	LIPASE
Locus_13920_Transcript_1/1_Confidence_1.000_Length_326	326	O81971_PlantCyc_MONOMER-11803	496	50	108	54	0	3	326	58	165	6e-26	110	CYP71D9	Glycine max	6,7,4'-trihydroxyisoflavone biosynthesis	flavone-6-hydroxylase
Locus_13925_Transcript_1/1_Confidence_1.000_Length_1296	1296	SGN-U586529_PlantCyc_SGN-U316758-MONOMER	198	35.03	197	113	4	1244	669	1	187	6e-35	143	SGN-U316758	Solanum lycopersicum	photorespiration	hydroxypyruvate reductase
Locus_1394_Transcript_1/3_Confidence_0.667_Length_1157	1157	O65837_PlantCyc_MONOMER-12155	526	72.96	307	80	2	5	925	222	525	3e-129	456	CrtL-e	Solanum lycopersicum	&delta;-carotene biosynthesis	lycopene &epsilon;-cyclase||lycopene &epsilon;-cyclase
Locus_1394_Transcript_2/3_Confidence_0.667_Length_1248	1248	Q9AXK7_PlantCyc_MONOMER-12151	533	74.1	251	64	1	5	757	229	478	3e-125	379	LCYe	Lactuca sativa	&delta;-carotene biosynthesis	lycopene &epsilon;-cyclase||lycopene &epsilon;-cyclase
Locus_1394_Transcript_3/3_Confidence_0.667_Length_1151	1151	Q9AXK7_PlantCyc_MONOMER-12151	533	74.18	306	78	1	5	922	229	533	1e-130	461	LCYe	Lactuca sativa	&delta;-carotene biosynthesis	lycopene &epsilon;-cyclase||lycopene &epsilon;-cyclase
Locus_13943_Transcript_1/1_Confidence_1.000_Length_1421	1421	Q9LQ04_PlantCyc_AT1G63000-MONOMER	301	82.35	289	51	0	941	75	8	296	2e-142	500	AT1G63000	Arabidopsis thaliana	UDP-L-rhamnose biosynthesis	dTDP-4-dehydrorhamnose 3,5-epimerase//UDP-4-keto-rhamnose-4-keto-reductase//dTDP-4-dehydrorhamnose reductase//UDP-4-keto-6-deoxy-glucose-3,5-epimerase
Locus_1397_Transcript_1/1_Confidence_1.000_Length_1218	1218	Q8W593_PlantCyc_AT1G67280-MONOMER	350	82.05	312	52	2	36	968	42	350	3e-153	536	AT1G67280	Arabidopsis thaliana	methylglyoxal degradation I	lactoylglutathione lyase
Locus_13986_Transcript_1/1_Confidence_1.000_Length_348	348	Q33DX9_PlantCyc_MONOMER-12947	506	59.32	59	24	0	346	170	445	503	7e-15	73.6	CYP81Q2	Sesamum radiatum	sesamin biosynthesis	(+)-piperitol/(+)-sesamin synthase||(+)-piperitol/(+)-sesamin synthase
Locus_13992_Transcript_1/1_Confidence_1.000_Length_1306	1306	SGN-U563958_PlantCyc_SGN-U315267-MONOMER	421	39.87	316	159	6	179	1048	85	395	3e-54	207	SGN-U315267	Solanum lycopersicum	heme biosynthesis from uroporphyrinogen-III I	UROPORPHYRINOGEN DECARBOXYLASE
Locus_13996_Transcript_1/1_Confidence_1.000_Length_321	321	Q9SLD2_PlantCyc_AT2G19450-MONOMER	520	75.61	82	19	1	2	247	436	516	3e-34	137	AT2G19450	Arabidopsis thaliana	triacylglycerol biosynthesis	acyl-CoA:diacylglycerol acyltransferase
Locus_14003_Transcript_1/3_Confidence_0.500_Length_1192	1192	Q8VWN6_PlantCyc_MONOMER-12496	798	44.31	404	199	9	1189	50	199	600	1e-89	325	RFS	Pisum sativum	galactosylcyclitol biosynthesis	raffinose synthase||galactosyltransferase
Locus_14003_Transcript_2/3_Confidence_0.667_Length_1306	1306	Q8VWN6_PlantCyc_MONOMER-12496	798	44.31	404	199	9	1303	164	199	600	1e-97	325	RFS	Pisum sativum	galactosylcyclitol biosynthesis	raffinose synthase||galactosyltransferase
Locus_14003_Transcript_3/3_Confidence_0.333_Length_1192	1192	Q8VWN6_PlantCyc_MONOMER-12496	798	45	420	205	9	1189	2	199	616	4e-97	349	RFS	Pisum sativum	galactosylcyclitol biosynthesis	raffinose synthase||galactosyltransferase
Locus_14023_Transcript_1/1_Confidence_1.000_Length_1021	1021	SGN-U585720_PlantCyc_SGN-U322919-MONOMER	470	76.88	333	77	0	2	1000	138	470	5e-153	535	SGN-U322919	Solanum lycopersicum	phospholipases	phospholipase D
Locus_1403_Transcript_1/3_Confidence_0.667_Length_838	838	Q9LUZ6_PlantCyc_AT5G58600-MONOMER	402	45.03	171	86	3	822	313	14	177	3e-36	146	UDP glycosyltransferase	Arabidopsis thaliana	cytokinins-O-glucoside biosynthesis	UDP glycosyltransferase
Locus_1403_Transcript_2/3_Confidence_0.667_Length_666	666	Q9LUZ6_PlantCyc_AT5G58600-MONOMER	402	36.87	217	98	4	650	3	14	192	6e-34	138	UDP glycosyltransferase	Arabidopsis thaliana	cytokinins-O-glucoside biosynthesis	UDP glycosyltransferase
Locus_1403_Transcript_3/3_Confidence_0.667_Length_573	573	Q9LUZ6_PlantCyc_AT5G58600-MONOMER	402	43.01	186	98	3	557	3	14	192	6e-39	154	UDP glycosyltransferase	Arabidopsis thaliana	cytokinins-O-glucoside biosynthesis	UDP glycosyltransferase
Locus_1404_Transcript_1/4_Confidence_0.625_Length_1810	1810	P33157_PlantCyc_AT3G57260-MONOMER	339	33.14	338	211	8	194	1204	13	336	2e-49	191	AT3G57260	Arabidopsis thaliana	cellulose biosynthesis	glucan 1,3-beta-glucosidase
Locus_1404_Transcript_2/4_Confidence_0.375_Length_1500	1500	P33157_PlantCyc_AT3G57260-MONOMER	339	33.14	338	211	8	194	1204	13	336	2e-49	191	AT3G57260	Arabidopsis thaliana	cellulose biosynthesis	glucan 1,3-beta-glucosidase
Locus_1404_Transcript_4/4_Confidence_0.625_Length_1831	1831	P33157_PlantCyc_AT3G57260-MONOMER	339	33.14	338	211	8	194	1204	13	336	2e-49	191	AT3G57260	Arabidopsis thaliana	cellulose biosynthesis	glucan 1,3-beta-glucosidase
Locus_14096_Transcript_1/8_Confidence_0.680_Length_3330	3330	Q8GWC5_PlantCyc_AT5G65685-MONOMER	460	35.86	343	217	3	969	1997	75	414	6e-66	247	AT5G65685	Arabidopsis thaliana	starch biosynthesis	starch synthase
Locus_14096_Transcript_2/8_Confidence_0.440_Length_2053	2053	Q8GWC5_PlantCyc_AT5G65685-MONOMER	460	36.44	343	215	3	969	1997	75	414	4e-66	247	AT5G65685	Arabidopsis thaliana	starch biosynthesis	starch synthase
Locus_14096_Transcript_3/8_Confidence_0.640_Length_3330	3330	Q8GWC5_PlantCyc_AT5G65685-MONOMER	460	36.44	343	215	3	969	1997	75	414	6e-66	247	AT5G65685	Arabidopsis thaliana	starch biosynthesis	starch synthase
Locus_14096_Transcript_4/8_Confidence_0.640_Length_2831	2831	Q9SAA5_PlantCyc_AT1G11720-MONOMER	1025	44.31	492	219	9	824	2278	577	1020	2e-105	379	AT1G11720	Arabidopsis thaliana	starch biosynthesis	transferase, transferring glycosyl groups//starch synthase
Locus_14096_Transcript_5/8_Confidence_0.640_Length_3330	3330	Q8GWC5_PlantCyc_AT5G65685-MONOMER	460	36.18	387	227	7	846	1997	45	414	2e-65	245	AT5G65685	Arabidopsis thaliana	starch biosynthesis	starch synthase
Locus_14096_Transcript_6/8_Confidence_0.600_Length_3330	3330	Q8GWC5_PlantCyc_AT5G65685-MONOMER	460	36.44	343	215	3	969	1997	75	414	6e-66	247	AT5G65685	Arabidopsis thaliana	starch biosynthesis	starch synthase
Locus_14096_Transcript_8/8_Confidence_0.640_Length_3330	3330	Q8GWC5_PlantCyc_AT5G65685-MONOMER	460	36.44	343	215	3	969	1997	75	414	6e-66	247	AT5G65685	Arabidopsis thaliana	starch biosynthesis	starch synthase
Locus_14104_Transcript_1/1_Confidence_1.000_Length_577	577	Q941D0_PlantCyc_MONOMER-13724	443	30.07	143	86	3	20	433	188	321	2e-10	60.1	laccase	Toxicodendron vernicifluum	oligomeric urushiol biosynthesis	lacquer laccase||lacquer laccase
Locus_14116_Transcript_1/1_Confidence_1.000_Length_1081	1081	Q941D0_PlantCyc_MONOMER-13724	443	38.81	286	155	10	1079	261	119	397	2e-40	160	laccase	Toxicodendron vernicifluum	oligomeric urushiol biosynthesis	lacquer laccase||lacquer laccase
Locus_14128_Transcript_1/1_Confidence_1.000_Length_664	664	Q8GUE4_PlantCyc_MONOMER-12834	603	35.29	221	130	4	15	659	51	264	4e-36	145	GES	Cinnamomum tenuipile	geraniol and geranial biosynthesis	geraniol synthase
Locus_14135_Transcript_1/1_Confidence_1.000_Length_888	888	Q9XF43_PlantCyc_AT1G68530-MONOMER	497	69.68	277	84	0	56	886	1	277	5e-115	408	AT1G68530	Arabidopsis thaliana	very long chain fatty acid biosynthesis	fatty acid elongase||3-ketoacyl-CoA synthase||fatty acid elongase
Locus_14137_Transcript_1/1_Confidence_1.000_Length_710	710	Q9FNN1_PlantCyc_AT5G08570-MONOMER	510	80.82	219	42	0	1	657	292	510	3e-97	348	AT5G08570	Arabidopsis thaliana	glycolysis II	pyruvate kinase
Locus_14139_Transcript_1/1_Confidence_1.000_Length_643	643	SGN-U590948_PlantCyc_SGN-U314551-MONOMER	136	43.18	88	22	1	217	38	46	133	3e-27	76.6	SGN-U314551	Solanum lycopersicum	13-LOX and 13-HPL pathway	lipoxygenase
Locus_14149_Transcript_1/2_Confidence_1.000_Length_1637	1637	SGN-U580362_PlantCyc_SGN-U314369-MONOMER	376	86.72	399	24	1	124	1320	7	376	0	711	SGN-U314369	Solanum lycopersicum	dTDP-L-rhamnose biosynthesis II	DTDP-GLUCOSE 4-6-DEHYDRATASE
Locus_14149_Transcript_2/2_Confidence_1.000_Length_1550	1550	SGN-U580362_PlantCyc_SGN-U314369-MONOMER	376	93.51	370	24	0	124	1233	7	376	0	727	SGN-U314369	Solanum lycopersicum	dTDP-L-rhamnose biosynthesis II	DTDP-GLUCOSE 4-6-DEHYDRATASE
Locus_14179_Transcript_1/1_Confidence_1.000_Length_518	518	Q9LHN8_PlantCyc_AT3G13610-MONOMER	361	43.54	147	80	2	69	503	215	360	1e-33	136	AT3G13610	Arabidopsis thaliana	scopoletin biosynthesis	2-oxoglutarate-dependent dioxygenase
Locus_14189_Transcript_1/2_Confidence_1.000_Length_261	261	SGN-U577612_PlantCyc_SGN-U314331-MONOMER	220	37.88	66	39	2	195	1	3	67	9e-07	46.2	SGN-U314331	Solanum lycopersicum	glycolysis II	FRUCTOSE BISPHOSPHATE ALDOLASE
Locus_14189_Transcript_2/2_Confidence_1.000_Length_265	265	SGN-U577612_PlantCyc_SGN-U314331-MONOMER	220	37.88	66	39	2	195	1	3	67	9e-07	46.2	SGN-U314331	Solanum lycopersicum	glycolysis II	FRUCTOSE BISPHOSPHATE ALDOLASE
Locus_14192_Transcript_1/1_Confidence_1.000_Length_239	239	SGN-U587507_PlantCyc_SGN-U337581-MONOMER	279	70.13	77	21	1	226	2	71	147	3e-29	120	SGN-U337581	Solanum lycopersicum	tryptophan biosynthesis	ANTHRANILATE PHOSPHORIBOSYLTRANSFERASE
Locus_14198_Transcript_1/1_Confidence_1.000_Length_203	203	Q9SZT8_PlantCyc_AT4G37830-MONOMER	632	40	65	39	0	200	6	152	216	3e-09	54.3	AT4G37830	Arabidopsis thaliana	aerobic respiration -- electron donor II	complex IV
Locus_14213_Transcript_1/1_Confidence_1.000_Length_203	203	SGN-U575488_PlantCyc_SGN-U318816-MONOMER	540	86.57	67	9	0	2	202	173	239	5e-32	130	SGN-U318816	Solanum lycopersicum	tRNA charging pathway	GLYCINE-TRNA LIGASE
Locus_14216_Transcript_1/1_Confidence_1.000_Length_963	963	O82796_PlantCyc_AT1G18640-MONOMER	295	65.72	283	83	2	861	13	26	294	2e-99	356	AT1G18640	Arabidopsis thaliana	serine biosynthesis	phosphoserine phosphatase
Locus_14221_Transcript_1/2_Confidence_1.000_Length_1231	1231	Q8L6Z9_PlantCyc_AT4G02120-MONOMER	556	73.31	326	87	0	3	980	231	556	2e-141	496	AT4G02120	Arabidopsis thaliana	pyrimidine ribonucleotides interconversion	CTP synthase
Locus_14221_Transcript_2/2_Confidence_1.000_Length_784	784	SGN-U580475_PlantCyc_SGN-U314813-MONOMER	611	71.33	143	41	0	99	527	424	566	1e-57	217	SGN-U314813	Solanum lycopersicum	pyrimidine ribonucleotides interconversion	CTP-SYNTHETASE
Locus_1424_Transcript_1/1_Confidence_1.000_Length_1028	1028	SGN-U580736_PlantCyc_SGN-U312618-MONOMER	524	86.69	278	37	0	1026	193	227	504	1e-140	493	SGN-U312618	Solanum lycopersicum	phenylpropanoid biosynthesis, initial reactions	PHENYLALANINE AMMONIA-LYASE
Locus_14245_Transcript_1/1_Confidence_1.000_Length_205	205	Q6Q8A5_PlantCyc_MONOMER-12872	499	60.29	68	27	0	2	205	122	189	2e-18	85.1	Hxk2	Nicotiana tabacum	sucrose degradation III	hexokinase
Locus_14251_Transcript_1/1_Confidence_1.000_Length_259	259	SGN-U594050_PlantCyc_SGN-U335191-MONOMER	204	89.41	85	9	0	3	257	36	120	2e-37	147	SGN-U335191	Solanum lycopersicum	pentose phosphate pathway (non-oxidative branch)	RIBOSE 5-PHOSPHATE ISOMERASE
Locus_14269_Transcript_1/1_Confidence_1.000_Length_972	972	Q9AXR0_PlantCyc_MONOMER-13916	381	77.57	263	50	1	2	763	111	373	2e-122	433	DHS	Solanum lycopersicum	hypusine biosynthesis	deoxyhypusine synthase
Locus_14291_Transcript_1/1_Confidence_1.000_Length_771	771	Q42533_PlantCyc_AT5G16390-MONOMER	280	63.84	177	62	2	35	559	104	280	1e-58	221	AT5G16390	Arabidopsis thaliana	fatty acid biosynthesis initiation I	acetyl-CoA carboxylase
Locus_14304_Transcript_4/5_Confidence_0.667_Length_1242	1242	Q84MD8_PlantCyc_AT4G21470-MONOMER	379	30.04	223	120	9	1097	435	5	193	4e-11	63.9	AT4G21470	Arabidopsis thaliana	flavin biosynthesis I (bacteria and plants)	riboflavin kinase||riboflavin kinase/FMN hydrolase
Locus_14304_Transcript_5/5_Confidence_0.667_Length_1164	1164	Q84MD8_PlantCyc_AT4G21470-MONOMER	379	34	200	116	9	1019	435	5	193	7e-14	73.2	AT4G21470	Arabidopsis thaliana	flavin biosynthesis I (bacteria and plants)	riboflavin kinase||riboflavin kinase/FMN hydrolase
Locus_14310_Transcript_1/1_Confidence_1.000_Length_1502	1502	SGN-U579340_PlantCyc_SGN-U315064-MONOMER	437	75.92	436	102	2	3	1304	3	437	0	639	SGN-U315064	Solanum lycopersicum	pentose phosphate pathway (non-oxidative branch)	TRANSALDOLASE
Locus_14311_Transcript_1/1_Confidence_1.000_Length_311	311	Q8L707_PlantCyc_AT4G36890-MONOMER	525	47.06	102	43	3	291	1	33	128	6e-17	80.1	AT4G36890	Arabidopsis thaliana	xylan biosynthesis	transferase, transferring glycosyl groups
Locus_1432_Transcript_1/1_Confidence_1.000_Length_758	758	P92558_PlantCyc_ATMG01120-MONOMER	325	47.01	134	58	3	73	474	188	308	2e-26	114	NAD1b	Arabidopsis thaliana	aerobic respiration -- electron donor II	complex I
Locus_14321_Transcript_1/1_Confidence_1.000_Length_595	595	SGN-U583097_PlantCyc_SGN-U318764-MONOMER	403	67.84	199	61	2	594	1	133	329	8e-77	280	SGN-U318764	Solanum lycopersicum	valine degradation I	ENOYL-COA-HYDRATASE
Locus_14325_Transcript_1/1_Confidence_1.000_Length_698	698	Q3E8Z8_PlantCyc_AT5G27870-MONOMER	732	30.86	175	100	5	53	565	574	731	1e-08	54.7	AT5G27870	Arabidopsis thaliana	homogalacturonan degradation	pectinesterase
Locus_14334_Transcript_1/1_Confidence_1.000_Length_786	786	Q9M304_PlantCyc_AT3G48780-MONOMER	489	82.61	230	40	0	1	690	254	483	2e-111	396	AT3G48780	Arabidopsis thaliana	sphingolipid biosynthesis (plants)	serine C-palmitoyltransferase
Locus_14350_Transcript_1/1_Confidence_1.000_Length_217	217	Q9LD57_PlantCyc_AT3G12780-MONOMER	481	93.06	72	5	0	2	217	204	275	5e-35	140	AT3G12780	Arabidopsis thaliana	glycolysis II	phosphoglycerate kinase
Locus_14356_Transcript_1/1_Confidence_1.000_Length_922	922	SGN-U574042_PlantCyc_SGN-U317993-MONOMER	567	73.44	256	68	0	920	153	307	562	1e-110	394	SGN-U317993	Solanum lycopersicum	trehalose biosynthesis I	TREHALOSE-6-PHOSPHATE SYNTHASE
Locus_1437_Transcript_1/10_Confidence_0.440_Length_1658	1658	Q941D0_PlantCyc_MONOMER-13724	443	40.53	227	124	7	718	56	99	320	5e-35	144	laccase	Toxicodendron vernicifluum	oligomeric urushiol biosynthesis	lacquer laccase||lacquer laccase
Locus_1437_Transcript_10/10_Confidence_0.560_Length_2118	2118	Q941D0_PlantCyc_MONOMER-13724	443	36.08	316	183	10	1178	255	99	403	7e-41	163	laccase	Toxicodendron vernicifluum	oligomeric urushiol biosynthesis	lacquer laccase||lacquer laccase
Locus_1437_Transcript_2/10_Confidence_0.600_Length_2115	2115	Q941D0_PlantCyc_MONOMER-13724	443	36.08	316	183	10	1175	252	99	403	1e-40	163	laccase	Toxicodendron vernicifluum	oligomeric urushiol biosynthesis	lacquer laccase||lacquer laccase
Locus_1437_Transcript_3/10_Confidence_0.560_Length_2112	2112	Q941D0_PlantCyc_MONOMER-13724	443	35.14	333	197	10	1172	198	99	420	7e-41	163	laccase	Toxicodendron vernicifluum	oligomeric urushiol biosynthesis	lacquer laccase||lacquer laccase
Locus_1437_Transcript_4/10_Confidence_0.440_Length_1361	1361	Q941D0_PlantCyc_MONOMER-13724	443	35.42	319	187	10	1187	255	96	403	1e-40	162	laccase	Toxicodendron vernicifluum	oligomeric urushiol biosynthesis	lacquer laccase||lacquer laccase
Locus_1437_Transcript_5/10_Confidence_0.480_Length_2094	2094	Q941D0_PlantCyc_MONOMER-13724	443	36.08	316	183	10	1178	255	99	403	7e-41	163	laccase	Toxicodendron vernicifluum	oligomeric urushiol biosynthesis	lacquer laccase||lacquer laccase
Locus_1437_Transcript_6/10_Confidence_0.560_Length_2118	2118	Q941D0_PlantCyc_MONOMER-13724	443	36.39	316	182	10	1178	255	99	403	6e-41	164	laccase	Toxicodendron vernicifluum	oligomeric urushiol biosynthesis	lacquer laccase||lacquer laccase
Locus_1437_Transcript_7/10_Confidence_0.560_Length_2118	2118	Q941D0_PlantCyc_MONOMER-13724	443	36.59	317	180	11	1178	255	99	403	2e-40	162	laccase	Toxicodendron vernicifluum	oligomeric urushiol biosynthesis	lacquer laccase||lacquer laccase
Locus_1437_Transcript_8/10_Confidence_0.560_Length_2118	2118	Q941D0_PlantCyc_MONOMER-13724	443	36.08	316	183	10	1178	255	99	403	7e-41	163	laccase	Toxicodendron vernicifluum	oligomeric urushiol biosynthesis	lacquer laccase||lacquer laccase
Locus_1437_Transcript_9/10_Confidence_0.600_Length_2118	2118	Q941D0_PlantCyc_MONOMER-13724	443	34.98	323	191	10	1199	255	92	403	2e-40	162	laccase	Toxicodendron vernicifluum	oligomeric urushiol biosynthesis	lacquer laccase||lacquer laccase
Locus_14378_Transcript_1/1_Confidence_1.000_Length_358	358	SGN-U580976_PlantCyc_SGN-U314997-MONOMER	545	67.19	64	21	0	358	167	482	545	2e-22	99	SGN-U314997	Solanum lycopersicum	Flavanoid biosynthesis	4-COUMARATE COA LIGASE
Locus_14381_Transcript_2/6_Confidence_0.538_Length_942	942	Q9M8M7_PlantCyc_AT1G80600-MONOMER	457	33.65	208	124	4	310	924	230	426	7e-27	115	AT1G80600	Arabidopsis thaliana	ornithine biosynthesis	acetylornithine transaminase
Locus_14381_Transcript_3/6_Confidence_0.538_Length_1578	1578	Q9M8M7_PlantCyc_AT1G80600-MONOMER	457	31.78	258	146	7	148	888	73	311	3e-26	114	AT1G80600	Arabidopsis thaliana	ornithine biosynthesis	acetylornithine transaminase
Locus_14381_Transcript_4/6_Confidence_0.615_Length_1434	1434	Q9M8M7_PlantCyc_AT1G80600-MONOMER	457	30.03	383	237	8	148	1260	73	436	1e-40	162	AT1G80600	Arabidopsis thaliana	ornithine biosynthesis	acetylornithine transaminase
Locus_14381_Transcript_6/6_Confidence_0.538_Length_1272	1272	Q9M8M7_PlantCyc_AT1G80600-MONOMER	457	30.81	383	222	10	148	1254	73	426	6e-42	166	AT1G80600	Arabidopsis thaliana	ornithine biosynthesis	acetylornithine transaminase
Locus_14385_Transcript_1/1_Confidence_1.000_Length_275	275	SGN-U583152_PlantCyc_SGN-U318402-MONOMER	323	67.78	90	29	0	4	273	98	187	3e-34	137	SGN-U318402	Solanum lycopersicum	asparagine degradation I	L-ASPARAGINASE
Locus_14391_Transcript_3/3_Confidence_0.500_Length_225	225	SGN-U563958_PlantCyc_SGN-U315267-MONOMER	421	34.72	72	43	2	225	19	213	283	2e-06	45.1	SGN-U315267	Solanum lycopersicum	heme biosynthesis from uroporphyrinogen-III I	UROPORPHYRINOGEN DECARBOXYLASE
Locus_14408_Transcript_1/1_Confidence_1.000_Length_1386	1386	Q8GXU8_PlantCyc_AT4G30580-MONOMER	356	62.11	285	105	2	187	1041	73	354	2e-97	350	AT4G30580	Arabidopsis thaliana	CDP-diacylglycerol biosynthesis II	1-acylglycerol-3-phosphate O-acyltransferase
Locus_14445_Transcript_1/1_Confidence_1.000_Length_708	708	SGN-U580044_PlantCyc_SGN-U313455-MONOMER	150	30.7	114	75	2	387	58	1	114	3e-11	63.2	SGN-U313455	Solanum lycopersicum	leucine biosynthesis	2-ISOPROPYLMALATE SYNTHASE
Locus_14446_Transcript_1/1_Confidence_1.000_Length_675	675	O82730_PlantCyc_AT5G20410-MONOMER	468	71.57	197	56	0	675	85	269	465	3e-80	292	AT5G20410	Arabidopsis thaliana	glycolipid biosynthesis	UDP-galactose:DAG galactosyltransferase
Locus_14447_Transcript_1/1_Confidence_1.000_Length_264	264	O82730_PlantCyc_AT5G20410-MONOMER	468	78.16	87	19	0	2	262	195	281	3e-36	144	AT5G20410	Arabidopsis thaliana	glycolipid biosynthesis	UDP-galactose:DAG galactosyltransferase
Locus_1445_Transcript_1/2_Confidence_1.000_Length_1769	1769	Q94FM7_PlantCyc_EAH-MONOMER	504	43	507	264	8	12	1502	7	498	5e-118	419	EAH	Nicotiana tabacum	capsidiol biosynthesis	3-deoxycapsidiol hydroxylase||5-epi-aristolochene hydroxylase||1-deoxycapsidiol hydroxylase||5-epi-aristolochene hydroxylase
Locus_1445_Transcript_2/2_Confidence_1.000_Length_1769	1769	Q94FM7_PlantCyc_EAH-MONOMER	504	43.2	507	263	8	12	1502	7	498	2e-117	417	EAH	Nicotiana tabacum	capsidiol biosynthesis	3-deoxycapsidiol hydroxylase||5-epi-aristolochene hydroxylase||1-deoxycapsidiol hydroxylase||5-epi-aristolochene hydroxylase
Locus_1446_Transcript_1/7_Confidence_0.636_Length_965	965	Q941D0_PlantCyc_MONOMER-13724	443	30.67	163	86	7	470	18	63	210	9e-08	52.4	laccase	Toxicodendron vernicifluum	oligomeric urushiol biosynthesis	lacquer laccase||lacquer laccase
Locus_1446_Transcript_3/7_Confidence_0.591_Length_869	869	Q941D0_PlantCyc_MONOMER-13724	443	30.67	163	86	7	470	18	63	210	8e-08	52.4	laccase	Toxicodendron vernicifluum	oligomeric urushiol biosynthesis	lacquer laccase||lacquer laccase
Locus_1446_Transcript_5/7_Confidence_0.500_Length_869	869	Q941D0_PlantCyc_MONOMER-13724	443	30.67	163	86	7	470	18	63	210	8e-08	52.4	laccase	Toxicodendron vernicifluum	oligomeric urushiol biosynthesis	lacquer laccase||lacquer laccase
Locus_1446_Transcript_7/7_Confidence_0.591_Length_869	869	Q941D0_PlantCyc_MONOMER-13724	443	30.67	163	86	7	470	18	63	210	8e-08	52.4	laccase	Toxicodendron vernicifluum	oligomeric urushiol biosynthesis	lacquer laccase||lacquer laccase
Locus_1447_Transcript_1/1_Confidence_1.000_Length_1041	1041	Q33DV3_PlantCyc_MONOMER-12697	457	41.85	184	105	2	317	868	250	431	1e-36	148	4'CGT	Antirrhinum majus	aurone biosynthesis	chalcone 4'-O-glucosyltransferase||chalcone 4'-O-glucosyltransferase
Locus_14492_Transcript_1/1_Confidence_1.000_Length_1672	1672	Q39033_PlantCyc_AT3G08510-MONOMER	581	60.36	550	191	5	1666	20	58	581	0	681	AT3G08510	Arabidopsis thaliana	phospholipases	phospholipase C
Locus_14503_Transcript_1/1_Confidence_1.000_Length_1216	1216	SGN-U573081_PlantCyc_SGN-U316421-MONOMER	519	82.47	308	52	1	2	925	207	512	6e-145	508	SGN-U316421	Solanum lycopersicum	threonine biosynthesis from homoserine	THREONINE SYNTHASE
Locus_1451_Transcript_1/1_Confidence_1.000_Length_2356	2356	Q8LAD2_PlantCyc_AT5G23250-MONOMER	341	31.42	261	165	5	365	1144	89	336	1e-24	109	AT5G23250	Arabidopsis thaliana	TCA cycle variation V (plant)	succinate-CoA ligase (GDP-forming)
Locus_14515_Transcript_1/1_Confidence_1.000_Length_398	398	Q93ZC9_PlantCyc_AT3G01640-MONOMER	362	77.27	132	30	0	3	398	83	214	4e-58	217	AT3G01640	Arabidopsis thaliana	UDP-D-glucuronate biosynthesis (from myo-inositol)	glucuronokinase
Locus_14519_Transcript_1/1_Confidence_1.000_Length_590	590	Q9SZT8_PlantCyc_AT4G37830-MONOMER	632	63.78	196	71	0	1	588	436	631	3e-74	272	AT4G37830	Arabidopsis thaliana	aerobic respiration -- electron donor II	complex IV
Locus_14520_Transcript_1/1_Confidence_1.000_Length_279	279	Q9SZT8_PlantCyc_AT4G37830-MONOMER	632	58.06	93	39	0	1	279	357	449	8e-30	122	AT4G37830	Arabidopsis thaliana	aerobic respiration -- electron donor II	complex IV
Locus_14533_Transcript_1/1_Confidence_1.000_Length_773	773	O80988_PlantCyc_AT2G26080-MONOMER	1044	91.05	257	23	0	2	772	562	818	6e-143	501	AT2G26080	Arabidopsis thaliana	glycine cleavage complex	glycine dehydrogenase (decarboxylating)
Locus_14537_Transcript_1/1_Confidence_1.000_Length_284	284	Q8RUW5_PlantCyc_AT2G22990-MONOMER	433	33.33	54	35	1	49	210	381	433	3e-07	47.8	AT2G22990	Arabidopsis thaliana	sinapate ester biosynthesis	sinapoylglucose:malate sinapoyltransferase
Locus_1454_Transcript_1/4_Confidence_0.500_Length_2303	2303	Q941D0_PlantCyc_MONOMER-13724	443	37.96	324	180	10	949	1878	81	397	2e-46	182	laccase	Toxicodendron vernicifluum	oligomeric urushiol biosynthesis	lacquer laccase||lacquer laccase
Locus_1454_Transcript_2/4_Confidence_0.700_Length_2506	2506	Q941D0_PlantCyc_MONOMER-13724	443	33.17	401	242	11	933	2081	5	397	1e-47	186	laccase	Toxicodendron vernicifluum	oligomeric urushiol biosynthesis	lacquer laccase||lacquer laccase
Locus_1454_Transcript_3/4_Confidence_0.700_Length_2604	2604	Q941D0_PlantCyc_MONOMER-13724	443	38.87	301	169	8	1301	2179	104	397	3e-46	182	laccase	Toxicodendron vernicifluum	oligomeric urushiol biosynthesis	lacquer laccase||lacquer laccase
Locus_1454_Transcript_4/4_Confidence_0.700_Length_2376	2376	Q941D0_PlantCyc_MONOMER-13724	443	34.11	387	229	11	845	1951	19	397	3e-47	185	laccase	Toxicodendron vernicifluum	oligomeric urushiol biosynthesis	lacquer laccase||lacquer laccase
Locus_14550_Transcript_1/1_Confidence_1.000_Length_522	522	Q9SZT8_PlantCyc_AT4G37830-MONOMER	632	31.96	97	65	1	518	231	227	323	8e-11	61.2	AT4G37830	Arabidopsis thaliana	aerobic respiration -- electron donor II	complex IV
Locus_14567_Transcript_1/1_Confidence_1.000_Length_278	278	Q43307_PlantCyc_AT1G32200-MONOMER	459	73.91	92	24	0	1	276	310	401	2e-40	158	AT1G32200	Arabidopsis thaliana	CDP-diacylglycerol biosynthesis II	glycerol-3-phosphate O-acyltransferase
Locus_14602_Transcript_1/2_Confidence_1.000_Length_459	459	SGN-U573196_PlantCyc_SGN-U318275-MONOMER	363	37.42	155	90	4	1	459	212	361	1e-24	106	SGN-U318275	Solanum lycopersicum	triacylglycerol degradation	LIPASE
Locus_14602_Transcript_2/2_Confidence_1.000_Length_308	308	SGN-U588441_PlantCyc_SGN-U318275-MONOMER	174	38.2	89	50	2	1	267	75	158	4e-10	57.4	SGN-U318275	Solanum lycopersicum	triacylglycerol degradation	LIPASE
Locus_14610_Transcript_1/1_Confidence_1.000_Length_2618	2618	SGN-U563958_PlantCyc_SGN-U315267-MONOMER	421	33.33	336	193	6	1616	684	64	393	3e-43	171	SGN-U315267	Solanum lycopersicum	heme biosynthesis from uroporphyrinogen-III I	UROPORPHYRINOGEN DECARBOXYLASE
Locus_14612_Transcript_1/1_Confidence_1.000_Length_343	343	Q9FMA5_PlantCyc_AT5G38970-MONOMER	465	57.01	107	45	1	23	343	192	297	1e-28	119	AT5G38970	Arabidopsis thaliana	brassinosteroid biosynthesis I	6-deoxoteasterone 6-oxidase||3-dehydro-6-deoxoteasterone 6-oxidase||brassinolide synthase||6-deoxotyphasterol C6-oxidase||6&alpha;-hydroxy-castasterone C6-oxidase||6-deoxocastasterone C6-oxidase
Locus_14614_Transcript_1/3_Confidence_0.600_Length_1071	1071	Q9SLD2_PlantCyc_AT2G19450-MONOMER	520	73.46	309	74	2	1	927	216	516	1e-140	494	AT2G19450	Arabidopsis thaliana	triacylglycerol biosynthesis	acyl-CoA:diacylglycerol acyltransferase
Locus_14614_Transcript_2/3_Confidence_0.400_Length_835	835	Q9SLD2_PlantCyc_AT2G19450-MONOMER	520	79.13	230	47	1	2	691	288	516	5e-114	405	AT2G19450	Arabidopsis thaliana	triacylglycerol biosynthesis	acyl-CoA:diacylglycerol acyltransferase
Locus_14614_Transcript_3/3_Confidence_0.600_Length_1168	1168	Q9SLD2_PlantCyc_AT2G19450-MONOMER	520	70.22	319	80	3	68	1024	213	516	3e-135	476	AT2G19450	Arabidopsis thaliana	triacylglycerol biosynthesis	acyl-CoA:diacylglycerol acyltransferase
Locus_14618_Transcript_1/1_Confidence_1.000_Length_968	968	Q42561_PlantCyc_AT3G25110-MONOMER	362	76.37	292	64	2	961	98	68	358	2e-126	446	AT3G25110	Arabidopsis thaliana	petroselinate biosynthesis	acyl-[acyl-carrier-protein] hydrolase||acyl-ACP thioesterase
Locus_1462_Transcript_1/5_Confidence_0.636_Length_1063	1063	Q42581_PlantCyc_AT2G35390-MONOMER	403	69.96	283	79	2	110	958	19	295	2e-107	383	AT2G35390	Arabidopsis thaliana	PRPP biosynthesis I	ribose-phosphate diphosphokinase
Locus_1462_Transcript_2/5_Confidence_0.636_Length_1067	1067	Q42581_PlantCyc_AT2G35390-MONOMER	403	69.96	283	79	2	110	958	19	295	2e-107	383	AT2G35390	Arabidopsis thaliana	PRPP biosynthesis I	ribose-phosphate diphosphokinase
Locus_1462_Transcript_3/5_Confidence_0.545_Length_1125	1125	Q42581_PlantCyc_AT2G35390-MONOMER	403	62.13	338	79	3	110	1123	19	307	6e-108	385	AT2G35390	Arabidopsis thaliana	PRPP biosynthesis I	ribose-phosphate diphosphokinase
Locus_1462_Transcript_4/5_Confidence_0.545_Length_1079	1079	SGN-U579230_PlantCyc_SGN-U316751-MONOMER	418	77.82	266	54	2	295	1077	51	316	5e-112	399	SGN-U316751	Solanum lycopersicum	PRPP biosynthesis I	PHOSPHORIBOSYL PYROPHOSPHATE SYNTHETASE
Locus_1462_Transcript_5/5_Confidence_0.545_Length_996	996	Q42581_PlantCyc_AT2G35390-MONOMER	403	71.19	295	79	2	110	994	19	307	3e-114	406	AT2G35390	Arabidopsis thaliana	PRPP biosynthesis I	ribose-phosphate diphosphokinase
Locus_14636_Transcript_1/1_Confidence_1.000_Length_313	313	SGN-U577193_PlantCyc_SGN-U313256-MONOMER	354	86.54	104	14	0	2	313	67	170	8e-56	209	SGN-U313256	Solanum lycopersicum	nitrate reduction II (assimilatory)	GLUTAMATE--AMMONIA LIGASE
Locus_14642_Transcript_1/1_Confidence_1.000_Length_699	699	Q9SRQ7_PlantCyc_AT3G03530-MONOMER	538	45.33	150	71	3	584	165	387	535	2e-42	122	AT3G03530	Arabidopsis thaliana	phospholipases	non-specific phospholipase C4
Locus_14650_Transcript_1/1_Confidence_1.000_Length_275	275	Q7X919_PlantCyc_MONOMER-13678	844	38.82	85	52	0	14	268	561	645	8e-14	69.7	RcOMT3	Rosa chinensis	1,3,5-trimethoxybenzene biosynthesis	3,5-dimethoxyphenol O-methyltransferase||3,5-dihydroxyanisole O-methyltransferase
Locus_14651_Transcript_1/1_Confidence_1.000_Length_702	702	Q8VYU3_PlantCyc_MONOMER-8843	456	59.09	220	84	1	702	43	43	256	2e-72	266	AY069920	Solanum lycopersicum	tetrahydrofolate biosynthesis II	GTP cyclohydrolase I
Locus_1466_Transcript_1/3_Confidence_0.600_Length_1383	1383	SGN-U576404_PlantCyc_SGN-U327171-MONOMER	336	48	200	104	0	1237	638	134	333	1e-53	205	SGN-U327171	Solanum lycopersicum	free phenylpropanoid acid biosynthesis	coumarate 3-hydroxylase
Locus_1466_Transcript_2/3_Confidence_0.600_Length_1514	1514	O48958_PlantCyc_MONOMER-522	531	44.05	454	246	5	1512	166	76	526	4e-99	356	cyp71E1	Sorghum bicolor	dhurrin biosynthesis	cytochrome P-450<SUB>OX</SUB>
Locus_1466_Transcript_3/3_Confidence_0.600_Length_1980	1980	O48958_PlantCyc_MONOMER-522	531	44.05	454	246	5	1978	632	76	526	6e-99	356	cyp71E1	Sorghum bicolor	dhurrin biosynthesis	cytochrome P-450<SUB>OX</SUB>
Locus_1468_Transcript_1/1_Confidence_1.000_Length_597	597	Q2KNL6_PlantCyc_MONOMER-13799	360	53.48	187	87	0	37	597	14	200	6e-59	221	CAD1	Ocimum basilicum	geraniol and geranial biosynthesis	geraniol dehydrogenase
Locus_14692_Transcript_1/1_Confidence_1.000_Length_305	305	Q8H1L1_PlantCyc_MONOMER-13710	159	37.08	89	56	0	20	286	9	97	7e-13	66.6	Hyp-1	Hypericum perforatum	hypericin biosynthesis	phenolic oxidative coupling protein||phenolic oxidative coupling protein||phenolic oxidative coupling protein||phenolic oxidative coupling protein
Locus_14699_Transcript_1/1_Confidence_1.000_Length_685	685	SGN-U565354_PlantCyc_SGN-U319360-MONOMER	541	78.41	227	49	0	5	685	302	528	6e-103	367	SGN-U319360	Solanum lycopersicum	photorespiration	GLYCINE HYDROXYMETHYLTRANSFERASE
Locus_1470_Transcript_1/2_Confidence_1.000_Length_2603	2603	Q8VWN6_PlantCyc_MONOMER-12496	798	63.01	803	261	8	82	2415	7	798	0	1043	RFS	Pisum sativum	galactosylcyclitol biosynthesis	raffinose synthase||galactosyltransferase
Locus_1470_Transcript_2/2_Confidence_1.000_Length_1942	1942	Q8VWN6_PlantCyc_MONOMER-12496	798	65.9	610	180	5	82	1842	7	611	0	849	RFS	Pisum sativum	galactosylcyclitol biosynthesis	raffinose synthase||galactosyltransferase
Locus_14701_Transcript_1/1_Confidence_1.000_Length_288	288	Q941D0_PlantCyc_MONOMER-13724	443	50	88	44	0	6	269	277	364	5e-23	100	laccase	Toxicodendron vernicifluum	oligomeric urushiol biosynthesis	lacquer laccase||lacquer laccase
Locus_1472_Transcript_1/1_Confidence_1.000_Length_1448	1448	Q941D0_PlantCyc_MONOMER-13724	443	36.42	302	180	5	519	1397	57	355	6e-46	179	laccase	Toxicodendron vernicifluum	oligomeric urushiol biosynthesis	lacquer laccase||lacquer laccase
Locus_14722_Transcript_1/1_Confidence_1.000_Length_1282	1282	Q6IVK8_PlantCyc_MONOMER-11088	380	86.02	379	53	0	1254	118	1	379	0	681	ADH2	Nicotiana tabacum	pyruvate fermentation to ethanol II	UDP-glucose dehydrogenase||alcohol dehydrogenase
Locus_14726_Transcript_1/1_Confidence_1.000_Length_722	722	Q9ZQC6_PlantCyc_AT2G37090-MONOMER	351	43.24	222	110	6	76	720	114	326	9e-47	181	AT2G37090	Arabidopsis thaliana	xylan biosynthesis	transferase, transferring glycosyl groups
Locus_14732_Transcript_1/1_Confidence_1.000_Length_429	429	Q9C5J7_PlantCyc_AT5G56630-MONOMER	485	79.46	112	22	1	428	93	350	460	5e-47	181	AT5G56630	Arabidopsis thaliana	glycolysis II	6-phosphofructokinase
Locus_1474_Transcript_1/8_Confidence_0.696_Length_1649	1649	O49434_PlantCyc_AT4G20070-MONOMER	525	63.69	358	129	1	1445	375	82	439	1e-158	451	AT4G20070	Arabidopsis thaliana	allantoin degradation to ureidoglycolate II (ammonia producing)	allantoate amidohydrolase||allantoate amidohydrolase
Locus_1474_Transcript_2/8_Confidence_0.304_Length_1018	1018	O49434_PlantCyc_AT4G20070-MONOMER	525	69.14	256	79	0	814	47	82	337	6e-102	355	AT4G20070	Arabidopsis thaliana	allantoin degradation to ureidoglycolate II (ammonia producing)	allantoate amidohydrolase||allantoate amidohydrolase
Locus_1474_Transcript_3/8_Confidence_0.696_Length_1735	1735	O49434_PlantCyc_AT4G20070-MONOMER	525	65.25	282	97	1	969	127	244	525	7e-160	372	AT4G20070	Arabidopsis thaliana	allantoin degradation to ureidoglycolate II (ammonia producing)	allantoate amidohydrolase||allantoate amidohydrolase
Locus_1474_Transcript_4/8_Confidence_0.696_Length_1732	1732	O49434_PlantCyc_AT4G20070-MONOMER	525	64.94	405	141	1	1528	317	82	486	2e-160	518	AT4G20070	Arabidopsis thaliana	allantoin degradation to ureidoglycolate II (ammonia producing)	allantoate amidohydrolase||allantoate amidohydrolase
Locus_1474_Transcript_5/8_Confidence_0.696_Length_1750	1750	O49434_PlantCyc_AT4G20070-MONOMER	525	67.23	357	116	1	1194	127	169	525	2e-159	476	AT4G20070	Arabidopsis thaliana	allantoin degradation to ureidoglycolate II (ammonia producing)	allantoate amidohydrolase||allantoate amidohydrolase
Locus_1474_Transcript_6/8_Confidence_0.696_Length_1743	1743	O49434_PlantCyc_AT4G20070-MONOMER	525	61.44	472	153	2	1539	127	82	525	2e-160	560	AT4G20070	Arabidopsis thaliana	allantoin degradation to ureidoglycolate II (ammonia producing)	allantoate amidohydrolase||allantoate amidohydrolase
Locus_1474_Transcript_7/8_Confidence_0.261_Length_1301	1301	O49434_PlantCyc_AT4G20070-MONOMER	525	67.11	228	75	0	1097	414	82	309	6e-85	309	AT4G20070	Arabidopsis thaliana	allantoin degradation to ureidoglycolate II (ammonia producing)	allantoate amidohydrolase||allantoate amidohydrolase
Locus_1474_Transcript_8/8_Confidence_0.696_Length_1659	1659	O49434_PlantCyc_AT4G20070-MONOMER	525	65.32	444	153	1	1455	127	82	525	5e-165	575	AT4G20070	Arabidopsis thaliana	allantoin degradation to ureidoglycolate II (ammonia producing)	allantoate amidohydrolase||allantoate amidohydrolase
Locus_1475_Transcript_1/1_Confidence_1.000_Length_1509	1509	SGN-U568572_PlantCyc_SGN-U334864-MONOMER	480	90.21	480	47	0	1491	52	1	480	0	894	SGN-U334864	Solanum lycopersicum	UDP-D-xylose biosynthesis	UDP GLUCOSE 6-DEHYDROGENASE
Locus_14756_Transcript_1/1_Confidence_1.000_Length_1261	1261	Q9FJQ8_PlantCyc_AT5G47050-MONOMER	300	30.3	231	142	5	333	1001	79	298	1e-28	122	shikimate kinase	Arabidopsis thaliana	chorismate biosynthesis I	shikimate kinase
Locus_1476_Transcript_1/3_Confidence_0.750_Length_908	908	Q39055_PlantCyc_AT2G31955-MONOMER	390	66.55	275	76	2	871	47	19	277	4e-105	375	AT2G31955	Arabidopsis thaliana	molybdenum cofactor biosynthesis	molybderin biosynthesis protein
Locus_1476_Transcript_2/3_Confidence_0.750_Length_1147	1147	Q39055_PlantCyc_AT2G31955-MONOMER	390	67.92	265	80	1	780	1	27	291	8e-108	385	AT2G31955	Arabidopsis thaliana	molybdenum cofactor biosynthesis	molybderin biosynthesis protein
Locus_1476_Transcript_3/3_Confidence_0.750_Length_904	904	Q39055_PlantCyc_AT2G31955-MONOMER	390	65.05	289	85	2	867	1	19	291	4e-109	389	AT2G31955	Arabidopsis thaliana	molybdenum cofactor biosynthesis	molybderin biosynthesis protein
Locus_14766_Transcript_1/1_Confidence_1.000_Length_306	306	Q59J81_PlantCyc_MONOMER-12776	500	34.69	98	59	2	6	299	83	175	2e-11	61.6	cDOPA5GT	Mirabilis jalapa	betacyanin biosynthesis	UDPG:cyclo-DOPA 5-O-glucosyltransferase
Locus_14775_Transcript_1/1_Confidence_1.000_Length_1531	1531	SGN-U577964_PlantCyc_SGN-U313257-MONOMER	356	79.04	353	74	0	239	1297	4	356	1e-176	614	SGN-U313257	Solanum lycopersicum	nitrate reduction II (assimilatory)	GLUTAMINE SYNTHETASE
Locus_14780_Transcript_1/2_Confidence_1.000_Length_339	339	SGN-U563238_PlantCyc_SGN-U329047-MONOMER	173	33.77	77	44	2	1	219	83	156	4e-06	44.3	SGN-U329047	Solanum lycopersicum	triacylglycerol degradation	LIPASE
Locus_14780_Transcript_2/2_Confidence_1.000_Length_330	330	SGN-U563238_PlantCyc_SGN-U329047-MONOMER	173	35.14	74	44	1	1	210	83	156	9e-08	49.7	SGN-U329047	Solanum lycopersicum	triacylglycerol degradation	LIPASE
Locus_14827_Transcript_1/2_Confidence_1.000_Length_756	756	Q941D0_PlantCyc_MONOMER-13724	443	38.31	201	111	6	750	169	207	401	6e-28	119	laccase	Toxicodendron vernicifluum	oligomeric urushiol biosynthesis	lacquer laccase||lacquer laccase
Locus_14827_Transcript_2/2_Confidence_1.000_Length_415	415	Q941D0_PlantCyc_MONOMER-13724	443	46.72	122	60	3	409	50	207	325	1e-22	100	laccase	Toxicodendron vernicifluum	oligomeric urushiol biosynthesis	lacquer laccase||lacquer laccase
Locus_14832_Transcript_1/1_Confidence_1.000_Length_365	365	Q941D0_PlantCyc_MONOMER-13724	443	43.14	102	48	5	76	363	105	202	3e-14	71.6	laccase	Toxicodendron vernicifluum	oligomeric urushiol biosynthesis	lacquer laccase||lacquer laccase
Locus_14836_Transcript_1/1_Confidence_1.000_Length_821	821	Q5NUF3_PlantCyc_MONOMER-7462	319	30.3	198	107	6	817	233	103	272	6e-15	75.9	HIDH	Glycyrrhiza echinata	6,7,4'-trihydroxyisoflavone biosynthesis	2-hydroxyisoflavanone dehydratase||2-hydroxyisoflavanone dehydratase||2-hydroxyisoflavanone dehydratase
Locus_14838_Transcript_1/2_Confidence_1.000_Length_1109	1109	O64903_PlantCyc_AT5G63310-MONOMER	231	70.48	210	61	1	156	785	23	231	1e-80	294	AT5G63310	Arabidopsis thaliana	pyrimidine deoxyribonucleotides de novo biosynthesis	nucleoside-diphosphate kinase
Locus_14838_Transcript_2/2_Confidence_1.000_Length_926	926	O64903_PlantCyc_AT5G63310-MONOMER	231	84.77	151	23	0	150	602	81	231	6e-73	268	AT5G63310	Arabidopsis thaliana	pyrimidine deoxyribonucleotides de novo biosynthesis	nucleoside-diphosphate kinase
Locus_14848_Transcript_1/1_Confidence_1.000_Length_1396	1396	SGN-U583981_PlantCyc_SGN-U318222-MONOMER	570	75.39	382	94	0	1396	251	174	555	4e-173	602	SGN-U318222	Solanum lycopersicum	trehalose biosynthesis I	TREHALOSE-6-PHOSPHATE SYNTHASE
Locus_14849_Transcript_1/1_Confidence_1.000_Length_223	223	Q9LFL0_PlantCyc_AT5G16910-MONOMER	1145	71.62	74	20	1	219	1	260	333	1e-27	115	AT5G16910	Arabidopsis thaliana	cellulose biosynthesis	cellulose synthase
Locus_14851_Transcript_1/1_Confidence_1.000_Length_820	820	Q941D0_PlantCyc_MONOMER-13724	443	34.9	149	87	3	422	6	53	201	9e-19	88.6	laccase	Toxicodendron vernicifluum	oligomeric urushiol biosynthesis	lacquer laccase||lacquer laccase
Locus_14857_Transcript_1/1_Confidence_1.000_Length_1671	1671	O82267_PlantCyc_AT2G31170-MONOMER	493	64.32	482	169	2	91	1536	1	479	9e-180	624	AT2G31170	Arabidopsis thaliana	tRNA charging pathway	cysteine-tRNA ligase
Locus_1486_Transcript_1/1_Confidence_1.000_Length_1581	1581	B3LF83_PlantCyc_MONOMER-1583	384	55.43	368	162	1	380	1483	3	368	2e-121	431	AT4G15440	Arabidopsis thaliana	13-LOX and 13-HPL pathway	hydroperoxide lyase||hydroperoxide lyase
Locus_14865_Transcript_1/2_Confidence_1.000_Length_694	694	SGN-U583097_PlantCyc_SGN-U318764-MONOMER	403	32.84	134	71	5	74	445	270	394	3e-08	53.1	SGN-U318764	Solanum lycopersicum	valine degradation I	ENOYL-COA-HYDRATASE
Locus_14865_Transcript_2/2_Confidence_1.000_Length_621	621	Q9LK08_PlantCyc_AT3G24360-MONOMER	418	61.6	125	47	1	1	372	294	418	5e-38	152	AT3G24360	Arabidopsis thaliana	valine degradation I	3-hydroxyisobutyryl-CoA hydrolase
Locus_1487_Transcript_3/3_Confidence_0.571_Length_1072	1072	Q8S4F6_PlantCyc_AT5G01220-MONOMER	510	65.26	213	74	0	3	641	288	500	7e-81	295	AT5G01220	Arabidopsis thaliana	sulfolipid biosynthesis	UDP-sulfoquinovose:DAG sulfoquinovosyltransferase
Locus_14880_Transcript_1/1_Confidence_1.000_Length_1318	1318	Q9FN89_PlantCyc_AT5G59750-MONOMER	509	73.43	429	111	2	1285	2	68	494	0	646	AT5G59750	Arabidopsis thaliana	flavin biosynthesis I (bacteria and plants)	GTP cyclohydrolase II
Locus_1489_Transcript_1/3_Confidence_0.308_Length_687	687	SGN-U579002_PlantCyc_SGN-U316702-MONOMER	138	38.37	86	48	2	454	212	53	138	1e-10	61.2	SGN-U316702	Solanum lycopersicum	photorespiration	GLYCINE HYDROXYMETHYLTRANSFERASE
Locus_1489_Transcript_2/3_Confidence_0.154_Length_405	405	O23254_PlantCyc_AT4G13930-MONOMER	471	81.13	106	20	0	318	1	1	106	1e-45	176	AT4G13930	Arabidopsis thaliana	photorespiration	glycine hydroxymethyltransferase
Locus_1489_Transcript_3/3_Confidence_0.846_Length_1711	1711	O23254_PlantCyc_AT4G13930-MONOMER	471	87.69	471	58	0	1624	212	1	471	0	848	AT4G13930	Arabidopsis thaliana	photorespiration	glycine hydroxymethyltransferase
Locus_149_Transcript_1/10_Confidence_0.182_Length_1196	1196	SGN-U577798_PlantCyc_SGN-U312790-MONOMER	580	78.24	239	51	1	874	161	14	252	1e-109	391	SGN-U312790	Solanum lycopersicum	Rubisco shunt	PHOSPHORIBULOKINASE
Locus_149_Transcript_10/10_Confidence_0.545_Length_1802	1802	SGN-U577798_PlantCyc_SGN-U312790-MONOMER	580	79.35	494	101	1	1480	2	14	507	0	817	SGN-U312790	Solanum lycopersicum	Rubisco shunt	PHOSPHORIBULOKINASE
Locus_149_Transcript_2/10_Confidence_0.136_Length_480	480	SGN-U577798_PlantCyc_SGN-U312790-MONOMER	580	76.79	112	26	0	337	2	396	507	2e-48	186	SGN-U312790	Solanum lycopersicum	Rubisco shunt	PHOSPHORIBULOKINASE
Locus_149_Transcript_3/10_Confidence_0.591_Length_1957	1957	SGN-U577798_PlantCyc_SGN-U312790-MONOMER	580	79.43	350	71	1	1635	589	14	363	3e-165	577	SGN-U312790	Solanum lycopersicum	Rubisco shunt	PHOSPHORIBULOKINASE
Locus_149_Transcript_4/10_Confidence_0.591_Length_1944	1944	SGN-U577798_PlantCyc_SGN-U312790-MONOMER	580	79.05	463	96	1	1622	237	14	476	0	764	SGN-U312790	Solanum lycopersicum	Rubisco shunt	PHOSPHORIBULOKINASE
Locus_149_Transcript_5/10_Confidence_0.591_Length_1958	1958	SGN-U577798_PlantCyc_SGN-U312790-MONOMER	580	71.79	546	101	2	1636	2	14	507	0	793	SGN-U312790	Solanum lycopersicum	Rubisco shunt	PHOSPHORIBULOKINASE
Locus_149_Transcript_6/10_Confidence_0.545_Length_1963	1963	SGN-U577798_PlantCyc_SGN-U312790-MONOMER	580	76.22	349	82	1	1641	598	14	362	2e-156	547	SGN-U312790	Solanum lycopersicum	Rubisco shunt	PHOSPHORIBULOKINASE
Locus_149_Transcript_8/10_Confidence_0.545_Length_2237	2237	SGN-U577798_PlantCyc_SGN-U312790-MONOMER	580	79.18	389	80	1	1915	752	14	402	0	639	SGN-U312790	Solanum lycopersicum	Rubisco shunt	PHOSPHORIBULOKINASE
Locus_149_Transcript_9/10_Confidence_0.545_Length_2628	2628	SGN-U577798_PlantCyc_SGN-U312790-MONOMER	580	79.11	316	65	1	2306	1362	14	329	1e-148	521	SGN-U312790	Solanum lycopersicum	Rubisco shunt	PHOSPHORIBULOKINASE
Locus_14902_Transcript_1/1_Confidence_1.000_Length_355	355	SGN-U563958_PlantCyc_SGN-U315267-MONOMER	421	37.5	96	44	3	296	9	247	326	2e-11	62	SGN-U315267	Solanum lycopersicum	heme biosynthesis from uroporphyrinogen-III I	UROPORPHYRINOGEN DECARBOXYLASE
Locus_1491_Transcript_1/3_Confidence_0.333_Length_1170	1170	Q9T0A0_PlantCyc_AT4G23850-MONOMER	666	66.8	259	86	0	201	977	6	264	1e-104	374	AT4G23850	Arabidopsis thaliana	linoleate biosynthesis I (plants)	CDP-diacylglycerol-inositol 3-phosphatidyltransferase||long-chain-fatty-acid-CoA ligase||long-chain-fatty-acid-CoA ligase||long-chain-fatty-acid-CoA ligase||long-chain-fatty-acid-CoA ligase
Locus_1491_Transcript_2/3_Confidence_0.667_Length_2816	2816	Q9T0A0_PlantCyc_AT4G23850-MONOMER	666	70.36	496	147	0	201	1688	6	501	0	744	AT4G23850	Arabidopsis thaliana	linoleate biosynthesis I (plants)	CDP-diacylglycerol-inositol 3-phosphatidyltransferase||long-chain-fatty-acid-CoA ligase||long-chain-fatty-acid-CoA ligase||long-chain-fatty-acid-CoA ligase||long-chain-fatty-acid-CoA ligase
Locus_1491_Transcript_3/3_Confidence_0.667_Length_2483	2483	Q9T0A0_PlantCyc_AT4G23850-MONOMER	666	72.13	653	182	0	201	2159	6	658	0	1007	AT4G23850	Arabidopsis thaliana	linoleate biosynthesis I (plants)	CDP-diacylglycerol-inositol 3-phosphatidyltransferase||long-chain-fatty-acid-CoA ligase||long-chain-fatty-acid-CoA ligase||long-chain-fatty-acid-CoA ligase||long-chain-fatty-acid-CoA ligase
Locus_14914_Transcript_1/1_Confidence_1.000_Length_898	898	Q945K7_PlantCyc_AT5G03290-MONOMER	374	82.48	234	37	2	120	821	22	251	1e-108	387	AT5G03290	Arabidopsis thaliana	TCA cycle variation V (plant)	NAD+-dependent isocitrate dehydrogenase catalytic subunit
Locus_14915_Transcript_1/1_Confidence_1.000_Length_303	303	Q9LJY2_PlantCyc_AT3G20160-MONOMER	344	42.86	56	32	0	134	301	33	88	8e-06	43.1	AT3G20160	Arabidopsis thaliana	plaunotol biosynthesis	farnesyltranstransferase
Locus_14930_Transcript_1/1_Confidence_1.000_Length_1311	1311	SGN-U563238_PlantCyc_SGN-U329047-MONOMER	173	31.25	144	89	3	598	999	3	146	2e-14	75.1	SGN-U329047	Solanum lycopersicum	triacylglycerol degradation	LIPASE
Locus_14942_Transcript_1/1_Confidence_1.000_Length_483	483	Q941D0_PlantCyc_MONOMER-13724	443	50.62	162	71	4	476	3	232	388	4e-34	138	laccase	Toxicodendron vernicifluum	oligomeric urushiol biosynthesis	lacquer laccase||lacquer laccase
Locus_14955_Transcript_1/1_Confidence_1.000_Length_681	681	Q9SWS1_PlantCyc_AT5G38630-MONOMER	230	63.47	167	61	0	679	179	58	224	7e-64	238	AT5G38630	Arabidopsis thaliana	Fe(III)-reduction and Fe(II) transport	carbon-monoxide oxygenase
Locus_14986_Transcript_1/1_Confidence_1.000_Length_2346	2346	Q9CAE3_PlantCyc_AT3G10390-MONOMER	789	78.26	713	153	1	2261	123	66	776	0	1123	AT3G10390	Arabidopsis thaliana	spermine and spermidine degradation III	amine oxidase
Locus_15037_Transcript_1/1_Confidence_1.000_Length_216	216	P93733_PlantCyc_AT2G42010-MONOMER	967	81.69	71	13	0	3	215	624	694	2e-31	127	AT2G42010	Arabidopsis thaliana	phospholipases	phospholipase D
Locus_15039_Transcript_1/3_Confidence_0.571_Length_974	974	Q941D0_PlantCyc_MONOMER-13724	443	40.23	266	141	8	972	211	137	396	2e-43	170	laccase	Toxicodendron vernicifluum	oligomeric urushiol biosynthesis	lacquer laccase||lacquer laccase
Locus_15039_Transcript_2/3_Confidence_0.714_Length_1179	1179	Q941D0_PlantCyc_MONOMER-13724	443	43.2	294	145	10	1047	211	110	396	9e-51	195	laccase	Toxicodendron vernicifluum	oligomeric urushiol biosynthesis	lacquer laccase||lacquer laccase
Locus_15039_Transcript_3/3_Confidence_0.714_Length_1179	1179	Q941D0_PlantCyc_MONOMER-13724	443	42.32	293	149	9	1047	211	110	396	4e-52	200	laccase	Toxicodendron vernicifluum	oligomeric urushiol biosynthesis	lacquer laccase||lacquer laccase
Locus_15042_Transcript_1/1_Confidence_1.000_Length_1600	1600	Q9SBA5_PlantCyc_AT5G16760-MONOMER	319	40.89	313	174	4	1341	427	7	316	5e-64	240	AT5G16760	Arabidopsis thaliana	lipid-dependent phytate biosynthesis II (via Ins(1,3,4)P<sub>3</sub>)	Ins(1,3,4)P<sub>3</sub> 5-kinase||Ins(1,3,4)P<sub>3</sub> 6-kinase
Locus_15068_Transcript_1/1_Confidence_1.000_Length_434	434	Q941D0_PlantCyc_MONOMER-13724	443	43.2	125	66	3	62	430	109	230	9e-22	97.1	laccase	Toxicodendron vernicifluum	oligomeric urushiol biosynthesis	lacquer laccase||lacquer laccase
Locus_15074_Transcript_1/1_Confidence_1.000_Length_364	364	Q9FY73_PlantCyc_AT5G09420-MONOMER	616	34.78	92	60	0	56	331	488	579	1e-08	53.1	AT5G09420	Arabidopsis thaliana	acrylonitrile degradation	amidase
Locus_1508_Transcript_1/1_Confidence_1.000_Length_1889	1889	SGN-U576908_PlantCyc_SGN-U316249-MONOMER	544	70.26	548	156	3	47	1684	2	544	0	787	SGN-U316249	Solanum lycopersicum	tRNA charging pathway	ASPARTATE-TRNA LIGASE
Locus_1509_Transcript_1/4_Confidence_0.625_Length_1607	1607	Q9LEJ0_PlantCyc_MONOMER-12858	445	88.29	444	51	1	1539	208	3	445	0	778	ENO1	Hevea brasiliensis	glycolysis II	enolase
Locus_1509_Transcript_2/4_Confidence_0.375_Length_1609	1609	Q9LEJ0_PlantCyc_MONOMER-12858	445	88.29	444	51	1	1541	210	3	445	0	778	ENO1	Hevea brasiliensis	glycolysis II	enolase
Locus_1509_Transcript_3/4_Confidence_0.625_Length_1634	1634	Q9LEJ0_PlantCyc_MONOMER-12858	445	88.29	444	51	1	1575	244	3	445	0	781	ENO1	Hevea brasiliensis	glycolysis II	enolase
Locus_1509_Transcript_4/4_Confidence_0.625_Length_1643	1643	Q9LEJ0_PlantCyc_MONOMER-12858	445	88.29	444	51	1	1575	244	3	445	0	778	ENO1	Hevea brasiliensis	glycolysis II	enolase
Locus_15102_Transcript_1/1_Confidence_1.000_Length_221	221	SGN-U567385_PlantCyc_SGN-U318970-MONOMER	408	61.11	72	25	1	2	217	20	88	2e-19	88.6	SGN-U318970	Solanum lycopersicum	mevalonate pathway I	MEVALONATE KINASE
Locus_1516_Transcript_1/1_Confidence_1.000_Length_1541	1541	SGN-U567390_PlantCyc_SGN-U320089-MONOMER	391	69.63	382	115	1	156	1298	1	382	8e-159	555	SGN-U320089	Solanum lycopersicum	aspartate biosynthesis	ASPARTATE AMINOTRANSFERASE
Locus_15175_Transcript_1/1_Confidence_1.000_Length_754	754	Q8GXU8_PlantCyc_AT4G30580-MONOMER	356	36.64	131	78	3	691	308	181	309	4e-14	73.2	AT4G30580	Arabidopsis thaliana	CDP-diacylglycerol biosynthesis II	1-acylglycerol-3-phosphate O-acyltransferase
Locus_15181_Transcript_1/1_Confidence_1.000_Length_687	687	Q8RWT5_PlantCyc_AT2G35040-MONOMER	596	63.01	219	67	3	651	1	2	208	4e-66	245	AT2G35040	Arabidopsis thaliana	inosine-5'-phosphate biosynthesis II	IMP cyclohydrolase
Locus_15198_Transcript_1/1_Confidence_1.000_Length_510	510	Q941D0_PlantCyc_MONOMER-13724	443	40	130	72	2	505	128	274	401	2e-19	89.7	laccase	Toxicodendron vernicifluum	oligomeric urushiol biosynthesis	lacquer laccase||lacquer laccase
Locus_1520_Transcript_1/1_Confidence_1.000_Length_1725	1725	O82647_PlantCyc_AT4G33070-MONOMER	607	78.86	492	104	0	1725	250	116	607	0	820	AT4G33070	Arabidopsis thaliana	pyruvate fermentation to ethanol II	pyruvate decarboxylase
Locus_15216_Transcript_1/1_Confidence_1.000_Length_1917	1917	SGN-U586529_PlantCyc_SGN-U316758-MONOMER	198	39.58	144	70	5	1733	1323	1	134	4e-22	101	SGN-U316758	Solanum lycopersicum	photorespiration	hydroxypyruvate reductase
Locus_15240_Transcript_1/1_Confidence_1.000_Length_1389	1389	Q8LK04_PlantCyc_MONOMER-12868	338	86.65	337	45	0	1274	264	1	337	3e-173	602	glyceraldehyde 3-phosphate dehydrogenase	Solanum tuberosum	glycolysis II	glyceraldehyde 3-phosphate dehydrogenase
Locus_15246_Transcript_1/1_Confidence_1.000_Length_230	230	Q9FF77_PlantCyc_AT5G04970-MONOMER	624	41.33	75	33	4	227	9	18	83	9e-07	46.2	AT5G04970	Arabidopsis thaliana	homogalacturonan degradation	pectinesterase
Locus_15261_Transcript_1/3_Confidence_0.667_Length_582	582	Q8L5K8_PlantCyc_MONOMER-13681	367	50	196	87	4	7	582	143	331	1e-47	184	OMT1	Rosa hybrid cultivar	1,3,5-trimethoxybenzene biosynthesis	orcinol O-methyltransferase||orcinol O-methyltransferase
Locus_15261_Transcript_2/3_Confidence_0.333_Length_802	802	Q8L5K8_PlantCyc_MONOMER-13681	367	51.72	232	101	4	7	690	143	367	3e-63	236	OMT1	Rosa hybrid cultivar	1,3,5-trimethoxybenzene biosynthesis	orcinol O-methyltransferase||orcinol O-methyltransferase
Locus_15261_Transcript_3/3_Confidence_0.667_Length_645	645	Q8L5K8_PlantCyc_MONOMER-13681	367	45.16	217	87	5	7	645	143	331	6e-44	171	OMT1	Rosa hybrid cultivar	1,3,5-trimethoxybenzene biosynthesis	orcinol O-methyltransferase||orcinol O-methyltransferase
Locus_15262_Transcript_1/1_Confidence_1.000_Length_326	326	O80823_PlantCyc_AT2G45970-MONOMER	537	41.44	111	62	1	2	325	222	332	2e-23	102	AT2G45970	Arabidopsis thaliana	sphingolipid biosynthesis (plants)	fatty acid &omega;-hydroxylase
Locus_15268_Transcript_1/2_Confidence_1.000_Length_1459	1459	Q941D0_PlantCyc_MONOMER-13724	443	38	300	162	9	1217	336	144	425	4e-42	167	laccase	Toxicodendron vernicifluum	oligomeric urushiol biosynthesis	lacquer laccase||lacquer laccase
Locus_15268_Transcript_2/2_Confidence_1.000_Length_1496	1496	Q941D0_PlantCyc_MONOMER-13724	443	39.29	336	179	10	1325	336	109	425	8e-52	199	laccase	Toxicodendron vernicifluum	oligomeric urushiol biosynthesis	lacquer laccase||lacquer laccase
Locus_15288_Transcript_1/1_Confidence_1.000_Length_205	205	Q7X919_PlantCyc_MONOMER-13678	844	31.82	66	45	0	7	204	438	503	5e-07	47	RcOMT3	Rosa chinensis	1,3,5-trimethoxybenzene biosynthesis	3,5-dimethoxyphenol O-methyltransferase||3,5-dihydroxyanisole O-methyltransferase
Locus_1532_Transcript_1/2_Confidence_1.000_Length_2184	2184	Q9M4G5_PlantCyc_MONOMER-1821	632	83.97	574	88	1	1979	270	59	632	0	994	pgm II	Solanum tuberosum	sucrose degradation III	&alpha;-phosphoglucomutase
Locus_1532_Transcript_2/2_Confidence_1.000_Length_2184	2184	Q9M4G5_PlantCyc_MONOMER-1821	632	83.62	574	90	1	1979	270	59	632	0	993	pgm II	Solanum tuberosum	sucrose degradation III	&alpha;-phosphoglucomutase
Locus_15338_Transcript_1/2_Confidence_1.000_Length_1187	1187	Q8L707_PlantCyc_AT4G36890-MONOMER	525	54.65	258	110	3	8	763	209	465	8e-81	295	AT4G36890	Arabidopsis thaliana	xylan biosynthesis	transferase, transferring glycosyl groups
Locus_15357_Transcript_1/1_Confidence_1.000_Length_314	314	Q39055_PlantCyc_AT2G31955-MONOMER	390	76.47	68	16	0	295	92	297	364	4e-26	110	AT2G31955	Arabidopsis thaliana	molybdenum cofactor biosynthesis	molybderin biosynthesis protein
Locus_15363_Transcript_1/1_Confidence_1.000_Length_1556	1556	Q941D0_PlantCyc_MONOMER-13724	443	38.41	302	167	9	335	1219	110	399	9e-44	172	laccase	Toxicodendron vernicifluum	oligomeric urushiol biosynthesis	lacquer laccase||lacquer laccase
Locus_15389_Transcript_1/1_Confidence_1.000_Length_861	861	Q9SHP0_PlantCyc_AT2G17630-MONOMER	422	80.51	272	53	0	2	817	151	422	5e-130	458	AT2G17630	Arabidopsis thaliana	pyridoxal 5'-phosphate biosynthesis	phosphoserine transaminase||phosphoserine transaminase
Locus_15391_Transcript_1/1_Confidence_1.000_Length_982	982	SGN-U570787_PlantCyc_SGN-U315528-MONOMER	306	83.69	233	38	0	975	277	60	292	8e-108	384	SGN-U315528	Solanum lycopersicum	pentose phosphate pathway (non-oxidative branch)	RIBOSE 5-PHOSPHATE ISOMERASE
Locus_1540_Transcript_1/2_Confidence_1.000_Length_681	681	Q96242_PlantCyc_MONOMER-1582	518	68.42	133	42	0	677	279	385	517	2e-52	200	AOS	Arabidopsis thaliana	9-LOX and 9-AOS pathway	9-allene oxide synthase||9-allene oxide synthase
Locus_1540_Transcript_2/2_Confidence_1.000_Length_654	654	Q96242_PlantCyc_MONOMER-1582	518	68.42	133	42	0	650	252	385	517	2e-52	200	AOS	Arabidopsis thaliana	9-LOX and 9-AOS pathway	9-allene oxide synthase||9-allene oxide synthase
Locus_15411_Transcript_1/2_Confidence_1.000_Length_760	760	Q3E8Z8_PlantCyc_AT5G27870-MONOMER	732	34.57	162	92	6	2	460	574	730	7e-08	52.4	AT5G27870	Arabidopsis thaliana	homogalacturonan degradation	pectinesterase
Locus_1542_Transcript_1/4_Confidence_0.500_Length_943	943	Q8L856_PlantCyc_AT4G25570-MONOMER	239	63.19	182	67	0	163	708	36	217	3e-63	236	AT4G25570	Arabidopsis thaliana	Fe(III)-reduction and Fe(II) transport	carbon-monoxide oxygenase
Locus_1542_Transcript_2/4_Confidence_0.500_Length_953	953	Q8L856_PlantCyc_AT4G25570-MONOMER	239	61.03	213	83	0	80	718	5	217	1e-72	268	AT4G25570	Arabidopsis thaliana	Fe(III)-reduction and Fe(II) transport	carbon-monoxide oxygenase
Locus_1542_Transcript_3/4_Confidence_0.625_Length_951	951	Q8L856_PlantCyc_AT4G25570-MONOMER	239	61.82	220	84	0	80	739	5	224	5e-76	279	AT4G25570	Arabidopsis thaliana	Fe(III)-reduction and Fe(II) transport	carbon-monoxide oxygenase
Locus_1542_Transcript_4/4_Confidence_0.625_Length_953	953	Q8L856_PlantCyc_AT4G25570-MONOMER	239	62.91	213	79	0	80	718	5	217	5e-75	275	AT4G25570	Arabidopsis thaliana	Fe(III)-reduction and Fe(II) transport	carbon-monoxide oxygenase
Locus_15432_Transcript_1/1_Confidence_1.000_Length_241	241	SGN-U564820_PlantCyc_SGN-U315179-MONOMER	237	49.25	67	33	1	44	241	16	82	1e-13	68.9	SGN-U315179	Solanum lycopersicum	formylTHF biosynthesis II	DIHYDROFOLATE REDUCTASE
Locus_1544_Transcript_1/1_Confidence_1.000_Length_1107	1107	Q9LSA9_PlantCyc_AT3G18680-MONOMER	339	72.39	326	79	3	28	978	5	328	4e-124	439	AT3G18680	Arabidopsis thaliana	pyrimidine ribonucleotides interconversion	UMP kinase
Locus_15444_Transcript_1/1_Confidence_1.000_Length_2373	2373	SGN-U563958_PlantCyc_SGN-U315267-MONOMER	421	32.98	285	160	8	912	145	110	392	3e-37	152	SGN-U315267	Solanum lycopersicum	heme biosynthesis from uroporphyrinogen-III I	UROPORPHYRINOGEN DECARBOXYLASE
Locus_15446_Transcript_1/1_Confidence_1.000_Length_296	296	SGN-U576413_PlantCyc_SGN-U317131-MONOMER	190	39.36	94	48	3	287	15	57	144	3e-09	54.7	SGN-U317131	Solanum lycopersicum	starch degradation	BETA-AMYLASE
Locus_15448_Transcript_1/1_Confidence_1.000_Length_308	308	SGN-U582698_PlantCyc_SGN-U330602-MONOMER	234	56.57	99	39	1	12	308	1	95	1e-29	122	SGN-U330602	Solanum lycopersicum	lysine degradation I	LYSINE DECARBOXYLASE
Locus_15449_Transcript_1/1_Confidence_1.000_Length_358	358	Q8GSN8_PlantCyc_MONOMER-12015	460	40.96	83	49	0	262	14	9	91	2e-17	82.4	Dv3MaT	Dahlia variabilis	pelargonidin conjugates biosynthesis	"anthocyanidin-3-O-glucoside-6\""-malonyltransferase"
Locus_1545_Transcript_1/2_Confidence_1.000_Length_2019	2019	Q9SZ30_PlantCyc_AT4G26900-MONOMER	592	81.53	379	70	0	1278	142	214	592	0	640	AT4G26900	Arabidopsis thaliana	histidine biosynthesis	imidazoleglycerol phosphate synthase
Locus_1545_Transcript_2/2_Confidence_1.000_Length_1927	1927	Q9SZ30_PlantCyc_AT4G26900-MONOMER	592	77.22	575	125	1	1866	142	24	592	0	903	AT4G26900	Arabidopsis thaliana	histidine biosynthesis	imidazoleglycerol phosphate synthase
Locus_15451_Transcript_1/1_Confidence_1.000_Length_377	377	Q1WIQ6_PlantCyc_AT2G24270-MONOMER	496	89.6	125	13	0	1	375	355	479	7e-67	246	glyceraldehyde 3-phosphate dehydrogenase	Arabidopsis thaliana	glycolysis II	glyceraldehyde 3-phosphate dehydrogenase
Locus_15455_Transcript_1/1_Confidence_1.000_Length_842	842	SGN-U586194_PlantCyc_SGN-U313491-MONOMER	328	76.75	228	53	0	3	686	98	325	2e-101	363	SGN-U313491	Solanum lycopersicum	sucrose degradation III	FRUCTOKINASE
Locus_1547_Transcript_1/1_Confidence_1.000_Length_712	712	Q8SBD0_PlantCyc_MONOMER-14000	374	42.47	186	76	4	576	19	52	206	9e-31	128	OsIRT1	Hypericum androsaemum	Fe(III)-reduction and Fe(II) transport	iron regulated transporter
Locus_1549_Transcript_1/3_Confidence_0.750_Length_1407	1407	SGN-U564013_PlantCyc_SGN-U312310-MONOMER	552	64.22	464	136	2	10	1401	25	458	2e-166	580	SGN-U312310	Solanum lycopersicum	Flavanoid biosynthesis	4-COUMARATE-COA LIGASE
Locus_1549_Transcript_2/3_Confidence_0.750_Length_1320	1320	SGN-U564013_PlantCyc_SGN-U312310-MONOMER	552	68.51	435	136	1	10	1314	25	458	3e-171	595	SGN-U312310	Solanum lycopersicum	Flavanoid biosynthesis	4-COUMARATE-COA LIGASE
Locus_1549_Transcript_3/3_Confidence_0.750_Length_1320	1320	SGN-U564013_PlantCyc_SGN-U312310-MONOMER	552	68.51	435	136	1	10	1314	25	458	4e-171	595	SGN-U312310	Solanum lycopersicum	Flavanoid biosynthesis	4-COUMARATE-COA LIGASE
Locus_15494_Transcript_1/1_Confidence_1.000_Length_800	800	Q94ID7_PlantCyc_MONOMER-11666	370	59.85	137	54	1	2	409	234	370	3e-42	166	hbgg	Hevea brasiliensis	bergamotene biosynthesis II	geranylgeranyl pyrophosphate synthase||geranyl pyrophosphate synthase||farnesyl pyrophosphate synthase
Locus_15495_Transcript_1/1_Confidence_1.000_Length_714	714	Q9M336_PlantCyc_AT3G53900-MONOMER	296	57.92	221	87	2	660	1	30	245	7e-66	244	AT3G53900	Arabidopsis thaliana	pyrimidine salvage pathway	uracil phosphoribosyltransferase
Locus_155_Transcript_1/4_Confidence_0.625_Length_849	849	Q5YJK5_PlantCyc_MONOMER-11954	390	77.74	283	63	0	849	1	104	386	6e-131	461	FPS	Ginkgo biloba	linalool biosynthesis	farnesyl diphosphate synthase
Locus_155_Transcript_2/4_Confidence_0.375_Length_965	965	Q5YJK5_PlantCyc_MONOMER-11954	390	79	281	58	1	843	1	53	332	1e-133	470	FPS	Ginkgo biloba	linalool biosynthesis	farnesyl diphosphate synthase
Locus_155_Transcript_3/4_Confidence_0.625_Length_1309	1309	Q5YJK5_PlantCyc_MONOMER-11954	390	77.08	253	56	1	1187	435	53	305	5e-116	412	FPS	Ginkgo biloba	linalool biosynthesis	farnesyl diphosphate synthase
Locus_155_Transcript_4/4_Confidence_0.625_Length_1124	1124	Q5YJK5_PlantCyc_MONOMER-11954	390	74.85	334	84	0	1002	1	53	386	8e-152	531	FPS	Ginkgo biloba	linalool biosynthesis	farnesyl diphosphate synthase
Locus_15500_Transcript_1/1_Confidence_1.000_Length_916	916	Q65CJ7_PlantCyc_MONOMER-11763	313	64.08	245	87	1	2	736	69	312	2e-90	327	HPPR	Solenostemon scutellarioides	rosmarinic acid biosynthesis II	hydroxyphenylpyruvate reductase||hydroxyphenylpyruvate reductase
Locus_15502_Transcript_1/1_Confidence_1.000_Length_1670	1670	SGN-U576412_PlantCyc_SGN-U317132-MONOMER	400	49.38	401	194	5	1464	283	1	399	3e-109	390	SGN-U317132	Solanum lycopersicum	starch degradation	BETA-AMYLASE
Locus_15510_Transcript_1/1_Confidence_1.000_Length_505	505	Q7X919_PlantCyc_MONOMER-13678	844	31.52	165	113	0	500	6	563	727	5e-25	108	RcOMT3	Rosa chinensis	1,3,5-trimethoxybenzene biosynthesis	3,5-dimethoxyphenol O-methyltransferase||3,5-dihydroxyanisole O-methyltransferase
Locus_15514_Transcript_1/1_Confidence_1.000_Length_495	495	Q0WU61_PlantCyc_AT2G45880-MONOMER	691	63.92	158	50	1	20	493	204	354	8e-58	217	AT2G45880	Arabidopsis thaliana	starch degradation	beta-amylase
Locus_15527_Transcript_1/1_Confidence_1.000_Length_247	247	O81638_PlantCyc_MONOMER-2229	962	61.73	81	30	1	247	5	183	262	7e-26	109	zpu1	Zea mays	starch degradation	debranching enzyme
Locus_1553_Transcript_1/1_Confidence_1.000_Length_921	921	Q1ACB3_PlantCyc_AT3G11945-MONOMER	386	36.61	183	111	3	11	553	207	386	9e-26	112	AT3G11945	Arabidopsis thaliana	plastoquinone-9 biosynthesis	homogentisate solanesyltransferase
Locus_1554_Transcript_1/2_Confidence_1.000_Length_3257	3257	Q941D0_PlantCyc_MONOMER-13724	443	31.25	336	210	11	1107	145	66	395	2e-32	136	laccase	Toxicodendron vernicifluum	oligomeric urushiol biosynthesis	lacquer laccase||lacquer laccase
Locus_1554_Transcript_2/2_Confidence_1.000_Length_3257	3257	Q941D0_PlantCyc_MONOMER-13724	443	31.25	336	210	11	1107	145	66	395	2e-32	136	laccase	Toxicodendron vernicifluum	oligomeric urushiol biosynthesis	lacquer laccase||lacquer laccase
Locus_15553_Transcript_1/1_Confidence_1.000_Length_325	325	Q941D0_PlantCyc_MONOMER-13724	443	37.5	96	57	2	39	320	107	201	1e-16	79	laccase	Toxicodendron vernicifluum	oligomeric urushiol biosynthesis	lacquer laccase||lacquer laccase
Locus_15566_Transcript_1/1_Confidence_1.000_Length_1770	1770	Q9FZG9_PlantCyc_AT1G41830-MONOMER	541	49.7	495	226	7	1758	277	64	536	3e-135	476	AT1G41830	Arabidopsis thaliana	ascorbate glutathione cycle	pectinesterase
Locus_15573_Transcript_1/1_Confidence_1.000_Length_368	368	Q94B78_PlantCyc_AT4G33010-MONOMER	1037	89.34	122	13	0	3	368	325	446	1e-59	222	AT4G33010	Arabidopsis thaliana	glycine cleavage complex	glycine dehydrogenase (decarboxylating)
Locus_15586_Transcript_1/1_Confidence_1.000_Length_202	202	Q9SZT8_PlantCyc_AT4G37830-MONOMER	632	33.33	57	36	1	28	198	256	310	6e-06	43.5	AT4G37830	Arabidopsis thaliana	aerobic respiration -- electron donor II	complex IV
Locus_15588_Transcript_1/3_Confidence_0.500_Length_279	279	SGN-U585769_PlantCyc_SGN-U321005-MONOMER	164	85.71	49	7	0	132	278	89	137	4e-21	91.7	SGN-U321005	Solanum lycopersicum	lysine degradation I	LYSINE DECARBOXYLASE
Locus_15588_Transcript_2/3_Confidence_0.667_Length_408	408	SGN-U582698_PlantCyc_SGN-U330602-MONOMER	234	62.96	135	15	1	2	406	44	143	2e-40	159	SGN-U330602	Solanum lycopersicum	lysine degradation I	LYSINE DECARBOXYLASE
Locus_15588_Transcript_3/3_Confidence_0.500_Length_275	275	SGN-U585769_PlantCyc_SGN-U321005-MONOMER	164	82.42	91	16	0	2	274	47	137	7e-41	159	SGN-U321005	Solanum lycopersicum	lysine degradation I	LYSINE DECARBOXYLASE
Locus_15598_Transcript_1/1_Confidence_1.000_Length_256	256	SGN-U566227_PlantCyc_SGN-U332634-MONOMER	288	84.52	84	13	0	254	3	127	210	2e-40	158	SGN-U332634	Solanum lycopersicum	cellulose biosynthesis	CELLULOSE SYNTHASE
Locus_15608_Transcript_1/1_Confidence_1.000_Length_503	503	SGN-U563958_PlantCyc_SGN-U315267-MONOMER	421	33.33	114	75	1	341	3	212	325	3e-15	75.9	SGN-U315267	Solanum lycopersicum	heme biosynthesis from uroporphyrinogen-III I	UROPORPHYRINOGEN DECARBOXYLASE
Locus_15609_Transcript_1/3_Confidence_0.750_Length_1572	1572	SGN-U583214_PlantCyc_SGN-U320524-MONOMER	207	70.89	158	46	0	79	552	1	158	1e-80	233	SGN-U320524	Solanum lycopersicum	galactose degradation I (Leloir pathway)	UDP-GLUCOSE 4-EPIMERASE
Locus_15609_Transcript_2/3_Confidence_0.750_Length_822	822	SGN-U583214_PlantCyc_SGN-U320524-MONOMER	207	72.14	201	56	0	79	681	1	201	4e-86	312	SGN-U320524	Solanum lycopersicum	galactose degradation I (Leloir pathway)	UDP-GLUCOSE 4-EPIMERASE
Locus_15609_Transcript_3/3_Confidence_0.750_Length_1498	1498	SGN-U583214_PlantCyc_SGN-U320524-MONOMER	207	72.14	201	56	0	79	681	1	201	9e-86	312	SGN-U320524	Solanum lycopersicum	galactose degradation I (Leloir pathway)	UDP-GLUCOSE 4-EPIMERASE
Locus_15616_Transcript_1/1_Confidence_1.000_Length_281	281	Q3E8Z8_PlantCyc_AT5G27870-MONOMER	732	35.37	82	48	3	252	16	628	707	2e-06	45.1	AT5G27870	Arabidopsis thaliana	homogalacturonan degradation	pectinesterase
Locus_15624_Transcript_1/1_Confidence_1.000_Length_664	664	SGN-U586318_PlantCyc_SGN-U319015-MONOMER	344	72.32	177	46	2	531	1	3	176	5e-68	251	SGN-U319015	Solanum lycopersicum	pyrimidine deoxyribonucleotides de novo biosynthesis	RIBONUCLEOSIDE-DIPHOSPHATE REDUCTASE SMALL SUBUNIT
Locus_15637_Transcript_1/1_Confidence_1.000_Length_603	603	P25819_PlantCyc_AT4G35090-MONOMER	492	37.3	185	106	5	1	543	308	486	3e-24	106	AT4G35090	Arabidopsis thaliana	superoxide radicals degradation	catalase||catalase
Locus_15648_Transcript_1/1_Confidence_1.000_Length_491	491	P33157_PlantCyc_AT3G57260-MONOMER	339	39.75	161	89	5	6	488	134	286	1e-23	103	AT3G57260	Arabidopsis thaliana	cellulose biosynthesis	glucan 1,3-beta-glucosidase
Locus_1565_Transcript_1/1_Confidence_1.000_Length_1955	1955	SGN-U576857_PlantCyc_SGN-U317444-MONOMER	476	51.99	377	154	6	261	1355	94	455	3e-103	370	SGN-U317444	Solanum lycopersicum	pentose phosphate pathway (oxidative branch)	GLUCOSE-6-PHOSPHATE 1-DEHYDROGENASE
Locus_1566_Transcript_1/2_Confidence_1.000_Length_1003	1003	P48641_PlantCyc_AT3G24170-MONOMER	499	47.65	319	161	3	62	1003	19	336	1e-80	294	AT3G24170	Arabidopsis thaliana	ascorbate glutathione cycle	glutathione-disulfide reductase
Locus_1566_Transcript_2/2_Confidence_1.000_Length_1087	1087	P48641_PlantCyc_AT3G24170-MONOMER	499	43.8	347	161	4	62	1087	19	336	6e-76	279	AT3G24170	Arabidopsis thaliana	ascorbate glutathione cycle	glutathione-disulfide reductase
Locus_15676_Transcript_1/1_Confidence_1.000_Length_1279	1279	Q147Q7_PlantCyc_AT3G57650-MONOMER	389	67.47	292	94	1	1243	371	81	372	1e-114	408	AT3G57650	Arabidopsis thaliana	CDP-diacylglycerol biosynthesis II	1-acylglycerol-3-phosphate O-acyltransferase
Locus_15678_Transcript_1/1_Confidence_1.000_Length_1248	1248	Q9SRX3_PlantCyc_AT1G02800-MONOMER	501	43.71	318	162	8	1245	313	191	498	7e-67	249	AT1G02800	Arabidopsis thaliana	cellulose biosynthesis	cellulase
Locus_15704_Transcript_1/1_Confidence_1.000_Length_2747	2747	Q8W4F3_PlantCyc_AT1G25350-MONOMER	795	74.05	790	199	5	188	2539	5	794	0	1214	AT1G25350	Arabidopsis thaliana	tRNA charging pathway	glutamine-tRNA ligase
Locus_1572_Transcript_1/3_Confidence_0.714_Length_1711	1711	SGN-U586529_PlantCyc_SGN-U316758-MONOMER	198	37.17	113	59	3	819	493	60	164	7e-15	77	SGN-U316758	Solanum lycopersicum	photorespiration	hydroxypyruvate reductase
Locus_1572_Transcript_2/3_Confidence_0.714_Length_1922	1922	SGN-U586529_PlantCyc_SGN-U316758-MONOMER	198	39.88	163	83	4	1328	864	8	163	4e-28	121	SGN-U316758	Solanum lycopersicum	photorespiration	hydroxypyruvate reductase
Locus_1572_Transcript_3/3_Confidence_0.714_Length_1563	1563	SGN-U586529_PlantCyc_SGN-U316758-MONOMER	198	43.64	165	79	4	969	493	8	164	9e-33	136	SGN-U316758	Solanum lycopersicum	photorespiration	hydroxypyruvate reductase
Locus_15720_Transcript_1/1_Confidence_1.000_Length_581	581	Q4R1I9_PlantCyc_MONOMER-12113	473	39.05	210	109	4	581	9	137	346	5e-34	138	RhGT1	Rosa hybrid cultivar	rose anthocyanin biosynthesis	anthocyanidin 5,3-O-glycosyltransferase||anthocyanidin 5,3-O-glycosyltransferase
Locus_15753_Transcript_1/1_Confidence_1.000_Length_372	372	Q941D0_PlantCyc_MONOMER-13724	443	33.93	112	71	2	11	337	285	396	3e-12	65.1	laccase	Toxicodendron vernicifluum	oligomeric urushiol biosynthesis	lacquer laccase||lacquer laccase
Locus_15762_Transcript_1/6_Confidence_0.600_Length_1044	1044	P50162_PlantCyc_MONOMER-13848	273	54.2	262	116	1	78	851	12	273	1e-79	291	TR-I	Coptis japonica	hyoscyamine and scopolamine biosynthesis	tropinone reductase
Locus_15762_Transcript_2/6_Confidence_0.400_Length_827	827	P50162_PlantCyc_MONOMER-13848	273	59.61	203	82	0	78	686	12	214	2e-67	249	TR-I	Coptis japonica	hyoscyamine and scopolamine biosynthesis	tropinone reductase
Locus_15762_Transcript_3/6_Confidence_0.467_Length_1068	1068	P50162_PlantCyc_MONOMER-13848	273	53.33	270	114	2	78	875	12	273	7e-79	288	TR-I	Coptis japonica	hyoscyamine and scopolamine biosynthesis	tropinone reductase
Locus_15762_Transcript_4/6_Confidence_0.533_Length_1044	1044	P50162_PlantCyc_MONOMER-13848	273	53.44	262	118	1	78	851	12	273	2e-78	287	TR-I	Coptis japonica	hyoscyamine and scopolamine biosynthesis	tropinone reductase
Locus_15762_Transcript_5/6_Confidence_0.533_Length_1044	1044	P50162_PlantCyc_MONOMER-13848	273	55.34	262	113	1	78	851	12	273	2e-81	296	TR-I	Coptis japonica	hyoscyamine and scopolamine biosynthesis	tropinone reductase
Locus_15762_Transcript_6/6_Confidence_0.533_Length_1044	1044	P50162_PlantCyc_MONOMER-13848	273	54.58	262	115	1	78	851	12	273	2e-80	294	TR-I	Coptis japonica	hyoscyamine and scopolamine biosynthesis	tropinone reductase
Locus_1580_Transcript_1/1_Confidence_1.000_Length_985	985	Q9LUZ6_PlantCyc_AT5G58600-MONOMER	402	55.86	333	140	5	982	2	54	385	1e-116	414	UDP glycosyltransferase	Arabidopsis thaliana	cytokinins-O-glucoside biosynthesis	UDP glycosyltransferase
Locus_15807_Transcript_1/1_Confidence_1.000_Length_255	255	Q9FF77_PlantCyc_AT5G04970-MONOMER	624	47.76	67	30	5	239	45	31	94	1e-07	49.3	AT5G04970	Arabidopsis thaliana	homogalacturonan degradation	pectinesterase
Locus_15813_Transcript_1/1_Confidence_1.000_Length_575	575	SGN-U565355_PlantCyc_SGN-U319359-MONOMER	390	70	100	30	0	301	2	23	122	1e-34	140	SGN-U319359	Solanum lycopersicum	photorespiration	GLYCINE HYDROXYMETHYLTRANSFERASE
Locus_15814_Transcript_1/1_Confidence_1.000_Length_373	373	Q29Q24_PlantCyc_AT3G29200-MONOMER	340	52.08	96	43	2	92	373	83	177	2e-22	99	AT3G29200	Arabidopsis thaliana	tyrosine biosynthesis I	chorismate mutase
Locus_15820_Transcript_1/1_Confidence_1.000_Length_201	201	Q9C5X8_PlantCyc_AT1G16540-MONOMER	819	80.6	67	13	0	201	1	419	485	1e-30	125	AT1G16540	Arabidopsis thaliana	molybdenum cofactor biosynthesis	molybdenum cofactor sulfurase//selenocysteine lyase
Locus_15837_Transcript_1/1_Confidence_1.000_Length_509	509	Q6IVK8_PlantCyc_MONOMER-11088	380	30.59	170	105	8	1	498	48	208	2e-15	76.6	ADH2	Nicotiana tabacum	pyruvate fermentation to ethanol II	UDP-glucose dehydrogenase||alcohol dehydrogenase
Locus_15851_Transcript_1/1_Confidence_1.000_Length_467	467	Q9LJ65_PlantCyc_AT3G19010-MONOMER	349	38.18	110	64	2	465	139	223	329	5e-14	71.6	flavonol synthase	Arabidopsis thaliana	syringetin biosynthesis	flavonol synthase
Locus_15852_Transcript_1/1_Confidence_1.000_Length_395	395	SGN-U575358_PlantCyc_SGN-U318145-MONOMER	352	30.53	131	79	5	1	363	70	198	2e-07	49.3	SGN-U318145	Solanum lycopersicum	flavonoid biosynthesis	FLAVANONE-3-HYDROXYLASE
Locus_15855_Transcript_1/1_Confidence_1.000_Length_1129	1129	Q42569_PlantCyc_AT5G05690-MONOMER	472	66.27	332	99	6	4	996	149	468	2e-119	423	AT5G05690	Arabidopsis thaliana	brassinosteroid biosynthesis I	6-deoxocathasterone hydroxylase||23alpha hydroxylase||cathasterone 23&alpha;-hydroxylase
Locus_15860_Transcript_1/1_Confidence_1.000_Length_2435	2435	Q9LTG4_PlantCyc_AT5G36880-MONOMER	693	82.63	691	120	0	2327	255	1	691	0	1221	AT5G36880	Arabidopsis thaliana	oxidative ethanol degradation I	acetate-CoA ligase
Locus_15871_Transcript_1/1_Confidence_1.000_Length_364	364	SGN-U566154_PlantCyc_SGN-U319339-MONOMER	489	53.04	115	54	0	363	19	148	262	5e-31	127	SGN-U319339	Solanum lycopersicum	jasmonic acid biosynthesis	allene oxide synthase
Locus_15898_Transcript_2/2_Confidence_1.000_Length_405	405	P33157_PlantCyc_AT3G57260-MONOMER	339	31.51	73	50	0	185	403	13	85	3e-07	48.5	AT3G57260	Arabidopsis thaliana	cellulose biosynthesis	glucan 1,3-beta-glucosidase
Locus_159_Transcript_1/2_Confidence_1.000_Length_592	592	Q8L7K2_PlantCyc_AT2G26800-MONOMER	433	79.41	136	27	1	592	188	298	433	3e-59	222	AT2G26800	Arabidopsis thaliana	leucine degradation I	hydroxymethylglutaryl-CoA lyase
Locus_159_Transcript_2/2_Confidence_1.000_Length_314	314	SGN-U589955_PlantCyc_SGN-U320439-MONOMER	159	79.63	54	11	0	314	153	36	89	3e-21	94.4	SGN-U320439	Solanum lycopersicum	leucine degradation I	HYDROXYMETHYLGLUTARYL-COA LYASE
Locus_1590_Transcript_1/3_Confidence_0.667_Length_2145	2145	SGN-U563104_PlantCyc_SGN-U317144-MONOMER	523	82.64	484	82	1	1868	423	40	523	0	835	SGN-U317144	Solanum lycopersicum	&gamma;-glutamyl cycle (plant pathway)	GAMMA-GLUTAMYLCYSTEINE SYNTHETASE
Locus_1590_Transcript_2/3_Confidence_0.500_Length_2235	2235	SGN-U563104_PlantCyc_SGN-U317144-MONOMER	523	82.64	484	82	1	1958	513	40	523	0	835	SGN-U317144	Solanum lycopersicum	&gamma;-glutamyl cycle (plant pathway)	GAMMA-GLUTAMYLCYSTEINE SYNTHETASE
Locus_1590_Transcript_3/3_Confidence_0.500_Length_1926	1926	SGN-U563104_PlantCyc_SGN-U317144-MONOMER	523	82.64	484	82	1	1649	204	40	523	0	835	SGN-U317144	Solanum lycopersicum	&gamma;-glutamyl cycle (plant pathway)	GAMMA-GLUTAMYLCYSTEINE SYNTHETASE
Locus_15901_Transcript_1/1_Confidence_1.000_Length_1348	1348	P33157_PlantCyc_AT3G57260-MONOMER	339	39.31	346	192	7	64	1080	1	335	5e-61	229	AT3G57260	Arabidopsis thaliana	cellulose biosynthesis	glucan 1,3-beta-glucosidase
Locus_15903_Transcript_1/1_Confidence_1.000_Length_357	357	SGN-U577612_PlantCyc_SGN-U314331-MONOMER	220	40	65	31	2	231	37	10	66	5e-06	44.3	SGN-U314331	Solanum lycopersicum	glycolysis II	FRUCTOSE BISPHOSPHATE ALDOLASE
Locus_15919_Transcript_1/1_Confidence_1.000_Length_697	697	Q9C5I1_PlantCyc_AT5G52560-MONOMER	614	65.93	226	77	0	679	2	6	231	7e-84	304	AT5G52560	Arabidopsis thaliana	sucrose degradation III	UDP-sugar pyrophosphorylase
Locus_15921_Transcript_1/4_Confidence_0.625_Length_834	834	SGN-U582713_PlantCyc_SGN-U317420-MONOMER	147	69.39	98	25	2	483	767	51	146	2e-47	141	SGN-U317420	Solanum lycopersicum	triacylglycerol degradation	TRIACYLGLYCEROL LIPASE
Locus_15921_Transcript_2/4_Confidence_0.625_Length_842	842	SGN-U582712_PlantCyc_SGN-U317421-MONOMER	361	63.64	220	74	2	136	789	8	223	4e-82	299	SGN-U317421	Solanum lycopersicum	triacylglycerol degradation	TRIACYLGLYCEROL LIPASE
Locus_15921_Transcript_3/4_Confidence_0.375_Length_589	589	SGN-U582713_PlantCyc_SGN-U317420-MONOMER	147	63.16	76	23	2	304	522	73	146	2e-23	103	SGN-U317420	Solanum lycopersicum	triacylglycerol degradation	TRIACYLGLYCEROL LIPASE
Locus_15921_Transcript_4/4_Confidence_0.625_Length_745	745	SGN-U582712_PlantCyc_SGN-U317421-MONOMER	361	69.27	205	61	1	136	744	8	212	3e-85	309	SGN-U317421	Solanum lycopersicum	triacylglycerol degradation	TRIACYLGLYCEROL LIPASE
Locus_1595_Transcript_1/4_Confidence_0.625_Length_276	276	SGN-U563958_PlantCyc_SGN-U315267-MONOMER	421	40.85	71	39	2	254	45	250	318	2e-08	51.6	SGN-U315267	Solanum lycopersicum	heme biosynthesis from uroporphyrinogen-III I	UROPORPHYRINOGEN DECARBOXYLASE
Locus_1595_Transcript_4/4_Confidence_0.625_Length_276	276	SGN-U563958_PlantCyc_SGN-U315267-MONOMER	421	39.76	83	46	3	254	9	250	329	7e-10	56.6	SGN-U315267	Solanum lycopersicum	heme biosynthesis from uroporphyrinogen-III I	UROPORPHYRINOGEN DECARBOXYLASE
Locus_15962_Transcript_1/1_Confidence_1.000_Length_272	272	SGN-U573256_PlantCyc_SGN-U320303-MONOMER	252	78.89	90	19	0	3	272	54	143	2e-39	154	SGN-U320303	Solanum lycopersicum	leucopelargonidin and leucocyanidin biosynthesis	FLAVONOID 3'-HYDROXYLASE
Locus_15980_Transcript_1/1_Confidence_1.000_Length_273	273	Q948Y1_PlantCyc_MONOMER-9451	491	49.23	65	32	1	267	76	425	489	2e-12	65.1	CYP719	Coptis japonica	berberine biosynthesis	canadine synthase
Locus_15984_Transcript_1/1_Confidence_1.000_Length_201	201	Q941D0_PlantCyc_MONOMER-13724	443	50.77	65	31	1	3	197	266	329	3e-11	61.2	laccase	Toxicodendron vernicifluum	oligomeric urushiol biosynthesis	lacquer laccase||lacquer laccase
Locus_160_Transcript_1/1_Confidence_1.000_Length_472	472	Q6NQL4_PlantCyc_AT1G16340-MONOMER	291	89.9	99	10	0	4	300	192	290	2e-48	186	AT1G16340	Arabidopsis thaliana	CMP-KDO biosynthesis II (from D-arabinose 5-phosphate)	3-deoxy-8-phosphooctulonate synthase
Locus_16003_Transcript_1/1_Confidence_1.000_Length_2288	2288	SGN-U604090_PlantCyc_SGN-U342273-MONOMER	168	75	168	42	0	1412	909	1	168	4e-75	277	SGN-U342273	Solanum lycopersicum	&beta;-alanine biosynthesis II	ACETYL-COA SYNTHETASE
Locus_16015_Transcript_1/1_Confidence_1.000_Length_257	257	O82647_PlantCyc_AT4G33070-MONOMER	607	71.76	85	24	0	257	3	349	433	2e-33	135	AT4G33070	Arabidopsis thaliana	pyruvate fermentation to ethanol II	pyruvate decarboxylase
Locus_16027_Transcript_1/1_Confidence_1.000_Length_698	698	Q9XF43_PlantCyc_AT1G68530-MONOMER	497	52.32	151	72	0	239	691	6	156	1e-44	174	AT1G68530	Arabidopsis thaliana	very long chain fatty acid biosynthesis	fatty acid elongase||3-ketoacyl-CoA synthase||fatty acid elongase
Locus_1603_Transcript_1/2_Confidence_1.000_Length_1759	1759	SGN-U584273_PlantCyc_SGN-U331125-MONOMER	345	63.38	284	97	2	1599	751	38	315	2e-98	354	SGN-U331125	Solanum lycopersicum	acridone alkaloid biosynthesis	ANTHRANILATE SYNTHASE
Locus_1603_Transcript_2/2_Confidence_1.000_Length_1694	1694	SGN-U584273_PlantCyc_SGN-U331125-MONOMER	345	63.38	284	97	2	1534	686	38	315	2e-98	354	SGN-U331125	Solanum lycopersicum	acridone alkaloid biosynthesis	ANTHRANILATE SYNTHASE
Locus_16038_Transcript_1/2_Confidence_1.000_Length_1685	1685	SGN-U585887_PlantCyc_SGN-U315441-MONOMER	391	66.34	202	65	2	699	1304	192	390	1e-78	288	SGN-U315441	Solanum lycopersicum	cellulose biosynthesis	CELLULOSE SYNTHASE
Locus_16038_Transcript_2/2_Confidence_1.000_Length_1218	1218	SGN-U569487_PlantCyc_SGN-U316878-MONOMER	627	88.53	279	32	0	1	837	349	627	6e-151	528	SGN-U316878	Solanum lycopersicum	cellulose biosynthesis	cellulose synthase
Locus_16050_Transcript_1/1_Confidence_1.000_Length_717	717	O80823_PlantCyc_AT2G45970-MONOMER	537	45.12	164	80	3	2	463	323	486	3e-33	136	AT2G45970	Arabidopsis thaliana	sphingolipid biosynthesis (plants)	fatty acid &omega;-hydroxylase
Locus_16062_Transcript_1/1_Confidence_1.000_Length_232	232	SGN-U583530_PlantCyc_SGN-U316540-MONOMER	662	76.74	43	10	0	6	134	620	662	5e-15	73.6	SGN-U316540	Solanum lycopersicum	valine biosynthesis	DIHYDROXYACID DEHYDRATASE
Locus_16066_Transcript_4/4_Confidence_0.273_Length_1125	1125	Q9SGU9_PlantCyc_AT1G64660-MONOMER	441	74.09	193	50	0	2	580	245	437	2e-79	290	AT1G64660	Arabidopsis thaliana	methionine degradation II	methionine &gamma;-lyase
Locus_16073_Transcript_1/1_Confidence_1.000_Length_1503	1503	Q8GXR5_PlantCyc_AT1G12350-MONOMER	317	57.1	317	129	3	332	1276	1	312	6e-98	352	AT1G12350	Arabidopsis thaliana	coenzyme A biosynthesis	phosphopantothenoylcysteine synthetase
Locus_1608_Transcript_1/1_Confidence_1.000_Length_1925	1925	SGN-U571868_PlantCyc_SGN-U319281-MONOMER	323	76.9	303	70	0	1880	972	17	319	3e-130	460	SGN-U319281	Solanum lycopersicum	sucrose degradation III	PHOSPHOGLUCOMUTASE
Locus_16082_Transcript_1/1_Confidence_1.000_Length_724	724	Q9SZT8_PlantCyc_AT4G37830-MONOMER	632	39.66	232	140	0	29	724	359	590	4e-45	176	AT4G37830	Arabidopsis thaliana	aerobic respiration -- electron donor II	complex IV
Locus_1609_Transcript_1/1_Confidence_1.000_Length_1073	1073	P37271_PlantCyc_AT5G17230-MONOMER	422	82.06	301	54	0	1021	119	122	422	5e-146	511	phytoene synthase	Arabidopsis thaliana	trans-lycopene biosynthesis II (plants)	phytoene synthase
Locus_16093_Transcript_1/1_Confidence_1.000_Length_533	533	SGN-U566200_PlantCyc_SGN-U317859-MONOMER	647	73.46	162	42	1	51	533	143	304	8e-65	240	SGN-U317859	Solanum lycopersicum	galactose degradation I (Leloir pathway)	GALACTOKINASE
Locus_16111_Transcript_1/1_Confidence_1.000_Length_392	392	Q7X919_PlantCyc_MONOMER-13678	844	32.11	109	74	0	4	330	417	525	3e-11	62	RcOMT3	Rosa chinensis	1,3,5-trimethoxybenzene biosynthesis	3,5-dimethoxyphenol O-methyltransferase||3,5-dihydroxyanisole O-methyltransferase
Locus_1612_Transcript_1/2_Confidence_1.000_Length_1333	1333	SGN-U590203_PlantCyc_SGN-U338822-MONOMER	871	59.89	364	129	5	1216	131	16	364	4e-126	437	SGN-U338822	Solanum lycopersicum	13-LOX and 13-HPL pathway	lipoxygenase
Locus_1612_Transcript_2/2_Confidence_1.000_Length_1248	1248	SGN-U590203_PlantCyc_SGN-U338822-MONOMER	871	60.69	379	132	5	1131	1	16	379	1e-131	464	SGN-U338822	Solanum lycopersicum	13-LOX and 13-HPL pathway	lipoxygenase
Locus_16121_Transcript_1/1_Confidence_1.000_Length_2365	2365	Q941D0_PlantCyc_MONOMER-13724	443	31.13	408	242	12	1269	124	9	403	1e-40	162	laccase	Toxicodendron vernicifluum	oligomeric urushiol biosynthesis	lacquer laccase||lacquer laccase
Locus_16140_Transcript_1/1_Confidence_1.000_Length_647	647	Q941D0_PlantCyc_MONOMER-13724	443	44.94	158	78	4	647	189	167	320	7e-27	115	laccase	Toxicodendron vernicifluum	oligomeric urushiol biosynthesis	lacquer laccase||lacquer laccase
Locus_16141_Transcript_1/2_Confidence_1.000_Length_1231	1231	Q941D0_PlantCyc_MONOMER-13724	443	33.13	323	182	14	1	921	108	412	8e-29	122	laccase	Toxicodendron vernicifluum	oligomeric urushiol biosynthesis	lacquer laccase||lacquer laccase
Locus_16141_Transcript_2/2_Confidence_1.000_Length_1231	1231	Q941D0_PlantCyc_MONOMER-13724	443	32.82	323	183	14	1	921	108	412	2e-28	121	laccase	Toxicodendron vernicifluum	oligomeric urushiol biosynthesis	lacquer laccase||lacquer laccase
Locus_1615_Transcript_1/1_Confidence_1.000_Length_2316	2316	Q9LTG4_PlantCyc_AT5G36880-MONOMER	693	83.65	691	113	0	18	2090	2	692	0	1241	AT5G36880	Arabidopsis thaliana	oxidative ethanol degradation I	acetate-CoA ligase
Locus_16168_Transcript_1/1_Confidence_1.000_Length_521	521	SGN-U576200_PlantCyc_SGN-U326751-MONOMER	245	34.26	108	52	4	326	3	39	127	2e-10	59.7	SGN-U326751	Solanum lycopersicum	sucrose degradation III	FRUCTOKINASE
Locus_16178_Transcript_1/1_Confidence_1.000_Length_366	366	Q39054_PlantCyc_AT5G20990-MONOMER	670	62.3	122	46	0	366	1	293	414	1e-40	159	AT5G20990	Arabidopsis thaliana	molybdenum cofactor biosynthesis	molybdopterin hydrolase||molybdopterin adenylyltransferase
Locus_1618_Transcript_1/7_Confidence_0.611_Length_2654	2654	SGN-U577188_PlantCyc_SGN-U314557-MONOMER	229	35.98	164	76	2	899	408	95	229	1e-23	107	SGN-U314557	Solanum lycopersicum	13-LOX and 13-HPL pathway	lipoxygenase
Locus_1618_Transcript_2/7_Confidence_0.611_Length_2549	2549	SGN-U577188_PlantCyc_SGN-U314557-MONOMER	229	42.65	136	77	1	794	387	95	229	9e-28	120	SGN-U314557	Solanum lycopersicum	13-LOX and 13-HPL pathway	lipoxygenase
Locus_1618_Transcript_3/7_Confidence_0.611_Length_2614	2614	SGN-U577188_PlantCyc_SGN-U314557-MONOMER	229	42.65	136	77	1	815	408	95	229	9e-28	120	SGN-U314557	Solanum lycopersicum	13-LOX and 13-HPL pathway	lipoxygenase
Locus_1618_Transcript_4/7_Confidence_0.667_Length_2614	2614	SGN-U577188_PlantCyc_SGN-U314557-MONOMER	229	42.65	136	77	1	815	408	95	229	9e-28	120	SGN-U314557	Solanum lycopersicum	13-LOX and 13-HPL pathway	lipoxygenase
Locus_1618_Transcript_5/7_Confidence_0.611_Length_2633	2633	SGN-U577188_PlantCyc_SGN-U314557-MONOMER	229	42.65	136	77	1	878	471	95	229	9e-28	120	SGN-U314557	Solanum lycopersicum	13-LOX and 13-HPL pathway	lipoxygenase
Locus_1618_Transcript_6/7_Confidence_0.444_Length_1307	1307	P38418_PlantCyc_AT3G45140-MONOMER	896	46.15	325	158	6	965	3	92	403	5e-76	279	AT3G45140	Arabidopsis thaliana	divinyl ether biosynthesis II (13-LOX)	lipoxygenase
Locus_1618_Transcript_7/7_Confidence_0.611_Length_2570	2570	SGN-U577188_PlantCyc_SGN-U314557-MONOMER	229	42.65	136	77	1	815	408	95	229	9e-28	120	SGN-U314557	Solanum lycopersicum	13-LOX and 13-HPL pathway	lipoxygenase
Locus_16217_Transcript_1/1_Confidence_1.000_Length_912	912	Q9SA96_PlantCyc_AT1G11790-MONOMER	392	62.17	304	108	3	901	2	43	343	1e-99	357	AT1G11790	Arabidopsis thaliana	phenylalanine biosynthesis II	arogenate dehydratase////prephenate dehydratase
Locus_16232_Transcript_1/1_Confidence_1.000_Length_662	662	Q8VZF1_PlantCyc_AT3G16910-MONOMER	569	42.29	227	123	3	1	657	9	235	2e-48	186	AT3G16910	Arabidopsis thaliana	oxidative ethanol degradation I	acetate-CoA ligase
Locus_16235_Transcript_1/1_Confidence_1.000_Length_407	407	Q7X919_PlantCyc_MONOMER-13678	844	30.56	72	47	1	195	401	577	648	6e-06	44.3	RcOMT3	Rosa chinensis	1,3,5-trimethoxybenzene biosynthesis	3,5-dimethoxyphenol O-methyltransferase||3,5-dihydroxyanisole O-methyltransferase
Locus_16245_Transcript_1/1_Confidence_1.000_Length_2067	2067	Q8VZF1_PlantCyc_AT3G16910-MONOMER	569	72.32	495	137	0	164	1648	75	569	0	759	AT3G16910	Arabidopsis thaliana	oxidative ethanol degradation I	acetate-CoA ligase
Locus_16256_Transcript_1/1_Confidence_1.000_Length_2442	2442	SGN-U563958_PlantCyc_SGN-U315267-MONOMER	421	37.02	289	156	5	1241	2038	110	395	1e-43	172	SGN-U315267	Solanum lycopersicum	heme biosynthesis from uroporphyrinogen-III I	UROPORPHYRINOGEN DECARBOXYLASE
Locus_16264_Transcript_1/3_Confidence_0.625_Length_643	643	Q3MKY2_PlantCyc_MONOMER-12399	387	41.5	200	108	5	596	3	27	219	2e-33	136	AAE	Rauvolfia serpentina	ajmaline and sarpagine biosynthesis	acetylajmalan esterase||acetylajmalan esterase
Locus_16264_Transcript_2/3_Confidence_0.750_Length_643	643	Q3MKY2_PlantCyc_MONOMER-12399	387	42	200	107	5	596	3	27	219	2e-33	136	AAE	Rauvolfia serpentina	ajmaline and sarpagine biosynthesis	acetylajmalan esterase||acetylajmalan esterase
Locus_16264_Transcript_3/3_Confidence_0.625_Length_643	643	Q3MKY2_PlantCyc_MONOMER-12399	387	42	200	107	5	596	3	27	219	6e-34	138	AAE	Rauvolfia serpentina	ajmaline and sarpagine biosynthesis	acetylajmalan esterase||acetylajmalan esterase
Locus_1627_Transcript_1/1_Confidence_1.000_Length_2815	2815	O80452_PlantCyc_AT2G38280-MONOMER	839	81.74	745	122	5	129	2360	106	837	0	1236	AT2G38280	Arabidopsis thaliana	adenosine nucleotides degradation I	AMP deaminase
Locus_16272_Transcript_1/1_Confidence_1.000_Length_712	712	Q9SRX3_PlantCyc_AT1G02800-MONOMER	501	47.65	170	78	3	204	710	30	189	2e-42	166	AT1G02800	Arabidopsis thaliana	cellulose biosynthesis	cellulase
Locus_16294_Transcript_1/1_Confidence_1.000_Length_450	450	P29388_PlantCyc_ATMG00513-MONOMER	669	93.48	92	6	0	174	449	490	581	8e-46	177	NAD5b	Arabidopsis thaliana	aerobic respiration -- electron donor II	complex I
Locus_16306_Transcript_1/1_Confidence_1.000_Length_257	257	O82145_PlantCyc_MONOMER-11632	399	68.24	85	27	0	1	255	102	186	3e-31	127	CTAS	Hydrangea macrophylla	resveratrol biosynthesis	p-coumaroyltriacetic acid synthase
Locus_16311_Transcript_1/1_Confidence_1.000_Length_542	542	Q8SBD0_PlantCyc_MONOMER-14000	374	57.25	138	59	0	541	128	237	374	8e-41	160	OsIRT1	Hypericum androsaemum	Fe(III)-reduction and Fe(II) transport	iron regulated transporter
Locus_16313_Transcript_1/2_Confidence_1.000_Length_622	622	SGN-U567631_PlantCyc_SGN-U343896-MONOMER	161	64	125	45	0	565	191	30	154	2e-43	169	SGN-U343896	Solanum lycopersicum	tetrahydrofolate biosynthesis II	DIHYDRONEOPTERIN ALDOLASE
Locus_16313_Transcript_2/2_Confidence_1.000_Length_707	707	SGN-U567631_PlantCyc_SGN-U343896-MONOMER	161	64	125	45	0	565	191	30	154	3e-43	169	SGN-U343896	Solanum lycopersicum	tetrahydrofolate biosynthesis II	DIHYDRONEOPTERIN ALDOLASE
Locus_16317_Transcript_1/3_Confidence_0.750_Length_878	878	Q9SKU8_PlantCyc_AT2G20690-MONOMER	271	68.25	211	62	3	167	796	61	267	3e-75	276	AT2G20690	Arabidopsis thaliana	flavin biosynthesis I (bacteria and plants)	riboflavin synthase
Locus_16317_Transcript_2/3_Confidence_0.500_Length_973	973	Q9SKU8_PlantCyc_AT2G20690-MONOMER	271	68.25	211	62	3	167	796	61	267	3e-75	276	AT2G20690	Arabidopsis thaliana	flavin biosynthesis I (bacteria and plants)	riboflavin synthase
Locus_16317_Transcript_3/3_Confidence_0.750_Length_973	973	Q9SKU8_PlantCyc_AT2G20690-MONOMER	271	68.25	211	62	3	167	796	61	267	3e-75	276	AT2G20690	Arabidopsis thaliana	flavin biosynthesis I (bacteria and plants)	riboflavin synthase
Locus_16329_Transcript_1/1_Confidence_1.000_Length_2155	2155	Q941D0_PlantCyc_MONOMER-13724	443	39.12	294	168	6	1367	504	109	397	4e-48	187	laccase	Toxicodendron vernicifluum	oligomeric urushiol biosynthesis	lacquer laccase||lacquer laccase
Locus_16330_Transcript_2/2_Confidence_1.000_Length_991	991	Q9LUZ6_PlantCyc_AT5G58600-MONOMER	402	31.97	269	157	7	989	207	151	401	2e-34	140	UDP glycosyltransferase	Arabidopsis thaliana	cytokinins-O-glucoside biosynthesis	UDP glycosyltransferase
Locus_16346_Transcript_1/1_Confidence_1.000_Length_2866	2866	SGN-U563958_PlantCyc_SGN-U315267-MONOMER	421	33.33	285	160	7	1670	2440	110	392	7e-40	160	SGN-U315267	Solanum lycopersicum	heme biosynthesis from uroporphyrinogen-III I	UROPORPHYRINOGEN DECARBOXYLASE
Locus_16353_Transcript_1/1_Confidence_1.000_Length_359	359	Q8GSM7_PlantCyc_MONOMER-12138	435	31.34	67	46	0	358	158	367	433	9e-08	50.1	HCT	Nicotiana tabacum	simplecoumarins biosynthesis	hydroxycinnamoyl-CoA: shikimate/quinate hydroxycinnamoyltransferase||hydroxycinnamoyl-CoA: shikimate/quinate hydroxycinnamoyltransferase||hydroxycinnamoyl-CoA: shikimate/quinate hydroxycinnamoyltransferase||hydroxycinnamoyl-CoA: shikimate/quinate hydroxycinnamoyltransferase
Locus_16368_Transcript_1/1_Confidence_1.000_Length_262	262	Q9LVR1_PlantCyc_AT5G66690-MONOMER	481	40.54	74	42	1	237	16	79	150	2e-09	55.1	AT5G66690	Arabidopsis thaliana	monolignol glucosides biosynthesis	UDP-glycosyltransferase//coniferyl-alcohol glucosyltransferase
Locus_16375_Transcript_1/1_Confidence_1.000_Length_284	284	SGN-U563697_PlantCyc_SGN-U332977-MONOMER	245	35.29	68	37	3	282	100	133	200	6e-06	43.5	SGN-U332977	Solanum lycopersicum	triacylglycerol degradation	LIPASE
Locus_16379_Transcript_1/2_Confidence_1.000_Length_1934	1934	Q9FXC1_PlantCyc_AT1G56710-MONOMER	434	59.41	409	160	4	562	1782	28	432	2e-149	524	AT1G56710	Arabidopsis thaliana	homogalacturonan degradation	polygalacturonase
Locus_16379_Transcript_2/2_Confidence_1.000_Length_1898	1898	Q9FXC1_PlantCyc_AT1G56710-MONOMER	434	59.41	409	160	4	526	1746	28	432	1e-149	524	AT1G56710	Arabidopsis thaliana	homogalacturonan degradation	polygalacturonase
Locus_16382_Transcript_1/1_Confidence_1.000_Length_246	246	Q9C560_PlantCyc_AT1G72000-MONOMER	499	86.42	81	11	0	245	3	300	380	5e-39	153	AT1G72000	Arabidopsis thaliana	sucrose degradation III	beta-fructofuranosidase
Locus_16401_Transcript_1/1_Confidence_1.000_Length_306	306	O80823_PlantCyc_AT2G45970-MONOMER	537	44.78	67	36	1	3	203	445	510	3e-09	54.3	AT2G45970	Arabidopsis thaliana	sphingolipid biosynthesis (plants)	fatty acid &omega;-hydroxylase
Locus_16403_Transcript_1/1_Confidence_1.000_Length_1069	1069	O80952_PlantCyc_AT2G39290-MONOMER	296	67.16	204	64	1	1025	414	96	296	2e-73	270	AT2G39290	Arabidopsis thaliana	cardiolipin biosynthesis II	CDP-diacylglycerol glycerol-3-phosphate 3-phosphatidyltransferase
Locus_16409_Transcript_1/1_Confidence_1.000_Length_418	418	Q941D0_PlantCyc_MONOMER-13724	443	31.76	148	82	7	418	5	120	258	1e-09	56.6	laccase	Toxicodendron vernicifluum	oligomeric urushiol biosynthesis	lacquer laccase||lacquer laccase
Locus_16411_Transcript_1/4_Confidence_0.667_Length_978	978	Q9SMG7_PlantCyc_MONOMER-13945	461	40.39	255	124	2	2	760	227	455	2e-56	214	naatA	Hordeum vulgare	2'-deoxymugineic acid phytosiderophore biosynthesis	nicotianamine transferase
Locus_16411_Transcript_2/4_Confidence_0.667_Length_989	989	SGN-U582969_PlantCyc_SGN-U322680-MONOMER	131	48.6	107	55	0	406	726	8	114	6e-23	102	SGN-U322680	Solanum lycopersicum	tyrosine degradation I	TYROSINE AMINOTRANSFERASE
Locus_16411_Transcript_3/4_Confidence_0.667_Length_982	982	Q9SMG7_PlantCyc_MONOMER-13945	461	45.45	165	88	1	2	490	227	391	6e-56	169	naatA	Hordeum vulgare	2'-deoxymugineic acid phytosiderophore biosynthesis	nicotianamine transferase
Locus_16411_Transcript_4/4_Confidence_0.667_Length_900	900	Q9SMG7_PlantCyc_MONOMER-13945	461	44.98	229	124	1	2	682	227	455	1e-60	227	naatA	Hordeum vulgare	2'-deoxymugineic acid phytosiderophore biosynthesis	nicotianamine transferase
Locus_16420_Transcript_1/1_Confidence_1.000_Length_1750	1750	SGN-U590457_PlantCyc_SGN-U313459-MONOMER	624	76.64	535	123	2	3	1604	75	608	0	823	SGN-U313459	Solanum lycopersicum	leucine biosynthesis	2-ISOPROPYLMALATE SYNTHASE
Locus_1643_Transcript_1/1_Confidence_1.000_Length_479	479	SGN-U581378_PlantCyc_SGN-U313985-MONOMER	420	34.83	89	46	4	236	475	64	149	4e-08	52	SGN-U313985	Solanum lycopersicum	scopoletin biosynthesis	CAFFEOYL-COA O-METHYLTRANSFERASE
Locus_16430_Transcript_1/1_Confidence_1.000_Length_2006	2006	Q941D0_PlantCyc_MONOMER-13724	443	31.58	418	234	13	1472	255	22	399	9e-46	179	laccase	Toxicodendron vernicifluum	oligomeric urushiol biosynthesis	lacquer laccase||lacquer laccase
Locus_16458_Transcript_1/1_Confidence_1.000_Length_541	541	Q9S7L9_PlantCyc_AT1G22450-MONOMER	191	52.08	144	66	1	482	51	50	190	5e-42	164	AT1G22450	Arabidopsis thaliana	aerobic respiration -- electron donor II	cytochrome-c oxidase
Locus_16479_Transcript_1/2_Confidence_0.750_Length_1112	1112	SGN-U588342_PlantCyc_SGN-U315948-MONOMER	248	73.77	183	44	2	353	889	1	183	4e-70	259	SGN-U315948	Solanum lycopersicum	methylerythritol phosphate pathway	1-DEOXY-D-XYLULOSE 5-PHOSPHATE REDUCTOISOMERASE
Locus_16479_Transcript_2/2_Confidence_0.750_Length_939	939	SGN-U588343_PlantCyc_SGN-U335403-MONOMER	216	84.24	165	26	0	443	937	44	208	1e-75	278	SGN-U335403	Solanum lycopersicum	methylerythritol phosphate pathway	1-DEOXY-D-XYLULOSE 5-PHOSPHATE REDUCTOISOMERASE
Locus_16481_Transcript_1/1_Confidence_1.000_Length_900	900	SGN-U575488_PlantCyc_SGN-U318816-MONOMER	540	66.21	290	96	2	898	35	251	540	2e-108	386	SGN-U318816	Solanum lycopersicum	tRNA charging pathway	GLYCINE-TRNA LIGASE
Locus_16493_Transcript_1/1_Confidence_1.000_Length_875	875	Q941D0_PlantCyc_MONOMER-13724	443	38.95	172	90	5	507	1	100	259	6e-25	109	laccase	Toxicodendron vernicifluum	oligomeric urushiol biosynthesis	lacquer laccase||lacquer laccase
Locus_16499_Transcript_1/1_Confidence_1.000_Length_335	335	Q9SZT8_PlantCyc_AT4G37830-MONOMER	632	31.25	112	76	1	3	335	239	350	1e-11	62.4	AT4G37830	Arabidopsis thaliana	aerobic respiration -- electron donor II	complex IV
Locus_16514_Transcript_1/1_Confidence_1.000_Length_536	536	Q9SZT8_PlantCyc_AT4G37830-MONOMER	632	38.85	139	82	2	6	422	406	541	3e-23	102	AT4G37830	Arabidopsis thaliana	aerobic respiration -- electron donor II	complex IV
Locus_1652_Transcript_1/2_Confidence_1.000_Length_2538	2538	Q9FWR2_PlantCyc_AT1G16780-MONOMER	802	39.51	729	364	14	2334	295	101	801	2e-131	464	AT1G16780	Arabidopsis thaliana	UDP-glucose biosynthesis (from glucose 6-phosphate)	hydrogen-translocating pyrophosphatase//inorganic diphosphatase
Locus_16527_Transcript_1/1_Confidence_1.000_Length_429	429	Q941D0_PlantCyc_MONOMER-13724	443	31.03	116	70	5	38	370	156	266	2e-09	56.2	laccase	Toxicodendron vernicifluum	oligomeric urushiol biosynthesis	lacquer laccase||lacquer laccase
Locus_1655_Transcript_1/2_Confidence_1.000_Length_1181	1181	SGN-U569487_PlantCyc_SGN-U316878-MONOMER	627	87.46	279	35	0	1181	345	349	627	3e-150	526	SGN-U316878	Solanum lycopersicum	cellulose biosynthesis	cellulose synthase
Locus_1655_Transcript_2/2_Confidence_1.000_Length_1089	1089	SGN-U569487_PlantCyc_SGN-U316878-MONOMER	627	82.44	205	35	1	956	345	423	627	2e-102	367	SGN-U316878	Solanum lycopersicum	cellulose biosynthesis	cellulose synthase
Locus_1656_Transcript_1/1_Confidence_1.000_Length_1964	1964	SGN-U579698_PlantCyc_SGN-U313534-MONOMER	479	85.32	477	70	0	1868	438	3	479	0	819	SGN-U313534	Solanum lycopersicum	glycolysis II	PYRUVATE KINASE
Locus_1658_Transcript_1/8_Confidence_0.450_Length_1182	1182	SGN-U563238_PlantCyc_SGN-U329047-MONOMER	173	33.12	154	95	2	355	792	4	157	5e-19	90.1	SGN-U329047	Solanum lycopersicum	triacylglycerol degradation	LIPASE
Locus_1658_Transcript_3/8_Confidence_0.450_Length_1413	1413	SGN-U563238_PlantCyc_SGN-U329047-MONOMER	173	31.82	154	97	2	355	792	4	157	4e-18	87.4	SGN-U329047	Solanum lycopersicum	triacylglycerol degradation	LIPASE
Locus_1658_Transcript_4/8_Confidence_0.450_Length_1413	1413	SGN-U563238_PlantCyc_SGN-U329047-MONOMER	173	33.12	154	95	2	355	792	4	157	7e-19	90.1	SGN-U329047	Solanum lycopersicum	triacylglycerol degradation	LIPASE
Locus_1658_Transcript_6/8_Confidence_0.500_Length_1508	1508	SGN-U563238_PlantCyc_SGN-U329047-MONOMER	173	33.12	154	95	2	450	887	4	157	7e-19	90.1	SGN-U329047	Solanum lycopersicum	triacylglycerol degradation	LIPASE
Locus_1658_Transcript_7/8_Confidence_0.450_Length_2294	2294	SGN-U563238_PlantCyc_SGN-U329047-MONOMER	173	33.12	157	91	3	355	792	4	157	9e-19	90.5	SGN-U329047	Solanum lycopersicum	triacylglycerol degradation	LIPASE
Locus_1658_Transcript_8/8_Confidence_0.450_Length_1413	1413	SGN-U563238_PlantCyc_SGN-U329047-MONOMER	173	33.12	154	95	2	355	792	4	157	7e-19	90.1	SGN-U329047	Solanum lycopersicum	triacylglycerol degradation	LIPASE
Locus_16607_Transcript_1/1_Confidence_1.000_Length_347	347	SGN-U563958_PlantCyc_SGN-U315267-MONOMER	421	37.5	88	53	2	22	285	247	332	1e-10	59.7	SGN-U315267	Solanum lycopersicum	heme biosynthesis from uroporphyrinogen-III I	UROPORPHYRINOGEN DECARBOXYLASE
Locus_16610_Transcript_4/8_Confidence_0.462_Length_743	743	Q9SKX5_PlantCyc_AT2G43020-MONOMER	490	71.62	148	38	2	741	298	347	490	4e-56	212	AT2G43020	Arabidopsis thaliana	spermine and spermidine degradation III	amine oxidase
Locus_16610_Transcript_7/8_Confidence_0.462_Length_763	763	Q9SKX5_PlantCyc_AT2G43020-MONOMER	490	71.62	148	38	2	761	318	347	490	4e-56	212	AT2G43020	Arabidopsis thaliana	spermine and spermidine degradation III	amine oxidase
Locus_16620_Transcript_1/1_Confidence_1.000_Length_527	527	Q9ZRY0_PlantCyc_MONOMER-12022	512	61.86	118	44	1	522	169	394	510	2e-39	155	flavonoid 3',5'-hydroxylase	Catharanthus roseus	leucodelphinidin biosynthesis	flavonoid 3',5'-hydroxylase
Locus_16643_Transcript_1/1_Confidence_1.000_Length_382	382	Q941D0_PlantCyc_MONOMER-13724	443	35.71	112	63	3	3	317	287	396	1e-14	72.8	laccase	Toxicodendron vernicifluum	oligomeric urushiol biosynthesis	lacquer laccase||lacquer laccase
Locus_16645_Transcript_1/1_Confidence_1.000_Length_1267	1267	Q7X919_PlantCyc_MONOMER-13678	844	31.66	319	194	6	365	1267	347	659	4e-38	153	RcOMT3	Rosa chinensis	1,3,5-trimethoxybenzene biosynthesis	3,5-dimethoxyphenol O-methyltransferase||3,5-dihydroxyanisole O-methyltransferase
Locus_16648_Transcript_1/1_Confidence_1.000_Length_206	206	Q6IVK8_PlantCyc_MONOMER-11088	380	85.29	68	10	0	206	3	79	146	6e-32	129	ADH2	Nicotiana tabacum	pyruvate fermentation to ethanol II	UDP-glucose dehydrogenase||alcohol dehydrogenase
Locus_16675_Transcript_1/1_Confidence_1.000_Length_377	377	Q7X919_PlantCyc_MONOMER-13678	844	34.33	67	43	1	27	224	415	481	4e-07	48.1	RcOMT3	Rosa chinensis	1,3,5-trimethoxybenzene biosynthesis	3,5-dimethoxyphenol O-methyltransferase||3,5-dihydroxyanisole O-methyltransferase
Locus_16678_Transcript_1/3_Confidence_0.571_Length_1936	1936	Q84WV8_PlantCyc_AT2G23420-MONOMER	557	79.44	540	111	0	1800	181	18	557	0	900	AT2G23420	Arabidopsis thaliana	pyridine nucleotide cycling (plants)	nicotinate phosphoribosyltransferase
Locus_16678_Transcript_2/3_Confidence_0.714_Length_1998	1998	Q84WV8_PlantCyc_AT2G23420-MONOMER	557	79.44	540	111	0	1862	243	18	557	0	902	AT2G23420	Arabidopsis thaliana	pyridine nucleotide cycling (plants)	nicotinate phosphoribosyltransferase
Locus_16678_Transcript_3/3_Confidence_0.714_Length_1998	1998	Q84WV8_PlantCyc_AT2G23420-MONOMER	557	79.44	540	111	0	1862	243	18	557	0	900	AT2G23420	Arabidopsis thaliana	pyridine nucleotide cycling (plants)	nicotinate phosphoribosyltransferase
Locus_16687_Transcript_1/1_Confidence_1.000_Length_426	426	Q7X919_PlantCyc_MONOMER-13678	844	30.39	102	70	1	57	362	296	396	7e-09	54.3	RcOMT3	Rosa chinensis	1,3,5-trimethoxybenzene biosynthesis	3,5-dimethoxyphenol O-methyltransferase||3,5-dihydroxyanisole O-methyltransferase
Locus_16712_Transcript_1/1_Confidence_1.000_Length_1680	1680	Q941D0_PlantCyc_MONOMER-13724	443	34.98	303	185	5	554	1441	107	404	5e-51	197	laccase	Toxicodendron vernicifluum	oligomeric urushiol biosynthesis	lacquer laccase||lacquer laccase
Locus_16751_Transcript_1/1_Confidence_1.000_Length_260	260	Q7X9J0_PlantCyc_MONOMER-13679	365	57.14	56	21	2	96	257	1	55	3e-09	54.3	RcOMT2	Rosa chinensis	1,3,5-trimethoxybenzene biosynthesis	3,5-dimethoxyphenol O-methyltransferase||3,5-dihydroxyanisole O-methyltransferase
Locus_16764_Transcript_1/1_Confidence_1.000_Length_281	281	SGN-U577798_PlantCyc_SGN-U312790-MONOMER	580	81.72	93	17	0	280	2	82	174	7e-42	162	SGN-U312790	Solanum lycopersicum	Rubisco shunt	PHOSPHORIBULOKINASE
Locus_16779_Transcript_1/1_Confidence_1.000_Length_312	312	Q941D0_PlantCyc_MONOMER-13724	443	39.05	105	61	2	2	307	131	235	2e-17	81.6	laccase	Toxicodendron vernicifluum	oligomeric urushiol biosynthesis	lacquer laccase||lacquer laccase
Locus_16782_Transcript_1/1_Confidence_1.000_Length_856	856	SGN-U573550_PlantCyc_SGN-U319782-MONOMER	210	65.73	213	66	3	93	725	1	208	5e-76	278	SGN-U319782	Solanum lycopersicum	flavonoid biosynthesis	CHALCONE-FLAVONONE ISOMERASE
Locus_16798_Transcript_1/1_Confidence_1.000_Length_221	221	O65378_PlantCyc_AT1G12010-MONOMER	320	45.83	72	35	2	221	9	52	120	2e-12	65.1	AT1G12010	Arabidopsis thaliana	ethylene biosynthesis from methionine	1-aminocyclopropane-1-carboxylate oxidase
Locus_16813_Transcript_1/1_Confidence_1.000_Length_273	273	Q9LTB2_PlantCyc_AT5G49810-MONOMER	1071	83.33	90	15	0	272	3	95	184	2e-43	167	AT5G49810	Arabidopsis thaliana	S-methylmethionine cycle	S-adenosylmethionine-dependent methyltransferase
Locus_1682_Transcript_1/2_Confidence_1.000_Length_2021	2021	SGN-U567050_PlantCyc_SGN-U325121-MONOMER	313	75.56	266	63	1	2	793	39	304	3e-119	424	SGN-U325121	Solanum lycopersicum	free phenylpropanoid acid biosynthesis	coumarate 3-hydroxylase
Locus_1682_Transcript_2/2_Confidence_1.000_Length_1631	1631	O22203_PlantCyc_AT2G40890-MONOMER	508	76.36	478	112	1	2	1432	30	507	0	778	AT2G40890	Arabidopsis thaliana	simplecoumarins biosynthesis	p-coumaroyl shikimate/quinate 3'-hydroxylase||p-coumaroyl shikimate/quinate 3'-hydroxylase||coumarate 3-hydroxylase
Locus_16821_Transcript_1/1_Confidence_1.000_Length_281	281	Q0WU61_PlantCyc_AT2G45880-MONOMER	691	68.82	93	29	0	279	1	438	530	5e-35	140	AT2G45880	Arabidopsis thaliana	starch degradation	beta-amylase
Locus_16822_Transcript_1/2_Confidence_1.000_Length_554	554	SGN-U578187_PlantCyc_SGN-U317294-MONOMER	417	46.6	103	35	2	460	152	85	167	6e-17	80.5	SGN-U317294	Solanum lycopersicum	leucine biosynthesis	3-ISOPROPYLMALATE DEHYDROGENASE
Locus_16822_Transcript_2/2_Confidence_1.000_Length_476	476	SGN-U578187_PlantCyc_SGN-U317294-MONOMER	417	44.44	90	30	2	382	113	85	154	4e-12	65.5	SGN-U317294	Solanum lycopersicum	leucine biosynthesis	3-ISOPROPYLMALATE DEHYDROGENASE
Locus_16830_Transcript_1/1_Confidence_1.000_Length_431	431	Q7X919_PlantCyc_MONOMER-13678	844	33.33	114	76	0	68	409	251	364	2e-12	65.9	RcOMT3	Rosa chinensis	1,3,5-trimethoxybenzene biosynthesis	3,5-dimethoxyphenol O-methyltransferase||3,5-dihydroxyanisole O-methyltransferase
Locus_1686_Transcript_1/2_Confidence_1.000_Length_1536	1536	SGN-U577228_PlantCyc_SGN-U315464-MONOMER	517	32.34	436	276	12	1535	261	71	498	2e-43	171	SGN-U315464	Solanum lycopersicum	glycine betaine biosynthesis III (plants)	BETAINE ALDEHYDE DEHYDROGENASE
Locus_16894_Transcript_1/1_Confidence_1.000_Length_318	318	Q94AU7_PlantCyc_AT5G66510-MONOMER	258	75.64	78	19	0	234	1	1	78	7e-31	126	AT5G66510	Arabidopsis thaliana	aerobic respiration -- electron donor II	complex I
Locus_1690_Transcript_1/1_Confidence_1.000_Length_2448	2448	P11155_PlantCyc_MONOMER-873	947	80.34	763	150	0	1	2289	185	947	0	1257	pdk1	Zea mays	C4 photosynthetic carbon assimilation cycle	pyruvate orthophosphate dikinase
Locus_16900_Transcript_1/1_Confidence_1.000_Length_403	403	Q9FF77_PlantCyc_AT5G04970-MONOMER	624	44.29	70	34	3	219	10	23	87	6e-07	47.8	AT5G04970	Arabidopsis thaliana	homogalacturonan degradation	pectinesterase
Locus_16917_Transcript_1/1_Confidence_1.000_Length_704	704	SGN-U565890_PlantCyc_SGN-U338283-MONOMER	467	42.5	240	130	2	702	1	160	397	8e-58	218	SGN-U338283	Solanum lycopersicum	ethylene biosynthesis from methionine	1-AMINOCYCLOPROPANE-1-CARBOXYLATE SYNTHASE
Locus_16919_Transcript_1/1_Confidence_1.000_Length_271	271	Q9SZT8_PlantCyc_AT4G37830-MONOMER	632	47.25	91	47	1	1	270	294	384	6e-19	86.7	AT4G37830	Arabidopsis thaliana	aerobic respiration -- electron donor II	complex IV
Locus_16927_Transcript_1/1_Confidence_1.000_Length_1118	1118	SGN-U586529_PlantCyc_SGN-U316758-MONOMER	198	38.46	169	74	6	199	654	7	162	5e-25	110	SGN-U316758	Solanum lycopersicum	photorespiration	hydroxypyruvate reductase
Locus_16934_Transcript_3/4_Confidence_0.667_Length_1575	1575	SGN-U573187_PlantCyc_SGN-U321504-MONOMER	228	76.05	167	40	0	644	1144	61	227	1e-73	271	SGN-U321504	Solanum lycopersicum	acridone alkaloid biosynthesis	anthranilate synthase
Locus_16934_Transcript_4/4_Confidence_0.667_Length_1212	1212	Q41155_PlantCyc_MONOMER-14029	608	69.68	221	65	1	548	1210	50	268	1e-89	324	AANTSYNA	Ruta graveolens	acridone alkaloid biosynthesis	&alpha;1 anthranilate synthase
Locus_1694_Transcript_1/5_Confidence_0.364_Length_1055	1055	SGN-U586529_PlantCyc_SGN-U316758-MONOMER	198	38.3	141	71	3	520	924	4	134	2e-23	104	SGN-U316758	Solanum lycopersicum	photorespiration	hydroxypyruvate reductase
Locus_1694_Transcript_2/5_Confidence_0.636_Length_2308	2308	SGN-U586529_PlantCyc_SGN-U316758-MONOMER	198	34.1	173	83	5	520	981	4	164	2e-23	105	SGN-U316758	Solanum lycopersicum	photorespiration	hydroxypyruvate reductase
Locus_1694_Transcript_3/5_Confidence_0.636_Length_2199	2199	SGN-U586529_PlantCyc_SGN-U316758-MONOMER	198	34.1	173	83	5	520	981	4	164	2e-23	105	SGN-U316758	Solanum lycopersicum	photorespiration	hydroxypyruvate reductase
Locus_1694_Transcript_5/5_Confidence_0.636_Length_2220	2220	SGN-U586529_PlantCyc_SGN-U316758-MONOMER	198	34.1	173	83	5	520	981	4	164	2e-23	105	SGN-U316758	Solanum lycopersicum	photorespiration	hydroxypyruvate reductase
Locus_16942_Transcript_1/1_Confidence_1.000_Length_646	646	Q9SKX2_PlantCyc_AT2G43050-MONOMER	518	71	200	53	1	47	646	240	434	4e-79	288	AT2G43050	Arabidopsis thaliana	homogalacturonan degradation	pectinesterase
Locus_16960_Transcript_1/1_Confidence_1.000_Length_243	243	Q9SLD2_PlantCyc_AT2G19450-MONOMER	520	83.12	77	13	0	3	233	122	198	1e-33	135	AT2G19450	Arabidopsis thaliana	triacylglycerol biosynthesis	acyl-CoA:diacylglycerol acyltransferase
Locus_16972_Transcript_1/1_Confidence_1.000_Length_272	272	P93306_PlantCyc_ATMG00510-MONOMER	394	97.78	90	2	0	2	271	165	254	4e-49	186	NAD7	Arabidopsis thaliana	aerobic respiration -- electron donor II	complex I
Locus_16976_Transcript_1/1_Confidence_1.000_Length_362	362	SGN-U567731_PlantCyc_SGN-U331872-MONOMER	915	75	120	30	0	1	360	310	429	4e-49	187	SGN-U331872	Solanum lycopersicum	phospholipases	phospholipase D
Locus_16978_Transcript_1/1_Confidence_1.000_Length_334	334	Q7X919_PlantCyc_MONOMER-13678	844	31.31	99	68	0	1	297	594	692	1e-08	52.8	RcOMT3	Rosa chinensis	1,3,5-trimethoxybenzene biosynthesis	3,5-dimethoxyphenol O-methyltransferase||3,5-dihydroxyanisole O-methyltransferase
Locus_170_Transcript_1/4_Confidence_0.700_Length_1963	1963	Q9FNN1_PlantCyc_AT5G08570-MONOMER	510	83.33	510	85	0	1864	335	1	510	0	858	AT5G08570	Arabidopsis thaliana	glycolysis II	pyruvate kinase
Locus_170_Transcript_2/4_Confidence_0.300_Length_455	455	Q9FFP6_PlantCyc_AT5G63680-MONOMER	510	88.14	118	14	0	356	3	1	118	1e-56	213	AT5G63680	Arabidopsis thaliana	glycolysis II	pyruvate kinase
Locus_170_Transcript_3/4_Confidence_0.700_Length_1953	1953	Q9FNN1_PlantCyc_AT5G08570-MONOMER	510	83.33	510	85	0	1854	325	1	510	0	858	AT5G08570	Arabidopsis thaliana	glycolysis II	pyruvate kinase
Locus_170_Transcript_4/4_Confidence_0.700_Length_1963	1963	Q9FNN1_PlantCyc_AT5G08570-MONOMER	510	83.33	510	85	0	1864	335	1	510	0	858	AT5G08570	Arabidopsis thaliana	glycolysis II	pyruvate kinase
Locus_17007_Transcript_1/1_Confidence_1.000_Length_348	348	Q70T29_PlantCyc_MONOMER-12425	375	45.54	101	53	2	48	347	4	103	2e-17	82	nBMT	Bixa orellana	bixin biosynthesis	bixin methyltransferase||norbixin methyltransferase
Locus_17010_Transcript_1/1_Confidence_1.000_Length_220	220	B2ZUU1_PlantCyc_MONOMER-14132	514	74.65	71	18	0	218	6	100	170	6e-30	123	BGD2	Lotus japonicus	lotaustralin degradation	lotaustralin beta-glucosidase
Locus_17020_Transcript_1/1_Confidence_1.000_Length_1156	1156	Q941D0_PlantCyc_MONOMER-13724	443	42.22	270	145	6	1156	365	132	396	7e-50	192	laccase	Toxicodendron vernicifluum	oligomeric urushiol biosynthesis	lacquer laccase||lacquer laccase
Locus_1703_Transcript_1/2_Confidence_1.000_Length_963	963	Q38799_PlantCyc_AT5G50850-MONOMER	363	89.05	210	23	0	961	332	153	362	2e-104	373	AT5G50850	Arabidopsis thaliana	acetyl-CoA biosynthesis (from pyruvate)	pyruvate dehydrogenase (acetyl-transferring)
Locus_1703_Transcript_2/2_Confidence_1.000_Length_963	963	Q38799_PlantCyc_AT5G50850-MONOMER	363	89.05	210	23	0	961	332	153	362	2e-104	373	AT5G50850	Arabidopsis thaliana	acetyl-CoA biosynthesis (from pyruvate)	pyruvate dehydrogenase (acetyl-transferring)
Locus_17036_Transcript_1/1_Confidence_1.000_Length_1494	1494	Q42522_PlantCyc_AT3G48730-MONOMER	472	81.92	437	77	1	1490	186	36	472	0	732	AT3G48730	Arabidopsis thaliana	tetrapyrrole biosynthesis I	glutamate-1-semialdehyde aminotransferase||glutamate-1-semialdehyde 2,1-aminomutase
Locus_17070_Transcript_1/1_Confidence_1.000_Length_374	374	SGN-U564360_PlantCyc_SGN-U319923-MONOMER	601	78.57	126	25	2	2	373	98	223	1e-56	212	SGN-U319923	Solanum lycopersicum	cellulose biosynthesis	CELLULOSE SYNTHASE
Locus_17075_Transcript_1/1_Confidence_1.000_Length_333	333	Q9FVC8_PlantCyc_AT2G45440-MONOMER	365	85.59	111	16	0	1	333	80	190	1e-54	205	AT2G45440	Arabidopsis thaliana	methylglyoxal degradation I	dihydrodipicolinate synthase
Locus_1708_Transcript_1/1_Confidence_1.000_Length_544	544	Q941D0_PlantCyc_MONOMER-13724	443	40.24	169	92	5	2	508	196	355	1e-25	110	laccase	Toxicodendron vernicifluum	oligomeric urushiol biosynthesis	lacquer laccase||lacquer laccase
Locus_17093_Transcript_1/1_Confidence_1.000_Length_282	282	SGN-U577612_PlantCyc_SGN-U314331-MONOMER	220	44.83	58	31	1	184	11	11	67	7e-09	53.1	SGN-U314331	Solanum lycopersicum	glycolysis II	FRUCTOSE BISPHOSPHATE ALDOLASE
Locus_1711_Transcript_1/3_Confidence_0.714_Length_900	900	Q9SX65_PlantCyc_AT1G48320-MONOMER	156	53.04	115	54	0	634	290	42	156	1e-34	120	AT1G48320	Arabidopsis thaliana	&omega;-hydroxylation of caprate and laurate	acyl-CoA thioesterase
Locus_1711_Transcript_2/3_Confidence_0.714_Length_1050	1050	Q9SX65_PlantCyc_AT1G48320-MONOMER	156	57.14	105	45	0	969	655	3	107	6e-29	122	AT1G48320	Arabidopsis thaliana	&omega;-hydroxylation of caprate and laurate	acyl-CoA thioesterase
Locus_1711_Transcript_3/3_Confidence_0.714_Length_832	832	Q9SX65_PlantCyc_AT1G48320-MONOMER	156	51.3	154	75	0	751	290	3	156	4e-39	156	AT1G48320	Arabidopsis thaliana	&omega;-hydroxylation of caprate and laurate	acyl-CoA thioesterase
Locus_1714_Transcript_1/1_Confidence_1.000_Length_2717	2717	Q941D0_PlantCyc_MONOMER-13724	443	38.93	298	170	7	1201	320	109	398	8e-46	180	laccase	Toxicodendron vernicifluum	oligomeric urushiol biosynthesis	lacquer laccase||lacquer laccase
Locus_17144_Transcript_1/1_Confidence_1.000_Length_711	711	SGN-U577577_PlantCyc_SGN-U314886-MONOMER	101	80.61	98	19	0	42	335	4	101	8e-40	158	SGN-U314886	Solanum lycopersicum	spermidine biosynthesis	SPERMIDINE SYNTHASE
Locus_17147_Transcript_1/1_Confidence_1.000_Length_244	244	Q8RUW5_PlantCyc_AT2G22990-MONOMER	433	42.42	66	38	0	198	1	1	66	8e-13	66.2	AT2G22990	Arabidopsis thaliana	sinapate ester biosynthesis	sinapoylglucose:malate sinapoyltransferase
Locus_17156_Transcript_1/2_Confidence_1.000_Length_1613	1613	Q94K73_PlantCyc_AT3G58140-MONOMER	429	75.49	412	98	2	144	1370	18	429	0	641	AT3G58140	Arabidopsis thaliana	tRNA charging pathway	phenylalanine-tRNA ligase
Locus_17156_Transcript_2/2_Confidence_1.000_Length_1283	1283	Q94K73_PlantCyc_AT3G58140-MONOMER	429	76.62	231	53	1	351	1040	199	429	2e-117	372	AT3G58140	Arabidopsis thaliana	tRNA charging pathway	phenylalanine-tRNA ligase
Locus_17158_Transcript_1/1_Confidence_1.000_Length_421	421	SGN-U583843_PlantCyc_SGN-U312934-MONOMER	485	52.68	112	53	0	339	4	92	203	2e-32	132	SGN-U312934	Solanum lycopersicum	ethylene biosynthesis from methionine	ACC SYNTHASE
Locus_17168_Transcript_1/1_Confidence_1.000_Length_474	474	Q941D0_PlantCyc_MONOMER-13724	443	45.32	139	72	2	31	444	190	325	6e-29	121	laccase	Toxicodendron vernicifluum	oligomeric urushiol biosynthesis	lacquer laccase||lacquer laccase
Locus_1721_Transcript_1/2_Confidence_1.000_Length_1503	1503	SGN-U573647_PlantCyc_SGN-U337368-MONOMER	153	77.42	93	21	0	729	451	55	147	2e-38	154	SGN-U337368	Solanum lycopersicum	dTDP-L-rhamnose biosynthesis II	DTDP-GLUCOSE 4-6-DEHYDRATASE
Locus_1721_Transcript_2/2_Confidence_1.000_Length_771	771	SGN-U573647_PlantCyc_SGN-U337368-MONOMER	153	79.44	107	22	0	771	451	41	147	1e-46	181	SGN-U337368	Solanum lycopersicum	dTDP-L-rhamnose biosynthesis II	DTDP-GLUCOSE 4-6-DEHYDRATASE
Locus_17232_Transcript_1/1_Confidence_1.000_Length_453	453	Q9LUZ6_PlantCyc_AT5G58600-MONOMER	402	37.01	127	75	1	44	424	174	295	3e-23	102	UDP glycosyltransferase	Arabidopsis thaliana	cytokinins-O-glucoside biosynthesis	UDP glycosyltransferase
Locus_17260_Transcript_1/1_Confidence_1.000_Length_245	245	Q7X919_PlantCyc_MONOMER-13678	844	33.75	80	53	0	243	4	251	330	5e-08	50.4	RcOMT3	Rosa chinensis	1,3,5-trimethoxybenzene biosynthesis	3,5-dimethoxyphenol O-methyltransferase||3,5-dihydroxyanisole O-methyltransferase
Locus_17274_Transcript_1/1_Confidence_1.000_Length_377	377	Q941D0_PlantCyc_MONOMER-13724	443	38.26	115	50	2	35	376	110	204	1e-14	73.2	laccase	Toxicodendron vernicifluum	oligomeric urushiol biosynthesis	lacquer laccase||lacquer laccase
Locus_17297_Transcript_1/1_Confidence_1.000_Length_1049	1049	Q8LKF6_PlantCyc_MONOMER-9382	273	58.13	246	100	2	139	876	28	270	2e-78	287	LeFCL	Solanum lycopersicum	formylTHF biosynthesis II	5-formyltetrahydrofolate cycloligase
Locus_1730_Transcript_1/4_Confidence_0.667_Length_561	561	SGN-U573188_PlantCyc_SGN-U321505-MONOMER	446	81.19	101	19	0	303	1	131	231	9e-61	167	SGN-U321505	Solanum lycopersicum	acridone alkaloid biosynthesis	anthranilate synthase
Locus_1730_Transcript_2/4_Confidence_0.667_Length_650	650	SGN-U573188_PlantCyc_SGN-U321505-MONOMER	446	73.53	136	36	0	649	242	77	212	1e-54	207	SGN-U321505	Solanum lycopersicum	acridone alkaloid biosynthesis	anthranilate synthase
Locus_1730_Transcript_4/4_Confidence_0.667_Length_466	466	SGN-U573188_PlantCyc_SGN-U321505-MONOMER	446	76.77	155	36	0	465	1	77	231	2e-65	242	SGN-U321505	Solanum lycopersicum	acridone alkaloid biosynthesis	anthranilate synthase
Locus_17304_Transcript_1/1_Confidence_1.000_Length_889	889	SGN-U581415_PlantCyc_SGN-U315302-MONOMER	272	59.17	240	94	3	887	171	36	272	6e-75	275	SGN-U315302	Solanum lycopersicum	stearate biosynthesis II (plants)	BETA-KETOACYL-ACP REDUCTASE
Locus_17314_Transcript_1/1_Confidence_1.000_Length_1478	1478	Q9SZT8_PlantCyc_AT4G37830-MONOMER	632	33.92	395	224	4	103	1188	129	519	2e-65	244	AT4G37830	Arabidopsis thaliana	aerobic respiration -- electron donor II	complex IV
Locus_17321_Transcript_1/1_Confidence_1.000_Length_225	225	P55217_PlantCyc_AT3G01120-MONOMER	563	54.67	75	23	2	193	2	15	89	1e-11	62.8	AT3G01120	Arabidopsis thaliana	methionine biosynthesis II	cystathionine &gamma;-synthase
Locus_17324_Transcript_1/2_Confidence_1.000_Length_1136	1136	SGN-U564820_PlantCyc_SGN-U315179-MONOMER	237	61.57	229	82	1	130	816	9	231	2e-83	303	SGN-U315179	Solanum lycopersicum	formylTHF biosynthesis II	DIHYDROFOLATE REDUCTASE
Locus_1733_Transcript_1/1_Confidence_1.000_Length_979	979	Q9ZSK1_PlantCyc_MONOMER-3282	348	69.07	236	73	0	135	842	113	348	2e-95	343	AT1G64970	Arabidopsis thaliana	vitamin E biosynthesis	delta-tocopherol methyltransferase||gamma-tocopherol methyltransferase
Locus_17351_Transcript_1/3_Confidence_0.333_Length_1028	1028	Q33DX9_PlantCyc_MONOMER-12947	506	48.79	207	103	1	210	830	301	504	9e-55	208	CYP81Q2	Sesamum radiatum	sesamin biosynthesis	(+)-piperitol/(+)-sesamin synthase||(+)-piperitol/(+)-sesamin synthase
Locus_17351_Transcript_2/3_Confidence_0.667_Length_1514	1514	Q33DX9_PlantCyc_MONOMER-12947	506	37.36	439	243	5	21	1316	91	504	7e-86	312	CYP81Q2	Sesamum radiatum	sesamin biosynthesis	(+)-piperitol/(+)-sesamin synthase||(+)-piperitol/(+)-sesamin synthase
Locus_17351_Transcript_3/3_Confidence_0.667_Length_1514	1514	Q33DX9_PlantCyc_MONOMER-12947	506	37.13	439	244	5	21	1316	91	504	3e-85	310	CYP81Q2	Sesamum radiatum	sesamin biosynthesis	(+)-piperitol/(+)-sesamin synthase||(+)-piperitol/(+)-sesamin synthase
Locus_17361_Transcript_1/1_Confidence_1.000_Length_565	565	SGN-U580028_PlantCyc_SGN-U316862-MONOMER	257	55.09	167	69	3	497	3	2	164	5e-40	158	SGN-U316862	Solanum lycopersicum	leucine biosynthesis	3-ISOPROPYLMALATE DEHYDRATASE SMALL SUBUNIT
Locus_17384_Transcript_1/2_Confidence_1.000_Length_594	594	Q594P3_PlantCyc_MONOMER-14103	389	57.4	169	40	1	507	1	21	157	5e-56	211	sbDES3	Sorghum bicolor	sorgoleone biosynthesis	9,12-cis-hexadecadienoic acid delta 15 desaturase
Locus_17384_Transcript_2/2_Confidence_1.000_Length_498	498	Q594P3_PlantCyc_MONOMER-14103	389	70.8	137	40	0	411	1	21	157	4e-61	228	sbDES3	Sorghum bicolor	sorgoleone biosynthesis	9,12-cis-hexadecadienoic acid delta 15 desaturase
Locus_17416_Transcript_1/1_Confidence_1.000_Length_479	479	Q941D0_PlantCyc_MONOMER-13724	443	37.18	156	93	4	12	470	141	294	7e-21	94.4	laccase	Toxicodendron vernicifluum	oligomeric urushiol biosynthesis	lacquer laccase||lacquer laccase
Locus_17479_Transcript_1/1_Confidence_1.000_Length_1116	1116	O04917_PlantCyc_MONOMER-13501	676	84.68	372	57	0	1	1116	258	629	0	649	alliinase	Allium tuberosum	ethiin degradation	S-alk(en)-L-cysteine sulfoxide lyase
Locus_17486_Transcript_1/1_Confidence_1.000_Length_989	989	Q941D0_PlantCyc_MONOMER-13724	443	37.23	188	111	4	25	582	216	398	1e-22	102	laccase	Toxicodendron vernicifluum	oligomeric urushiol biosynthesis	lacquer laccase||lacquer laccase
Locus_1749_Transcript_1/2_Confidence_1.000_Length_1025	1025	SGN-U577215_PlantCyc_SGN-U313539-MONOMER	305	54.04	235	89	4	888	187	7	223	2e-64	241	SGN-U313539	Solanum lycopersicum	glycolysis II	PYRUVATE KINASE
Locus_1749_Transcript_2/2_Confidence_1.000_Length_883	883	SGN-U577215_PlantCyc_SGN-U313539-MONOMER	305	56.22	249	90	4	746	3	7	237	4e-73	269	SGN-U313539	Solanum lycopersicum	glycolysis II	PYRUVATE KINASE
Locus_17495_Transcript_1/1_Confidence_1.000_Length_1491	1491	O04121_PlantCyc_MONOMER-3203	439	48.46	390	193	4	190	1356	56	438	9e-115	408	choline monooxygenase	Spinacia oleracea	glycine betaine biosynthesis III (plants)	choline monooxygenase
Locus_17519_Transcript_1/1_Confidence_1.000_Length_394	394	Q0WPF3_PlantCyc_AT4G01970-MONOMER	876	32	125	81	2	8	379	740	861	9e-15	73.6	STS	Arabidopsis thaliana	resveratrol biosynthesis	stilbene synthase
Locus_17522_Transcript_1/1_Confidence_1.000_Length_484	484	Q67XD9_PlantCyc_AT4G09510-MONOMER	558	88.12	160	19	0	3	482	84	243	9e-83	300	AT4G09510	Arabidopsis thaliana	sucrose degradation III	neutral/alkaline invertase
Locus_17525_Transcript_3/3_Confidence_0.667_Length_1733	1733	SGN-U586529_PlantCyc_SGN-U316758-MONOMER	198	40.72	167	85	4	1542	1060	6	164	1e-30	129	SGN-U316758	Solanum lycopersicum	photorespiration	hydroxypyruvate reductase
Locus_17534_Transcript_1/1_Confidence_1.000_Length_571	571	Q941D0_PlantCyc_MONOMER-13724	443	42.95	149	70	5	32	460	191	330	6e-24	105	laccase	Toxicodendron vernicifluum	oligomeric urushiol biosynthesis	lacquer laccase||lacquer laccase
Locus_1755_Transcript_1/2_Confidence_1.000_Length_918	918	Q9M879_PlantCyc_AT3G02630-MONOMER	396	81.09	201	37	1	918	319	195	395	6e-92	332	AT3G02630	Arabidopsis thaliana	oleate biosynthesis I (plants)	acyl- [acyl-carrier protein] desaturase
Locus_1755_Transcript_2/2_Confidence_1.000_Length_1252	1252	Q84VY3_PlantCyc_AT1G43800-MONOMER	391	63.08	214	74	2	942	316	178	391	4e-71	263	AT1G43800	Arabidopsis thaliana	oleate biosynthesis I (plants)	acyl-[acyl-carrier protein] desaturase
Locus_17557_Transcript_1/1_Confidence_1.000_Length_337	337	Q941D0_PlantCyc_MONOMER-13724	443	40.58	69	38	2	205	2	86	152	2e-06	45.4	laccase	Toxicodendron vernicifluum	oligomeric urushiol biosynthesis	lacquer laccase||lacquer laccase
Locus_17595_Transcript_1/1_Confidence_1.000_Length_1456	1456	Q9S746_PlantCyc_AT1G72970-MONOMER	594	46.78	451	222	4	1	1302	138	587	1e-114	407	AT1G72970	Arabidopsis thaliana	amygdalin and prunasin degradation	aldehyde-lyase//mandelonitrile lyase
Locus_1760_Transcript_1/1_Confidence_1.000_Length_899	899	Q9ZUU1_PlantCyc_AT2G37250-MONOMER	284	73.76	202	53	0	899	294	83	284	3e-83	303	AT2G37250	Arabidopsis thaliana	purine nucleotide metabolism (phosphotransfer and nucleotide modification)	adenylate kinase//nucleotide kinase
Locus_17602_Transcript_1/5_Confidence_0.636_Length_2062	2062	Q941D0_PlantCyc_MONOMER-13724	443	42.52	294	153	6	622	1479	110	395	6e-54	207	laccase	Toxicodendron vernicifluum	oligomeric urushiol biosynthesis	lacquer laccase||lacquer laccase
Locus_17602_Transcript_2/5_Confidence_0.545_Length_2107	2107	Q941D0_PlantCyc_MONOMER-13724	443	41.25	303	153	7	640	1524	110	395	1e-51	199	laccase	Toxicodendron vernicifluum	oligomeric urushiol biosynthesis	lacquer laccase||lacquer laccase
Locus_17602_Transcript_5/5_Confidence_0.636_Length_2080	2080	Q941D0_PlantCyc_MONOMER-13724	443	42.52	294	153	6	640	1497	110	395	6e-54	207	laccase	Toxicodendron vernicifluum	oligomeric urushiol biosynthesis	lacquer laccase||lacquer laccase
Locus_17603_Transcript_1/3_Confidence_0.600_Length_751	751	Q941D0_PlantCyc_MONOMER-13724	443	40.94	171	92	3	3	500	231	397	1e-27	117	laccase	Toxicodendron vernicifluum	oligomeric urushiol biosynthesis	lacquer laccase||lacquer laccase
Locus_17603_Transcript_2/3_Confidence_0.600_Length_751	751	Q941D0_PlantCyc_MONOMER-13724	443	40.94	171	92	3	3	500	231	397	8e-28	118	laccase	Toxicodendron vernicifluum	oligomeric urushiol biosynthesis	lacquer laccase||lacquer laccase
Locus_17603_Transcript_3/3_Confidence_0.600_Length_751	751	Q941D0_PlantCyc_MONOMER-13724	443	40.94	171	92	3	3	500	231	397	1e-27	117	laccase	Toxicodendron vernicifluum	oligomeric urushiol biosynthesis	lacquer laccase||lacquer laccase
Locus_17630_Transcript_1/1_Confidence_1.000_Length_242	242	SGN-U582536_PlantCyc_SGN-U320456-MONOMER	293	55.81	43	16	1	123	242	64	106	9e-07	46.2	SGN-U320456	Solanum lycopersicum	pyridoxal 5'-phosphate biosynthesis	PYRIDOXAMINE 5-PHOSPHATE OXIDASE
Locus_1766_Transcript_1/1_Confidence_1.000_Length_2745	2745	Q8RY14_PlantCyc_AT5G13630-MONOMER	1381	85.67	914	131	0	2742	1	99	1012	0	1591	CHLH	Arabidopsis thaliana	chlorophyllide a biosynthesis I	magnesium chelatase
Locus_1767_Transcript_1/1_Confidence_1.000_Length_1417	1417	SGN-U577577_PlantCyc_SGN-U314886-MONOMER	101	91.84	98	8	0	42	335	4	101	6e-47	183	SGN-U314886	Solanum lycopersicum	spermidine biosynthesis	SPERMIDINE SYNTHASE
Locus_1769_Transcript_1/1_Confidence_1.000_Length_801	801	O65581_PlantCyc_AT4G26530-MONOMER	358	85.29	204	29	1	3	611	155	358	6e-98	351	AT4G26530	Arabidopsis thaliana	glycolysis II	fructose-bisphosphate aldolase
Locus_1770_Transcript_1/1_Confidence_1.000_Length_1177	1177	SGN-U585886_PlantCyc_SGN-U324377-MONOMER	1062	78.37	208	45	0	1177	554	855	1062	2e-100	360	SGN-U324377	Solanum lycopersicum	cellulose biosynthesis	cellulose synthase
Locus_17707_Transcript_1/1_Confidence_1.000_Length_1665	1665	SGN-U588342_PlantCyc_SGN-U315948-MONOMER	248	73.93	257	52	2	144	902	2	247	1e-101	365	SGN-U315948	Solanum lycopersicum	methylerythritol phosphate pathway	1-DEOXY-D-XYLULOSE 5-PHOSPHATE REDUCTOISOMERASE
Locus_17716_Transcript_1/1_Confidence_1.000_Length_695	695	Q941D0_PlantCyc_MONOMER-13724	443	37.86	140	84	2	3	413	258	397	6e-18	85.5	laccase	Toxicodendron vernicifluum	oligomeric urushiol biosynthesis	lacquer laccase||lacquer laccase
Locus_1773_Transcript_1/1_Confidence_1.000_Length_2649	2649	SGN-U571943_PlantCyc_SGN-U318853-MONOMER	350	56.82	352	149	2	1772	720	1	350	7e-110	393	SGN-U318853	Solanum lycopersicum	sucrose degradation III	FRUCTOKINASE
Locus_17745_Transcript_1/1_Confidence_1.000_Length_681	681	Q9C6B3_PlantCyc_AT1G47260-MONOMER	278	77.5	200	45	0	1	600	69	268	1e-92	333	AT1G47260	Arabidopsis thaliana	aerobic respiration -- electron donor II	complex I
Locus_17760_Transcript_1/2_Confidence_1.000_Length_1130	1130	Q948P7_PlantCyc_MONOMER-8428	358	54.93	335	148	2	5	1000	24	358	2e-109	390	AB061863	Coptis japonica	magnoflorine biosynthesis	coclaurine N-methyltransferase||coclaurine N-methyltransferase
Locus_17760_Transcript_2/2_Confidence_1.000_Length_972	972	Q948P7_PlantCyc_MONOMER-8428	358	55.17	203	85	3	252	842	156	358	4e-64	239	AB061863	Coptis japonica	magnoflorine biosynthesis	coclaurine N-methyltransferase||coclaurine N-methyltransferase
Locus_1777_Transcript_1/1_Confidence_1.000_Length_2451	2451	P57750_PlantCyc_AT5G18070-MONOMER	556	62.77	556	199	6	2149	494	3	554	0	681	AT5G18070	Arabidopsis thaliana	sucrose degradation III	phosphoglucomutase||phosphoacetylglucosamine mutase
Locus_17781_Transcript_1/1_Confidence_1.000_Length_897	897	SGN-U586529_PlantCyc_SGN-U316758-MONOMER	198	49.74	193	76	5	721	197	8	197	2e-47	184	SGN-U316758	Solanum lycopersicum	photorespiration	hydroxypyruvate reductase
Locus_178_Transcript_1/5_Confidence_0.692_Length_2023	2023	P38418_PlantCyc_AT3G45140-MONOMER	896	65.24	443	154	0	387	1715	454	896	0	634	AT3G45140	Arabidopsis thaliana	divinyl ether biosynthesis II (13-LOX)	lipoxygenase
Locus_178_Transcript_2/5_Confidence_0.692_Length_1904	1904	P38418_PlantCyc_AT3G45140-MONOMER	896	62.78	532	174	1	1	1596	389	896	0	715	AT3G45140	Arabidopsis thaliana	divinyl ether biosynthesis II (13-LOX)	lipoxygenase
Locus_178_Transcript_3/5_Confidence_0.692_Length_1914	1914	P38418_PlantCyc_AT3G45140-MONOMER	896	65.4	341	118	0	584	1606	556	896	0	483	AT3G45140	Arabidopsis thaliana	divinyl ether biosynthesis II (13-LOX)	lipoxygenase
Locus_178_Transcript_4/5_Confidence_0.692_Length_1926	1926	P38418_PlantCyc_AT3G45140-MONOMER	896	64.73	482	170	0	173	1618	415	896	0	685	AT3G45140	Arabidopsis thaliana	divinyl ether biosynthesis II (13-LOX)	lipoxygenase
Locus_178_Transcript_5/5_Confidence_0.692_Length_1832	1832	P38418_PlantCyc_AT3G45140-MONOMER	896	65.75	508	174	0	1	1524	389	896	0	728	AT3G45140	Arabidopsis thaliana	divinyl ether biosynthesis II (13-LOX)	lipoxygenase
Locus_17819_Transcript_1/1_Confidence_1.000_Length_232	232	Q941D0_PlantCyc_MONOMER-13724	443	35.14	74	47	1	3	224	262	334	4e-08	50.8	laccase	Toxicodendron vernicifluum	oligomeric urushiol biosynthesis	lacquer laccase||lacquer laccase
Locus_17823_Transcript_1/1_Confidence_1.000_Length_907	907	SGN-U577318_PlantCyc_SGN-U321143-MONOMER	227	47.45	137	71	1	408	1	82	218	2e-28	120	SGN-U321143	Solanum lycopersicum	pyrimidine deoxyribonucleotides de novo biosynthesis	DUTP PYROPHOSPHATASE
Locus_17842_Transcript_1/1_Confidence_1.000_Length_309	309	Q94B78_PlantCyc_AT4G33010-MONOMER	1037	70.59	102	30	0	3	308	434	535	3e-36	144	AT4G33010	Arabidopsis thaliana	glycine cleavage complex	glycine dehydrogenase (decarboxylating)
Locus_17856_Transcript_2/3_Confidence_0.714_Length_1709	1709	Q941D0_PlantCyc_MONOMER-13724	443	38.77	325	182	9	1349	399	86	401	4e-48	187	laccase	Toxicodendron vernicifluum	oligomeric urushiol biosynthesis	lacquer laccase||lacquer laccase
Locus_17871_Transcript_1/1_Confidence_1.000_Length_459	459	Q941D0_PlantCyc_MONOMER-13724	443	48.35	91	44	1	5	277	237	324	1e-18	86.7	laccase	Toxicodendron vernicifluum	oligomeric urushiol biosynthesis	lacquer laccase||lacquer laccase
Locus_17879_Transcript_1/2_Confidence_1.000_Length_285	285	Q9SBA5_PlantCyc_AT5G16760-MONOMER	319	42.47	73	40	1	34	252	138	208	1e-10	59.3	AT5G16760	Arabidopsis thaliana	lipid-dependent phytate biosynthesis II (via Ins(1,3,4)P<sub>3</sub>)	Ins(1,3,4)P<sub>3</sub> 5-kinase||Ins(1,3,4)P<sub>3</sub> 6-kinase
Locus_17885_Transcript_1/1_Confidence_1.000_Length_202	202	SGN-U576872_PlantCyc_SGN-U322314-MONOMER	440	71.21	66	19	0	200	3	230	295	1e-25	108	SGN-U322314	Solanum lycopersicum	tryptophan biosynthesis	ANTHRANILATE PHOSPHORIBOSYLTRANSFERASE
Locus_17894_Transcript_1/1_Confidence_1.000_Length_323	323	Q7X919_PlantCyc_MONOMER-13678	844	31.87	91	62	0	6	278	604	694	4e-10	57.4	RcOMT3	Rosa chinensis	1,3,5-trimethoxybenzene biosynthesis	3,5-dimethoxyphenol O-methyltransferase||3,5-dihydroxyanisole O-methyltransferase
Locus_17898_Transcript_1/1_Confidence_1.000_Length_966	966	O80575_PlantCyc_AT2G44050-MONOMER	227	68.65	185	57	1	147	701	43	226	3e-67	249	AT2G44050	Arabidopsis thaliana	flavin biosynthesis I (bacteria and plants)	6,7-dimethyl-8-ribityllumazine synthase||6,7-dimethyl-8-ribityllumazine synthase
Locus_17899_Transcript_1/1_Confidence_1.000_Length_1437	1437	Q9FR37_PlantCyc_AT1G08980-MONOMER	425	59.91	424	158	3	1366	104	7	421	2e-141	496	AT1G08980	Arabidopsis thaliana	aldoxime degradation	indole-3-acetamide amidohydrolase
Locus_1792_Transcript_1/4_Confidence_0.700_Length_328	328	SGN-U588342_PlantCyc_SGN-U315948-MONOMER	248	69.72	109	1	2	2	328	171	247	1e-32	132	SGN-U315948	Solanum lycopersicum	methylerythritol phosphate pathway	1-DEOXY-D-XYLULOSE 5-PHOSPHATE REDUCTOISOMERASE
Locus_1792_Transcript_4/4_Confidence_0.600_Length_265	265	SGN-U588342_PlantCyc_SGN-U315948-MONOMER	248	86.36	88	1	1	2	265	171	247	2e-36	144	SGN-U315948	Solanum lycopersicum	methylerythritol phosphate pathway	1-DEOXY-D-XYLULOSE 5-PHOSPHATE REDUCTOISOMERASE
Locus_17939_Transcript_1/1_Confidence_1.000_Length_1090	1090	Q9LR75_PlantCyc_AT1G03475-MONOMER	386	87.73	277	28	1	1088	258	116	386	8e-152	531	coproporphyrinogen III oxidase	Arabidopsis thaliana	heme biosynthesis from uroporphyrinogen-III I	coproporphyrinogen III oxidase
Locus_17956_Transcript_1/1_Confidence_1.000_Length_243	243	Q8RXA5_PlantCyc_CISZOG2-MONOMER	463	34.72	72	45	1	22	231	169	240	4e-10	57.4	cisZOG2	Zea mays	cytokinins-O-glucoside biosynthesis	cis-zeatin-O-glucosyltransferase
Locus_17959_Transcript_1/1_Confidence_1.000_Length_1204	1204	SGN-U572637_PlantCyc_SGN-U328207-MONOMER	410	71.55	239	67	1	490	1203	1	239	1e-98	354	SGN-U328207	Solanum lycopersicum	tRNA charging pathway	LEUCYL TRNA SYNTHETASE
Locus_17969_Transcript_1/1_Confidence_1.000_Length_264	264	O48958_PlantCyc_MONOMER-522	531	42.47	73	34	1	65	259	23	95	2e-10	58.5	cyp71E1	Sorghum bicolor	dhurrin biosynthesis	cytochrome P-450<SUB>OX</SUB>
Locus_17978_Transcript_1/1_Confidence_1.000_Length_401	401	Q7X919_PlantCyc_MONOMER-13678	844	31.06	132	91	0	396	1	562	693	2e-15	75.5	RcOMT3	Rosa chinensis	1,3,5-trimethoxybenzene biosynthesis	3,5-dimethoxyphenol O-methyltransferase||3,5-dihydroxyanisole O-methyltransferase
Locus_1798_Transcript_1/5_Confidence_0.455_Length_1477	1477	Q941D0_PlantCyc_MONOMER-13724	443	35.86	290	169	8	1265	426	109	391	3e-40	160	laccase	Toxicodendron vernicifluum	oligomeric urushiol biosynthesis	lacquer laccase||lacquer laccase
Locus_1798_Transcript_2/5_Confidence_0.545_Length_757	757	Q941D0_PlantCyc_MONOMER-13724	443	38.98	177	100	4	533	18	109	282	1e-28	121	laccase	Toxicodendron vernicifluum	oligomeric urushiol biosynthesis	lacquer laccase||lacquer laccase
Locus_1798_Transcript_3/5_Confidence_0.455_Length_757	757	Q941D0_PlantCyc_MONOMER-13724	443	38.42	177	101	4	533	18	109	282	5e-27	115	laccase	Toxicodendron vernicifluum	oligomeric urushiol biosynthesis	lacquer laccase||lacquer laccase
Locus_1798_Transcript_4/5_Confidence_0.545_Length_2551	2551	Q941D0_PlantCyc_MONOMER-13724	443	35.86	290	169	8	1265	426	109	391	6e-40	160	laccase	Toxicodendron vernicifluum	oligomeric urushiol biosynthesis	lacquer laccase||lacquer laccase
Locus_1798_Transcript_5/5_Confidence_0.455_Length_1489	1489	Q941D0_PlantCyc_MONOMER-13724	443	35.86	290	169	8	1265	426	109	391	3e-40	160	laccase	Toxicodendron vernicifluum	oligomeric urushiol biosynthesis	lacquer laccase||lacquer laccase
Locus_17989_Transcript_1/1_Confidence_1.000_Length_459	459	Q9SZT8_PlantCyc_AT4G37830-MONOMER	632	45.7	151	81	1	7	456	359	509	4e-35	141	AT4G37830	Arabidopsis thaliana	aerobic respiration -- electron donor II	complex IV
Locus_17990_Transcript_1/1_Confidence_1.000_Length_282	282	Q9SZT8_PlantCyc_AT4G37830-MONOMER	632	36.56	93	59	0	281	3	371	463	7e-17	79.7	AT4G37830	Arabidopsis thaliana	aerobic respiration -- electron donor II	complex IV
Locus_18016_Transcript_1/1_Confidence_1.000_Length_372	372	Q8GT21_PlantCyc_MONOMER-10246	456	63.41	123	45	0	3	371	270	392	1e-41	162	BEBT	Clarkia breweri	volatile benzenoid ester biosynthesis	benzoyl-coenzyme A:benzyl alcohol benzoyltransferase
Locus_1802_Transcript_1/5_Confidence_0.615_Length_1206	1206	SGN-U566797_PlantCyc_SGN-U319197-MONOMER	307	66.51	209	42	1	932	306	78	258	1e-77	276	SGN-U319197	Solanum lycopersicum	methylerythritol phosphate pathway	4-diphosphocytidyl-2-C-methyl-D-erythritol synthase
Locus_1802_Transcript_2/5_Confidence_0.615_Length_1213	1213	SGN-U566797_PlantCyc_SGN-U319197-MONOMER	307	80.53	226	44	0	939	262	78	303	4e-105	376	SGN-U319197	Solanum lycopersicum	methylerythritol phosphate pathway	4-diphosphocytidyl-2-C-methyl-D-erythritol synthase
Locus_1802_Transcript_3/5_Confidence_0.692_Length_1527	1527	SGN-U566797_PlantCyc_SGN-U319197-MONOMER	307	67.59	253	54	1	1253	495	78	302	8e-93	335	SGN-U319197	Solanum lycopersicum	methylerythritol phosphate pathway	4-diphosphocytidyl-2-C-methyl-D-erythritol synthase
Locus_1802_Transcript_4/5_Confidence_0.615_Length_1361	1361	SGN-U566797_PlantCyc_SGN-U319197-MONOMER	307	71.65	254	44	1	1023	262	78	303	1e-100	361	SGN-U319197	Solanum lycopersicum	methylerythritol phosphate pathway	4-diphosphocytidyl-2-C-methyl-D-erythritol synthase
Locus_1802_Transcript_5/5_Confidence_0.615_Length_1297	1297	SGN-U566797_PlantCyc_SGN-U319197-MONOMER	307	71.65	254	44	1	1023	262	78	303	1e-100	361	SGN-U319197	Solanum lycopersicum	methylerythritol phosphate pathway	4-diphosphocytidyl-2-C-methyl-D-erythritol synthase
Locus_18025_Transcript_1/1_Confidence_1.000_Length_441	441	Q9FV67_PlantCyc_MONOMER-12555	505	65.75	146	50	0	3	440	163	308	8e-53	200	FAE1	Limnanthes alba	very long chain fatty acid biosynthesis	3-ketoacyl-CoA synthase
Locus_1803_Transcript_1/1_Confidence_1.000_Length_766	766	Q941A6_PlantCyc_AT1G08480-MONOMER	142	40	135	81	0	657	253	7	141	5e-29	122	AT1G08480	Arabidopsis thaliana	TCA cycle variation V (plant)	complex II
Locus_18042_Transcript_1/3_Confidence_0.667_Length_1331	1331	Q93YW7_PlantCyc_AT4G04870-MONOMER	341	48.92	372	146	8	13	1089	1	341	6e-85	309	AT4G04870	Arabidopsis thaliana	cardiolipin biosynthesis II	cardiolipin synthase
Locus_18042_Transcript_2/3_Confidence_0.667_Length_1311	1311	Q93YW7_PlantCyc_AT4G04870-MONOMER	341	54.78	314	113	6	179	1069	40	341	1e-84	308	AT4G04870	Arabidopsis thaliana	cardiolipin biosynthesis II	cardiolipin synthase
Locus_18042_Transcript_3/3_Confidence_0.667_Length_1311	1311	Q93YW7_PlantCyc_AT4G04870-MONOMER	341	54.46	314	114	6	179	1069	40	341	3e-84	306	AT4G04870	Arabidopsis thaliana	cardiolipin biosynthesis II	cardiolipin synthase
Locus_18054_Transcript_1/1_Confidence_1.000_Length_219	219	Q8GT21_PlantCyc_MONOMER-10246	456	59.46	74	27	1	5	217	11	84	7e-21	93.2	BEBT	Clarkia breweri	volatile benzenoid ester biosynthesis	benzoyl-coenzyme A:benzyl alcohol benzoyltransferase
Locus_18068_Transcript_1/1_Confidence_1.000_Length_304	304	SGN-U580380_PlantCyc_SGN-U314708-MONOMER	314	38.38	99	54	1	302	6	124	215	2e-17	82	SGN-U314708	Solanum lycopersicum	photorespiration	ribulose bisphosphate carboxylase/oxygenase
Locus_18080_Transcript_1/1_Confidence_1.000_Length_320	320	Q9SZT8_PlantCyc_AT4G37830-MONOMER	632	37	100	62	1	314	18	324	423	3e-17	81.3	AT4G37830	Arabidopsis thaliana	aerobic respiration -- electron donor II	complex IV
Locus_18087_Transcript_1/3_Confidence_0.600_Length_513	513	P21218_PlantCyc_AT4G27440-MONOMER	401	89.71	136	14	0	105	512	229	364	3e-71	261	AT4G27440	Arabidopsis thaliana	chlorophyllide a biosynthesis I	protochlorophyllide reductase
Locus_18087_Transcript_2/3_Confidence_0.600_Length_885	885	P21218_PlantCyc_AT4G27440-MONOMER	401	82.98	282	47	1	6	851	72	352	2e-136	479	AT4G27440	Arabidopsis thaliana	chlorophyllide a biosynthesis I	protochlorophyllide reductase
Locus_18087_Transcript_3/3_Confidence_0.600_Length_888	888	P21218_PlantCyc_AT4G27440-MONOMER	401	84.01	294	46	1	6	887	72	364	2e-144	506	AT4G27440	Arabidopsis thaliana	chlorophyllide a biosynthesis I	protochlorophyllide reductase
Locus_1809_Transcript_1/3_Confidence_0.600_Length_1569	1569	Q8GSM7_PlantCyc_MONOMER-12138	435	40.37	436	251	7	1464	172	1	432	4e-88	320	HCT	Nicotiana tabacum	simplecoumarins biosynthesis	hydroxycinnamoyl-CoA: shikimate/quinate hydroxycinnamoyltransferase||hydroxycinnamoyl-CoA: shikimate/quinate hydroxycinnamoyltransferase||hydroxycinnamoyl-CoA: shikimate/quinate hydroxycinnamoyltransferase||hydroxycinnamoyl-CoA: shikimate/quinate hydroxycinnamoyltransferase
Locus_1809_Transcript_3/3_Confidence_0.600_Length_1642	1642	Q8GSM7_PlantCyc_MONOMER-12138	435	40.37	436	251	7	1537	245	1	432	5e-88	320	HCT	Nicotiana tabacum	simplecoumarins biosynthesis	hydroxycinnamoyl-CoA: shikimate/quinate hydroxycinnamoyltransferase||hydroxycinnamoyl-CoA: shikimate/quinate hydroxycinnamoyltransferase||hydroxycinnamoyl-CoA: shikimate/quinate hydroxycinnamoyltransferase||hydroxycinnamoyl-CoA: shikimate/quinate hydroxycinnamoyltransferase
Locus_18140_Transcript_1/1_Confidence_1.000_Length_289	289	Q9FXC1_PlantCyc_AT1G56710-MONOMER	434	43.48	69	35	3	1	201	366	432	4e-13	67.4	AT1G56710	Arabidopsis thaliana	homogalacturonan degradation	polygalacturonase
Locus_18188_Transcript_1/1_Confidence_1.000_Length_623	623	Q39056_PlantCyc_AT1G01290-MONOMER	270	58.26	230	61	4	4	588	40	269	3e-63	235	AT1G01290	Arabidopsis thaliana	molybdenum cofactor biosynthesis	molybderin biosynthesis protein
Locus_18196_Transcript_1/1_Confidence_1.000_Length_475	475	O81884_PlantCyc_AT4G33670-MONOMER	319	39.22	153	82	5	446	3	9	155	5e-20	91.7	AT4G33670	Arabidopsis thaliana	ascorbate biosynthesis I (L-galactose pathway)	L-galactose dehydrogenase
Locus_1823_Transcript_4/5_Confidence_0.615_Length_1076	1076	SGN-U584959_PlantCyc_SGN-U344235-MONOMER	204	44.74	114	30	1	1074	733	119	199	7e-21	96.3	SGN-U344235	Solanum lycopersicum	lysine degradation I	LYSINE DECARBOXYLASE
Locus_18233_Transcript_1/1_Confidence_1.000_Length_453	453	Q4R1I9_PlantCyc_MONOMER-12113	473	35.53	152	93	2	7	450	84	234	7e-23	100	RhGT1	Rosa hybrid cultivar	rose anthocyanin biosynthesis	anthocyanidin 5,3-O-glycosyltransferase||anthocyanidin 5,3-O-glycosyltransferase
Locus_18249_Transcript_1/1_Confidence_1.000_Length_1412	1412	Q941D0_PlantCyc_MONOMER-13724	443	34.63	335	196	9	1010	33	79	399	1e-42	168	laccase	Toxicodendron vernicifluum	oligomeric urushiol biosynthesis	lacquer laccase||lacquer laccase
Locus_18260_Transcript_1/1_Confidence_1.000_Length_274	274	Q9FYU7_PlantCyc_MONOMER-7865	497	56.52	46	20	0	115	252	10	55	8e-11	59.7	SGT1	Brassica napus	sinapate ester biosynthesis	sinapate-1-glucosyltransferase
Locus_18275_Transcript_1/1_Confidence_1.000_Length_254	254	Q941D0_PlantCyc_MONOMER-13724	443	42.35	85	43	2	2	247	202	283	3e-13	67.8	laccase	Toxicodendron vernicifluum	oligomeric urushiol biosynthesis	lacquer laccase||lacquer laccase
Locus_18282_Transcript_1/1_Confidence_1.000_Length_344	344	SGN-U567040_PlantCyc_SGN-U317660-MONOMER	1055	68.42	114	36	0	3	344	50	163	5e-45	173	SGN-U317660	Solanum lycopersicum	sucrose biosynthesis	SUCROSE-PHOSPHATE SYNTHASE
Locus_18285_Transcript_1/1_Confidence_1.000_Length_1048	1048	Q9LD14_PlantCyc_MONOMER-12935	313	53.67	313	138	4	969	49	2	313	4e-92	332	PLR_Tp1	Thuja plicata	matairesinol biosynthesis	(+)-pinoresinol/(+)-lariciresinol reductase||(+)-pinoresinol/(+)-lariciresinol reductase
Locus_1833_Transcript_1/4_Confidence_0.750_Length_3050	3050	O48947_PlantCyc_AT4G39350-MONOMER	1084	71.41	913	239	9	2716	2	1	899	0	1375	AT4G39350	Arabidopsis thaliana	cellulose biosynthesis	cellulose synthase//transferase, transferring glycosyl groups
Locus_1833_Transcript_2/4_Confidence_0.800_Length_3053	3053	O48947_PlantCyc_AT4G39350-MONOMER	1084	71.77	914	235	9	2719	2	1	899	0	1380	AT4G39350	Arabidopsis thaliana	cellulose biosynthesis	cellulose synthase//transferase, transferring glycosyl groups
Locus_1833_Transcript_3/4_Confidence_0.550_Length_3053	3053	O48947_PlantCyc_AT4G39350-MONOMER	1084	71.66	914	236	9	2719	2	1	899	0	1379	AT4G39350	Arabidopsis thaliana	cellulose biosynthesis	cellulose synthase//transferase, transferring glycosyl groups
Locus_1833_Transcript_4/4_Confidence_0.750_Length_3053	3053	O48947_PlantCyc_AT4G39350-MONOMER	1084	71.44	914	238	9	2719	2	1	899	0	1375	AT4G39350	Arabidopsis thaliana	cellulose biosynthesis	cellulose synthase//transferase, transferring glycosyl groups
Locus_18330_Transcript_1/1_Confidence_1.000_Length_825	825	Q94IB8_PlantCyc_AT4G36480-MONOMER	482	67.77	273	88	0	3	821	204	476	1e-107	383	AT4G36480	Arabidopsis thaliana	sphingolipid biosynthesis (plants)	serine palmitoyltransferase
Locus_18337_Transcript_1/1_Confidence_1.000_Length_625	625	SGN-U566154_PlantCyc_SGN-U319339-MONOMER	489	55.83	206	91	0	5	622	73	278	2e-66	246	SGN-U319339	Solanum lycopersicum	jasmonic acid biosynthesis	allene oxide synthase
Locus_1835_Transcript_1/4_Confidence_0.667_Length_1903	1903	Q9XGY7_PlantCyc_MONOMER-13889	493	47.76	492	252	2	161	1627	3	492	4e-134	473	FAR	Simmondsia chinensis	wax esters biosynthesis I	fatty acyl-CoA reductase
Locus_1835_Transcript_3/4_Confidence_0.667_Length_1991	1991	Q9XGY7_PlantCyc_MONOMER-13889	493	53.35	313	143	2	161	1099	3	312	3e-132	330	FAR	Simmondsia chinensis	wax esters biosynthesis I	fatty acyl-CoA reductase
Locus_1835_Transcript_4/4_Confidence_0.667_Length_1915	1915	Q9XGY7_PlantCyc_MONOMER-13889	493	48.48	493	251	2	161	1639	3	492	4e-137	483	FAR	Simmondsia chinensis	wax esters biosynthesis I	fatty acyl-CoA reductase
Locus_18350_Transcript_1/1_Confidence_1.000_Length_264	264	Q9SZT8_PlantCyc_AT4G37830-MONOMER	632	48.84	86	42	2	5	259	296	380	1e-18	85.5	AT4G37830	Arabidopsis thaliana	aerobic respiration -- electron donor II	complex IV
Locus_18360_Transcript_1/1_Confidence_1.000_Length_265	265	Q944B6_PlantCyc_AT5G34930-MONOMER	640	72.73	88	24	0	1	264	528	615	5e-32	130	AT5G34930	Arabidopsis thaliana	tyrosine biosynthesis II	arogenate dehydrogenase
Locus_18383_Transcript_1/1_Confidence_1.000_Length_735	735	SGN-U576872_PlantCyc_SGN-U322314-MONOMER	440	66.49	185	62	0	731	177	256	440	4e-76	278	SGN-U322314	Solanum lycopersicum	tryptophan biosynthesis	ANTHRANILATE PHOSPHORIBOSYLTRANSFERASE
Locus_18386_Transcript_1/1_Confidence_1.000_Length_726	726	SGN-U577729_PlantCyc_SGN-U313986-MONOMER	242	66.18	207	62	1	106	726	2	200	3e-77	282	SGN-U313986	Solanum lycopersicum	scopoletin biosynthesis	CAFFEOYL-COA O-METHYLTRANSFERASE
Locus_18387_Transcript_1/1_Confidence_1.000_Length_458	458	Q3E8Z8_PlantCyc_AT5G27870-MONOMER	732	30.19	159	81	5	453	52	574	727	4e-07	48.5	AT5G27870	Arabidopsis thaliana	homogalacturonan degradation	pectinesterase
Locus_18394_Transcript_1/2_Confidence_1.000_Length_1852	1852	Q9M8M7_PlantCyc_AT1G80600-MONOMER	457	72.5	400	110	0	1296	97	58	457	9e-171	595	AT1G80600	Arabidopsis thaliana	ornithine biosynthesis	acetylornithine transaminase
Locus_18398_Transcript_1/1_Confidence_1.000_Length_623	623	Q3E8Z8_PlantCyc_AT5G27870-MONOMER	732	32.45	151	83	5	582	175	583	729	5e-09	55.8	AT5G27870	Arabidopsis thaliana	homogalacturonan degradation	pectinesterase
Locus_1842_Transcript_1/1_Confidence_1.000_Length_334	334	Q9LZA6_PlantCyc_AT5G04040-MONOMER	825	85.45	110	16	0	332	3	231	340	3e-50	191	AT5G04040	Arabidopsis thaliana	triacylglycerol degradation	triacylglycerol lipase
Locus_18422_Transcript_1/1_Confidence_1.000_Length_206	206	Q941D0_PlantCyc_MONOMER-13724	443	51.16	43	21	0	155	27	110	152	4e-07	47.4	laccase	Toxicodendron vernicifluum	oligomeric urushiol biosynthesis	lacquer laccase||lacquer laccase
Locus_18424_Transcript_1/1_Confidence_1.000_Length_1317	1317	Q8LFC0_PlantCyc_AT4G35260-MONOMER	367	89.83	344	35	0	11	1042	24	367	2e-178	619	AT4G35260	Arabidopsis thaliana	TCA cycle variation V (plant)	NAD+-dependent isocitrate dehydrogenase regulatory subunit
Locus_18434_Transcript_1/1_Confidence_1.000_Length_326	326	Q43073_PlantCyc_MONOMER-14143	549	70.42	71	21	0	2	214	453	523	5e-28	117	PH1	Prunus serotina	amygdalin and prunasin degradation	prunasin hydrolase
Locus_18462_Transcript_1/1_Confidence_1.000_Length_241	241	Q5NUF4_PlantCyc_MONOMER-5149	328	40.38	52	31	0	237	82	276	327	4e-06	43.9	HIDM	Glycyrrhiza echinata	pterocarpan biosynthesis	2,7,5-trihydroxy-4'-methoxyisoflavanone dehydratase||2,7-dihydroxy-4'-methoxyisoflavanone dehydratase
Locus_18476_Transcript_1/1_Confidence_1.000_Length_330	330	SGN-U563958_PlantCyc_SGN-U315267-MONOMER	421	40	85	44	2	285	49	250	333	4e-13	67.4	SGN-U315267	Solanum lycopersicum	heme biosynthesis from uroporphyrinogen-III I	UROPORPHYRINOGEN DECARBOXYLASE
Locus_18479_Transcript_1/1_Confidence_1.000_Length_256	256	Q9SZT8_PlantCyc_AT4G37830-MONOMER	632	45	80	44	0	242	3	359	438	2e-17	82	AT4G37830	Arabidopsis thaliana	aerobic respiration -- electron donor II	complex IV
Locus_185_Transcript_3/8_Confidence_0.579_Length_549	549	O22765_PlantCyc_AT4G02610-MONOMER	275	48.39	93	18	1	2	280	213	275	3e-16	79.3	AT4G02610	Arabidopsis thaliana	tryptophan biosynthesis	tryptophan synthase
Locus_185_Transcript_7/8_Confidence_0.263_Length_203	203	O22765_PlantCyc_AT4G02610-MONOMER	275	69.84	63	19	0	2	190	213	275	2e-21	94.7	AT4G02610	Arabidopsis thaliana	tryptophan biosynthesis	tryptophan synthase
Locus_18500_Transcript_1/1_Confidence_1.000_Length_313	313	Q7X919_PlantCyc_MONOMER-13678	844	34.21	76	50	0	313	86	573	648	1e-08	52.8	RcOMT3	Rosa chinensis	1,3,5-trimethoxybenzene biosynthesis	3,5-dimethoxyphenol O-methyltransferase||3,5-dihydroxyanisole O-methyltransferase
Locus_18550_Transcript_1/2_Confidence_1.000_Length_836	836	SGN-U586529_PlantCyc_SGN-U316758-MONOMER	198	31.82	110	50	3	32	310	63	164	4e-13	70.1	SGN-U316758	Solanum lycopersicum	photorespiration	hydroxypyruvate reductase
Locus_18550_Transcript_2/2_Confidence_1.000_Length_1933	1933	SGN-U586529_PlantCyc_SGN-U316758-MONOMER	198	31.82	110	50	3	32	310	63	164	1e-12	70.1	SGN-U316758	Solanum lycopersicum	photorespiration	hydroxypyruvate reductase
Locus_18554_Transcript_1/1_Confidence_1.000_Length_472	472	Q9SZT8_PlantCyc_AT4G37830-MONOMER	632	31.45	159	107	2	1	471	203	361	4e-20	92	AT4G37830	Arabidopsis thaliana	aerobic respiration -- electron donor II	complex IV
Locus_18555_Transcript_1/1_Confidence_1.000_Length_385	385	Q3E8Z8_PlantCyc_AT5G27870-MONOMER	732	33.33	114	66	2	23	334	611	724	8e-08	50.4	AT5G27870	Arabidopsis thaliana	homogalacturonan degradation	pectinesterase
Locus_18559_Transcript_1/2_Confidence_1.000_Length_1026	1026	Q9SZ54_PlantCyc_AT4G31870-MONOMER	230	68.64	169	53	0	795	289	62	230	8e-66	245	AT4G31870	Arabidopsis thaliana	glutathione redox reactions I	glutathione peroxidase
Locus_18592_Transcript_1/1_Confidence_1.000_Length_540	540	Q941D0_PlantCyc_MONOMER-13724	443	31.37	153	94	4	83	520	126	274	4e-16	79	laccase	Toxicodendron vernicifluum	oligomeric urushiol biosynthesis	lacquer laccase||lacquer laccase
Locus_18597_Transcript_1/2_Confidence_1.000_Length_1243	1243	Q9T034_PlantCyc_AT4G39280-MONOMER	485	87.23	274	34	1	172	993	213	485	6e-143	501	AT4G39280	Arabidopsis thaliana	tRNA charging pathway	phenylalanine-tRNA ligase
Locus_18597_Transcript_2/2_Confidence_1.000_Length_1098	1098	SGN-U571624_PlantCyc_SGN-U315135-MONOMER	507	86.88	282	36	1	3	848	227	507	4e-147	515	SGN-U315135	Solanum lycopersicum	tRNA charging pathway	PHENYLALANYL-TRNA SYNTHETASE
Locus_1861_Transcript_1/1_Confidence_1.000_Length_1476	1476	SGN-U583766_PlantCyc_SGN-U316424-MONOMER	403	76.94	412	86	3	35	1270	1	403	0	629	SGN-U316424	Solanum lycopersicum	glycolysis II	FRUCTOSE-BISPHOSPHATASE
Locus_18615_Transcript_1/1_Confidence_1.000_Length_564	564	Q941D0_PlantCyc_MONOMER-13724	443	32.65	147	83	2	410	3	37	178	6e-15	75.1	laccase	Toxicodendron vernicifluum	oligomeric urushiol biosynthesis	lacquer laccase||lacquer laccase
Locus_18658_Transcript_1/1_Confidence_1.000_Length_1413	1413	SGN-U582712_PlantCyc_SGN-U317421-MONOMER	361	58.08	334	137	2	137	1129	13	346	9e-120	425	SGN-U317421	Solanum lycopersicum	triacylglycerol degradation	TRIACYLGLYCEROL LIPASE
Locus_18660_Transcript_1/2_Confidence_1.000_Length_976	976	Q3EAI6_PlantCyc_AT3G57050-MONOMER	378	68.11	323	97	2	10	975	44	361	2e-127	449	AT3G57050	Arabidopsis thaliana	methionine biosynthesis II	cystathionine beta-lyase
Locus_18660_Transcript_2/2_Confidence_1.000_Length_982	982	Q3EAI6_PlantCyc_AT3G57050-MONOMER	378	67.69	325	97	3	10	981	44	361	7e-126	444	AT3G57050	Arabidopsis thaliana	methionine biosynthesis II	cystathionine beta-lyase
Locus_1868_Transcript_1/2_Confidence_1.000_Length_1998	1998	B2ZUU0_PlantCyc_MONOMER-14133	514	46.8	515	246	8	345	1844	11	512	5e-129	456	BGD4	Lotus japonicus	lotaustralin degradation	lotaustralin beta-glucosidase
Locus_1868_Transcript_2/2_Confidence_1.000_Length_1024	1024	Q9ZT64_PlantCyc_MONOMER-11625	513	38.91	257	152	4	115	882	252	504	1e-48	188	AF072736	Pinus contorta	coniferin metabolism	coniferin &beta;-glucosidase
Locus_18680_Transcript_1/2_Confidence_1.000_Length_2728	2728	Q67ZF9_PlantCyc_AT3G21500-MONOMER	629	81.72	361	66	0	1265	2347	257	617	3e-175	610	AT3G21500	Arabidopsis thaliana	pyridoxal 5'-phosphate biosynthesis	1-deoxy-D-xylulose-5-phosphate synthase
Locus_18680_Transcript_2/2_Confidence_1.000_Length_2534	2534	Q67ZF9_PlantCyc_AT3G21500-MONOMER	629	77.78	612	104	1	318	2153	38	617	0	957	AT3G21500	Arabidopsis thaliana	pyridoxal 5'-phosphate biosynthesis	1-deoxy-D-xylulose-5-phosphate synthase
Locus_187_Transcript_2/4_Confidence_0.600_Length_659	659	Q3E9P5_PlantCyc_AT4G37070-MONOMER	383	50.31	161	54	1	483	1	8	142	5e-39	155	AT4G37070	Arabidopsis thaliana	phospholipases	phospholipase A
Locus_187_Transcript_4/4_Confidence_0.600_Length_581	581	Q3E9P5_PlantCyc_AT4G37070-MONOMER	383	60	135	54	0	405	1	8	142	2e-43	169	AT4G37070	Arabidopsis thaliana	phospholipases	phospholipase A
Locus_18717_Transcript_1/1_Confidence_1.000_Length_562	562	SGN-U567385_PlantCyc_SGN-U318970-MONOMER	408	72.19	187	52	0	562	2	173	359	3e-76	278	SGN-U318970	Solanum lycopersicum	mevalonate pathway I	MEVALONATE KINASE
Locus_1873_Transcript_1/2_Confidence_1.000_Length_1331	1331	P35007_PlantCyc_MONOMER-11747	485	88.97	263	29	0	108	896	223	485	9e-135	474	SAHH	Catharanthus roseus	S-adenosyl-L-methionine cycle II	S-adenosylhomocysteine hydrolase
Locus_1873_Transcript_2/2_Confidence_1.000_Length_1225	1225	P35007_PlantCyc_MONOMER-11747	485	93.16	263	18	0	2	790	223	485	2e-142	499	SAHH	Catharanthus roseus	S-adenosyl-L-methionine cycle II	S-adenosylhomocysteine hydrolase
Locus_18734_Transcript_1/1_Confidence_1.000_Length_1807	1807	Q9SA77_PlantCyc_AT1G30620-MONOMER	419	77.91	412	91	0	221	1456	6	417	0	662	AT1G30620	Arabidopsis thaliana	UDP-L-arabinose biosynthesis I (from UDP-xylose)	UDP-arabinose 4-epimerase
Locus_18739_Transcript_1/1_Confidence_1.000_Length_271	271	SGN-U563958_PlantCyc_SGN-U315267-MONOMER	421	71.43	63	18	0	268	80	359	421	1e-26	112	SGN-U315267	Solanum lycopersicum	heme biosynthesis from uroporphyrinogen-III I	UROPORPHYRINOGEN DECARBOXYLASE
Locus_18754_Transcript_1/1_Confidence_1.000_Length_480	480	Q9SZT8_PlantCyc_AT4G37830-MONOMER	632	46.79	156	83	0	474	7	256	411	2e-39	155	AT4G37830	Arabidopsis thaliana	aerobic respiration -- electron donor II	complex IV
Locus_18767_Transcript_1/1_Confidence_1.000_Length_466	466	SGN-U573196_PlantCyc_SGN-U318275-MONOMER	363	30.23	129	82	4	8	370	233	361	7e-13	67.8	SGN-U318275	Solanum lycopersicum	triacylglycerol degradation	LIPASE
Locus_1880_Transcript_1/2_Confidence_1.000_Length_262	262	SGN-U577612_PlantCyc_SGN-U314331-MONOMER	220	45.28	53	22	1	183	25	22	67	1e-07	49.3	SGN-U314331	Solanum lycopersicum	glycolysis II	FRUCTOSE BISPHOSPHATE ALDOLASE
Locus_18810_Transcript_1/1_Confidence_1.000_Length_237	237	Q9FXC1_PlantCyc_AT1G56710-MONOMER	434	47.37	76	40	0	5	232	182	257	1e-16	79	AT1G56710	Arabidopsis thaliana	homogalacturonan degradation	polygalacturonase
Locus_18819_Transcript_1/1_Confidence_1.000_Length_396	396	SGN-U585450_PlantCyc_SGN-U324245-MONOMER	348	59.09	132	53	1	395	3	78	209	2e-40	158	SGN-U324245	Solanum lycopersicum	flavonoid biosynthesis	FLAVANONE-3-HYDROXYLASE
Locus_1884_Transcript_1/5_Confidence_0.643_Length_1162	1162	Q941D0_PlantCyc_MONOMER-13724	443	38.25	285	158	9	824	3	110	387	3e-40	160	laccase	Toxicodendron vernicifluum	oligomeric urushiol biosynthesis	lacquer laccase||lacquer laccase
Locus_1884_Transcript_2/5_Confidence_0.500_Length_1123	1123	Q941D0_PlantCyc_MONOMER-13724	443	38.46	286	158	9	828	4	110	388	6e-41	162	laccase	Toxicodendron vernicifluum	oligomeric urushiol biosynthesis	lacquer laccase||lacquer laccase
Locus_1884_Transcript_3/5_Confidence_0.714_Length_1166	1166	Q941D0_PlantCyc_MONOMER-13724	443	38.46	286	158	9	828	4	110	388	8e-41	162	laccase	Toxicodendron vernicifluum	oligomeric urushiol biosynthesis	lacquer laccase||lacquer laccase
Locus_1884_Transcript_4/5_Confidence_0.286_Length_348	348	Q941D0_PlantCyc_MONOMER-13724	443	30.77	117	75	3	345	4	275	388	7e-10	57	laccase	Toxicodendron vernicifluum	oligomeric urushiol biosynthesis	lacquer laccase||lacquer laccase
Locus_1884_Transcript_5/5_Confidence_0.714_Length_1166	1166	Q941D0_PlantCyc_MONOMER-13724	443	38.46	286	158	9	828	4	110	388	6e-41	162	laccase	Toxicodendron vernicifluum	oligomeric urushiol biosynthesis	lacquer laccase||lacquer laccase
Locus_1885_Transcript_1/2_Confidence_1.000_Length_1751	1751	Q8H1D5_PlantCyc_AT3G14360-MONOMER	469	39.64	439	242	5	1505	255	21	458	6e-92	333	AT3G14360	Arabidopsis thaliana	triacylglycerol degradation	triacylglycerol lipase
Locus_1885_Transcript_2/2_Confidence_1.000_Length_923	923	Q8L7S1_PlantCyc_AT1G45201-MONOMER	479	30.9	178	108	4	830	297	10	172	7e-19	89.4	AT1G45201	Arabidopsis thaliana	triacylglycerol degradation	triacylglycerol lipase
Locus_18857_Transcript_1/1_Confidence_1.000_Length_280	280	Q8SBD0_PlantCyc_MONOMER-14000	374	48.48	99	45	2	2	280	77	175	2e-21	94.7	OsIRT1	Hypericum androsaemum	Fe(III)-reduction and Fe(II) transport	iron regulated transporter
Locus_18860_Transcript_1/1_Confidence_1.000_Length_277	277	Q5NUF4_PlantCyc_MONOMER-5149	328	45.16	93	49	2	276	1	175	266	1e-15	75.9	HIDM	Glycyrrhiza echinata	pterocarpan biosynthesis	2,7,5-trihydroxy-4'-methoxyisoflavanone dehydratase||2,7-dihydroxy-4'-methoxyisoflavanone dehydratase
Locus_18878_Transcript_1/1_Confidence_1.000_Length_538	538	Q53UH5_PlantCyc_MONOMER-12333	459	33.57	140	86	4	65	481	9	142	6e-17	81.6	Ip3GGT	Ipomoea purpurea	anthocyanidin sophoroside metabolism	anthocyanidin 3-O-glucoside 2''-O-glucosyltransferase||anthocyanidin 3-O-glucoside 2''-O-glucosyltransferase||anthocyanidin 3-O-glucoside 2''-O-glucosyltransferase
Locus_18890_Transcript_1/1_Confidence_1.000_Length_1296	1296	Q941D0_PlantCyc_MONOMER-13724	443	37.84	259	144	6	1296	538	145	392	4e-38	153	laccase	Toxicodendron vernicifluum	oligomeric urushiol biosynthesis	lacquer laccase||lacquer laccase
Locus_18892_Transcript_1/1_Confidence_1.000_Length_1430	1430	O23179_PlantCyc_AT4G37070-MONOMER	414	53.12	384	179	1	3	1154	16	398	2e-118	421	AT4G37070	Arabidopsis thaliana	phospholipases	phospholipase A
Locus_18893_Transcript_1/1_Confidence_1.000_Length_222	222	Q8VY13_PlantCyc_AT5G50160-MONOMER	728	63.01	73	27	0	2	220	236	308	5e-24	103	AT5G50160	Arabidopsis thaliana	Fe(III)-reduction and Fe(II) transport	oxidoreductase//ferric-chelate reductase
Locus_189_Transcript_1/2_Confidence_1.000_Length_939	939	O65396_PlantCyc_AT1G11860-MONOMER	408	83.43	181	30	0	676	134	228	408	5e-86	312	AT1G11860	Arabidopsis thaliana	glycine cleavage complex	aminomethyltransferase
Locus_189_Transcript_2/2_Confidence_1.000_Length_1293	1293	O65396_PlantCyc_AT1G11860-MONOMER	408	83.33	378	63	0	1267	134	31	408	0	651	AT1G11860	Arabidopsis thaliana	glycine cleavage complex	aminomethyltransferase
Locus_18924_Transcript_1/4_Confidence_0.429_Length_1248	1248	Q02166_PlantCyc_AT5G17990-MONOMER	444	75.98	333	80	0	157	1155	108	440	3e-141	496	AT5G17990	Arabidopsis thaliana	tryptophan biosynthesis	anthranilate phosphoribosyltransferase
Locus_18924_Transcript_2/4_Confidence_0.571_Length_1322	1322	Q02166_PlantCyc_AT5G17990-MONOMER	444	76.44	331	78	0	157	1149	108	438	6e-141	495	AT5G17990	Arabidopsis thaliana	tryptophan biosynthesis	anthranilate phosphoribosyltransferase
Locus_18924_Transcript_3/4_Confidence_0.286_Length_823	823	SGN-U566340_PlantCyc_SGN-U318647-MONOMER	366	72.66	139	37	1	142	555	56	194	9e-49	188	SGN-U318647	Solanum lycopersicum	tryptophan biosynthesis	ANTHRANILATE PHOSPHORIBOSYLTRANSFERASE
Locus_18924_Transcript_4/4_Confidence_0.571_Length_1324	1324	Q02166_PlantCyc_AT5G17990-MONOMER	444	76.44	331	78	0	157	1149	108	438	6e-141	495	AT5G17990	Arabidopsis thaliana	tryptophan biosynthesis	anthranilate phosphoribosyltransferase
Locus_18948_Transcript_1/1_Confidence_1.000_Length_491	491	Q3E8Z8_PlantCyc_AT5G27870-MONOMER	732	33.79	145	75	6	6	410	595	728	2e-08	53.5	AT5G27870	Arabidopsis thaliana	homogalacturonan degradation	pectinesterase
Locus_18968_Transcript_1/1_Confidence_1.000_Length_431	431	Q9LQ04_PlantCyc_AT1G63000-MONOMER	301	92.31	143	11	0	429	1	135	277	4e-74	271	AT1G63000	Arabidopsis thaliana	UDP-L-rhamnose biosynthesis	dTDP-4-dehydrorhamnose 3,5-epimerase//UDP-4-keto-rhamnose-4-keto-reductase//dTDP-4-dehydrorhamnose reductase//UDP-4-keto-6-deoxy-glucose-3,5-epimerase
Locus_1897_Transcript_1/2_Confidence_1.000_Length_1898	1898	SGN-U579340_PlantCyc_SGN-U315064-MONOMER	437	74.24	295	75	1	118	999	1	295	0	424	SGN-U315064	Solanum lycopersicum	pentose phosphate pathway (non-oxidative branch)	TRANSALDOLASE
Locus_1897_Transcript_2/2_Confidence_1.000_Length_1824	1824	SGN-U579340_PlantCyc_SGN-U315064-MONOMER	437	77.65	434	96	1	118	1416	1	434	0	659	SGN-U315064	Solanum lycopersicum	pentose phosphate pathway (non-oxidative branch)	TRANSALDOLASE
Locus_1899_Transcript_1/1_Confidence_1.000_Length_1888	1888	SGN-U576857_PlantCyc_SGN-U317444-MONOMER	476	55.28	360	151	1	1450	401	101	460	4e-115	410	SGN-U317444	Solanum lycopersicum	pentose phosphate pathway (oxidative branch)	GLUCOSE-6-PHOSPHATE 1-DEHYDROGENASE
Locus_19_Transcript_1/2_Confidence_1.000_Length_1831	1831	P57751_PlantCyc_AT5G17310-MONOMER	470	85.22	433	63	1	1635	340	38	470	0	744	AT5G17310	Arabidopsis thaliana	sucrose degradation III	UDP-glucose pyrophosphorylase
Locus_19_Transcript_2/2_Confidence_1.000_Length_1849	1849	P57751_PlantCyc_AT5G17310-MONOMER	470	84.12	466	73	1	1734	340	5	470	0	785	AT5G17310	Arabidopsis thaliana	sucrose degradation III	UDP-glucose pyrophosphorylase
Locus_190_Transcript_1/5_Confidence_0.667_Length_2144	2144	Q7XZ05_PlantCyc_MONOMER-12680	333	71.96	296	76	2	3	884	43	333	9e-127	449	GolS-1	Fagopyrum esculentum	B series fagopyritols biosynthesis	galactinol synthase||fagopyritol synthase
Locus_190_Transcript_2/5_Confidence_0.667_Length_2323	2323	Q7XZ05_PlantCyc_MONOMER-12680	333	65.34	326	76	3	3	974	43	333	6e-122	433	GolS-1	Fagopyrum esculentum	B series fagopyritols biosynthesis	galactinol synthase||fagopyritol synthase
Locus_190_Transcript_3/5_Confidence_0.667_Length_2201	2201	Q7XZ05_PlantCyc_MONOMER-12680	333	69.3	228	63	2	175	852	111	333	5e-93	337	GolS-1	Fagopyrum esculentum	B series fagopyritols biosynthesis	galactinol synthase||fagopyritol synthase
Locus_190_Transcript_4/5_Confidence_0.667_Length_2325	2325	Q7XZ05_PlantCyc_MONOMER-12680	333	75.69	181	44	0	3	545	43	223	9e-124	295	GolS-1	Fagopyrum esculentum	B series fagopyritols biosynthesis	galactinol synthase||fagopyritol synthase
Locus_190_Transcript_5/5_Confidence_0.667_Length_2233	2233	Q7XZ05_PlantCyc_MONOMER-12680	333	71.96	296	76	2	3	884	43	333	9e-127	449	GolS-1	Fagopyrum esculentum	B series fagopyritols biosynthesis	galactinol synthase||fagopyritol synthase
Locus_1900_Transcript_1/1_Confidence_1.000_Length_295	295	Q8VYJ1_PlantCyc_AT1G30520-MONOMER	560	53.06	98	46	0	1	294	215	312	3e-25	107	AT1G30520	Arabidopsis thaliana	1,4-dihydroxy-2-naphthoate biosynthesis II (plants)	o-succinylbenzoate-CoA ligase
Locus_1901_Transcript_1/2_Confidence_1.000_Length_1641	1641	SGN-U583214_PlantCyc_SGN-U320524-MONOMER	207	75.63	197	48	0	1641	1051	5	201	3e-88	320	SGN-U320524	Solanum lycopersicum	galactose degradation I (Leloir pathway)	UDP-GLUCOSE 4-EPIMERASE
Locus_1901_Transcript_2/2_Confidence_1.000_Length_1602	1602	SGN-U583214_PlantCyc_SGN-U320524-MONOMER	207	75.63	197	48	0	1602	1012	5	201	3e-88	320	SGN-U320524	Solanum lycopersicum	galactose degradation I (Leloir pathway)	UDP-GLUCOSE 4-EPIMERASE
Locus_19015_Transcript_1/1_Confidence_1.000_Length_238	238	Q9ZT64_PlantCyc_MONOMER-11625	513	57.89	76	31	1	228	4	410	485	6e-22	96.7	AF072736	Pinus contorta	coniferin metabolism	coniferin &beta;-glucosidase
Locus_19042_Transcript_1/1_Confidence_1.000_Length_256	256	Q941D0_PlantCyc_MONOMER-13724	443	55.81	43	19	0	136	8	110	152	6e-09	53.5	laccase	Toxicodendron vernicifluum	oligomeric urushiol biosynthesis	lacquer laccase||lacquer laccase
Locus_19044_Transcript_1/1_Confidence_1.000_Length_914	914	Q941D0_PlantCyc_MONOMER-13724	443	32.23	242	136	6	2	673	191	422	2e-26	114	laccase	Toxicodendron vernicifluum	oligomeric urushiol biosynthesis	lacquer laccase||lacquer laccase
Locus_19056_Transcript_1/1_Confidence_1.000_Length_552	552	SGN-U576872_PlantCyc_SGN-U322314-MONOMER	440	75.82	182	44	0	550	5	230	411	1e-83	303	SGN-U322314	Solanum lycopersicum	tryptophan biosynthesis	ANTHRANILATE PHOSPHORIBOSYLTRANSFERASE
Locus_1906_Transcript_1/1_Confidence_1.000_Length_651	651	Q9M9Y7_PlantCyc_AT1G06800-MONOMER	515	66.67	171	55	2	647	138	339	508	2e-62	233	AT1G06800	Arabidopsis thaliana	phospholipases	triacylglycerol lipase
Locus_19078_Transcript_1/1_Confidence_1.000_Length_293	293	SGN-U567839_PlantCyc_SGN-U326039-MONOMER	511	51.14	88	43	0	278	15	58	145	1e-24	105	SGN-U326039	Solanum lycopersicum	brassinosteroid biosynthesis I	STEROID 22-ALPHA-HYDROXYLASE
Locus_19096_Transcript_1/1_Confidence_1.000_Length_732	732	Q7X919_PlantCyc_MONOMER-13678	844	31.25	208	141	1	15	632	222	429	5e-29	122	RcOMT3	Rosa chinensis	1,3,5-trimethoxybenzene biosynthesis	3,5-dimethoxyphenol O-methyltransferase||3,5-dihydroxyanisole O-methyltransferase
Locus_19171_Transcript_1/1_Confidence_1.000_Length_374	374	Q9FF77_PlantCyc_AT5G04970-MONOMER	624	45.07	71	30	4	162	371	19	81	3e-09	55.1	AT5G04970	Arabidopsis thaliana	homogalacturonan degradation	pectinesterase
Locus_1918_Transcript_1/1_Confidence_1.000_Length_859	859	A2Z7C4_PlantCyc_MONOMER-12674	199	80.77	182	35	0	858	313	16	197	2e-91	330	ARD1	Oryza sativa	methionine salvage pathway	acireductone dioxygenase [iron(II)-requiring]
Locus_19182_Transcript_1/1_Confidence_1.000_Length_427	427	SGN-U566227_PlantCyc_SGN-U332634-MONOMER	288	70.8	137	40	0	17	427	17	153	1e-56	212	SGN-U332634	Solanum lycopersicum	cellulose biosynthesis	CELLULOSE SYNTHASE
Locus_19209_Transcript_2/2_Confidence_0.067_Length_488	488	SGN-U581378_PlantCyc_SGN-U313985-MONOMER	420	37.5	128	50	8	486	160	290	406	2e-10	60.1	SGN-U313985	Solanum lycopersicum	scopoletin biosynthesis	CAFFEOYL-COA O-METHYLTRANSFERASE
Locus_19217_Transcript_1/1_Confidence_1.000_Length_417	417	Q8RXA5_PlantCyc_CISZOG2-MONOMER	463	48.72	117	56	4	348	1	7	120	7e-24	103	cisZOG2	Zea mays	cytokinins-O-glucoside biosynthesis	cis-zeatin-O-glucosyltransferase
Locus_19229_Transcript_1/1_Confidence_1.000_Length_2034	2034	Q9FVP6_PlantCyc_AT1G48860-MONOMER	521	81	458	82	3	1738	368	68	521	0	738	AT1G48860	Arabidopsis thaliana	chorismate biosynthesis I	3-phosphoshikimate 1-carboxyvinyltransferase
Locus_19233_Transcript_1/3_Confidence_0.571_Length_335	335	O23179_PlantCyc_AT4G37070-MONOMER	414	41.41	99	58	0	333	37	303	401	2e-18	85.1	AT4G37070	Arabidopsis thaliana	phospholipases	phospholipase A
Locus_19233_Transcript_2/3_Confidence_0.714_Length_456	456	O23179_PlantCyc_AT4G37070-MONOMER	414	44.44	135	75	0	456	52	262	396	3e-31	128	AT4G37070	Arabidopsis thaliana	phospholipases	phospholipase A
Locus_19233_Transcript_3/3_Confidence_0.714_Length_456	456	O23179_PlantCyc_AT4G37070-MONOMER	414	43.57	140	79	0	456	37	262	401	2e-31	129	AT4G37070	Arabidopsis thaliana	phospholipases	phospholipase A
Locus_19239_Transcript_4/4_Confidence_0.500_Length_875	875	P54968_PlantCyc_AT3G02875-MONOMER	442	55.9	161	64	2	469	8	119	279	3e-44	173	AT3G02875	Arabidopsis thaliana	IAA biosynthesis II	indole-3-acetyl-leu hydrolase
Locus_19249_Transcript_1/1_Confidence_1.000_Length_1267	1267	SGN-U576886_PlantCyc_SGN-U317348-MONOMER	452	72.37	409	106	2	1223	12	45	451	5e-172	598	SGN-U317348	Solanum lycopersicum	serine biosynthesis	PHOSPHOSERINE AMINOTRANSFERASE
Locus_19255_Transcript_1/1_Confidence_1.000_Length_1278	1278	Q9ZWT1_PlantCyc_AT2G20860-MONOMER	374	79.67	369	69	2	84	1178	5	371	6e-173	601	AT2G20860	Arabidopsis thaliana	lipoate biosynthesis and incorporation I	lipoic acid synthase
Locus_19259_Transcript_1/3_Confidence_0.667_Length_1369	1369	O23520_PlantCyc_AT4G16800-MONOMER	229	70.09	117	35	0	874	524	112	228	7e-82	167	AT4G16800	Arabidopsis thaliana	fatty acid &beta;-oxidation IV (unsaturated, even number)	enoyl-CoA hydratase
Locus_19259_Transcript_2/3_Confidence_0.667_Length_1337	1337	O23520_PlantCyc_AT4G16800-MONOMER	229	69.74	228	69	0	1207	524	1	228	3e-87	317	AT4G16800	Arabidopsis thaliana	fatty acid &beta;-oxidation IV (unsaturated, even number)	enoyl-CoA hydratase
Locus_19259_Transcript_3/3_Confidence_0.667_Length_1337	1337	O23520_PlantCyc_AT4G16800-MONOMER	229	69.74	228	69	0	1207	524	1	228	3e-87	317	AT4G16800	Arabidopsis thaliana	fatty acid &beta;-oxidation IV (unsaturated, even number)	enoyl-CoA hydratase
Locus_19264_Transcript_1/3_Confidence_0.714_Length_1271	1271	SGN-U568556_PlantCyc_SGN-U319290-MONOMER	244	61.76	136	52	0	236	643	36	171	2e-66	174	SGN-U319290	Solanum lycopersicum	Flavanoid biosynthesis	4-COUMARATE-COA LIGASE
Locus_19264_Transcript_3/3_Confidence_0.714_Length_1180	1180	Q84P21_PlantCyc_AT1G20510-MONOMER	546	76.68	223	52	0	182	850	320	542	2e-97	350	AT1G20510	Arabidopsis thaliana	jasmonic acid biosynthesis	fatty-acyl-CoA synthase||3-oxo-2-(2'-[Z]-pentenyl)cyclopentane-1-octanoate CoA ligase
Locus_19274_Transcript_1/4_Confidence_0.400_Length_329	329	A2Z7C4_PlantCyc_MONOMER-12674	199	70.53	95	28	0	1	285	61	155	2e-39	155	ARD1	Oryza sativa	methionine salvage pathway	acireductone dioxygenase [iron(II)-requiring]
Locus_19274_Transcript_2/4_Confidence_0.600_Length_940	940	A2Z7C4_PlantCyc_MONOMER-12674	199	64.41	118	42	0	247	600	74	191	3e-46	180	ARD1	Oryza sativa	methionine salvage pathway	acireductone dioxygenase [iron(II)-requiring]
Locus_19274_Transcript_4/4_Confidence_0.500_Length_733	733	A2Z7C4_PlantCyc_MONOMER-12674	199	65.65	131	45	0	1	393	61	191	1e-52	201	ARD1	Oryza sativa	methionine salvage pathway	acireductone dioxygenase [iron(II)-requiring]
Locus_19279_Transcript_1/2_Confidence_1.000_Length_1770	1770	Q9ZVI9_PlantCyc_AT2G38670-MONOMER	421	80.1	407	70	2	241	1458	25	421	0	652	AT2G38670	Arabidopsis thaliana	phosphatidylethanolamine biosynthesis II	ethanolamine-phosphate cytidylyltransferase
Locus_19279_Transcript_2/2_Confidence_1.000_Length_1517	1517	Q9ZVI9_PlantCyc_AT2G38670-MONOMER	421	78.62	407	76	2	241	1458	25	421	0	641	AT2G38670	Arabidopsis thaliana	phosphatidylethanolamine biosynthesis II	ethanolamine-phosphate cytidylyltransferase
Locus_1929_Transcript_1/2_Confidence_1.000_Length_2014	2014	Q3EA62_PlantCyc_AT4G09510-MONOMER	461	79.74	459	89	3	367	1734	4	461	0	763	AT4G09510	Arabidopsis thaliana	sucrose degradation III	neutral/alkaline invertase
Locus_1929_Transcript_2/2_Confidence_1.000_Length_2299	2299	Q67XD9_PlantCyc_AT4G09510-MONOMER	558	79.86	556	108	3	367	2025	4	558	0	929	AT4G09510	Arabidopsis thaliana	sucrose degradation III	neutral/alkaline invertase
Locus_19291_Transcript_1/1_Confidence_1.000_Length_368	368	Q941D0_PlantCyc_MONOMER-13724	443	39.39	99	56	2	56	340	110	208	4e-14	71.2	laccase	Toxicodendron vernicifluum	oligomeric urushiol biosynthesis	lacquer laccase||lacquer laccase
Locus_1930_Transcript_1/1_Confidence_1.000_Length_980	980	SGN-U569028_PlantCyc_SGN-U313358-MONOMER	238	72.38	239	64	2	970	257	1	238	4e-96	345	SGN-U313358	Solanum lycopersicum	pyrimidine deoxyribonucleotides de novo biosynthesis	NUCLEOSIDE DIPHOSPHATE KINASE
Locus_19311_Transcript_1/1_Confidence_1.000_Length_414	414	O49594_PlantCyc_AT1G74470-MONOMER	472	76.09	138	33	0	1	414	68	205	2e-58	218	AT1G74470	Arabidopsis thaliana	phytyl diphosphate biosynthesis	geranylgeranyl reductase
Locus_19312_Transcript_1/2_Confidence_1.000_Length_1807	1807	Q9FJU0_PlantCyc_AT5G56720-MONOMER	339	40.61	330	190	3	483	1460	3	330	4e-59	224	AT5G56720	Arabidopsis thaliana	TCA cycle variation V (plant)	malate dehydrogenase
Locus_19312_Transcript_2/2_Confidence_1.000_Length_1727	1727	Q9FJU0_PlantCyc_AT5G56720-MONOMER	339	40.61	330	190	3	403	1380	3	330	4e-59	224	AT5G56720	Arabidopsis thaliana	TCA cycle variation V (plant)	malate dehydrogenase
Locus_19315_Transcript_4/4_Confidence_0.500_Length_869	869	P54968_PlantCyc_AT3G02875-MONOMER	442	46.07	191	95	2	2	574	254	436	7e-41	162	AT3G02875	Arabidopsis thaliana	IAA biosynthesis II	indole-3-acetyl-leu hydrolase
Locus_19319_Transcript_1/2_Confidence_1.000_Length_497	497	P28723_PlantCyc_MONOMER-9022	637	85.47	117	17	0	146	496	3	119	9e-54	203	SFS1	Spinacia oleracea	formylTHF biosynthesis II	10-formyltetrahydrofolate synthetase||10-formyltetrahydrofolate synthetase
Locus_19319_Transcript_2/2_Confidence_1.000_Length_624	624	P28723_PlantCyc_MONOMER-9022	637	77.12	118	23	1	146	499	3	116	2e-45	176	SFS1	Spinacia oleracea	formylTHF biosynthesis II	10-formyltetrahydrofolate synthetase||10-formyltetrahydrofolate synthetase
Locus_19321_Transcript_1/1_Confidence_1.000_Length_913	913	O82514_PlantCyc_AT5G63400-MONOMER	246	80.09	221	44	0	3	665	26	246	3e-106	379	adenylate kinase	Arabidopsis thaliana	purine nucleotide metabolism (phosphotransfer and nucleotide modification)	adenylate kinase
Locus_19323_Transcript_1/1_Confidence_1.000_Length_1117	1117	A3F5L3_PlantCyc_MONOMER-14102	385	72	350	94	2	1049	3	1	347	7e-157	548	sbDES2	Sorghum bicolor	sorgoleone biosynthesis	palmitoleic acid delta 12 desaturase
Locus_19327_Transcript_3/4_Confidence_0.625_Length_1564	1564	Q9ZQC6_PlantCyc_AT2G37090-MONOMER	351	56.98	179	65	3	2	532	146	314	3e-56	214	AT2G37090	Arabidopsis thaliana	xylan biosynthesis	transferase, transferring glycosyl groups
Locus_19327_Transcript_4/4_Confidence_0.500_Length_531	531	Q9ZQC6_PlantCyc_AT2G37090-MONOMER	351	58.99	178	61	3	2	529	146	313	6e-59	221	AT2G37090	Arabidopsis thaliana	xylan biosynthesis	transferase, transferring glycosyl groups
Locus_19333_Transcript_1/1_Confidence_1.000_Length_1239	1239	Q941D0_PlantCyc_MONOMER-13724	443	33.96	321	193	8	195	1121	82	395	1e-39	158	laccase	Toxicodendron vernicifluum	oligomeric urushiol biosynthesis	lacquer laccase||lacquer laccase
Locus_19334_Transcript_1/1_Confidence_1.000_Length_836	836	Q9LUZ6_PlantCyc_AT5G58600-MONOMER	402	35.03	157	100	2	255	722	41	196	4e-25	109	UDP glycosyltransferase	Arabidopsis thaliana	cytokinins-O-glucoside biosynthesis	UDP glycosyltransferase
Locus_19342_Transcript_1/1_Confidence_1.000_Length_588	588	Q941D0_PlantCyc_MONOMER-13724	443	37.14	175	92	6	7	528	163	320	6e-21	95.1	laccase	Toxicodendron vernicifluum	oligomeric urushiol biosynthesis	lacquer laccase||lacquer laccase
Locus_19353_Transcript_1/1_Confidence_1.000_Length_380	380	Q9M040_PlantCyc_AT5G01320-MONOMER	603	86.51	126	17	0	3	380	105	230	4e-63	234	AT5G01320	Arabidopsis thaliana	pyruvate fermentation to ethanol II	pyruvate decarboxylase
Locus_19355_Transcript_2/3_Confidence_0.600_Length_377	377	Q84MD8_PlantCyc_AT4G21470-MONOMER	379	32.65	98	64	1	366	73	96	191	1e-08	53.1	AT4G21470	Arabidopsis thaliana	flavin biosynthesis I (bacteria and plants)	riboflavin kinase||riboflavin kinase/FMN hydrolase
Locus_19401_Transcript_1/1_Confidence_1.000_Length_523	523	Q941D0_PlantCyc_MONOMER-13724	443	43.5	177	91	5	519	4	162	334	1e-31	130	laccase	Toxicodendron vernicifluum	oligomeric urushiol biosynthesis	lacquer laccase||lacquer laccase
Locus_19403_Transcript_2/2_Confidence_1.000_Length_355	355	Q8W404_PlantCyc_MONOMER-13509	306	61.19	67	26	0	4	204	238	304	1e-19	89.4	LePGT-2	Lithospermum erythrorhizon	shikonin biosynthesis	4-hydroxybenzoate geranyltransferase
Locus_19413_Transcript_1/3_Confidence_0.667_Length_1223	1223	SGN-U566919_PlantCyc_SGN-U319272-MONOMER	528	87.89	256	31	0	1063	296	270	525	2e-136	479	SGN-U319272	Solanum lycopersicum	chorismate biosynthesis I	2-DEHYDRO-3-DEOXYPHOSPHOHEPTONATE ALDOLASE
Locus_19413_Transcript_2/3_Confidence_0.667_Length_1674	1674	SGN-U566920_PlantCyc_SGN-U319272-MONOMER	109	80.46	87	17	0	556	296	20	106	3e-38	154	SGN-U319272	Solanum lycopersicum	chorismate biosynthesis I	2-DEHYDRO-3-DEOXYPHOSPHOHEPTONATE ALDOLASE
Locus_19413_Transcript_3/3_Confidence_0.667_Length_1102	1102	Q9SK84_PlantCyc_AT1G22410-MONOMER	527	90.71	269	25	0	1102	296	254	522	2e-144	506	AT1G22410	Arabidopsis thaliana	chorismate biosynthesis I	3-deoxy-7-phosphoheptulonate synthase
Locus_19426_Transcript_1/6_Confidence_0.125_Length_646	646	Q9FXA8_PlantCyc_AT1G56560-MONOMER	616	85.07	201	27	2	1	600	128	326	4e-98	347	AT1G56560	Arabidopsis thaliana	sucrose degradation III	beta-fructofuranosidase
Locus_19426_Transcript_2/6_Confidence_0.688_Length_2538	2538	Q9C560_PlantCyc_AT1G72000-MONOMER	499	55.94	261	115	0	1341	2123	225	485	9e-92	333	AT1G72000	Arabidopsis thaliana	sucrose degradation III	beta-fructofuranosidase
Locus_19426_Transcript_3/6_Confidence_0.500_Length_1874	1874	Q9FXA8_PlantCyc_AT1G56560-MONOMER	616	82.6	385	64	2	1	1152	128	510	0	671	AT1G56560	Arabidopsis thaliana	sucrose degradation III	beta-fructofuranosidase
Locus_19426_Transcript_4/6_Confidence_0.500_Length_2357	2357	Q9FXA8_PlantCyc_AT1G56560-MONOMER	616	82.51	366	61	2	1	1095	128	491	0	632	AT1G56560	Arabidopsis thaliana	sucrose degradation III	beta-fructofuranosidase
Locus_19426_Transcript_5/6_Confidence_0.688_Length_2519	2519	Q9C560_PlantCyc_AT1G72000-MONOMER	499	55.94	261	115	0	1322	2104	225	485	9e-92	333	AT1G72000	Arabidopsis thaliana	sucrose degradation III	beta-fructofuranosidase
Locus_19426_Transcript_6/6_Confidence_0.500_Length_1792	1792	Q9FXA8_PlantCyc_AT1G56560-MONOMER	616	80.82	490	91	2	1	1467	128	615	0	830	AT1G56560	Arabidopsis thaliana	sucrose degradation III	beta-fructofuranosidase
Locus_19431_Transcript_1/8_Confidence_0.300_Length_295	295	P52708_PlantCyc_MONOMER-14084	510	35.06	77	49	1	35	265	241	316	5e-07	47	HNL	Sorghum bicolor	dhurrin degradation	hydroxynitrile lyase
Locus_19431_Transcript_3/8_Confidence_0.150_Length_209	209	P52708_PlantCyc_MONOMER-14084	510	42.65	68	37	1	3	206	189	254	2e-13	68.6	HNL	Sorghum bicolor	dhurrin degradation	hydroxynitrile lyase
Locus_19431_Transcript_4/8_Confidence_0.250_Length_238	238	P52708_PlantCyc_MONOMER-14084	510	47.27	55	27	1	3	167	189	241	2e-11	62	HNL	Sorghum bicolor	dhurrin degradation	hydroxynitrile lyase
Locus_19431_Transcript_5/8_Confidence_0.150_Length_262	262	P52708_PlantCyc_MONOMER-14084	510	32.47	77	51	1	2	232	241	316	6e-06	43.5	HNL	Sorghum bicolor	dhurrin degradation	hydroxynitrile lyase
Locus_19431_Transcript_7/8_Confidence_0.300_Length_295	295	P52708_PlantCyc_MONOMER-14084	510	34.52	84	54	1	14	265	234	316	6e-09	53.5	HNL	Sorghum bicolor	dhurrin degradation	hydroxynitrile lyase
Locus_19431_Transcript_8/8_Confidence_0.450_Length_425	425	P52708_PlantCyc_MONOMER-14084	510	38.17	131	78	2	3	395	189	316	2e-22	99	HNL	Sorghum bicolor	dhurrin degradation	hydroxynitrile lyase
Locus_19441_Transcript_1/3_Confidence_0.667_Length_1607	1607	Q9LD57_PlantCyc_AT3G12780-MONOMER	481	91.24	274	24	0	1489	668	140	413	4e-142	499	AT3G12780	Arabidopsis thaliana	glycolysis II	phosphoglycerate kinase
Locus_19441_Transcript_2/3_Confidence_0.667_Length_1600	1600	Q9LD57_PlantCyc_AT3G12780-MONOMER	481	91.58	273	23	0	1486	668	141	413	7e-142	498	AT3G12780	Arabidopsis thaliana	glycolysis II	phosphoglycerate kinase
Locus_19441_Transcript_3/3_Confidence_0.667_Length_1531	1531	Q9LD57_PlantCyc_AT3G12780-MONOMER	481	90.97	288	26	0	1531	668	126	413	7e-149	521	AT3G12780	Arabidopsis thaliana	glycolysis II	phosphoglycerate kinase
Locus_19449_Transcript_1/1_Confidence_1.000_Length_1677	1677	Q4R1I9_PlantCyc_MONOMER-12113	473	44.35	460	237	6	125	1459	4	459	2e-111	397	RhGT1	Rosa hybrid cultivar	rose anthocyanin biosynthesis	anthocyanidin 5,3-O-glycosyltransferase||anthocyanidin 5,3-O-glycosyltransferase
Locus_19451_Transcript_1/1_Confidence_1.000_Length_271	271	Q941D0_PlantCyc_MONOMER-13724	443	52.81	89	39	2	1	267	235	320	1e-18	85.9	laccase	Toxicodendron vernicifluum	oligomeric urushiol biosynthesis	lacquer laccase||lacquer laccase
Locus_19455_Transcript_1/5_Confidence_0.583_Length_547	547	Q9SKX5_PlantCyc_AT2G43020-MONOMER	490	69.64	168	51	0	3	506	150	317	1e-68	249	AT2G43020	Arabidopsis thaliana	spermine and spermidine degradation III	amine oxidase
Locus_19455_Transcript_2/5_Confidence_0.667_Length_749	749	Q9SKX5_PlantCyc_AT2G43020-MONOMER	490	65.86	249	57	1	3	749	150	370	1e-92	333	AT2G43020	Arabidopsis thaliana	spermine and spermidine degradation III	amine oxidase
Locus_19455_Transcript_3/5_Confidence_0.667_Length_769	769	Q9SKX5_PlantCyc_AT2G43020-MONOMER	490	75.19	129	32	0	383	769	242	370	4e-91	206	AT2G43020	Arabidopsis thaliana	spermine and spermidine degradation III	amine oxidase
Locus_19455_Transcript_4/5_Confidence_0.750_Length_1007	1007	Q9SU79_PlantCyc_AT4G29720-MONOMER	533	30.06	173	100	5	540	1004	228	397	3e-11	64.3	AT4G29720	Arabidopsis thaliana	spermine and spermidine degradation III	amine oxidase
Locus_19455_Transcript_5/5_Confidence_0.667_Length_665	665	Q9SKX5_PlantCyc_AT2G43020-MONOMER	490	73.76	221	58	0	3	665	150	370	2e-96	346	AT2G43020	Arabidopsis thaliana	spermine and spermidine degradation III	amine oxidase
Locus_19456_Transcript_1/4_Confidence_0.600_Length_664	664	SGN-U570732_PlantCyc_SGN-U323088-MONOMER	192	72.26	137	38	0	43	453	46	182	2e-57	216	SGN-U323088	Solanum lycopersicum	Flavanoid biosynthesis	4-COUMARATE-COA LIGASE
Locus_19456_Transcript_2/4_Confidence_0.500_Length_660	660	SGN-U570732_PlantCyc_SGN-U323088-MONOMER	192	72.26	137	38	0	2	412	46	182	2e-57	216	SGN-U323088	Solanum lycopersicum	Flavanoid biosynthesis	4-COUMARATE-COA LIGASE
Locus_19456_Transcript_3/4_Confidence_0.600_Length_623	623	SGN-U570732_PlantCyc_SGN-U323088-MONOMER	192	72.26	137	38	0	2	412	46	182	5e-59	221	SGN-U323088	Solanum lycopersicum	Flavanoid biosynthesis	4-COUMARATE-COA LIGASE
Locus_19456_Transcript_4/4_Confidence_0.500_Length_623	623	SGN-U570732_PlantCyc_SGN-U323088-MONOMER	192	72.26	137	38	0	2	412	46	182	2e-57	216	SGN-U323088	Solanum lycopersicum	Flavanoid biosynthesis	4-COUMARATE-COA LIGASE
Locus_19472_Transcript_1/2_Confidence_1.000_Length_723	723	Q0WR60_PlantCyc_AT2G35370-MONOMER	165	78	100	22	0	184	483	66	165	7e-53	163	AT2G35370	Arabidopsis thaliana	photorespiration	glycine decarboxylase
Locus_19472_Transcript_2/2_Confidence_1.000_Length_582	582	Q0WR60_PlantCyc_AT2G35370-MONOMER	165	78.95	114	24	0	1	342	52	165	5e-49	188	AT2G35370	Arabidopsis thaliana	photorespiration	glycine decarboxylase
Locus_19478_Transcript_1/1_Confidence_1.000_Length_1029	1029	Q8LB02_PlantCyc_AT5G40650-MONOMER	280	84.28	229	36	0	75	761	49	277	6e-120	425	AT5G40650	Arabidopsis thaliana	TCA cycle variation V (plant)	complex II
Locus_19480_Transcript_1/3_Confidence_0.667_Length_705	705	Q9M9Y7_PlantCyc_AT1G06800-MONOMER	515	36.36	154	83	3	596	156	7	152	1e-21	98.2	AT1G06800	Arabidopsis thaliana	phospholipases	triacylglycerol lipase
Locus_19480_Transcript_2/3_Confidence_0.667_Length_704	704	Q9M9Y7_PlantCyc_AT1G06800-MONOMER	515	38.31	154	80	3	596	156	7	152	2e-23	103	AT1G06800	Arabidopsis thaliana	phospholipases	triacylglycerol lipase
Locus_19480_Transcript_3/3_Confidence_0.667_Length_704	704	Q9M9Y7_PlantCyc_AT1G06800-MONOMER	515	37.66	154	81	3	596	156	7	152	9e-23	101	AT1G06800	Arabidopsis thaliana	phospholipases	triacylglycerol lipase
Locus_19486_Transcript_1/1_Confidence_1.000_Length_570	570	Q8VYW6_PlantCyc_AT4G39640-MONOMER	572	46.34	164	72	2	11	502	425	572	7e-35	141	GGT1	Arabidopsis thaliana	ajugose biosynthesis II (galactinol-independent)	ajugose synthase||verbascose synthase||stachyose synthase
Locus_19487_Transcript_1/1_Confidence_1.000_Length_1100	1100	Q941D0_PlantCyc_MONOMER-13724	443	35.93	295	181	4	20	889	109	400	9e-47	182	laccase	Toxicodendron vernicifluum	oligomeric urushiol biosynthesis	lacquer laccase||lacquer laccase
Locus_19492_Transcript_1/1_Confidence_1.000_Length_1085	1085	P93470_PlantCyc_MONOMER-8323	285	75.86	261	55	2	203	964	6	265	5e-115	409	PCT2	Pisum sativum	phosphatidylcholine biosynthesis II	cholinephosphate cytidylyltransferase
Locus_19494_Transcript_1/2_Confidence_1.000_Length_735	735	Q42561_PlantCyc_AT3G25110-MONOMER	362	73.66	243	32	1	7	735	68	278	6e-99	354	AT3G25110	Arabidopsis thaliana	petroselinate biosynthesis	acyl-[acyl-carrier-protein] hydrolase||acyl-ACP thioesterase
Locus_19494_Transcript_2/2_Confidence_1.000_Length_615	615	Q42561_PlantCyc_AT3G25110-MONOMER	362	84.24	203	32	0	7	615	68	270	2e-98	352	AT3G25110	Arabidopsis thaliana	petroselinate biosynthesis	acyl-[acyl-carrier-protein] hydrolase||acyl-ACP thioesterase
Locus_195_Transcript_1/1_Confidence_1.000_Length_911	911	Q9SGH4_PlantCyc_AT3G01440-MONOMER	220	34.78	115	75	0	295	639	105	219	2e-13	70.9	AT3G01440	Arabidopsis thaliana	photosynthesis light reactions	PSII-Q subunit
Locus_19501_Transcript_1/1_Confidence_1.000_Length_682	682	Q460R0_PlantCyc_AT5G13930-MONOMER	395	60.26	156	62	0	3	470	240	395	2e-54	206	AT5G13930	Arabidopsis thaliana	aromatic polyketides biosynthesis	naringenin-chalcone synthase
Locus_19510_Transcript_1/1_Confidence_1.000_Length_1079	1079	P18417_PlantCyc_MONOMER-11582	352	30.89	327	179	8	76	1026	47	336	8e-43	169	STR1	Catharanthus roseus	camptothecin biosynthesis	strictosidine synthase
Locus_19520_Transcript_1/1_Confidence_1.000_Length_1143	1143	Q9ZTV0_PlantCyc_MONOMER-9166	294	83.22	292	49	0	1071	196	1	292	3e-138	486	AF030516	Pisum sativum	formylTHF biosynthesis II	5,10-methylenetetrahydrofolate dehydrogenase||methenyltetrahydrofolate cyclohydrolase||methenyltetrahydrofolate cyclohydrolase
Locus_19533_Transcript_1/1_Confidence_1.000_Length_1179	1179	Q9C544_PlantCyc_AT1G69370-MONOMER	316	59.88	329	113	4	60	1028	1	316	1e-103	371	AT1G69370	Arabidopsis thaliana	tyrosine biosynthesis I	chorismate mutase
Locus_1954_Transcript_1/2_Confidence_1.000_Length_1779	1779	SGN-U573420_PlantCyc_SGN-U316241-MONOMER	398	64.93	402	126	4	259	1431	1	398	2e-142	501	SGN-U316241	Solanum lycopersicum	bergamotene biosynthesis II	PRENYLTRANSFERASE
Locus_1954_Transcript_2/2_Confidence_1.000_Length_1742	1742	SGN-U573420_PlantCyc_SGN-U316241-MONOMER	398	64.93	402	126	4	222	1394	1	398	2e-142	501	SGN-U316241	Solanum lycopersicum	bergamotene biosynthesis II	PRENYLTRANSFERASE
Locus_19547_Transcript_1/5_Confidence_0.462_Length_1065	1065	Q9M682_PlantCyc_AT3G57550-MONOMER	389	65.97	288	96	1	941	84	31	318	5e-108	385	AT3G57550	Arabidopsis thaliana	purine nucleotide metabolism (phosphotransfer and nucleotide modification)	guanylate kinase
Locus_19547_Transcript_2/5_Confidence_0.615_Length_1206	1206	Q9M682_PlantCyc_AT3G57550-MONOMER	389	65.97	288	96	1	941	84	31	318	6e-108	385	AT3G57550	Arabidopsis thaliana	purine nucleotide metabolism (phosphotransfer and nucleotide modification)	guanylate kinase
Locus_19547_Transcript_3/5_Confidence_0.462_Length_1401	1401	Q9M682_PlantCyc_AT3G57550-MONOMER	389	76.67	210	49	0	713	84	109	318	3e-91	330	AT3G57550	Arabidopsis thaliana	purine nucleotide metabolism (phosphotransfer and nucleotide modification)	guanylate kinase
Locus_19547_Transcript_4/5_Confidence_0.538_Length_1182	1182	Q9M682_PlantCyc_AT3G57550-MONOMER	389	65.97	288	96	1	1058	201	31	318	6e-108	385	AT3G57550	Arabidopsis thaliana	purine nucleotide metabolism (phosphotransfer and nucleotide modification)	guanylate kinase
Locus_19547_Transcript_5/5_Confidence_0.462_Length_1065	1065	Q9M682_PlantCyc_AT3G57550-MONOMER	389	65.97	288	96	1	941	84	31	318	5e-108	385	AT3G57550	Arabidopsis thaliana	purine nucleotide metabolism (phosphotransfer and nucleotide modification)	guanylate kinase
Locus_19553_Transcript_1/2_Confidence_1.000_Length_1736	1736	Q941D0_PlantCyc_MONOMER-13724	443	42.27	291	153	6	1132	296	110	397	1e-53	206	laccase	Toxicodendron vernicifluum	oligomeric urushiol biosynthesis	lacquer laccase||lacquer laccase
Locus_19553_Transcript_2/2_Confidence_1.000_Length_1656	1656	Q941D0_PlantCyc_MONOMER-13724	443	42.27	291	153	6	1052	216	110	397	1e-53	206	laccase	Toxicodendron vernicifluum	oligomeric urushiol biosynthesis	lacquer laccase||lacquer laccase
Locus_19557_Transcript_1/2_Confidence_1.000_Length_972	972	Q9FIJ7_PlantCyc_AT5G47840-MONOMER	283	62.2	209	78	1	348	971	56	264	1e-69	257	adenylate kinase	Arabidopsis thaliana	purine nucleotide metabolism (phosphotransfer and nucleotide modification)	adenylate kinase
Locus_19557_Transcript_2/2_Confidence_1.000_Length_882	882	Q9FIJ7_PlantCyc_AT5G47840-MONOMER	283	62.2	209	78	1	258	881	56	264	1e-69	257	adenylate kinase	Arabidopsis thaliana	purine nucleotide metabolism (phosphotransfer and nucleotide modification)	adenylate kinase
Locus_19570_Transcript_1/2_Confidence_1.000_Length_1715	1715	Q947B7_PlantCyc_MONOMER-6783	493	40.72	501	280	5	71	1564	4	490	2e-107	384	MFS	Mentha x piperita	menthol biosynthesis	(+)-menthofuran synthase
Locus_19570_Transcript_2/2_Confidence_1.000_Length_1718	1718	Q947B7_PlantCyc_MONOMER-6783	493	40.72	501	280	5	71	1564	4	490	2e-107	384	MFS	Mentha x piperita	menthol biosynthesis	(+)-menthofuran synthase
Locus_19571_Transcript_1/1_Confidence_1.000_Length_618	618	Q9S746_PlantCyc_AT1G72970-MONOMER	594	61.98	192	64	1	70	618	37	228	1e-65	243	AT1G72970	Arabidopsis thaliana	amygdalin and prunasin degradation	aldehyde-lyase//mandelonitrile lyase
Locus_19573_Transcript_1/3_Confidence_0.500_Length_621	621	SGN-U593722_PlantCyc_SGN-U335811-MONOMER	82	87.5	56	7	0	39	206	15	70	1e-24	107	SGN-U335811	Solanum lycopersicum	PRPP biosynthesis I	PHOSPHORIBOSYL PYROPHOSPHATE SYNTHETASE
Locus_19573_Transcript_2/3_Confidence_0.750_Length_1393	1393	SGN-U593722_PlantCyc_SGN-U335811-MONOMER	82	90.74	54	5	0	817	978	17	70	3e-23	104	SGN-U335811	Solanum lycopersicum	PRPP biosynthesis I	PHOSPHORIBOSYL PYROPHOSPHATE SYNTHETASE
Locus_19573_Transcript_3/3_Confidence_0.625_Length_621	621	SGN-U593722_PlantCyc_SGN-U335811-MONOMER	82	90.74	54	5	0	45	206	17	70	8e-24	104	SGN-U335811	Solanum lycopersicum	PRPP biosynthesis I	PHOSPHORIBOSYL PYROPHOSPHATE SYNTHETASE
Locus_19577_Transcript_1/1_Confidence_1.000_Length_1845	1845	Q9SKX5_PlantCyc_AT2G43020-MONOMER	490	67.76	490	153	2	1469	3	1	486	0	672	AT2G43020	Arabidopsis thaliana	spermine and spermidine degradation III	amine oxidase
Locus_1958_Transcript_1/5_Confidence_0.692_Length_2075	2075	SGN-U586529_PlantCyc_SGN-U316758-MONOMER	198	32.56	172	88	5	1923	1462	5	166	1e-22	103	SGN-U316758	Solanum lycopersicum	photorespiration	hydroxypyruvate reductase
Locus_1958_Transcript_2/5_Confidence_0.692_Length_2035	2035	SGN-U586529_PlantCyc_SGN-U316758-MONOMER	198	32.56	172	88	5	1891	1430	5	166	1e-22	103	SGN-U316758	Solanum lycopersicum	photorespiration	hydroxypyruvate reductase
Locus_1958_Transcript_3/5_Confidence_0.692_Length_2107	2107	SGN-U586529_PlantCyc_SGN-U316758-MONOMER	198	32.56	172	88	5	1963	1502	5	166	1e-22	103	SGN-U316758	Solanum lycopersicum	photorespiration	hydroxypyruvate reductase
Locus_1958_Transcript_4/5_Confidence_0.692_Length_2116	2116	SGN-U586529_PlantCyc_SGN-U316758-MONOMER	198	32.56	172	88	5	1972	1511	5	166	1e-22	103	SGN-U316758	Solanum lycopersicum	photorespiration	hydroxypyruvate reductase
Locus_1958_Transcript_5/5_Confidence_0.692_Length_2116	2116	SGN-U586529_PlantCyc_SGN-U316758-MONOMER	198	32.56	172	88	5	1972	1511	5	166	1e-22	103	SGN-U316758	Solanum lycopersicum	photorespiration	hydroxypyruvate reductase
Locus_19582_Transcript_3/5_Confidence_0.273_Length_277	277	SGN-U563958_PlantCyc_SGN-U315267-MONOMER	421	38.67	75	43	1	60	275	238	312	1e-08	52.8	SGN-U315267	Solanum lycopersicum	heme biosynthesis from uroporphyrinogen-III I	UROPORPHYRINOGEN DECARBOXYLASE
Locus_19583_Transcript_1/2_Confidence_1.000_Length_675	675	SGN-U580856_PlantCyc_SGN-U316149-MONOMER	389	89.31	159	17	0	199	675	61	219	6e-80	291	SGN-U316149	Solanum lycopersicum	aromatic polyketides biosynthesis	NARINGENIN-CHALCONE SYNTHASE
Locus_19583_Transcript_2/2_Confidence_1.000_Length_620	620	Q8RVK9_PlantCyc_MONOMER-12039	389	85.92	206	29	0	3	620	14	219	2e-102	366	chalcone synthase	Cannabis sativa	aromatic polyketides biosynthesis	chalcone synthase
Locus_19589_Transcript_1/1_Confidence_1.000_Length_314	314	Q3MKY2_PlantCyc_MONOMER-12399	387	40.86	93	45	5	46	309	29	116	1e-10	58.9	AAE	Rauvolfia serpentina	ajmaline and sarpagine biosynthesis	acetylajmalan esterase||acetylajmalan esterase
Locus_19608_Transcript_1/4_Confidence_0.571_Length_2755	2755	Q9ZNZ7_PlantCyc_AT5G04140-MONOMER	1648	86.44	752	101	1	46	2301	898	1648	0	1326	AT5G04140	Arabidopsis thaliana	ammonia assimilation cycle II	glutamate synthase (ferredoxin)
Locus_19608_Transcript_2/4_Confidence_0.571_Length_2398	2398	Q9ZNZ7_PlantCyc_AT5G04140-MONOMER	1648	86.2	768	105	1	2	2305	882	1648	0	1348	AT5G04140	Arabidopsis thaliana	ammonia assimilation cycle II	glutamate synthase (ferredoxin)
Locus_19608_Transcript_4/4_Confidence_0.571_Length_2759	2759	Q9ZNZ7_PlantCyc_AT5G04140-MONOMER	1648	86.2	768	105	1	2	2305	882	1648	0	1348	AT5G04140	Arabidopsis thaliana	ammonia assimilation cycle II	glutamate synthase (ferredoxin)
Locus_19609_Transcript_1/2_Confidence_1.000_Length_481	481	P52708_PlantCyc_MONOMER-14084	510	45.19	104	53	2	6	308	392	494	2e-20	93.2	HNL	Sorghum bicolor	dhurrin degradation	hydroxynitrile lyase
Locus_19609_Transcript_2/2_Confidence_1.000_Length_487	487	P52708_PlantCyc_MONOMER-14084	510	45.19	104	53	2	6	308	392	494	2e-20	93.2	HNL	Sorghum bicolor	dhurrin degradation	hydroxynitrile lyase
Locus_19610_Transcript_1/1_Confidence_1.000_Length_851	851	Q94KL8_PlantCyc_MONOMER-12937	278	31.91	141	89	4	172	579	72	210	2e-10	61.2	SDH_Pp7	Podophyllum peltatum	matairesinol biosynthesis	(-)-secoisolariciresinol dehydrogenase||(-)-secoisolariciresinol dehydrogenase
Locus_19614_Transcript_1/3_Confidence_0.500_Length_853	853	Q96528_PlantCyc_AT1G20630-MONOMER	492	76.6	282	66	0	6	851	122	403	3e-139	488	AT1G20630	Arabidopsis thaliana	superoxide radicals degradation	catalase
Locus_19614_Transcript_2/3_Confidence_0.667_Length_1016	1016	Q96528_PlantCyc_AT1G20630-MONOMER	492	79.5	278	57	0	1	834	116	393	7e-147	498	AT1G20630	Arabidopsis thaliana	superoxide radicals degradation	catalase
Locus_19614_Transcript_3/3_Confidence_0.500_Length_866	866	Q96528_PlantCyc_AT1G20630-MONOMER	492	79.17	288	60	0	1	864	116	403	2e-147	516	AT1G20630	Arabidopsis thaliana	superoxide radicals degradation	catalase
Locus_19628_Transcript_1/2_Confidence_1.000_Length_1334	1334	Q2XSC5_PlantCyc_MONOMER-13458	564	42.42	363	165	10	147	1211	17	343	5e-72	266	LaLins	Lavandula angustifolia	linalool biosynthesis	linalool synthase
Locus_19628_Transcript_2/2_Confidence_1.000_Length_1259	1259	Q2XSC5_PlantCyc_MONOMER-13458	564	45.56	338	165	9	147	1136	17	343	3e-76	280	LaLins	Lavandula angustifolia	linalool biosynthesis	linalool synthase
Locus_19631_Transcript_1/1_Confidence_1.000_Length_1114	1114	Q42564_PlantCyc_AT4G35000-MONOMER	287	78.75	287	59	1	991	131	1	285	3e-132	466	AT4G35000	Arabidopsis thaliana	ascorbate glutathione cycle	L-ascorbate peroxidase
Locus_19635_Transcript_1/1_Confidence_1.000_Length_860	860	Q8H0G1_PlantCyc_MONOMER-4761	221	61.54	208	77	3	859	242	10	216	1e-64	241	LjCHI2	Lotus japonicus	isoflavonoid biosynthesis I	chalcone isomerase
Locus_19645_Transcript_1/1_Confidence_1.000_Length_915	915	Q9FEY5_PlantCyc_MONOMER-12009	389	62.05	166	63	0	915	418	224	389	1e-59	224	chalcone synthase	Humulus lupulus	aromatic polyketides biosynthesis	chalcone synthase
Locus_19646_Transcript_1/2_Confidence_1.000_Length_4811	4811	Q941D0_PlantCyc_MONOMER-13724	443	32.92	240	147	6	3252	3944	58	292	1e-26	117	laccase	Toxicodendron vernicifluum	oligomeric urushiol biosynthesis	lacquer laccase||lacquer laccase
Locus_19646_Transcript_2/2_Confidence_1.000_Length_4364	4364	Q941D0_PlantCyc_MONOMER-13724	443	32.55	341	212	9	3252	4238	58	392	5e-39	158	laccase	Toxicodendron vernicifluum	oligomeric urushiol biosynthesis	lacquer laccase||lacquer laccase
Locus_19648_Transcript_1/1_Confidence_1.000_Length_1352	1352	Q8SBD0_PlantCyc_MONOMER-14000	374	51.1	364	157	7	1182	130	19	374	6e-92	332	OsIRT1	Hypericum androsaemum	Fe(III)-reduction and Fe(II) transport	iron regulated transporter
Locus_19652_Transcript_1/2_Confidence_1.000_Length_847	847	O80988_PlantCyc_AT2G26080-MONOMER	1044	82.19	146	24	1	691	254	900	1043	2e-78	256	AT2G26080	Arabidopsis thaliana	glycine cleavage complex	glycine dehydrogenase (decarboxylating)
Locus_19652_Transcript_2/2_Confidence_1.000_Length_734	734	O80988_PlantCyc_AT2G26080-MONOMER	1044	83.75	160	24	1	733	254	886	1043	3e-78	285	AT2G26080	Arabidopsis thaliana	glycine cleavage complex	glycine dehydrogenase (decarboxylating)
Locus_19658_Transcript_1/2_Confidence_1.000_Length_723	723	SGN-U590698_PlantCyc_SGN-U314701-MONOMER	154	33.94	109	72	0	503	177	44	152	2e-14	74.3	SGN-U314701	Solanum lycopersicum	photorespiration	ribulose bisphosphate carboxylase/oxygenase
Locus_19662_Transcript_1/1_Confidence_1.000_Length_1904	1904	SGN-U594499_PlantCyc_SGN-U313526-MONOMER	122	81.58	114	19	1	1116	1457	11	122	3e-49	191	SGN-U313526	Solanum lycopersicum	urea cycle	ARGININOSUCCINATE SYNTHASE
Locus_19671_Transcript_1/1_Confidence_1.000_Length_736	736	Q8SBD0_PlantCyc_MONOMER-14000	374	47.6	208	101	3	11	619	170	374	8e-43	168	OsIRT1	Hypericum androsaemum	Fe(III)-reduction and Fe(II) transport	iron regulated transporter
Locus_19677_Transcript_1/1_Confidence_1.000_Length_563	563	SGN-U590698_PlantCyc_SGN-U314701-MONOMER	154	36.45	107	66	1	442	122	49	153	2e-17	83.6	SGN-U314701	Solanum lycopersicum	photorespiration	ribulose bisphosphate carboxylase/oxygenase
Locus_19688_Transcript_1/1_Confidence_1.000_Length_801	801	Q9XF20_PlantCyc_EG50003-MONOMER	132	53.62	138	57	2	729	316	1	131	1e-30	128	Acl	Arabidopsis thaliana	capsiconiate biosynthesis	fatty acid synthase
Locus_19689_Transcript_1/3_Confidence_0.600_Length_757	757	Q6IVK8_PlantCyc_MONOMER-11088	380	46.48	142	76	0	164	589	237	378	2e-37	150	ADH2	Nicotiana tabacum	pyruvate fermentation to ethanol II	UDP-glucose dehydrogenase||alcohol dehydrogenase
Locus_19689_Transcript_2/3_Confidence_0.400_Length_668	668	Q6IVK8_PlantCyc_MONOMER-11088	380	43.2	125	71	0	126	500	254	378	2e-29	123	ADH2	Nicotiana tabacum	pyruvate fermentation to ethanol II	UDP-glucose dehydrogenase||alcohol dehydrogenase
Locus_19689_Transcript_3/3_Confidence_0.600_Length_641	641	Q6IVK8_PlantCyc_MONOMER-11088	380	46.5	157	84	0	3	473	222	378	7e-42	164	ADH2	Nicotiana tabacum	pyruvate fermentation to ethanol II	UDP-glucose dehydrogenase||alcohol dehydrogenase
Locus_19694_Transcript_1/1_Confidence_1.000_Length_686	686	Q94ID7_PlantCyc_MONOMER-11666	370	71.53	137	38	1	3	413	234	369	2e-50	193	hbgg	Hevea brasiliensis	bergamotene biosynthesis II	geranylgeranyl pyrophosphate synthase||geranyl pyrophosphate synthase||farnesyl pyrophosphate synthase
Locus_19700_Transcript_1/2_Confidence_1.000_Length_902	902	Q3E8Z8_PlantCyc_AT5G27870-MONOMER	732	35.71	154	83	6	40	468	582	730	3e-13	70.5	AT5G27870	Arabidopsis thaliana	homogalacturonan degradation	pectinesterase
Locus_19701_Transcript_2/4_Confidence_0.700_Length_1492	1492	SGN-U563238_PlantCyc_SGN-U329047-MONOMER	173	30.07	153	96	4	849	421	6	157	1e-13	72.8	SGN-U329047	Solanum lycopersicum	triacylglycerol degradation	LIPASE
Locus_19711_Transcript_1/6_Confidence_0.444_Length_611	611	O23179_PlantCyc_AT4G37070-MONOMER	414	56.86	102	44	0	13	318	122	223	4e-49	131	AT4G37070	Arabidopsis thaliana	phospholipases	phospholipase A
Locus_19711_Transcript_2/6_Confidence_0.500_Length_611	611	O23179_PlantCyc_AT4G37070-MONOMER	414	56.86	102	44	0	13	318	122	223	8e-49	131	AT4G37070	Arabidopsis thaliana	phospholipases	phospholipase A
Locus_19711_Transcript_3/6_Confidence_0.444_Length_414	414	Q3E9P5_PlantCyc_AT4G37070-MONOMER	383	53.62	138	64	0	1	414	153	290	4e-41	161	AT4G37070	Arabidopsis thaliana	phospholipases	phospholipase A
Locus_19711_Transcript_4/6_Confidence_0.500_Length_634	634	Q3E9P5_PlantCyc_AT4G37070-MONOMER	383	52.66	207	98	0	13	633	122	328	3e-64	239	AT4G37070	Arabidopsis thaliana	phospholipases	phospholipase A
Locus_19711_Transcript_5/6_Confidence_0.444_Length_519	519	Q3E9P5_PlantCyc_AT4G37070-MONOMER	383	55.03	169	76	0	13	519	122	290	3e-54	205	AT4G37070	Arabidopsis thaliana	phospholipases	phospholipase A
Locus_19711_Transcript_6/6_Confidence_0.500_Length_519	519	Q3E9P5_PlantCyc_AT4G37070-MONOMER	383	55.03	169	76	0	13	519	122	290	4e-54	204	AT4G37070	Arabidopsis thaliana	phospholipases	phospholipase A
Locus_1972_Transcript_1/1_Confidence_1.000_Length_890	890	Q3E8Z8_PlantCyc_AT5G27870-MONOMER	732	30.29	175	101	7	868	353	576	732	8e-06	45.8	AT5G27870	Arabidopsis thaliana	homogalacturonan degradation	pectinesterase
Locus_19721_Transcript_1/2_Confidence_1.000_Length_1239	1239	Q24JJ0_PlantCyc_AT2G43360-MONOMER	378	84.46	354	53	1	21	1082	26	377	4e-177	615	AT2G43360	Arabidopsis thaliana	biotin biosynthesis II	biotin synthase||biotin synthase
Locus_19721_Transcript_2/2_Confidence_1.000_Length_642	642	Q24JJ0_PlantCyc_AT2G43360-MONOMER	378	83.67	147	22	1	45	485	233	377	2e-65	243	AT2G43360	Arabidopsis thaliana	biotin biosynthesis II	biotin synthase||biotin synthase
Locus_1973_Transcript_1/6_Confidence_0.308_Length_240	240	Q41155_PlantCyc_MONOMER-14029	608	83.08	65	11	0	239	45	190	254	2e-31	127	AANTSYNA	Ruta graveolens	acridone alkaloid biosynthesis	&alpha;1 anthranilate synthase
Locus_1973_Transcript_4/6_Confidence_0.231_Length_240	240	Q41155_PlantCyc_MONOMER-14029	608	79.75	79	16	0	239	3	190	268	2e-38	151	AANTSYNA	Ruta graveolens	acridone alkaloid biosynthesis	&alpha;1 anthranilate synthase
Locus_19741_Transcript_1/1_Confidence_1.000_Length_618	618	O80437_PlantCyc_AT2G38110-MONOMER	501	81.36	118	22	0	3	356	382	499	2e-52	199	AT2G38110	Arabidopsis thaliana	CDP-diacylglycerol biosynthesis II	1-acylglycerol-3-phosphate O-acyltransferase||1-acylglycerol-3-phosphate O-acyltransferase||glycerol-3-phosphate O-acyltransferase
Locus_19752_Transcript_1/1_Confidence_1.000_Length_1683	1683	B2ZUU1_PlantCyc_MONOMER-14132	514	52.11	474	212	5	1528	146	41	512	7e-145	508	BGD2	Lotus japonicus	lotaustralin degradation	lotaustralin beta-glucosidase
Locus_19758_Transcript_1/1_Confidence_1.000_Length_952	952	SGN-U565024_PlantCyc_SGN-U336203-MONOMER	640	71.92	317	86	3	950	3	247	561	3e-130	459	SGN-U336203	Solanum lycopersicum	ornithine biosynthesis	AMINO-ACID N-ACETYLTRANSFERASE
Locus_1976_Transcript_1/6_Confidence_0.571_Length_2075	2075	SGN-U580454_PlantCyc_SGN-U313936-MONOMER	481	86.07	481	67	0	255	1697	1	481	0	856	SGN-U313936	Solanum lycopersicum	alanine degradation III	ALANINE AMINOTRANSFERASE
Locus_1976_Transcript_2/6_Confidence_0.429_Length_1179	1179	SGN-U580454_PlantCyc_SGN-U313936-MONOMER	481	85.58	215	30	1	160	801	267	481	9e-107	381	SGN-U313936	Solanum lycopersicum	alanine degradation III	ALANINE AMINOTRANSFERASE
Locus_1976_Transcript_3/6_Confidence_0.143_Length_383	383	SGN-U580454_PlantCyc_SGN-U313936-MONOMER	481	83.46	127	21	0	2	382	220	346	6e-62	230	SGN-U313936	Solanum lycopersicum	alanine degradation III	ALANINE AMINOTRANSFERASE
Locus_1976_Transcript_4/6_Confidence_0.357_Length_1293	1293	SGN-U580454_PlantCyc_SGN-U313936-MONOMER	481	86.99	346	45	0	255	1292	1	346	1e-178	620	SGN-U313936	Solanum lycopersicum	alanine degradation III	ALANINE AMINOTRANSFERASE
Locus_1976_Transcript_5/6_Confidence_0.571_Length_2157	2157	SGN-U580454_PlantCyc_SGN-U313936-MONOMER	481	84.85	396	59	1	255	1442	1	395	0	688	SGN-U313936	Solanum lycopersicum	alanine degradation III	ALANINE AMINOTRANSFERASE
Locus_1976_Transcript_6/6_Confidence_0.571_Length_2075	2075	SGN-U580454_PlantCyc_SGN-U313936-MONOMER	481	86.28	481	66	0	255	1697	1	481	0	856	SGN-U313936	Solanum lycopersicum	alanine degradation III	ALANINE AMINOTRANSFERASE
Locus_19760_Transcript_1/1_Confidence_1.000_Length_2282	2282	SGN-U572728_PlantCyc_SGN-U312795-MONOMER	594	83.53	595	94	2	153	1928	1	594	0	977	SGN-U312795	Solanum lycopersicum	valine biosynthesis	KETOL-ACID REDUCTOISOMERASE
Locus_19761_Transcript_1/1_Confidence_1.000_Length_1264	1264	Q67ZF9_PlantCyc_AT3G21500-MONOMER	629	61.36	383	116	1	1150	2	42	392	2e-133	470	AT3G21500	Arabidopsis thaliana	pyridoxal 5'-phosphate biosynthesis	1-deoxy-D-xylulose-5-phosphate synthase
Locus_19772_Transcript_1/1_Confidence_1.000_Length_423	423	Q941D0_PlantCyc_MONOMER-13724	443	42.25	142	71	5	410	3	110	246	7e-25	107	laccase	Toxicodendron vernicifluum	oligomeric urushiol biosynthesis	lacquer laccase||lacquer laccase
Locus_19775_Transcript_1/1_Confidence_1.000_Length_887	887	Q3E8Z8_PlantCyc_AT5G27870-MONOMER	732	34.16	161	86	5	688	239	579	730	8e-11	62.4	AT5G27870	Arabidopsis thaliana	homogalacturonan degradation	pectinesterase
Locus_19796_Transcript_1/1_Confidence_1.000_Length_1273	1273	Q3MKY2_PlantCyc_MONOMER-12399	387	41.06	302	171	5	12	908	59	356	6e-58	219	AAE	Rauvolfia serpentina	ajmaline and sarpagine biosynthesis	acetylajmalan esterase||acetylajmalan esterase
Locus_19804_Transcript_1/1_Confidence_1.000_Length_1221	1221	Q9FFI9_PlantCyc_AT5G17200-MONOMER	421	31.88	207	119	5	1039	428	116	303	7e-22	99.8	AT5G17200	Arabidopsis thaliana	homogalacturonan degradation	polygalacturonase
Locus_19805_Transcript_1/2_Confidence_1.000_Length_2924	2924	Q941D0_PlantCyc_MONOMER-13724	443	42.61	291	156	5	1677	2528	110	396	1e-56	216	laccase	Toxicodendron vernicifluum	oligomeric urushiol biosynthesis	lacquer laccase||lacquer laccase
Locus_19805_Transcript_2/2_Confidence_1.000_Length_2932	2932	Q941D0_PlantCyc_MONOMER-13724	443	42.61	291	156	5	1677	2528	110	396	1e-56	216	laccase	Toxicodendron vernicifluum	oligomeric urushiol biosynthesis	lacquer laccase||lacquer laccase
Locus_19818_Transcript_1/3_Confidence_0.400_Length_919	919	Q2NM15_PlantCyc_MONOMER-12833	533	42.08	221	125	3	917	261	313	532	1e-43	171	TPS10	Zea mays	bergamotene biosynthesis I	sesquiterpene synthase
Locus_19818_Transcript_2/3_Confidence_0.400_Length_1078	1078	Q2NM15_PlantCyc_MONOMER-12833	533	46.04	328	167	5	983	3	6	324	3e-78	286	TPS10	Zea mays	bergamotene biosynthesis I	sesquiterpene synthase
Locus_19818_Transcript_3/3_Confidence_0.600_Length_1957	1957	Q2NM15_PlantCyc_MONOMER-12833	533	43.39	537	291	8	1862	261	6	532	5e-121	429	TPS10	Zea mays	bergamotene biosynthesis I	sesquiterpene synthase
Locus_19827_Transcript_1/1_Confidence_1.000_Length_567	567	SGN-U580976_PlantCyc_SGN-U314997-MONOMER	545	72.87	188	51	0	566	3	156	343	3e-80	291	SGN-U314997	Solanum lycopersicum	Flavanoid biosynthesis	4-COUMARATE COA LIGASE
Locus_19828_Transcript_1/2_Confidence_1.000_Length_1126	1126	SGN-U569487_PlantCyc_SGN-U316878-MONOMER	627	82.5	200	34	1	259	855	428	627	2e-97	350	SGN-U316878	Solanum lycopersicum	cellulose biosynthesis	cellulose synthase
Locus_19828_Transcript_2/2_Confidence_1.000_Length_898	898	SGN-U569487_PlantCyc_SGN-U316878-MONOMER	627	84.29	210	32	1	1	627	418	627	2e-105	377	SGN-U316878	Solanum lycopersicum	cellulose biosynthesis	cellulose synthase
Locus_19831_Transcript_1/1_Confidence_1.000_Length_1270	1270	Q5W915_PlantCyc_MONOMER-11146	600	76.26	396	94	0	1	1188	205	600	2e-180	626	USP	Pisum sativum	sucrose degradation III	UDP-L-arabinose pyrophosphorylase||UDP-D-glucuronate pyrophosphorylase||UDP-D-galactose pyrophosphorylase||UDP-D-glucose pyrophosphorylase
Locus_19846_Transcript_1/3_Confidence_0.818_Length_2196	2196	O82663_PlantCyc_AT5G66760-MONOMER	634	89.61	635	57	4	81	1961	1	634	0	1157	AT5G66760	Arabidopsis thaliana	TCA cycle variation V (plant)	complex II
Locus_19846_Transcript_2/3_Confidence_0.273_Length_962	962	O82663_PlantCyc_AT5G66760-MONOMER	634	87.38	206	26	0	2	619	429	634	1e-105	377	AT5G66760	Arabidopsis thaliana	TCA cycle variation V (plant)	complex II
Locus_19846_Transcript_3/3_Confidence_0.818_Length_2304	2304	O82663_PlantCyc_AT5G66760-MONOMER	634	89.76	635	56	4	81	1961	1	634	0	1159	AT5G66760	Arabidopsis thaliana	TCA cycle variation V (plant)	complex II
Locus_19849_Transcript_1/3_Confidence_0.714_Length_536	536	Q9FVS9_PlantCyc_AT1G57750-MONOMER	497	33.33	90	59	1	28	294	406	495	5e-10	58.5	AT1G57750	Arabidopsis thaliana	sphingolipid biosynthesis (plants)	fatty acid (omega-1)-hydroxylase||midchain alkane hydroxylase
Locus_19849_Transcript_2/3_Confidence_0.714_Length_550	550	Q43250_PlantCyc_MONOMER-10171	535	33.33	93	56	3	19	285	427	517	6e-07	48.5	Bx4	Zea mays	DIBOA / DIMBOA biosynthesis	3-hydroxyindolin-2-one monooxygenase
Locus_19849_Transcript_3/3_Confidence_0.714_Length_550	550	Q43250_PlantCyc_MONOMER-10171	535	33.33	93	56	4	19	285	427	517	2e-06	46.6	Bx4	Zea mays	DIBOA / DIMBOA biosynthesis	3-hydroxyindolin-2-one monooxygenase
Locus_19852_Transcript_1/1_Confidence_1.000_Length_1491	1491	SGN-U582712_PlantCyc_SGN-U317421-MONOMER	361	59.66	352	135	3	217	1257	7	356	3e-130	459	SGN-U317421	Solanum lycopersicum	triacylglycerol degradation	TRIACYLGLYCEROL LIPASE
Locus_19854_Transcript_1/1_Confidence_1.000_Length_1229	1229	Q42564_PlantCyc_AT4G35000-MONOMER	287	48.57	280	117	6	43	882	13	265	5e-62	233	AT4G35000	Arabidopsis thaliana	ascorbate glutathione cycle	L-ascorbate peroxidase
Locus_19873_Transcript_1/2_Confidence_1.000_Length_1501	1501	SGN-U575358_PlantCyc_SGN-U318145-MONOMER	352	34.36	326	177	12	1458	517	20	320	4e-35	144	SGN-U318145	Solanum lycopersicum	flavonoid biosynthesis	FLAVANONE-3-HYDROXYLASE
Locus_19873_Transcript_2/2_Confidence_1.000_Length_1483	1483	SGN-U575358_PlantCyc_SGN-U318145-MONOMER	352	35	320	177	12	1440	517	20	320	1e-35	145	SGN-U318145	Solanum lycopersicum	flavonoid biosynthesis	FLAVANONE-3-HYDROXYLASE
Locus_19881_Transcript_1/4_Confidence_0.500_Length_468	468	SGN-U577798_PlantCyc_SGN-U312790-MONOMER	580	79.28	111	23	0	334	2	397	507	8e-49	187	SGN-U312790	Solanum lycopersicum	Rubisco shunt	PHOSPHORIBULOKINASE
Locus_19881_Transcript_2/4_Confidence_0.625_Length_782	782	SGN-U577798_PlantCyc_SGN-U312790-MONOMER	580	71.02	245	68	1	736	2	266	507	4e-97	348	SGN-U312790	Solanum lycopersicum	Rubisco shunt	PHOSPHORIBULOKINASE
Locus_19881_Transcript_3/4_Confidence_0.625_Length_1746	1746	SGN-U577798_PlantCyc_SGN-U312790-MONOMER	580	76.91	537	93	1	1612	2	2	507	0	838	SGN-U312790	Solanum lycopersicum	Rubisco shunt	PHOSPHORIBULOKINASE
Locus_19881_Transcript_4/4_Confidence_0.625_Length_1653	1653	SGN-U577798_PlantCyc_SGN-U312790-MONOMER	580	81.62	506	93	0	1519	2	2	507	0	854	SGN-U312790	Solanum lycopersicum	Rubisco shunt	PHOSPHORIBULOKINASE
Locus_19883_Transcript_1/1_Confidence_1.000_Length_2992	2992	Q941D0_PlantCyc_MONOMER-13724	443	38.36	365	192	10	1208	141	56	396	7e-54	207	laccase	Toxicodendron vernicifluum	oligomeric urushiol biosynthesis	lacquer laccase||lacquer laccase
Locus_19891_Transcript_1/4_Confidence_0.667_Length_1519	1519	Q941D0_PlantCyc_MONOMER-13724	443	33.8	358	174	11	1097	78	106	418	7e-41	163	laccase	Toxicodendron vernicifluum	oligomeric urushiol biosynthesis	lacquer laccase||lacquer laccase
Locus_19891_Transcript_4/4_Confidence_0.667_Length_1429	1429	Q941D0_PlantCyc_MONOMER-13724	443	36.89	328	174	10	1007	78	106	418	1e-45	179	laccase	Toxicodendron vernicifluum	oligomeric urushiol biosynthesis	lacquer laccase||lacquer laccase
Locus_1990_Transcript_1/2_Confidence_1.000_Length_690	690	Q56YN3_PlantCyc_AT3G21070-MONOMER	524	84.79	217	33	0	690	40	308	524	1e-108	386	AT3G21070	Arabidopsis thaliana	NAD/NADH phosphorylation and dephosphorylation	NADH kinase||NAD kinase
Locus_1990_Transcript_2/2_Confidence_1.000_Length_758	758	Q56YN3_PlantCyc_AT3G21070-MONOMER	524	85.07	201	30	0	642	40	324	524	6e-100	358	AT3G21070	Arabidopsis thaliana	NAD/NADH phosphorylation and dephosphorylation	NADH kinase||NAD kinase
Locus_19901_Transcript_1/1_Confidence_1.000_Length_505	505	Q5NUF4_PlantCyc_MONOMER-5149	328	41.55	142	79	3	73	489	3	143	7e-28	117	HIDM	Glycyrrhiza echinata	pterocarpan biosynthesis	2,7,5-trihydroxy-4'-methoxyisoflavanone dehydratase||2,7-dihydroxy-4'-methoxyisoflavanone dehydratase
Locus_19915_Transcript_1/2_Confidence_1.000_Length_819	819	SGN-U581378_PlantCyc_SGN-U313985-MONOMER	420	34.29	175	84	10	549	88	27	191	1e-11	65.1	SGN-U313985	Solanum lycopersicum	scopoletin biosynthesis	CAFFEOYL-COA O-METHYLTRANSFERASE
Locus_19915_Transcript_2/2_Confidence_1.000_Length_816	816	SGN-U581378_PlantCyc_SGN-U313985-MONOMER	420	34.29	175	84	10	546	85	27	191	1e-11	65.1	SGN-U313985	Solanum lycopersicum	scopoletin biosynthesis	CAFFEOYL-COA O-METHYLTRANSFERASE
Locus_19921_Transcript_1/1_Confidence_1.000_Length_1236	1236	Q941D0_PlantCyc_MONOMER-13724	443	41.98	262	135	9	6	767	162	414	2e-41	164	laccase	Toxicodendron vernicifluum	oligomeric urushiol biosynthesis	lacquer laccase||lacquer laccase
Locus_19922_Transcript_1/1_Confidence_1.000_Length_843	843	SGN-U566154_PlantCyc_SGN-U319339-MONOMER	489	61.84	228	87	0	685	2	12	239	4e-82	299	SGN-U319339	Solanum lycopersicum	jasmonic acid biosynthesis	allene oxide synthase
Locus_19923_Transcript_1/1_Confidence_1.000_Length_581	581	Q9LK08_PlantCyc_AT3G24360-MONOMER	418	52.8	161	75	1	3	482	258	418	4e-45	175	AT3G24360	Arabidopsis thaliana	valine degradation I	3-hydroxyisobutyryl-CoA hydrolase
Locus_19924_Transcript_1/1_Confidence_1.000_Length_1329	1329	SGN-U585886_PlantCyc_SGN-U324377-MONOMER	1062	78.75	287	60	1	3	860	776	1062	8e-141	494	SGN-U324377	Solanum lycopersicum	cellulose biosynthesis	cellulose synthase
Locus_19946_Transcript_1/3_Confidence_0.778_Length_2565	2565	SGN-U574311_PlantCyc_SGN-U323727-MONOMER	503	44	300	156	6	2503	1613	8	298	3e-88	249	SGN-U323727	Solanum lycopersicum	cellulose biosynthesis	CELLULOSE SYNTHASE
Locus_19946_Transcript_2/3_Confidence_0.778_Length_2557	2557	Q8VZK9_PlantCyc_AT1G55850-MONOMER	729	53.71	633	251	5	2525	633	63	655	0	679	AT1G55850	Arabidopsis thaliana	cellulose biosynthesis	cellulose synthase
Locus_19946_Transcript_3/3_Confidence_0.778_Length_2482	2482	Q8VZK9_PlantCyc_AT1G55850-MONOMER	729	55.92	608	251	4	2450	633	63	655	0	692	AT1G55850	Arabidopsis thaliana	cellulose biosynthesis	cellulose synthase
Locus_19951_Transcript_1/1_Confidence_1.000_Length_957	957	P92923_PlantCyc_MONOMER-9321	309	71.67	300	85	0	1	900	10	309	3e-133	469	mannose 6-phosphate reductase	Apium graveolens	mannitol biosynthesis	mannose 6-phosphate reductase
Locus_19954_Transcript_1/1_Confidence_1.000_Length_454	454	Q8GT21_PlantCyc_MONOMER-10246	456	51.95	77	31	1	2	214	356	432	2e-17	83.2	BEBT	Clarkia breweri	volatile benzenoid ester biosynthesis	benzoyl-coenzyme A:benzyl alcohol benzoyltransferase
Locus_19955_Transcript_1/1_Confidence_1.000_Length_695	695	Q84TC2_PlantCyc_MONOMER-10142	374	47.37	190	91	6	17	574	190	374	7e-44	171	Bx6	Zea mays	benzoxazinoid glucosides biosynthesis	2-oxoglutarate-dependent dioxygenase
Locus_19966_Transcript_1/2_Confidence_1.000_Length_726	726	Q3E8Z8_PlantCyc_AT5G27870-MONOMER	732	30.41	148	96	5	177	614	579	721	3e-06	46.6	AT5G27870	Arabidopsis thaliana	homogalacturonan degradation	pectinesterase
Locus_19971_Transcript_1/2_Confidence_1.000_Length_2012	2012	SGN-U586529_PlantCyc_SGN-U316758-MONOMER	198	30.47	128	62	4	3	335	49	166	7e-14	73.9	SGN-U316758	Solanum lycopersicum	photorespiration	hydroxypyruvate reductase
Locus_19971_Transcript_2/2_Confidence_1.000_Length_1904	1904	SGN-U586529_PlantCyc_SGN-U316758-MONOMER	198	30.47	128	62	4	3	335	49	166	7e-14	73.9	SGN-U316758	Solanum lycopersicum	photorespiration	hydroxypyruvate reductase
Locus_19985_Transcript_2/4_Confidence_0.667_Length_2186	2186	Q941D0_PlantCyc_MONOMER-13724	443	36.28	339	183	12	1242	2183	58	388	2e-43	172	laccase	Toxicodendron vernicifluum	oligomeric urushiol biosynthesis	lacquer laccase||lacquer laccase
Locus_19985_Transcript_3/4_Confidence_0.667_Length_2484	2484	Q941D0_PlantCyc_MONOMER-13724	443	36.96	349	187	12	1242	2213	58	398	2e-46	182	laccase	Toxicodendron vernicifluum	oligomeric urushiol biosynthesis	lacquer laccase||lacquer laccase
Locus_19985_Transcript_4/4_Confidence_0.667_Length_2186	2186	Q941D0_PlantCyc_MONOMER-13724	443	36.28	339	183	12	1242	2183	58	388	2e-43	172	laccase	Toxicodendron vernicifluum	oligomeric urushiol biosynthesis	lacquer laccase||lacquer laccase
Locus_19987_Transcript_1/2_Confidence_1.000_Length_585	585	Q40310_PlantCyc_MONOMER-4923	312	30.9	178	91	6	49	516	57	224	1e-10	60.8	CHR7	Medicago sativa	flavonoid biosynthesis	chalcone reductase
Locus_19987_Transcript_2/2_Confidence_1.000_Length_567	567	Q40310_PlantCyc_MONOMER-4923	312	30.56	180	93	6	25	498	55	224	9e-11	61.2	CHR7	Medicago sativa	flavonoid biosynthesis	chalcone reductase
Locus_20008_Transcript_1/1_Confidence_1.000_Length_266	266	SGN-U567385_PlantCyc_SGN-U318970-MONOMER	408	77.94	68	15	0	1	204	330	397	8e-27	112	SGN-U318970	Solanum lycopersicum	mevalonate pathway I	MEVALONATE KINASE
Locus_20014_Transcript_1/1_Confidence_1.000_Length_1863	1863	Q675L4_PlantCyc_MONOMER-12742	859	33.55	471	285	10	496	1842	342	806	4e-71	264	TPS-LAS	Picea abies	isopimaric acid biosynthesis	levopimaradiene/abietadiene synthase
Locus_20021_Transcript_1/1_Confidence_1.000_Length_1045	1045	SGN-U581240_PlantCyc_SGN-U314898-MONOMER	178	79.17	168	35	0	33	536	11	178	5e-76	279	SGN-U314898	Solanum lycopersicum	dTDP-L-rhamnose biosynthesis II	DTDP-GLUCOSE 4-6-DEHYDRATASE
Locus_20048_Transcript_2/2_Confidence_1.000_Length_665	665	Q3E8Z8_PlantCyc_AT5G27870-MONOMER	732	35.15	165	93	5	13	477	567	727	3e-11	63.2	AT5G27870	Arabidopsis thaliana	homogalacturonan degradation	pectinesterase
Locus_20061_Transcript_1/3_Confidence_0.667_Length_963	963	Q9ZP06_PlantCyc_AT1G53240-MONOMER	341	81.18	255	43	2	858	106	4	257	3e-113	402	AT1G53240	Arabidopsis thaliana	TCA cycle variation V (plant)	malate dehydrogenase
Locus_20061_Transcript_2/3_Confidence_0.667_Length_1482	1482	Q9ZP06_PlantCyc_AT1G53240-MONOMER	341	81.69	213	35	1	1377	751	4	216	8e-151	346	AT1G53240	Arabidopsis thaliana	TCA cycle variation V (plant)	malate dehydrogenase
Locus_20061_Transcript_3/3_Confidence_0.667_Length_1378	1378	Q9ZP06_PlantCyc_AT1G53240-MONOMER	341	81.71	339	57	2	1273	269	4	341	7e-156	545	AT1G53240	Arabidopsis thaliana	TCA cycle variation V (plant)	malate dehydrogenase
Locus_20078_Transcript_1/3_Confidence_0.714_Length_594	594	SGN-U574008_PlantCyc_SGN-U333155-MONOMER	87	58.18	55	23	0	594	430	14	68	4e-20	80.9	SGN-U333155	Solanum lycopersicum	superoxide radicals degradation	CATALASE
Locus_20078_Transcript_2/3_Confidence_0.714_Length_596	596	SGN-U574008_PlantCyc_SGN-U333155-MONOMER	87	41.28	109	29	1	596	270	14	87	5e-19	89	SGN-U333155	Solanum lycopersicum	superoxide radicals degradation	CATALASE
Locus_20078_Transcript_3/3_Confidence_0.714_Length_491	491	SGN-U574008_PlantCyc_SGN-U333155-MONOMER	87	60.81	74	29	0	491	270	14	87	2e-24	106	SGN-U333155	Solanum lycopersicum	superoxide radicals degradation	CATALASE
Locus_2008_Transcript_1/2_Confidence_1.000_Length_2392	2392	Q67ZF9_PlantCyc_AT3G21500-MONOMER	629	74.17	662	120	3	230	2197	1	617	0	971	AT3G21500	Arabidopsis thaliana	pyridoxal 5'-phosphate biosynthesis	1-deoxy-D-xylulose-5-phosphate synthase
Locus_2008_Transcript_2/2_Confidence_1.000_Length_1644	1644	Q67ZF9_PlantCyc_AT3G21500-MONOMER	629	83.1	361	61	0	367	1449	257	617	8e-178	618	AT3G21500	Arabidopsis thaliana	pyridoxal 5'-phosphate biosynthesis	1-deoxy-D-xylulose-5-phosphate synthase
Locus_20087_Transcript_1/1_Confidence_1.000_Length_668	668	Q42564_PlantCyc_AT4G35000-MONOMER	287	43.88	139	57	4	662	252	168	287	4e-20	92.8	AT4G35000	Arabidopsis thaliana	ascorbate glutathione cycle	L-ascorbate peroxidase
Locus_20103_Transcript_1/2_Confidence_1.000_Length_392	392	Q9C9Z5_PlantCyc_AT3G08610-MONOMER	65	73.68	57	15	0	104	274	3	59	5e-23	100	AT3G08610	Arabidopsis thaliana	aerobic respiration -- electron donor II	complex I
Locus_20103_Transcript_2/2_Confidence_1.000_Length_582	582	Q9C9Z5_PlantCyc_AT3G08610-MONOMER	65	73.68	57	15	0	104	274	3	59	1e-22	100	AT3G08610	Arabidopsis thaliana	aerobic respiration -- electron donor II	complex I
Locus_20104_Transcript_1/2_Confidence_1.000_Length_1639	1639	Q0WUI8_PlantCyc_AT5G54810-MONOMER	470	78.56	471	100	1	31	1443	1	470	0	744	AT5G54810	Arabidopsis thaliana	tryptophan biosynthesis	tryptophan synthase, beta subunit
Locus_20104_Transcript_2/2_Confidence_1.000_Length_1619	1619	Q0WUI8_PlantCyc_AT5G54810-MONOMER	470	78.34	471	101	1	31	1443	1	470	0	742	AT5G54810	Arabidopsis thaliana	tryptophan biosynthesis	tryptophan synthase, beta subunit
Locus_2011_Transcript_1/1_Confidence_1.000_Length_1106	1106	SGN-U578988_PlantCyc_SGN-U333464-MONOMER	760	85.17	290	43	0	1106	237	449	738	1e-143	503	SGN-U333464	Solanum lycopersicum	pentose phosphate pathway (non-oxidative branch)	TRANSKETOLASE
Locus_20110_Transcript_1/2_Confidence_1.000_Length_1564	1564	SGN-U594970_PlantCyc_SGN-U339338-MONOMER	262	78.76	259	55	0	1111	335	1	259	2e-117	417	SGN-U339338	Solanum lycopersicum	tRNA charging pathway	ASPARTATE--TRNA LIGASE
Locus_20110_Transcript_2/2_Confidence_1.000_Length_1568	1568	SGN-U594970_PlantCyc_SGN-U339338-MONOMER	262	78.76	259	55	0	1111	335	1	259	2e-117	417	SGN-U339338	Solanum lycopersicum	tRNA charging pathway	ASPARTATE--TRNA LIGASE
Locus_20115_Transcript_1/7_Confidence_0.333_Length_1012	1012	O23179_PlantCyc_AT4G37070-MONOMER	414	43.07	267	127	1	1012	212	155	396	3e-63	236	AT4G37070	Arabidopsis thaliana	phospholipases	phospholipase A
Locus_20115_Transcript_3/7_Confidence_0.267_Length_937	937	O23179_PlantCyc_AT4G37070-MONOMER	414	47.52	242	127	0	937	212	155	396	9e-67	248	AT4G37070	Arabidopsis thaliana	phospholipases	phospholipase A
Locus_20115_Transcript_4/7_Confidence_0.333_Length_1012	1012	O23179_PlantCyc_AT4G37070-MONOMER	414	43.07	267	127	1	1012	212	155	396	2e-63	237	AT4G37070	Arabidopsis thaliana	phospholipases	phospholipase A
Locus_20115_Transcript_6/7_Confidence_0.333_Length_937	937	O23179_PlantCyc_AT4G37070-MONOMER	414	47.52	242	127	0	937	212	155	396	7e-67	248	AT4G37070	Arabidopsis thaliana	phospholipases	phospholipase A
Locus_20115_Transcript_7/7_Confidence_0.467_Length_1127	1127	O23179_PlantCyc_AT4G37070-MONOMER	414	48.85	305	156	0	1126	212	92	396	1e-87	318	AT4G37070	Arabidopsis thaliana	phospholipases	phospholipase A
Locus_20117_Transcript_1/2_Confidence_1.000_Length_1117	1117	Q9M8L4_PlantCyc_AT1G80460-MONOMER	522	65.75	292	66	2	877	2	4	261	1e-109	390	AT1G80460	Arabidopsis thaliana	glycerol degradation IV	glycerol kinase//carbohydrate kinase
Locus_20117_Transcript_2/2_Confidence_1.000_Length_1042	1042	Q9M8L4_PlantCyc_AT1G80460-MONOMER	522	71.91	267	66	1	802	2	4	261	8e-114	404	AT1G80460	Arabidopsis thaliana	glycerol degradation IV	glycerol kinase//carbohydrate kinase
Locus_20118_Transcript_1/1_Confidence_1.000_Length_1511	1511	Q941D0_PlantCyc_MONOMER-13724	443	44.59	296	148	7	358	1221	110	397	9e-57	216	laccase	Toxicodendron vernicifluum	oligomeric urushiol biosynthesis	lacquer laccase||lacquer laccase
Locus_20121_Transcript_1/1_Confidence_1.000_Length_302	302	Q9FXC1_PlantCyc_AT1G56710-MONOMER	434	41.51	53	29	2	2	160	382	432	2e-08	51.6	AT1G56710	Arabidopsis thaliana	homogalacturonan degradation	polygalacturonase
Locus_20128_Transcript_1/1_Confidence_1.000_Length_547	547	Q9ZRA2_PlantCyc_AT5G54080-MONOMER	461	75.64	156	33	1	1	453	306	461	1e-66	246	AT5G54080	Arabidopsis thaliana	tyrosine degradation I	homogentisate 1,2-dioxygenase
Locus_20157_Transcript_1/1_Confidence_1.000_Length_1446	1446	O22898_PlantCyc_AT2G47240-MONOMER	660	63.61	404	147	0	1	1212	255	658	6e-158	551	AT2G47240	Arabidopsis thaliana	linoleate biosynthesis I (plants)	long-chain-fatty-acid-CoA ligase
Locus_20159_Transcript_1/1_Confidence_1.000_Length_1080	1080	Q9SMN1_PlantCyc_AT3G48680-MONOMER	256	82.3	209	37	0	1062	436	48	256	7e-100	358	AT3G48680	Arabidopsis thaliana	aerobic respiration -- electron donor II	complex I
Locus_20168_Transcript_1/2_Confidence_1.000_Length_846	846	Q38799_PlantCyc_AT5G50850-MONOMER	363	87.12	264	34	0	793	2	24	287	1e-130	460	AT5G50850	Arabidopsis thaliana	acetyl-CoA biosynthesis (from pyruvate)	pyruvate dehydrogenase (acetyl-transferring)
Locus_20168_Transcript_2/2_Confidence_1.000_Length_826	826	Q38799_PlantCyc_AT5G50850-MONOMER	363	86.77	257	34	0	773	3	24	280	6e-127	447	AT5G50850	Arabidopsis thaliana	acetyl-CoA biosynthesis (from pyruvate)	pyruvate dehydrogenase (acetyl-transferring)
Locus_20175_Transcript_1/1_Confidence_1.000_Length_289	289	Q9FF77_PlantCyc_AT5G04970-MONOMER	624	33.33	78	48	2	34	255	17	94	3e-06	44.7	AT5G04970	Arabidopsis thaliana	homogalacturonan degradation	pectinesterase
Locus_20178_Transcript_1/1_Confidence_1.000_Length_645	645	Q0WW21_PlantCyc_AT4G14090-MONOMER	456	35.71	140	80	4	233	643	12	144	5e-20	92.4	AT4G14090	Arabidopsis thaliana	gentiodelphin biosynthesis	anthocyanin 5-O-glucosyltransferase
Locus_20190_Transcript_1/1_Confidence_1.000_Length_349	349	Q9SYK9_PlantCyc_AT1G05680-MONOMER	453	41.74	115	64	2	348	4	169	280	2e-19	88.6	AT1G05680	Arabidopsis thaliana	2,4,6-trinitrotoluene degradation	UDP-glucosyltransferase
Locus_20194_Transcript_1/3_Confidence_0.667_Length_409	409	SGN-U577543_PlantCyc_SGN-U320439-MONOMER	337	73.27	101	25	1	408	106	168	266	3e-39	154	SGN-U320439	Solanum lycopersicum	leucine degradation I	HYDROXYMETHYLGLUTARYL-COA LYASE
Locus_20194_Transcript_2/3_Confidence_0.667_Length_529	529	SGN-U577543_PlantCyc_SGN-U320439-MONOMER	337	73.47	98	24	1	296	3	183	278	4e-38	152	SGN-U320439	Solanum lycopersicum	leucine degradation I	HYDROXYMETHYLGLUTARYL-COA LYASE
Locus_20194_Transcript_3/3_Confidence_0.667_Length_342	342	Q8L7K2_PlantCyc_AT2G26800-MONOMER	433	80.53	113	20	1	341	3	170	280	8e-47	179	AT2G26800	Arabidopsis thaliana	leucine degradation I	hydroxymethylglutaryl-CoA lyase
Locus_20196_Transcript_1/2_Confidence_1.000_Length_1037	1037	Q941D0_PlantCyc_MONOMER-13724	443	31.75	274	149	8	257	1036	56	305	4e-26	113	laccase	Toxicodendron vernicifluum	oligomeric urushiol biosynthesis	lacquer laccase||lacquer laccase
Locus_20196_Transcript_2/2_Confidence_1.000_Length_1173	1173	Q941D0_PlantCyc_MONOMER-13724	443	33.33	291	156	8	257	1087	56	322	2e-32	134	laccase	Toxicodendron vernicifluum	oligomeric urushiol biosynthesis	lacquer laccase||lacquer laccase
Locus_20198_Transcript_1/1_Confidence_1.000_Length_1122	1122	O22765_PlantCyc_AT4G02610-MONOMER	275	78.46	260	56	0	193	972	13	272	3e-117	416	AT4G02610	Arabidopsis thaliana	tryptophan biosynthesis	tryptophan synthase
Locus_202_Transcript_1/4_Confidence_0.429_Length_995	995	Q9SRX3_PlantCyc_AT1G02800-MONOMER	501	43.09	188	101	4	165	719	315	499	6e-37	149	AT1G02800	Arabidopsis thaliana	cellulose biosynthesis	cellulase
Locus_202_Transcript_2/4_Confidence_0.571_Length_1822	1822	Q9SRX3_PlantCyc_AT1G02800-MONOMER	501	41.22	393	194	14	190	1347	34	396	2e-66	248	AT1G02800	Arabidopsis thaliana	cellulose biosynthesis	cellulase
Locus_202_Transcript_3/4_Confidence_0.571_Length_2402	2402	Q9SRX3_PlantCyc_AT1G02800-MONOMER	501	44.52	292	133	10	190	1044	34	303	3e-56	214	AT1G02800	Arabidopsis thaliana	cellulose biosynthesis	cellulase
Locus_202_Transcript_4/4_Confidence_0.571_Length_1923	1923	Q9SRX3_PlantCyc_AT1G02800-MONOMER	501	43.15	496	242	15	190	1647	34	499	2e-98	355	AT1G02800	Arabidopsis thaliana	cellulose biosynthesis	cellulase
Locus_20207_Transcript_1/1_Confidence_1.000_Length_2179	2179	SGN-U568188_PlantCyc_SGN-U318557-MONOMER	556	71.03	504	141	4	430	1926	52	555	0	744	SGN-U318557	Solanum lycopersicum	glycolysis IV (plant cytosol)	PYROPHOSPHATE--FRUCTOSE-6-PHOSPHATE 1-PHOSPHOTRANSFERASE
Locus_20210_Transcript_1/1_Confidence_1.000_Length_273	273	Q84KJ7_PlantCyc_MONOMER-14094	486	82.76	87	15	0	12	272	6	92	2e-40	157	AMT2.1	Oryza sativa	ammonium transport	ammonium transporter
Locus_2022_Transcript_1/1_Confidence_1.000_Length_912	912	P47924_PlantCyc_AT5G64300-MONOMER	543	85.14	249	37	0	911	165	283	531	3e-123	436	AT5G64300	Arabidopsis thaliana	flavin biosynthesis I (bacteria and plants)	GTP cyclohydrolase II/3,4 dihydroxy-2-butanone-4-phosphate synthase
Locus_20221_Transcript_1/1_Confidence_1.000_Length_1036	1036	Q9SLA8_PlantCyc_AT2G05990-MONOMER	390	65.13	261	89	1	259	1035	1	261	2e-91	330	AT2G05990	Arabidopsis thaliana	fatty acid elongation -- saturated	enoyl-[acyl-carrier-protein] reductase
Locus_20232_Transcript_1/4_Confidence_0.429_Length_345	345	SGN-U570746_PlantCyc_SGN-U320050-MONOMER	247	73.75	80	21	0	104	343	121	200	2e-30	125	SGN-U320050	Solanum lycopersicum	branched-chain &alpha;-keto acid dehydrogenase complex	BRANCHED-CHAIN ALPHA KETO-ACID DEHYDROGENASE
Locus_20232_Transcript_2/4_Confidence_0.571_Length_439	439	SGN-U570746_PlantCyc_SGN-U320050-MONOMER	247	60.77	130	44	1	8	397	63	185	5e-41	156	SGN-U320050	Solanum lycopersicum	branched-chain &alpha;-keto acid dehydrogenase complex	BRANCHED-CHAIN ALPHA KETO-ACID DEHYDROGENASE
Locus_20232_Transcript_3/4_Confidence_0.571_Length_465	465	SGN-U570746_PlantCyc_SGN-U320050-MONOMER	247	63.83	141	50	1	44	463	60	200	1e-46	180	SGN-U320050	Solanum lycopersicum	branched-chain &alpha;-keto acid dehydrogenase complex	BRANCHED-CHAIN ALPHA KETO-ACID DEHYDROGENASE
Locus_20232_Transcript_4/4_Confidence_0.571_Length_444	444	SGN-U570746_PlantCyc_SGN-U320050-MONOMER	247	61.38	145	49	1	8	442	63	200	1e-46	179	SGN-U320050	Solanum lycopersicum	branched-chain &alpha;-keto acid dehydrogenase complex	BRANCHED-CHAIN ALPHA KETO-ACID DEHYDROGENASE
Locus_20254_Transcript_1/3_Confidence_0.667_Length_1677	1677	SGN-U563958_PlantCyc_SGN-U315267-MONOMER	421	36.49	285	155	4	452	1228	111	395	5e-51	197	SGN-U315267	Solanum lycopersicum	heme biosynthesis from uroporphyrinogen-III I	UROPORPHYRINOGEN DECARBOXYLASE
Locus_20254_Transcript_2/3_Confidence_0.667_Length_1456	1456	SGN-U563958_PlantCyc_SGN-U315267-MONOMER	421	36.49	285	155	4	320	1096	111	395	4e-51	197	SGN-U315267	Solanum lycopersicum	heme biosynthesis from uroporphyrinogen-III I	UROPORPHYRINOGEN DECARBOXYLASE
Locus_20254_Transcript_3/3_Confidence_0.667_Length_1545	1545	SGN-U563958_PlantCyc_SGN-U315267-MONOMER	421	36.49	285	155	4	320	1096	111	395	4e-51	197	SGN-U315267	Solanum lycopersicum	heme biosynthesis from uroporphyrinogen-III I	UROPORPHYRINOGEN DECARBOXYLASE
Locus_20255_Transcript_1/1_Confidence_1.000_Length_1611	1611	O03042_PlantCyc_ATCG00490-MONOMER	479	92.07	479	38	0	1503	67	1	479	0	928	ATCG00490	Arabidopsis thaliana	photorespiration	RUBISCO
Locus_2027_Transcript_1/1_Confidence_1.000_Length_1626	1626	SGN-U564301_PlantCyc_SGN-U317843-MONOMER	835	70.39	510	148	2	1626	106	326	835	0	732	SGN-U317843	Solanum lycopersicum	tRNA charging pathway	METHIONYL-TRNA SYNTHETASE
Locus_20278_Transcript_1/1_Confidence_1.000_Length_1314	1314	SGN-U577215_PlantCyc_SGN-U313539-MONOMER	305	49.07	324	122	10	1205	258	8	296	2e-74	274	SGN-U313539	Solanum lycopersicum	glycolysis II	PYRUVATE KINASE
Locus_20279_Transcript_1/1_Confidence_1.000_Length_254	254	Q9SZT8_PlantCyc_AT4G37830-MONOMER	632	36.47	85	53	1	1	252	212	296	6e-09	53.5	AT4G37830	Arabidopsis thaliana	aerobic respiration -- electron donor II	complex IV
Locus_20288_Transcript_1/1_Confidence_1.000_Length_944	944	Q3E8Z8_PlantCyc_AT5G27870-MONOMER	732	32.22	180	116	4	695	159	555	729	9e-06	45.8	AT5G27870	Arabidopsis thaliana	homogalacturonan degradation	pectinesterase
Locus_2029_Transcript_1/1_Confidence_1.000_Length_1290	1290	Q9SKP6_PlantCyc_AT2G21170-MONOMER	315	72.06	315	82	2	1288	362	1	315	1e-127	451	AT2G21170	Arabidopsis thaliana	glycolysis II	triose-phosphate isomerase
Locus_203_Transcript_3/3_Confidence_0.778_Length_1878	1878	Q05431_PlantCyc_AT1G07890-MONOMER	250	78.1	137	30	0	1807	1397	1	137	2e-61	231	AT1G07890	Arabidopsis thaliana	ascorbate glutathione cycle	L-ascorbate peroxidase
Locus_20315_Transcript_1/3_Confidence_0.714_Length_1393	1393	Q66QH3_PlantCyc_MONOMER-6803	840	50.5	400	194	3	202	1392	96	494	5e-114	405	DTS2	Oryza sativa	diterpene phytoalexins precursors biosynthesis	9&beta;-pimara-7,15-diene synthase
Locus_20315_Transcript_2/3_Confidence_0.714_Length_1393	1393	Q66QH3_PlantCyc_MONOMER-6803	840	50.5	400	194	3	202	1392	96	494	2e-115	410	DTS2	Oryza sativa	diterpene phytoalexins precursors biosynthesis	9&beta;-pimara-7,15-diene synthase
Locus_20315_Transcript_3/3_Confidence_0.714_Length_1393	1393	Q66QH3_PlantCyc_MONOMER-6803	840	50.5	400	194	3	202	1392	96	494	1e-114	407	DTS2	Oryza sativa	diterpene phytoalexins precursors biosynthesis	9&beta;-pimara-7,15-diene synthase
Locus_20331_Transcript_1/1_Confidence_1.000_Length_1026	1026	Q941D0_PlantCyc_MONOMER-13724	443	40.4	250	126	9	1010	297	162	400	3e-41	163	laccase	Toxicodendron vernicifluum	oligomeric urushiol biosynthesis	lacquer laccase||lacquer laccase
Locus_20335_Transcript_1/1_Confidence_1.000_Length_1367	1367	Q8VZ56_PlantCyc_AT4G25000-MONOMER	423	58.18	428	171	5	49	1326	1	422	5e-149	522	AT4G25000	Arabidopsis thaliana	starch degradation	alpha-amylase
Locus_20349_Transcript_1/1_Confidence_1.000_Length_275	275	Q43073_PlantCyc_MONOMER-14143	549	57.14	56	24	0	1	168	468	523	6e-16	76.6	PH1	Prunus serotina	amygdalin and prunasin degradation	prunasin hydrolase
Locus_20354_Transcript_1/1_Confidence_1.000_Length_724	724	SGN-U578170_PlantCyc_SGN-U314701-MONOMER	160	46.09	115	55	4	129	452	44	158	4e-21	96.3	SGN-U314701	Solanum lycopersicum	photorespiration	ribulose bisphosphate carboxylase/oxygenase
Locus_20357_Transcript_1/2_Confidence_1.000_Length_546	546	Q9ZR27_PlantCyc_MONOMER-12013	460	45.61	171	80	6	19	516	158	320	3e-31	129	PF3R4	Perilla frutescens	gentiodelphin biosynthesis	anthocyanin 5-O-glucosyltransferase||anthocyanin 5-O-glucosyltransferase||anthocyanin 5-O-glucosyltransferase||anthocyanin 5-O-glucosyltransferase
Locus_20357_Transcript_2/2_Confidence_1.000_Length_1060	1060	Q9ZR27_PlantCyc_MONOMER-12013	460	49.19	309	142	8	19	924	158	458	8e-75	275	PF3R4	Perilla frutescens	gentiodelphin biosynthesis	anthocyanin 5-O-glucosyltransferase||anthocyanin 5-O-glucosyltransferase||anthocyanin 5-O-glucosyltransferase||anthocyanin 5-O-glucosyltransferase
Locus_20359_Transcript_1/1_Confidence_1.000_Length_447	447	O64692_PlantCyc_AT2G34555-MONOMER	335	46.75	77	37	1	236	6	13	85	1e-13	70.5	GA2ox3	Arabidopsis thaliana	gibberellin inactivation	gibberellin 2-oxidase||gibberellin 2-oxidase||gibberellin 2-oxidase
Locus_20360_Transcript_1/1_Confidence_1.000_Length_2088	2088	P47924_PlantCyc_AT5G64300-MONOMER	543	71.46	508	135	4	1827	307	37	535	0	706	AT5G64300	Arabidopsis thaliana	flavin biosynthesis I (bacteria and plants)	GTP cyclohydrolase II/3,4 dihydroxy-2-butanone-4-phosphate synthase
Locus_20399_Transcript_1/2_Confidence_1.000_Length_1904	1904	Q9FNN1_PlantCyc_AT5G08570-MONOMER	510	83.53	510	84	0	201	1730	1	510	0	864	AT5G08570	Arabidopsis thaliana	glycolysis II	pyruvate kinase
Locus_20399_Transcript_2/2_Confidence_1.000_Length_1893	1893	Q9FNN1_PlantCyc_AT5G08570-MONOMER	510	83.53	510	84	0	190	1719	1	510	0	864	AT5G08570	Arabidopsis thaliana	glycolysis II	pyruvate kinase
Locus_204_Transcript_1/3_Confidence_0.500_Length_320	320	Q8S4F6_PlantCyc_AT5G01220-MONOMER	510	89.09	55	6	0	156	320	162	216	8e-24	102	AT5G01220	Arabidopsis thaliana	sulfolipid biosynthesis	UDP-sulfoquinovose:DAG sulfoquinovosyltransferase
Locus_204_Transcript_2/3_Confidence_0.667_Length_315	315	Q8S4F6_PlantCyc_AT5G01220-MONOMER	510	65.48	84	26	2	3	245	148	231	3e-23	100	AT5G01220	Arabidopsis thaliana	sulfolipid biosynthesis	UDP-sulfoquinovose:DAG sulfoquinovosyltransferase
Locus_204_Transcript_3/3_Confidence_0.500_Length_209	209	Q8S4F6_PlantCyc_AT5G01220-MONOMER	510	86.96	69	9	0	3	209	148	216	6e-30	123	AT5G01220	Arabidopsis thaliana	sulfolipid biosynthesis	UDP-sulfoquinovose:DAG sulfoquinovosyltransferase
Locus_20402_Transcript_1/1_Confidence_1.000_Length_1148	1148	Q6WAU0_PlantCyc_MONOMER-6685	342	58.72	327	131	4	1146	172	18	342	5e-107	382	PR	Mentha x piperita	menthol biosynthesis	(+)-pulegone reductase||(+)-pulegone reductase
Locus_2041_Transcript_10/12_Confidence_0.455_Length_2062	2062	Q9SZT8_PlantCyc_AT4G37830-MONOMER	632	45.08	366	198	3	444	1535	268	632	7e-92	333	AT4G37830	Arabidopsis thaliana	aerobic respiration -- electron donor II	complex IV
Locus_2041_Transcript_11/12_Confidence_0.606_Length_3260	3260	Q9SZT8_PlantCyc_AT4G37830-MONOMER	632	45.08	366	198	3	1642	2733	268	632	1e-91	333	AT4G37830	Arabidopsis thaliana	aerobic respiration -- electron donor II	complex IV
Locus_2041_Transcript_12/12_Confidence_0.606_Length_3259	3259	Q9SZT8_PlantCyc_AT4G37830-MONOMER	632	45.08	366	198	3	1641	2732	268	632	1e-91	333	AT4G37830	Arabidopsis thaliana	aerobic respiration -- electron donor II	complex IV
Locus_2041_Transcript_4/12_Confidence_0.606_Length_3262	3262	Q9SZT8_PlantCyc_AT4G37830-MONOMER	632	45.08	366	199	2	1641	2735	268	632	8e-93	337	AT4G37830	Arabidopsis thaliana	aerobic respiration -- electron donor II	complex IV
Locus_2041_Transcript_6/12_Confidence_0.606_Length_3262	3262	Q9SZT8_PlantCyc_AT4G37830-MONOMER	632	45.08	366	198	3	1641	2732	268	632	1e-91	333	AT4G37830	Arabidopsis thaliana	aerobic respiration -- electron donor II	complex IV
Locus_2041_Transcript_8/12_Confidence_0.576_Length_3259	3259	Q9SZT8_PlantCyc_AT4G37830-MONOMER	632	44.81	366	199	3	1641	2732	268	632	3e-90	328	AT4G37830	Arabidopsis thaliana	aerobic respiration -- electron donor II	complex IV
Locus_2042_Transcript_1/1_Confidence_1.000_Length_2840	2840	P56778_PlantCyc_ATCG00280-MONOMER	461	96.96	460	14	0	1382	2761	1	460	0	934	PsbC	Arabidopsis thaliana	photosynthesis light reactions	photosystem II
Locus_20433_Transcript_1/1_Confidence_1.000_Length_781	781	P18417_PlantCyc_MONOMER-11582	352	34.03	144	90	5	764	342	134	275	8e-17	82	STR1	Catharanthus roseus	camptothecin biosynthesis	strictosidine synthase
Locus_20439_Transcript_1/1_Confidence_1.000_Length_1987	1987	SGN-U586529_PlantCyc_SGN-U316758-MONOMER	198	36.73	147	76	4	1982	1563	1	137	2e-21	99.4	SGN-U316758	Solanum lycopersicum	photorespiration	hydroxypyruvate reductase
Locus_20441_Transcript_1/4_Confidence_0.600_Length_1375	1375	SGN-U584573_PlantCyc_SGN-U330723-MONOMER	295	87	277	35	1	3	833	20	295	1e-146	514	SGN-U330723	Solanum lycopersicum	tRNA charging pathway	TRYPTOPHANYL-TRNA SYNTHETASE
Locus_20441_Transcript_2/4_Confidence_0.600_Length_1375	1375	SGN-U584573_PlantCyc_SGN-U330723-MONOMER	295	85.92	277	38	1	3	833	20	295	3e-145	509	SGN-U330723	Solanum lycopersicum	tRNA charging pathway	TRYPTOPHANYL-TRNA SYNTHETASE
Locus_20441_Transcript_3/4_Confidence_0.700_Length_1655	1655	SGN-U584573_PlantCyc_SGN-U330723-MONOMER	295	86.17	282	38	1	268	1113	15	295	7e-148	518	SGN-U330723	Solanum lycopersicum	tRNA charging pathway	TRYPTOPHANYL-TRNA SYNTHETASE
Locus_20441_Transcript_4/4_Confidence_0.600_Length_1375	1375	SGN-U584573_PlantCyc_SGN-U330723-MONOMER	295	87	277	35	1	3	833	20	295	1e-146	514	SGN-U330723	Solanum lycopersicum	tRNA charging pathway	TRYPTOPHANYL-TRNA SYNTHETASE
Locus_20449_Transcript_1/1_Confidence_1.000_Length_227	227	Q9FZ80_PlantCyc_AT1G18590-MONOMER	346	37.33	75	46	1	2	226	94	167	5e-10	57	AT1G18590	Arabidopsis thaliana	glucosinolate biosynthesis from hexahomomethionine	desulfoglucosinolate sulfotransferase
Locus_20474_Transcript_1/2_Confidence_1.000_Length_1223	1223	Q9M2U2_PlantCyc_AT3G55360-MONOMER	310	76.45	310	73	0	63	992	1	310	5e-150	525	AT3G55360	Arabidopsis thaliana	very long chain fatty acid biosynthesis	enoyl-CoA reductase
Locus_20483_Transcript_1/1_Confidence_1.000_Length_1936	1936	Q94AA4_PlantCyc_AT4G26270-MONOMER	489	78.87	478	99	2	1681	248	9	484	0	752	AT4G26270	Arabidopsis thaliana	glycolysis II	6-phosphofructokinase
Locus_2049_Transcript_3/3_Confidence_0.714_Length_3392	3392	Q941D0_PlantCyc_MONOMER-13724	443	45.92	294	142	8	2078	2929	110	396	8e-59	224	laccase	Toxicodendron vernicifluum	oligomeric urushiol biosynthesis	lacquer laccase||lacquer laccase
Locus_205_Transcript_2/2_Confidence_1.000_Length_404	404	Q8S4F6_PlantCyc_AT5G01220-MONOMER	510	80	90	18	0	271	2	87	176	2e-37	148	AT5G01220	Arabidopsis thaliana	sulfolipid biosynthesis	UDP-sulfoquinovose:DAG sulfoquinovosyltransferase
Locus_20520_Transcript_1/1_Confidence_1.000_Length_1286	1286	O80952_PlantCyc_AT2G39290-MONOMER	296	73.13	201	51	1	210	812	98	295	5e-80	293	AT2G39290	Arabidopsis thaliana	cardiolipin biosynthesis II	CDP-diacylglycerol glycerol-3-phosphate 3-phosphatidyltransferase
Locus_2053_Transcript_1/2_Confidence_1.000_Length_1111	1111	Q9SYK9_PlantCyc_AT1G05680-MONOMER	453	56.39	227	97	1	740	60	229	453	1e-75	278	AT1G05680	Arabidopsis thaliana	2,4,6-trinitrotoluene degradation	UDP-glucosyltransferase
Locus_2053_Transcript_2/2_Confidence_1.000_Length_924	924	Q9SYK9_PlantCyc_AT1G05680-MONOMER	453	51.04	288	138	2	923	60	169	453	4e-85	309	AT1G05680	Arabidopsis thaliana	2,4,6-trinitrotoluene degradation	UDP-glucosyltransferase
Locus_2054_Transcript_1/1_Confidence_1.000_Length_856	856	Q9XF43_PlantCyc_AT1G68530-MONOMER	497	74.82	282	70	1	845	3	5	286	7e-126	444	AT1G68530	Arabidopsis thaliana	very long chain fatty acid biosynthesis	fatty acid elongase||3-ketoacyl-CoA synthase||fatty acid elongase
Locus_20540_Transcript_1/1_Confidence_1.000_Length_337	337	P54968_PlantCyc_AT3G02875-MONOMER	442	32.81	64	43	0	192	1	26	89	1e-07	49.3	AT3G02875	Arabidopsis thaliana	IAA biosynthesis II	indole-3-acetyl-leu hydrolase
Locus_20543_Transcript_1/1_Confidence_1.000_Length_1005	1005	O22436_PlantCyc_MONOMER-11779	426	91.05	257	23	0	10	780	170	426	2e-131	463	CHLI	Nicotiana tabacum	chlorophyllide a biosynthesis I	magnesium chelatase
Locus_20552_Transcript_1/3_Confidence_0.500_Length_748	748	Q941D0_PlantCyc_MONOMER-13724	443	35.48	155	93	4	24	473	243	395	3e-16	80.1	laccase	Toxicodendron vernicifluum	oligomeric urushiol biosynthesis	lacquer laccase||lacquer laccase
Locus_20552_Transcript_2/3_Confidence_0.667_Length_336	336	Q941D0_PlantCyc_MONOMER-13724	443	42.73	110	54	3	6	335	192	292	3e-17	81.3	laccase	Toxicodendron vernicifluum	oligomeric urushiol biosynthesis	lacquer laccase||lacquer laccase
Locus_20552_Transcript_3/3_Confidence_0.667_Length_907	907	Q941D0_PlantCyc_MONOMER-13724	443	35.51	214	123	6	6	632	192	395	2e-25	110	laccase	Toxicodendron vernicifluum	oligomeric urushiol biosynthesis	lacquer laccase||lacquer laccase
Locus_20554_Transcript_1/3_Confidence_0.643_Length_566	566	Q941D0_PlantCyc_MONOMER-13724	443	40.94	149	81	2	5	436	251	397	3e-23	102	laccase	Toxicodendron vernicifluum	oligomeric urushiol biosynthesis	lacquer laccase||lacquer laccase
Locus_20554_Transcript_2/3_Confidence_0.643_Length_557	557	Q941D0_PlantCyc_MONOMER-13724	443	40.94	149	81	2	5	436	251	397	3e-23	102	laccase	Toxicodendron vernicifluum	oligomeric urushiol biosynthesis	lacquer laccase||lacquer laccase
Locus_20554_Transcript_3/3_Confidence_0.857_Length_557	557	Q941D0_PlantCyc_MONOMER-13724	443	40.94	149	81	2	5	436	251	397	3e-23	102	laccase	Toxicodendron vernicifluum	oligomeric urushiol biosynthesis	lacquer laccase||lacquer laccase
Locus_20563_Transcript_1/1_Confidence_1.000_Length_1104	1104	Q8VZB2_PlantCyc_AT5G10480-MONOMER	221	80.37	219	43	0	975	319	1	219	7e-101	362	AT5G10480	Arabidopsis thaliana	fatty acid &beta;-oxidation IV (unsaturated, even number)	enoyl-CoA hydratase
Locus_20575_Transcript_1/2_Confidence_1.000_Length_402	402	Q9LUZ6_PlantCyc_AT5G58600-MONOMER	402	37.86	140	75	3	400	14	225	363	7e-24	103	UDP glycosyltransferase	Arabidopsis thaliana	cytokinins-O-glucoside biosynthesis	UDP glycosyltransferase
Locus_20575_Transcript_2/2_Confidence_1.000_Length_498	498	Q9LUZ6_PlantCyc_AT5G58600-MONOMER	402	30.81	172	75	4	496	14	225	363	1e-18	87.4	UDP glycosyltransferase	Arabidopsis thaliana	cytokinins-O-glucoside biosynthesis	UDP glycosyltransferase
Locus_20580_Transcript_1/1_Confidence_1.000_Length_833	833	O81236_PlantCyc_AT5G18100-MONOMER	162	72.67	161	40	2	770	288	1	157	3e-64	239	AT5G18100	Arabidopsis thaliana	superoxide radicals degradation	copper, zinc superoxide dismutase
Locus_20581_Transcript_3/3_Confidence_0.714_Length_1129	1129	Q941D0_PlantCyc_MONOMER-13724	443	40.21	194	103	7	568	1128	102	289	5e-27	116	laccase	Toxicodendron vernicifluum	oligomeric urushiol biosynthesis	lacquer laccase||lacquer laccase
Locus_20591_Transcript_1/1_Confidence_1.000_Length_636	636	P60620_PlantCyc_ATMG01360-MONOMER	527	65.85	205	68	1	610	2	10	214	2e-73	269	COX1	Arabidopsis thaliana	aerobic respiration -- electron donor II	complex IV
Locus_20602_Transcript_1/1_Confidence_1.000_Length_1388	1388	SGN-U563133_PlantCyc_SGN-U322453-MONOMER	336	67.24	293	92	1	1295	417	48	336	2e-111	397	SGN-U322453	Solanum lycopersicum	glycolysis II	FRUCTOSE-BISPHOSPHATASE
Locus_20616_Transcript_1/2_Confidence_1.000_Length_1461	1461	Q9SN95_PlantCyc_AT3G46440-MONOMER	341	82.32	362	40	1	1324	239	3	340	6e-174	605	AT3G46440	Arabidopsis thaliana	UDP-D-xylose biosynthesis	UDP-glucuronate decarboxylase
Locus_20616_Transcript_2/2_Confidence_1.000_Length_1389	1389	Q9SN95_PlantCyc_AT3G46440-MONOMER	341	88.17	338	40	0	1252	239	3	340	5e-178	618	AT3G46440	Arabidopsis thaliana	UDP-D-xylose biosynthesis	UDP-glucuronate decarboxylase
Locus_20621_Transcript_2/2_Confidence_1.000_Length_856	856	SGN-U563958_PlantCyc_SGN-U315267-MONOMER	421	32.14	168	104	4	855	364	247	408	1e-15	78.6	SGN-U315267	Solanum lycopersicum	heme biosynthesis from uroporphyrinogen-III I	UROPORPHYRINOGEN DECARBOXYLASE
Locus_20631_Transcript_1/3_Confidence_0.600_Length_925	925	Q70T29_PlantCyc_MONOMER-12425	375	40.09	212	123	3	106	735	162	371	3e-36	147	nBMT	Bixa orellana	bixin biosynthesis	bixin methyltransferase||norbixin methyltransferase
Locus_20631_Transcript_2/3_Confidence_0.400_Length_708	708	Q70T29_PlantCyc_MONOMER-12425	375	32.5	120	80	1	159	518	253	371	6e-14	72.4	nBMT	Bixa orellana	bixin biosynthesis	bixin methyltransferase||norbixin methyltransferase
Locus_20631_Transcript_3/3_Confidence_0.600_Length_1334	1334	Q70T29_PlantCyc_MONOMER-12425	375	42.74	372	205	6	44	1144	3	371	2e-75	278	nBMT	Bixa orellana	bixin biosynthesis	bixin methyltransferase||norbixin methyltransferase
Locus_20636_Transcript_1/1_Confidence_1.000_Length_1180	1180	Q941D0_PlantCyc_MONOMER-13724	443	42.98	235	106	6	1	666	204	423	1e-45	178	laccase	Toxicodendron vernicifluum	oligomeric urushiol biosynthesis	lacquer laccase||lacquer laccase
Locus_20654_Transcript_1/2_Confidence_1.000_Length_768	768	Q9SE93_PlantCyc_MONOMER-7725	264	42.42	198	109	4	767	189	65	262	1e-42	167	PNAE	Rauvolfia serpentina	ajmaline and sarpagine biosynthesis	polyneuridine aldehyde esterase
Locus_20654_Transcript_2/2_Confidence_1.000_Length_768	768	Q9SE93_PlantCyc_MONOMER-7725	264	42.93	198	108	4	767	189	65	262	5e-43	169	PNAE	Rauvolfia serpentina	ajmaline and sarpagine biosynthesis	polyneuridine aldehyde esterase
Locus_20674_Transcript_1/1_Confidence_1.000_Length_746	746	SGN-U580380_PlantCyc_SGN-U314708-MONOMER	314	58.95	190	73	1	746	177	116	300	8e-67	248	SGN-U314708	Solanum lycopersicum	photorespiration	ribulose bisphosphate carboxylase/oxygenase
Locus_20675_Transcript_1/1_Confidence_1.000_Length_1002	1002	SGN-U577467_PlantCyc_SGN-U313719-MONOMER	271	65.54	267	83	2	929	150	5	269	8e-101	361	SGN-U313719	Solanum lycopersicum	tRNA charging pathway	VALINE--TRNA LIGASE
Locus_20679_Transcript_1/1_Confidence_1.000_Length_731	731	Q9SAK4_PlantCyc_AT1G79440-MONOMER	528	30.51	177	121	1	199	723	57	233	6e-20	92.4	AT1G79440	Arabidopsis thaliana	glutamate degradation IV	succinic semialdehyde dehydrogenase
Locus_20697_Transcript_1/1_Confidence_1.000_Length_1749	1749	O82662_PlantCyc_AT2G20420-MONOMER	421	86.6	418	56	0	221	1474	1	418	0	722	AT2G20420	Arabidopsis thaliana	TCA cycle variation V (plant)	succinate-CoA ligase (GDP-forming)
Locus_20713_Transcript_1/2_Confidence_1.000_Length_1546	1546	O80585_PlantCyc_AT2G44160-MONOMER	594	76.87	467	107	1	1545	148	128	594	0	766	AT2G44160	Arabidopsis thaliana	formylTHF biosynthesis II	5,10-methylenetetrahydrofolate reductase
Locus_20713_Transcript_2/2_Confidence_1.000_Length_1142	1142	O80585_PlantCyc_AT2G44160-MONOMER	594	71.24	226	65	0	825	148	369	594	2e-95	343	AT2G44160	Arabidopsis thaliana	formylTHF biosynthesis II	5,10-methylenetetrahydrofolate reductase
Locus_20727_Transcript_1/1_Confidence_1.000_Length_3329	3329	O80738_PlantCyc_AT1G60140-MONOMER	861	60.86	856	323	4	600	3158	1	847	0	1073	TPS10	Arabidopsis thaliana	bergamotene biosynthesis I	sesquiterpene synthase
Locus_20728_Transcript_1/1_Confidence_1.000_Length_674	674	Q84N56_PlantCyc_MONOMER-9602	375	60.49	162	64	0	672	187	214	375	4e-55	209	BANMT1	Limonium latifolium	&beta;-alanine betaine biosynthesis	N-methyltransferase||N-methyltransferase||N-methyltransferase
Locus_20742_Transcript_1/1_Confidence_1.000_Length_1485	1485	SGN-U562906_PlantCyc_SGN-U319168-MONOMER	247	68.53	232	71	1	1129	440	15	246	1e-88	321	SGN-U319168	Solanum lycopersicum	ornithine biosynthesis	N-ACETYL-GAMMA-GLUTAMYL-PHOSPHATE REDUCTASE
Locus_20747_Transcript_2/2_Confidence_1.000_Length_547	547	SGN-U580979_PlantCyc_SGN-U313317-MONOMER	197	46.67	105	45	3	297	10	82	184	2e-17	83.6	SGN-U313317	Solanum lycopersicum	starch degradation	BETA-AMYLASE
Locus_20753_Transcript_1/1_Confidence_1.000_Length_549	549	SGN-U573256_PlantCyc_SGN-U320303-MONOMER	252	66.27	169	52	3	512	9	1	165	7e-61	227	SGN-U320303	Solanum lycopersicum	leucopelargonidin and leucocyanidin biosynthesis	FLAVONOID 3'-HYDROXYLASE
Locus_20760_Transcript_1/2_Confidence_1.000_Length_867	867	O81884_PlantCyc_AT4G33670-MONOMER	319	75.78	256	62	0	1	768	22	277	1e-112	400	AT4G33670	Arabidopsis thaliana	ascorbate biosynthesis I (L-galactose pathway)	L-galactose dehydrogenase
Locus_20760_Transcript_2/2_Confidence_1.000_Length_1052	1052	O81884_PlantCyc_AT4G33670-MONOMER	319	74.75	297	75	0	1	891	22	318	2e-129	456	AT4G33670	Arabidopsis thaliana	ascorbate biosynthesis I (L-galactose pathway)	L-galactose dehydrogenase
Locus_20765_Transcript_1/1_Confidence_1.000_Length_2058	2058	SGN-U585786_PlantCyc_SGN-U317966-MONOMER	474	81.88	469	85	0	206	1612	4	472	0	796	SGN-U317966	Solanum lycopersicum	TCA cycle variation V (plant)	CITRATE SYNTHASE
Locus_20766_Transcript_1/1_Confidence_1.000_Length_317	317	SGN-U576714_PlantCyc_SGN-U318227-MONOMER	283	63.41	82	29	1	2	244	200	281	1e-22	99	SGN-U318227	Solanum lycopersicum	trehalose biosynthesis I	TREHALOSE-6-PHOSPHATE SYNTHASE
Locus_20778_Transcript_1/2_Confidence_1.000_Length_1339	1339	Q8VZB8_PlantCyc_AT5G55810-MONOMER	158	60	155	62	0	665	1129	1	155	1e-52	202	AT5G55810	Arabidopsis thaliana	NAD biosynthesis I (from aspartate)	nicotinamide-nucleotide adenylyltransferase//nicotinate-nucleotide adenylyltransferase
Locus_20778_Transcript_2/2_Confidence_1.000_Length_1005	1005	Q8VZB8_PlantCyc_AT5G55810-MONOMER	158	60	155	62	0	331	795	1	155	8e-53	202	AT5G55810	Arabidopsis thaliana	NAD biosynthesis I (from aspartate)	nicotinamide-nucleotide adenylyltransferase//nicotinate-nucleotide adenylyltransferase
Locus_20780_Transcript_1/2_Confidence_1.000_Length_901	901	Q3E8Z8_PlantCyc_AT5G27870-MONOMER	732	33.94	165	91	6	159	629	573	727	3e-07	50.4	AT5G27870	Arabidopsis thaliana	homogalacturonan degradation	pectinesterase
Locus_20780_Transcript_2/2_Confidence_1.000_Length_901	901	Q3E8Z8_PlantCyc_AT5G27870-MONOMER	732	33.94	165	91	6	159	629	573	727	2e-07	51.2	AT5G27870	Arabidopsis thaliana	homogalacturonan degradation	pectinesterase
Locus_20791_Transcript_1/1_Confidence_1.000_Length_1752	1752	SGN-U583981_PlantCyc_SGN-U318222-MONOMER	570	65.89	384	131	0	5	1156	168	551	4e-152	533	SGN-U318222	Solanum lycopersicum	trehalose biosynthesis I	TREHALOSE-6-PHOSPHATE SYNTHASE
Locus_20795_Transcript_1/1_Confidence_1.000_Length_2071	2071	Q9FV67_PlantCyc_MONOMER-12555	505	73.16	503	135	0	328	1836	2	504	0	775	FAE1	Limnanthes alba	very long chain fatty acid biosynthesis	3-ketoacyl-CoA synthase
Locus_208_Transcript_1/3_Confidence_0.714_Length_1001	1001	Q501F7_PlantCyc_AT1G21440-MONOMER	336	56.41	234	62	2	1	696	134	329	4e-69	256	AT1G21440	Arabidopsis thaliana	glyoxylate cycle	isocitrate lyase
Locus_208_Transcript_3/3_Confidence_0.571_Length_887	887	Q501F7_PlantCyc_AT1G21440-MONOMER	336	67.35	196	62	1	1	582	134	329	8e-75	275	AT1G21440	Arabidopsis thaliana	glyoxylate cycle	isocitrate lyase
Locus_20808_Transcript_1/1_Confidence_1.000_Length_1803	1803	Q9SZT8_PlantCyc_AT4G37830-MONOMER	632	34.75	377	211	3	1177	152	256	632	3e-66	248	AT4G37830	Arabidopsis thaliana	aerobic respiration -- electron donor II	complex IV
Locus_20809_Transcript_1/2_Confidence_1.000_Length_2034	2034	SGN-U570573_PlantCyc_SGN-U320482-MONOMER	643	79.14	604	122	2	115	1923	43	643	0	970	SGN-U320482	Solanum lycopersicum	TCA cycle variation V (plant)	MALATE OXIDOREDUCTASE
Locus_20809_Transcript_2/2_Confidence_1.000_Length_989	989	SGN-U570573_PlantCyc_SGN-U320482-MONOMER	643	84.62	234	35	1	115	813	43	276	2e-116	413	SGN-U320482	Solanum lycopersicum	TCA cycle variation V (plant)	MALATE OXIDOREDUCTASE
Locus_20810_Transcript_1/1_Confidence_1.000_Length_1232	1232	Q29Q34_PlantCyc_AT5G19440-MONOMER	326	71.43	315	89	1	2	943	12	326	4e-128	452	AT5G19440	Arabidopsis thaliana	phenylalanine degradation III	phenylacetaldehyde reductase
Locus_20828_Transcript_1/1_Confidence_1.000_Length_2111	2111	O23627_PlantCyc_AT1G29880-MONOMER	729	81.21	628	116	1	2	1885	104	729	0	1046	AT1G29880	Arabidopsis thaliana	tRNA charging pathway	glycine-tRNA ligase
Locus_20833_Transcript_1/1_Confidence_1.000_Length_639	639	Q8H1L1_PlantCyc_MONOMER-13710	159	34.59	159	103	1	636	160	1	158	4e-21	95.9	Hyp-1	Hypericum perforatum	hypericin biosynthesis	phenolic oxidative coupling protein||phenolic oxidative coupling protein||phenolic oxidative coupling protein||phenolic oxidative coupling protein
Locus_20839_Transcript_1/1_Confidence_1.000_Length_802	802	Q9FJW4_PlantCyc_AT5G67590-MONOMER	154	75.94	133	30	1	132	524	22	154	5e-55	209	AT5G67590	Arabidopsis thaliana	aerobic respiration -- electron donor II	complex I
Locus_2084_Transcript_1/1_Confidence_1.000_Length_1539	1539	O82662_PlantCyc_AT2G20420-MONOMER	421	85.51	421	61	0	1389	127	1	421	0	715	AT2G20420	Arabidopsis thaliana	TCA cycle variation V (plant)	succinate-CoA ligase (GDP-forming)
Locus_20845_Transcript_1/1_Confidence_1.000_Length_3137	3137	SGN-U581378_PlantCyc_SGN-U313985-MONOMER	420	31.46	213	78	12	490	23	216	417	5e-14	75.1	SGN-U313985	Solanum lycopersicum	scopoletin biosynthesis	CAFFEOYL-COA O-METHYLTRANSFERASE
Locus_20847_Transcript_1/3_Confidence_0.750_Length_1624	1624	Q9SE93_PlantCyc_MONOMER-7725	264	36.86	255	153	5	646	1395	11	262	5e-35	144	PNAE	Rauvolfia serpentina	ajmaline and sarpagine biosynthesis	polyneuridine aldehyde esterase
Locus_20847_Transcript_3/3_Confidence_0.750_Length_1901	1901	Q9SE93_PlantCyc_MONOMER-7725	264	36.86	255	153	5	923	1672	11	262	5e-35	144	PNAE	Rauvolfia serpentina	ajmaline and sarpagine biosynthesis	polyneuridine aldehyde esterase
Locus_20849_Transcript_1/1_Confidence_1.000_Length_544	544	Q941D0_PlantCyc_MONOMER-13724	443	59.41	101	41	0	4	306	300	400	7e-29	121	laccase	Toxicodendron vernicifluum	oligomeric urushiol biosynthesis	lacquer laccase||lacquer laccase
Locus_20853_Transcript_1/1_Confidence_1.000_Length_2026	2026	Q941D0_PlantCyc_MONOMER-13724	443	41.24	291	158	6	871	1722	111	395	2e-55	212	laccase	Toxicodendron vernicifluum	oligomeric urushiol biosynthesis	lacquer laccase||lacquer laccase
Locus_20865_Transcript_1/1_Confidence_1.000_Length_2026	2026	Q94KE3_PlantCyc_AT3G52990-MONOMER	527	88.61	527	60	0	1839	259	1	527	0	932	AT3G52990	Arabidopsis thaliana	glycolysis II	pyruvate kinase
Locus_20894_Transcript_1/2_Confidence_1.000_Length_218	218	P50162_PlantCyc_MONOMER-13848	273	60	70	28	0	9	218	35	104	6e-19	86.7	TR-I	Coptis japonica	hyoscyamine and scopolamine biosynthesis	tropinone reductase
Locus_20894_Transcript_2/2_Confidence_1.000_Length_255	255	P50162_PlantCyc_MONOMER-13848	273	64.71	85	30	0	1	255	20	104	6e-27	113	TR-I	Coptis japonica	hyoscyamine and scopolamine biosynthesis	tropinone reductase
Locus_20916_Transcript_2/3_Confidence_0.714_Length_691	691	Q941D0_PlantCyc_MONOMER-13724	443	40.58	138	73	5	406	2	94	225	7e-19	88.6	laccase	Toxicodendron vernicifluum	oligomeric urushiol biosynthesis	lacquer laccase||lacquer laccase
Locus_20938_Transcript_1/1_Confidence_1.000_Length_1403	1403	Q941D0_PlantCyc_MONOMER-13724	443	37.75	347	189	10	71	1078	78	408	5e-53	203	laccase	Toxicodendron vernicifluum	oligomeric urushiol biosynthesis	lacquer laccase||lacquer laccase
Locus_2094_Transcript_1/1_Confidence_1.000_Length_2085	2085	Q94AA4_PlantCyc_AT4G26270-MONOMER	489	79.38	480	93	2	287	1726	1	474	0	769	AT4G26270	Arabidopsis thaliana	glycolysis II	6-phosphofructokinase
Locus_20944_Transcript_1/2_Confidence_1.000_Length_557	557	Q8VZU3_PlantCyc_AT5G09640-MONOMER	465	43.1	174	98	1	3	521	94	267	3e-43	169	AT5G09640	Arabidopsis thaliana	sinapate ester biosynthesis	sinapoylglucose:choline-O-sinapoyltransferase//serine carboxypeptidase
Locus_20944_Transcript_2/2_Confidence_1.000_Length_488	488	Q8VZU3_PlantCyc_AT5G09640-MONOMER	465	43.05	151	85	1	3	452	117	267	4e-37	148	AT5G09640	Arabidopsis thaliana	sinapate ester biosynthesis	sinapoylglucose:choline-O-sinapoyltransferase//serine carboxypeptidase
Locus_20960_Transcript_1/1_Confidence_1.000_Length_933	933	O82796_PlantCyc_AT1G18640-MONOMER	295	73.39	248	66	0	6	749	47	294	3e-103	369	AT1G18640	Arabidopsis thaliana	serine biosynthesis	phosphoserine phosphatase
Locus_20965_Transcript_1/1_Confidence_1.000_Length_1287	1287	O82663_PlantCyc_AT5G66760-MONOMER	634	93.25	415	27	1	1242	1	29	443	0	796	AT5G66760	Arabidopsis thaliana	TCA cycle variation V (plant)	complex II
Locus_2098_Transcript_1/3_Confidence_0.333_Length_1517	1517	P33157_PlantCyc_AT3G57260-MONOMER	339	37.11	318	186	7	1337	387	32	336	1e-55	212	AT3G57260	Arabidopsis thaliana	cellulose biosynthesis	glucan 1,3-beta-glucosidase
Locus_2098_Transcript_2/3_Confidence_0.667_Length_1623	1623	P33157_PlantCyc_AT3G57260-MONOMER	339	37.11	318	186	7	1443	493	32	336	1e-55	212	AT3G57260	Arabidopsis thaliana	cellulose biosynthesis	glucan 1,3-beta-glucosidase
Locus_2098_Transcript_3/3_Confidence_0.500_Length_1637	1637	P33157_PlantCyc_AT3G57260-MONOMER	339	37.11	318	186	7	1457	507	32	336	1e-55	212	AT3G57260	Arabidopsis thaliana	cellulose biosynthesis	glucan 1,3-beta-glucosidase
Locus_20988_Transcript_1/2_Confidence_1.000_Length_506	506	Q94FM7_PlantCyc_EAH-MONOMER	504	56.15	130	56	1	1	390	373	501	1e-41	163	EAH	Nicotiana tabacum	capsidiol biosynthesis	3-deoxycapsidiol hydroxylase||5-epi-aristolochene hydroxylase||1-deoxycapsidiol hydroxylase||5-epi-aristolochene hydroxylase
Locus_20988_Transcript_2/2_Confidence_1.000_Length_506	506	Q94FM7_PlantCyc_EAH-MONOMER	504	55.38	130	57	1	1	390	373	501	4e-41	161	EAH	Nicotiana tabacum	capsidiol biosynthesis	3-deoxycapsidiol hydroxylase||5-epi-aristolochene hydroxylase||1-deoxycapsidiol hydroxylase||5-epi-aristolochene hydroxylase
Locus_20989_Transcript_1/1_Confidence_1.000_Length_749	749	P47924_PlantCyc_AT5G64300-MONOMER	543	57.06	163	60	3	262	744	54	208	2e-43	170	AT5G64300	Arabidopsis thaliana	flavin biosynthesis I (bacteria and plants)	GTP cyclohydrolase II/3,4 dihydroxy-2-butanone-4-phosphate synthase
Locus_21005_Transcript_1/4_Confidence_0.667_Length_1328	1328	SGN-U577382_PlantCyc_SGN-U313986-MONOMER	249	82.64	144	25	0	565	996	106	249	8e-120	256	SGN-U313986	Solanum lycopersicum	scopoletin biosynthesis	CAFFEOYL-COA O-METHYLTRANSFERASE
Locus_21005_Transcript_2/4_Confidence_0.667_Length_742	742	SGN-U577382_PlantCyc_SGN-U313986-MONOMER	249	88	150	16	1	177	626	5	152	1e-72	267	SGN-U313986	Solanum lycopersicum	scopoletin biosynthesis	CAFFEOYL-COA O-METHYLTRANSFERASE
Locus_21005_Transcript_3/4_Confidence_0.667_Length_1340	1340	SGN-U577382_PlantCyc_SGN-U313986-MONOMER	249	86.24	189	26	0	442	1008	61	249	4e-119	344	SGN-U313986	Solanum lycopersicum	scopoletin biosynthesis	CAFFEOYL-COA O-METHYLTRANSFERASE
Locus_21005_Transcript_4/4_Confidence_0.667_Length_1249	1249	SGN-U577382_PlantCyc_SGN-U313986-MONOMER	249	85.83	247	33	1	177	917	5	249	1e-124	441	SGN-U313986	Solanum lycopersicum	scopoletin biosynthesis	CAFFEOYL-COA O-METHYLTRANSFERASE
Locus_21021_Transcript_1/1_Confidence_1.000_Length_533	533	SGN-U570861_PlantCyc_SGN-U331008-MONOMER	232	58.76	97	39	1	531	241	135	230	3e-26	112	SGN-U331008	Solanum lycopersicum	starch degradation	beta-amylase
Locus_21024_Transcript_1/1_Confidence_1.000_Length_839	839	O81235_PlantCyc_AT3G10920-MONOMER	231	76.5	217	51	0	13	663	13	229	7e-100	358	AT3G10920	Arabidopsis thaliana	superoxide radicals degradation	manganese superoxide dismutase
Locus_21026_Transcript_1/4_Confidence_0.600_Length_2703	2703	SGN-U596104_PlantCyc_SGN-U337640-MONOMER	226	78.3	212	46	0	1280	1915	2	213	7e-103	370	SGN-U337640	Solanum lycopersicum	tRNA charging pathway	ISOLEUCYL-TRNA SYNTHETASE
Locus_21026_Transcript_2/4_Confidence_0.600_Length_2913	2913	SGN-U596104_PlantCyc_SGN-U337640-MONOMER	226	78.3	212	46	0	718	1353	2	213	7e-103	370	SGN-U337640	Solanum lycopersicum	tRNA charging pathway	ISOLEUCYL-TRNA SYNTHETASE
Locus_21026_Transcript_3/4_Confidence_0.700_Length_4080	4080	SGN-U596104_PlantCyc_SGN-U337640-MONOMER	226	78.3	212	46	0	1280	1915	2	213	1e-102	370	SGN-U337640	Solanum lycopersicum	tRNA charging pathway	ISOLEUCYL-TRNA SYNTHETASE
Locus_21026_Transcript_4/4_Confidence_0.700_Length_3475	3475	SGN-U596104_PlantCyc_SGN-U337640-MONOMER	226	78.3	212	46	0	1280	1915	2	213	9e-103	370	SGN-U337640	Solanum lycopersicum	tRNA charging pathway	ISOLEUCYL-TRNA SYNTHETASE
Locus_21045_Transcript_1/1_Confidence_1.000_Length_250	250	Q93Z66_PlantCyc_AT1G10700-MONOMER	411	68.42	57	18	0	249	79	355	411	7e-20	89.7	ribose-phosphate diphosphokinase	Arabidopsis thaliana	PRPP biosynthesis I	ribose-phosphate diphosphokinase
Locus_21048_Transcript_1/1_Confidence_1.000_Length_425	425	SGN-U580736_PlantCyc_SGN-U312618-MONOMER	524	78.12	128	28	0	40	423	84	211	4e-55	207	SGN-U312618	Solanum lycopersicum	phenylpropanoid biosynthesis, initial reactions	PHENYLALANINE AMMONIA-LYASE
Locus_21081_Transcript_1/1_Confidence_1.000_Length_964	964	Q941D0_PlantCyc_MONOMER-13724	443	37	200	119	3	960	373	201	397	1e-27	118	laccase	Toxicodendron vernicifluum	oligomeric urushiol biosynthesis	lacquer laccase||lacquer laccase
Locus_21095_Transcript_1/1_Confidence_1.000_Length_296	296	SGN-U563958_PlantCyc_SGN-U315267-MONOMER	421	38.54	96	55	2	289	2	213	304	1e-13	68.9	SGN-U315267	Solanum lycopersicum	heme biosynthesis from uroporphyrinogen-III I	UROPORPHYRINOGEN DECARBOXYLASE
Locus_211_Transcript_1/1_Confidence_1.000_Length_2088	2088	Q9LSU6_PlantCyc_AT3G25570-MONOMER	349	54.42	351	148	5	1453	419	4	348	2e-99	358	AT3G25570	Arabidopsis thaliana	spermidine biosynthesis	adenosylmethionine decarboxylase
Locus_21102_Transcript_1/2_Confidence_1.000_Length_483	483	Q2KNL6_PlantCyc_MONOMER-13799	360	54.62	130	59	0	91	480	2	131	2e-41	162	CAD1	Ocimum basilicum	geraniol and geranial biosynthesis	geraniol dehydrogenase
Locus_21102_Transcript_2/2_Confidence_1.000_Length_476	476	Q2KNL6_PlantCyc_MONOMER-13799	360	56	125	55	0	91	465	2	126	4e-40	158	CAD1	Ocimum basilicum	geraniol and geranial biosynthesis	geraniol dehydrogenase
Locus_21103_Transcript_1/1_Confidence_1.000_Length_2272	2272	Q941D0_PlantCyc_MONOMER-13724	443	37.17	339	190	7	919	1905	86	411	1e-54	209	laccase	Toxicodendron vernicifluum	oligomeric urushiol biosynthesis	lacquer laccase||lacquer laccase
Locus_21105_Transcript_1/1_Confidence_1.000_Length_239	239	Q95748_PlantCyc_ATMG00070-MONOMER	190	94.94	79	4	0	3	239	97	175	4e-41	160	NAD9	Arabidopsis thaliana	aerobic respiration -- electron donor II	complex I
Locus_21124_Transcript_1/3_Confidence_0.714_Length_1726	1726	Q9FJU0_PlantCyc_AT5G56720-MONOMER	339	40.12	324	188	3	1298	339	9	330	2e-58	221	AT5G56720	Arabidopsis thaliana	TCA cycle variation V (plant)	malate dehydrogenase
Locus_21124_Transcript_2/3_Confidence_0.714_Length_1774	1774	Q9FJU0_PlantCyc_AT5G56720-MONOMER	339	40.12	324	188	3	1298	339	9	330	2e-58	221	AT5G56720	Arabidopsis thaliana	TCA cycle variation V (plant)	malate dehydrogenase
[truncated: 3,810 more rows]
