# Supplementary material for: Next generation sequencing and de novo transcriptome analysis of Costus pictus D. Don, a non-model plant with potent anti-diabetic properties
Source: BMC Genomics. 2012 Nov 23;13:663. doi: 10.1186/1471-2164-13-663 (PMC3533581; doi:10.1186/1471-2164-13-663)
Supplement: Additional file 4 — Swiss-Prot Annotations. The tab delimited table lists the Swiss-Prot annotations leading to Gene Ontology term classifications. [file 1471-2164-13-663-S4.xls]

## Sheet: Sheet1
Transcript	Transcript Length	Swiss-Prot Protein	Protein Length	% Identity	Alignment Length	Mismatches	Gap Openings	Transcript Start	Transcript End	Protein Start	Protein End	Evalue	Bit Score	Protein Name	Protein Alias	Organism	GO	PFAM
Locus_10005_Transcript_1/2_Confidence_1.000_Length_2600	2600	FTSH_CYACA	614	41.44	473	251	9	2254	878	152	612	5e-86	316	Full=ATP-dependent zinc metalloprotease FtsH;		Cyanidium caldarium.	GO:0009535 C:chloroplast thylakoid membrane ;GO:0016021 C:integral to membrane ;GO:0005524 F:ATP binding ;GO:0046872 F:metal ion binding ;GO:0004222 F:metalloendopeptidase activity ;GO:0017111 F:nucleoside-triphosphatase activity ;GO:0030163 P:protein catabolic process ;GO:0006508 P:proteolysis ;	PF00004 ;PF01434 ;
Locus_10005_Transcript_2/2_Confidence_1.000_Length_2600	2600	FTSH_CYACA	614	41.44	473	251	9	2254	878	152	612	5e-86	316	Full=ATP-dependent zinc metalloprotease FtsH;		Cyanidium caldarium.	GO:0009535 C:chloroplast thylakoid membrane ;GO:0016021 C:integral to membrane ;GO:0005524 F:ATP binding ;GO:0046872 F:metal ion binding ;GO:0004222 F:metalloendopeptidase activity ;GO:0017111 F:nucleoside-triphosphatase activity ;GO:0030163 P:protein catabolic process ;GO:0006508 P:proteolysis ;	PF00004 ;PF01434 ;
Locus_10006_Transcript_1/1_Confidence_1.000_Length_774	774	ECAP_SOLLC	1048	77.78	216	48	0	3	650	825	1040	3e-101	364	Full=Calcium-transporting ATPase, endoplasmic reticulum-type;		Solanum lycopersicum (Tomato) (Lycopersicon esculentum).	GO:0030176 C:integral to endoplasmic reticulum membrane ;GO:0005524 F:ATP binding ;GO:0005388 F:calcium-transporting ATPase activity ;GO:0046872 F:metal ion binding ;	PF00689 ;PF00690 ;PF00122 ;PF00702 ;
Locus_10007_Transcript_1/1_Confidence_1.000_Length_616	616	NFYA2_ARATH	295	39.49	195	83	8	2	541	118	292	6e-28	120	Full=Nuclear transcription factor Y subunit A-2;	Full=Transcriptional activator HAP2B;	Arabidopsis thaliana (Mouse-ear cress).	GO:0005634 C:nucleus ;GO:0003677 F:DNA binding ;GO:0003700 F:sequence-specific DNA binding transcription factor activity ;GO:0009567 P:double fertilization forming a zygote and endosperm ;GO:0006351 P:transcription, DNA-dependent ;	PF02045 ;
Locus_10008_Transcript_1/1_Confidence_1.000_Length_208	208	HHT1_ARATH	457	52.94	68	31	1	3	203	201	268	5e-13	69.3	Full=Omega-hydroxypalmitate O-feruloyl transferase;	Full=Protein ALIPHATIC SUBERIN FERULOYL TRANSFERASE;	Arabidopsis thaliana (Mouse-ear cress).	GO:0050734 F:hydroxycinnamoyltransferase activity ;GO:0052325 P:cell wall pectin biosynthetic process ;GO:0010345 P:suberin biosynthetic process ;	PF02458 ;
Locus_10009_Transcript_2/5_Confidence_0.214_Length_494	494	PXL2_ARATH	1013	41.58	101	57	1	3	299	876	976	6e-15	76.6	Full=Leucine-rich repeat receptor-like protein kinase PXL2;	Full=Protein PHLOEM INTERCALATED WITH XYLEM-LIKE 2;	Arabidopsis thaliana (Mouse-ear cress).	GO:0016021 C:integral to membrane ;GO:0005886 C:plasma membrane ;GO:0005524 F:ATP binding ;GO:0004674 F:protein serine/threonine kinase activity ;GO:0004872 F:receptor activity ;GO:0030154 P:cell differentiation ;GO:0010067 P:procambium histogenesis ;	PF00560 ;PF08263 ;PF00069 ;
Locus_10009_Transcript_3/5_Confidence_0.286_Length_413	413	PXL2_ARATH	1013	41.58	101	57	1	3	299	876	976	4e-15	76.6	Full=Leucine-rich repeat receptor-like protein kinase PXL2;	Full=Protein PHLOEM INTERCALATED WITH XYLEM-LIKE 2;	Arabidopsis thaliana (Mouse-ear cress).	GO:0016021 C:integral to membrane ;GO:0005886 C:plasma membrane ;GO:0005524 F:ATP binding ;GO:0004674 F:protein serine/threonine kinase activity ;GO:0004872 F:receptor activity ;GO:0030154 P:cell differentiation ;GO:0010067 P:procambium histogenesis ;	PF00560 ;PF08263 ;PF00069 ;
Locus_1000_Transcript_1/1_Confidence_1.000_Length_3439	3439	HT1_ARATH	390	37.36	273	163	4	1917	2720	78	347	3e-48	191	Full=Serine/threonine-protein kinase HT1;	Full=High leaf temperature protein 1;	Arabidopsis thaliana (Mouse-ear cress).	GO:0005524 F:ATP binding ;GO:0004674 F:protein serine/threonine kinase activity ;GO:0010119 P:regulation of stomatal movement ;	PF07714 ;
Locus_10010_Transcript_1/1_Confidence_1.000_Length_869	869	VIP1_ARATH	341	52.45	204	87	4	5	586	110	313	2e-46	182	Full=Transcription factor VIP1;	Full=VirE2-interacting protein 1;	Arabidopsis thaliana (Mouse-ear cress).	GO:0005737 C:cytoplasm ;GO:0005634 C:nucleus ;GO:0051019 F:mitogen-activated protein kinase binding ;GO:0046983 F:protein dimerization activity ;GO:0043565 F:sequence-specific DNA binding ;GO:0003700 F:sequence-specific DNA binding transcription factor activity ;GO:0009970 P:cellular response to sulfate starvation ;GO:0006952 P:defense response ;GO:0009294 P:DNA mediated transformation ;GO:004559…	PF07716 ;
Locus_10012_Transcript_1/1_Confidence_1.000_Length_336	336	XRN4_ARATH	947	54.24	59	27	0	177	1	135	193	6e-17	64.7	Full=5'-3' exoribonuclease 4;	Full=Protein EXORIBONUCLEASE 4;	Arabidopsis thaliana (Mouse-ear cress).	GO:0005829 C:cytosol ;GO:0005634 C:nucleus ;GO:0004534 F:5'-3' exoribonuclease activity ;GO:0003676 F:nucleic acid binding ;GO:0008270 F:zinc ion binding ;GO:0031087 P:deadenylation-independent decapping of nuclear-transcribed mRNA ;GO:0009873 P:ethylene mediated signaling pathway ;GO:0010587 P:miRNA catabolic process ;GO:0006397 P:mRNA processing ;GO:0000291 P:nuclear-transcribed mRNA catabolic …	PF03159 ;PF00098 ;
Locus_10013_Transcript_1/1_Confidence_1.000_Length_320	320	PP113_ARATH	879	52.38	105	50	0	2	316	364	468	3e-26	113	Full=Pentatricopeptide repeat-containing protein At1g71210;		Arabidopsis thaliana (Mouse-ear cress).	GO:0005488 F:binding ;	PF01535 ;
Locus_10014_Transcript_1/1_Confidence_1.000_Length_916	916	TRM2_ARATH	589	64.66	232	78	1	915	220	348	575	2e-88	322	Full=Probable tRNA (guanine(26)-N(2))-dimethyltransferase 2;	Full=tRNA(m(2,2)G26)dimethyltransferase 2;	Arabidopsis thaliana (Mouse-ear cress).	GO:0003723 F:RNA binding ;GO:0004809 F:tRNA (guanine-N2-)-methyltransferase activity ;	PF02005 ;
Locus_10015_Transcript_1/1_Confidence_1.000_Length_572	572	C94A2_VICSA	513	33.83	133	85	2	148	543	43	173	5e-17	84	Full=Cytochrome P450 94A2;	Full=P450-dependent fatty acid omega-hydroxylase;	Vicia sativa (Spring vetch) (Tare).	GO:0005789 C:endoplasmic reticulum membrane ;GO:0016021 C:integral to membrane ;GO:0009055 F:electron carrier activity ;GO:0020037 F:heme binding ;GO:0004497 F:monooxygenase activity ;GO:0016705 F:oxidoreductase activity, acting on paired donors, with incorporation or reduction of molecular oxygen ;	PF00067 ;
Locus_10016_Transcript_1/1_Confidence_1.000_Length_890	890	MYB38_MAIZE	255	66.1	177	54	2	753	229	3	175	2e-66	248	Full=Myb-related protein Zm38;		Zea mays (Maize).	GO:0005634 C:nucleus ;GO:0003677 F:DNA binding ;GO:0006355 P:regulation of transcription, DNA-dependent ;GO:0006351 P:transcription, DNA-dependent ;	PF00249 ;
Locus_10017_Transcript_1/1_Confidence_1.000_Length_2280	2280	CDPK_SOYBN	508	80.41	485	93	1	1633	179	18	500	0	800	Full=Calcium-dependent protein kinase SK5;		Glycine max (Soybean) (Glycine hispida).	GO:0005524 F:ATP binding ;GO:0005509 F:calcium ion binding ;GO:0004674 F:protein serine/threonine kinase activity ;	PF00036 ;PF00069 ;
Locus_10020_Transcript_2/2_Confidence_1.000_Length_202	202	EIF3I_ARATH	328	89.47	38	4	0	1	114	291	328	4e-16	79.3	Full=Eukaryotic translation initiation factor 3 subunit I;	Full=eIF3 p36;	Arabidopsis thaliana (Mouse-ear cress).	GO:0080008 C:CUL4 RING ubiquitin ligase complex ;GO:0005829 C:cytosol ;GO:0005515 F:protein binding ;GO:0003743 F:translation initiation factor activity ;GO:0046686 P:response to cadmium ion ;GO:0009651 P:response to salt stress ;	PF00400 ;
Locus_10022_Transcript_1/1_Confidence_1.000_Length_548	548	CYB_SOLTU	393	94.87	156	8	0	2	469	238	393	5e-85	309	Full=Cytochrome b;	Full=Ubiquinol-cytochrome-c reductase complex cytochrome b subunit;	Solanum tuberosum (Potato).	GO:0016021 C:integral to membrane ;GO:0005743 C:mitochondrial inner membrane ;GO:0070469 C:respiratory chain ;GO:0009055 F:electron carrier activity ;GO:0046872 F:metal ion binding ;GO:0016491 F:oxidoreductase activity ;GO:0022904 P:respiratory electron transport chain ;GO:0006810 P:transport ;	PF00032 ;PF00033 ;
Locus_10029_Transcript_1/1_Confidence_1.000_Length_1549	1549	Y5102_ARATH	410	65.81	351	117	2	180	1226	1	350	1e-126	449	Full=Serine/threonine-protein kinase At5g01020;		Arabidopsis thaliana (Mouse-ear cress).	GO:0005886 C:plasma membrane ;GO:0005524 F:ATP binding ;GO:0004674 F:protein serine/threonine kinase activity ;	PF00069 ;
Locus_1002_Transcript_1/1_Confidence_1.000_Length_454	454	GLUA2_ORYSJ	499	31.63	98	50	3	172	414	153	250	4e-07	48.5	Full=Glutelin type-A 2;	Full=Glutelin type II;	Oryza sativa subsp. japonica (Rice).	GO:0045735 F:nutrient reservoir activity ;	PF00190 ;
Locus_10030_Transcript_1/1_Confidence_1.000_Length_611	611	Y3720_ARATH	476	36.9	187	115	2	5	556	272	458	6e-32	133	Full=UPF0481 protein At3g47200;		Arabidopsis thaliana (Mouse-ear cress).	GO:0016021 C:integral to membrane ;GO:0005886 C:plasma membrane ;	PF03140 ;
Locus_10032_Transcript_1/1_Confidence_1.000_Length_348	348	FY_ARATH	647	71.93	114	32	0	3	344	16	129	7e-43	168	Full=Flowering time control protein FY;		Arabidopsis thaliana (Mouse-ear cress).	GO:0080008 C:CUL4 RING ubiquitin ligase complex ;GO:0005634 C:nucleus ;GO:0005515 F:protein binding ;GO:0030154 P:cell differentiation ;GO:0009793 P:embryo development ending in seed dormancy ;GO:0009908 P:flower development ;GO:0006397 P:mRNA processing ;GO:0009909 P:regulation of flower development ;	PF00400 ;
Locus_10036_Transcript_1/1_Confidence_1.000_Length_411	411	LRX3_ARATH	760	56.59	129	56	0	23	409	116	244	9e-37	148	Full=Leucine-rich repeat extensin-like protein 3;	Full=Cell wall hydroxyproline-rich glycoprotein;	Arabidopsis thaliana (Mouse-ear cress).	GO:0005576 C:extracellular region ;GO:0009505 C:plant-type cell wall ;GO:0009506 C:plasmodesma ;GO:0005515 F:protein binding ;GO:0007047 P:cellular cell wall organization ;	PF08263 ;
Locus_1003_Transcript_1/2_Confidence_1.000_Length_1315	1315	PDX2_ARATH	255	80.98	163	31	0	1178	690	1	163	1e-88	273	Full=Pyridoxal biosynthesis protein PDX2;	Full=Protein EMBRYO DEFECTIVE 2407;	Arabidopsis thaliana (Mouse-ear cress).	GO:0005829 C:cytosol ;GO:0004359 F:glutaminase activity ;GO:0046982 F:protein heterodimerization activity ;GO:0016740 F:transferase activity ;GO:0006541 P:glutamine metabolic process ;GO:0008615 P:pyridoxine biosynthetic process ;	PF01174 ;
Locus_1003_Transcript_2/2_Confidence_1.000_Length_1245	1245	PDX2_ARATH	255	66.67	255	79	1	1108	362	1	255	3e-92	335	Full=Pyridoxal biosynthesis protein PDX2;	Full=Protein EMBRYO DEFECTIVE 2407;	Arabidopsis thaliana (Mouse-ear cress).	GO:0005829 C:cytosol ;GO:0004359 F:glutaminase activity ;GO:0046982 F:protein heterodimerization activity ;GO:0016740 F:transferase activity ;GO:0006541 P:glutamine metabolic process ;GO:0008615 P:pyridoxine biosynthetic process ;	PF01174 ;
Locus_10040_Transcript_1/5_Confidence_0.583_Length_714	714	CB2G_SOLLC	267	97.89	190	4	0	714	145	78	267	5e-109	390	Full=Chlorophyll a-b binding protein 3C, chloroplastic;	Full=LHCII type I CAB-3C;	Solanum lycopersicum (Tomato) (Lycopersicon esculentum).	GO:0009535 C:chloroplast thylakoid membrane ;GO:0016021 C:integral to membrane ;GO:0009522 C:photosystem I ;GO:0009523 C:photosystem II ;GO:0016168 F:chlorophyll binding ;GO:0046872 F:metal ion binding ;GO:0009765 P:photosynthesis, light harvesting ;GO:0018298 P:protein-chromophore linkage ;	PF00504 ;
Locus_10040_Transcript_2/5_Confidence_0.417_Length_1023	1023	CB21_CUCSA	255	98.95	190	2	0	1023	454	66	255	2e-109	392	Full=Chlorophyll a-b binding protein of LHCII type I, chloroplastic;		Cucumis sativus (Cucumber).	GO:0009535 C:chloroplast thylakoid membrane ;GO:0016021 C:integral to membrane ;GO:0009522 C:photosystem I ;GO:0009523 C:photosystem II ;GO:0016168 F:chlorophyll binding ;GO:0046872 F:metal ion binding ;GO:0009765 P:photosynthesis, light harvesting ;GO:0018298 P:protein-chromophore linkage ;	PF00504 ;
Locus_10040_Transcript_3/5_Confidence_0.417_Length_699	699	CB27_TOBAC	267	95.79	190	8	0	699	130	78	267	9e-108	385	Full=Chlorophyll a-b binding protein 7, chloroplastic;	Full=LHCII type I CAB-7;	Nicotiana tabacum (Common tobacco).	GO:0009535 C:chloroplast thylakoid membrane ;GO:0016021 C:integral to membrane ;GO:0009522 C:photosystem I ;GO:0009523 C:photosystem II ;GO:0016168 F:chlorophyll binding ;GO:0046872 F:metal ion binding ;GO:0009765 P:photosynthesis, light harvesting ;GO:0018298 P:protein-chromophore linkage ;	PF00504 ;
Locus_10040_Transcript_4/5_Confidence_0.500_Length_1278	1278	CB21_GOSHI	265	95.37	216	10	0	1101	454	50	265	7e-124	440	Full=Chlorophyll a-b binding protein 151, chloroplastic;	Full=LHCII type II CAB-151;	Gossypium hirsutum (Upland cotton) (Gossypium mexicanum).	GO:0009535 C:chloroplast thylakoid membrane ;GO:0016021 C:integral to membrane ;GO:0009522 C:photosystem I ;GO:0009523 C:photosystem II ;GO:0016168 F:chlorophyll binding ;GO:0046872 F:metal ion binding ;GO:0009765 P:photosynthesis, light harvesting ;GO:0018298 P:protein-chromophore linkage ;	PF00504 ;
Locus_10040_Transcript_5/5_Confidence_0.583_Length_1023	1023	CB2G_SOLLC	267	97.89	190	4	0	1023	454	78	267	8e-109	390	Full=Chlorophyll a-b binding protein 3C, chloroplastic;	Full=LHCII type I CAB-3C;	Solanum lycopersicum (Tomato) (Lycopersicon esculentum).	GO:0009535 C:chloroplast thylakoid membrane ;GO:0016021 C:integral to membrane ;GO:0009522 C:photosystem I ;GO:0009523 C:photosystem II ;GO:0016168 F:chlorophyll binding ;GO:0046872 F:metal ion binding ;GO:0009765 P:photosynthesis, light harvesting ;GO:0018298 P:protein-chromophore linkage ;	PF00504 ;
Locus_10041_Transcript_1/1_Confidence_1.000_Length_675	675	UBP8_ARATH	871	73.33	225	60	0	1	675	323	547	3e-94	340	Full=Ubiquitin carboxyl-terminal hydrolase 8;	Full=Ubiquitin-specific-processing protease 8;	Arabidopsis thaliana (Mouse-ear cress).	GO:0008234 F:cysteine-type peptidase activity ;GO:0004221 F:ubiquitin thiolesterase activity ;GO:0006511 P:ubiquitin-dependent protein catabolic process ;	PF00443 ;
Locus_10049_Transcript_1/1_Confidence_1.000_Length_487	487	WSD1_ARATH	481	30.93	97	61	2	179	457	1	95	1e-07	52.4	Full=O-acyltransferase WSD1;	Full=Wax synthase;	Arabidopsis thaliana (Mouse-ear cress).	GO:0005789 C:endoplasmic reticulum membrane ;GO:0016021 C:integral to membrane ;GO:0004144 F:diacylglycerol O-acyltransferase activity ;GO:0047196 F:long-chain-alcohol O-fatty-acyltransferase activity ;GO:0010025 P:wax biosynthetic process ;	PF06974 ;PF03007 ;
Locus_1004_Transcript_1/4_Confidence_0.667_Length_1161	1161	TGA4_ARATH	364	55.56	324	138	2	192	1157	8	327	2e-95	345	Full=Transcription factor TGA4;	Full=bZIP transcription factor 57;	Arabidopsis thaliana (Mouse-ear cress).	GO:0005634 C:nucleus ;GO:0046983 F:protein dimerization activity ;GO:0043565 F:sequence-specific DNA binding ;GO:0003700 F:sequence-specific DNA binding transcription factor activity ;GO:0042742 P:defense response to bacterium ;GO:0009409 P:response to cold ;GO:0006351 P:transcription, DNA-dependent ;	PF00170 ;
Locus_1004_Transcript_2/4_Confidence_0.667_Length_1935	1935	TGA1_ARATH	368	55.14	243	103	3	177	890	3	244	1e-66	251	Full=Transcription factor TGA1;	Full=bZIP transcription factor 47;	Arabidopsis thaliana (Mouse-ear cress).	GO:0005634 C:nucleus ;GO:0046983 F:protein dimerization activity ;GO:0043565 F:sequence-specific DNA binding ;GO:0003700 F:sequence-specific DNA binding transcription factor activity ;GO:0042742 P:defense response to bacterium ;GO:0006351 P:transcription, DNA-dependent ;	PF00170 ;
Locus_1004_Transcript_3/4_Confidence_0.667_Length_1732	1732	TGA4_ARATH	364	54.31	313	135	3	192	1124	8	314	3e-87	319	Full=Transcription factor TGA4;	Full=bZIP transcription factor 57;	Arabidopsis thaliana (Mouse-ear cress).	GO:0005634 C:nucleus ;GO:0046983 F:protein dimerization activity ;GO:0043565 F:sequence-specific DNA binding ;GO:0003700 F:sequence-specific DNA binding transcription factor activity ;GO:0042742 P:defense response to bacterium ;GO:0009409 P:response to cold ;GO:0006351 P:transcription, DNA-dependent ;	PF00170 ;
Locus_1004_Transcript_4/4_Confidence_0.667_Length_1167	1167	TGA1_ARATH	368	55.09	334	140	4	177	1163	3	331	2e-94	342	Full=Transcription factor TGA1;	Full=bZIP transcription factor 47;	Arabidopsis thaliana (Mouse-ear cress).	GO:0005634 C:nucleus ;GO:0046983 F:protein dimerization activity ;GO:0043565 F:sequence-specific DNA binding ;GO:0003700 F:sequence-specific DNA binding transcription factor activity ;GO:0042742 P:defense response to bacterium ;GO:0006351 P:transcription, DNA-dependent ;	PF00170 ;
Locus_10050_Transcript_1/4_Confidence_0.625_Length_795	795	STO_ARATH	248	62.35	170	57	3	210	704	1	168	5e-55	211	Full=Salt tolerance protein;		Arabidopsis thaliana (Mouse-ear cress).	GO:0005634 C:nucleus ;GO:0005515 F:protein binding ;GO:0008270 F:zinc ion binding ;GO:0009640 P:photomorphogenesis ;GO:0080167 P:response to karrikin ;GO:0009651 P:response to salt stress ;	PF00643 ;
Locus_10050_Transcript_2/4_Confidence_0.500_Length_747	747	STO_ARATH	248	62.35	170	57	3	210	704	1	168	4e-55	211	Full=Salt tolerance protein;		Arabidopsis thaliana (Mouse-ear cress).	GO:0005634 C:nucleus ;GO:0005515 F:protein binding ;GO:0008270 F:zinc ion binding ;GO:0009640 P:photomorphogenesis ;GO:0080167 P:response to karrikin ;GO:0009651 P:response to salt stress ;	PF00643 ;
Locus_10050_Transcript_3/4_Confidence_0.625_Length_1695	1695	STO_ARATH	248	48.25	143	60	5	1301	1693	45	185	3e-28	123	Full=Salt tolerance protein;		Arabidopsis thaliana (Mouse-ear cress).	GO:0005634 C:nucleus ;GO:0005515 F:protein binding ;GO:0008270 F:zinc ion binding ;GO:0009640 P:photomorphogenesis ;GO:0080167 P:response to karrikin ;GO:0009651 P:response to salt stress ;	PF00643 ;
Locus_10050_Transcript_4/4_Confidence_0.625_Length_748	748	STO_ARATH	248	60.43	187	64	4	210	746	1	185	1e-58	223	Full=Salt tolerance protein;		Arabidopsis thaliana (Mouse-ear cress).	GO:0005634 C:nucleus ;GO:0005515 F:protein binding ;GO:0008270 F:zinc ion binding ;GO:0009640 P:photomorphogenesis ;GO:0080167 P:response to karrikin ;GO:0009651 P:response to salt stress ;	PF00643 ;
Locus_10053_Transcript_1/1_Confidence_1.000_Length_1280	1280	AOX1A_ARATH	354	72.4	279	75	1	27	857	76	354	2e-122	436	Full=Alternative oxidase 1a, mitochondrial;		Arabidopsis thaliana (Mouse-ear cress).	GO:0016021 C:integral to membrane ;GO:0005743 C:mitochondrial inner membrane ;GO:0070469 C:respiratory chain ;GO:0009916 F:alternative oxidase activity ;GO:0046872 F:metal ion binding ;GO:0045333 P:cellular respiration ;GO:0022900 P:electron transport chain ;GO:0031930 P:mitochondria-nucleus signaling pathway ;GO:0007585 P:respiratory gaseous exchange ;GO:0009409 P:response to cold ;GO:0006810 P:…	PF01786 ;
Locus_10057_Transcript_1/5_Confidence_0.636_Length_3531	3531	AGP9_ARATH	191	33.98	103	44	3	2545	2844	32	113	2e-06	52.4	Full=Classical arabinogalactan protein 9;		Arabidopsis thaliana (Mouse-ear cress).	GO:0031225 C:anchored to membrane ;GO:0005886 C:plasma membrane ;
Locus_10057_Transcript_3/5_Confidence_0.636_Length_3639	3639	AGP19_ARATH	222	31.82	132	76	6	2575	2958	36	157	6e-07	53.9	Full=Lysine-rich arabinogalactan protein 19;		Arabidopsis thaliana (Mouse-ear cress).	GO:0031225 C:anchored to membrane ;GO:0005886 C:plasma membrane ;
Locus_10057_Transcript_4/5_Confidence_0.455_Length_1633	1633	AGP9_ARATH	191	33.98	103	44	3	647	946	32	113	7e-07	52.4	Full=Classical arabinogalactan protein 9;		Arabidopsis thaliana (Mouse-ear cress).	GO:0031225 C:anchored to membrane ;GO:0005886 C:plasma membrane ;
Locus_10057_Transcript_5/5_Confidence_0.636_Length_3639	3639	AGP9_ARATH	191	33.98	103	44	3	2653	2952	32	113	2e-06	52.4	Full=Classical arabinogalactan protein 9;		Arabidopsis thaliana (Mouse-ear cress).	GO:0031225 C:anchored to membrane ;GO:0005886 C:plasma membrane ;
Locus_10059_Transcript_1/1_Confidence_1.000_Length_2000	2000	HSDD2_ARATH	564	65.43	541	183	2	2	1612	16	556	0	708	Full=3beta-hydroxysteroid-dehydrogenase/decarboxylase isoform 2;	Full=Sterol-4-alpha-carboxylate 3-dehydrogenase 2, decarboxylating;	Arabidopsis thaliana (Mouse-ear cress).	GO:0005789 C:endoplasmic reticulum membrane ;GO:0016021 C:integral to membrane ;GO:0003854 F:3-beta-hydroxy-delta5-steroid dehydrogenase activity ;GO:0000166 F:nucleotide binding ;GO:0047012 F:sterol-4-alpha-carboxylate 3-dehydrogenase (decarboxylating) activity ;GO:0016126 P:sterol biosynthetic process ;	PF01073 ;PF02453 ;
Locus_1005_Transcript_1/8_Confidence_0.588_Length_1410	1410	CBSX1_ARATH	236	62.44	197	45	2	926	345	66	236	8e-63	238	Full=CBS domain-containing protein CBSX1, chloroplastic;	Full=Protein LOSS OF THE TIMING OF ET AND JA BIOSYNTHESIS 2;	Arabidopsis thaliana (Mouse-ear cress).	GO:0009507 C:chloroplast ;	PF00571 ;
Locus_1005_Transcript_3/8_Confidence_0.588_Length_1411	1411	CBSX1_ARATH	236	72.46	138	38	0	758	345	99	236	7e-62	213	Full=CBS domain-containing protein CBSX1, chloroplastic;	Full=Protein LOSS OF THE TIMING OF ET AND JA BIOSYNTHESIS 2;	Arabidopsis thaliana (Mouse-ear cress).	GO:0009507 C:chloroplast ;	PF00571 ;
Locus_1005_Transcript_4/8_Confidence_0.588_Length_1414	1414	CBSX2_ARATH	238	76.26	139	33	0	912	496	77	215	1e-61	226	Full=CBS domain-containing protein CBSX2, chloroplastic;	Full=Protein LOSS OF THE TIMING OF ET AND JA BIOSYNTHESIS 1;	Arabidopsis thaliana (Mouse-ear cress).	GO:0009570 C:chloroplast stroma ;	PF00571 ;
Locus_1005_Transcript_8/8_Confidence_0.588_Length_1332	1332	CBSX1_ARATH	236	71.93	171	45	1	848	345	66	236	4e-67	252	Full=CBS domain-containing protein CBSX1, chloroplastic;	Full=Protein LOSS OF THE TIMING OF ET AND JA BIOSYNTHESIS 2;	Arabidopsis thaliana (Mouse-ear cress).	GO:0009507 C:chloroplast ;	PF00571 ;
Locus_10060_Transcript_1/1_Confidence_1.000_Length_3213	3213	Y1765_ARATH	1014	61.17	989	358	15	3086	180	12	994	0	1160	Full=Probable LRR receptor-like serine/threonine-protein kinase At1g07650;		Arabidopsis thaliana (Mouse-ear cress).	GO:0016021 C:integral to membrane ;GO:0005524 F:ATP binding ;GO:0004674 F:protein serine/threonine kinase activity ;GO:0004872 F:receptor activity ;	PF00560 ;PF11721 ;PF07714 ;
Locus_10062_Transcript_1/1_Confidence_1.000_Length_1305	1305	ROC4_NICSY	315	56.83	315	112	5	16	915	10	315	2e-85	313	Full=31 kDa ribonucleoprotein, chloroplastic;		Nicotiana sylvestris (Wood tobacco) (South American tobacco).	GO:0009507 C:chloroplast ;GO:0030529 C:ribonucleoprotein complex ;GO:0000166 F:nucleotide binding ;GO:0003723 F:RNA binding ;GO:0006397 P:mRNA processing ;	PF00076 ;
Locus_10063_Transcript_1/1_Confidence_1.000_Length_1198	1198	OPD23_ARATH	539	35.46	392	230	8	1152	7	112	490	3e-52	202	Full=Dihydrolipoyllysine-residue acetyltransferase component 3 of pyruvate dehydrogenase complex, mitochondrial;	Full=Pyruvate dehydrogenase complex component E2 3;	Arabidopsis thaliana (Mouse-ear cress).	GO:0005759 C:mitochondrial matrix ;GO:0045254 C:pyruvate dehydrogenase complex ;GO:0004742 F:dihydrolipoyllysine-residue acetyltransferase activity ;GO:0006096 P:glycolysis ;GO:0006090 P:pyruvate metabolic process ;	PF00198 ;PF00364 ;PF02817 ;
Locus_10066_Transcript_1/1_Confidence_1.000_Length_990	990	RK2_OENPA	273	48.11	185	72	7	231	761	67	235	8e-32	134	Full=50S ribosomal protein L2, chloroplastic;		Oenothera parviflora (Small-flowered evening primrose) (Oenothera cruciata).	GO:0009507 C:chloroplast ;GO:0015934 C:large ribosomal subunit ;GO:0003723 F:RNA binding ;GO:0003735 F:structural constituent of ribosome ;GO:0016740 F:transferase activity ;GO:0006412 P:translation ;	PF00181 ;PF03947 ;
Locus_10067_Transcript_1/1_Confidence_1.000_Length_1622	1622	FKGP_ARATH	1055	67.13	505	166	0	10	1524	551	1055	0	696	Full=Bifunctional fucokinase/fucose pyrophosphorylase;		Arabidopsis thaliana (Mouse-ear cress).	GO:0005737 C:cytoplasm ;GO:0005524 F:ATP binding ;GO:0050201 F:fucokinase activity ;GO:0047341 F:fucose-1-phosphate guanylyltransferase activity ;GO:0046872 F:metal ion binding ;GO:0005975 P:carbohydrate metabolic process ;	PF07959 ;PF08544 ;PF00288 ;
Locus_10068_Transcript_1/1_Confidence_1.000_Length_282	282	RL37A_OSTLU	92	73.97	73	19	0	57	275	1	73	7e-28	118	Full=60S ribosomal protein L37a;		Ostreococcus lucimarinus (strain CCE9901).	GO:0005840 C:ribosome ;GO:0046872 F:metal ion binding ;GO:0003735 F:structural constituent of ribosome ;GO:0006412 P:translation ;	PF01780 ;
Locus_10069_Transcript_1/3_Confidence_0.667_Length_1469	1469	YCF39_CYAPA	321	52.24	312	146	2	304	1233	2	312	6e-88	321	Full=Uncharacterized protein ycf39;		Cyanophora paradoxa.	GO:0009842 C:cyanelle ;GO:0000166 F:nucleotide binding ;GO:0016491 F:oxidoreductase activity ;	PF05368 ;
Locus_10069_Transcript_2/3_Confidence_0.667_Length_1450	1450	YCF39_CYAPA	321	52.24	312	146	2	277	1206	2	312	6e-88	321	Full=Uncharacterized protein ycf39;		Cyanophora paradoxa.	GO:0009842 C:cyanelle ;GO:0000166 F:nucleotide binding ;GO:0016491 F:oxidoreductase activity ;	PF05368 ;
Locus_10069_Transcript_3/3_Confidence_0.667_Length_1442	1442	YCF39_CYAPA	321	52.24	312	146	2	277	1206	2	312	6e-88	321	Full=Uncharacterized protein ycf39;		Cyanophora paradoxa.	GO:0009842 C:cyanelle ;GO:0000166 F:nucleotide binding ;GO:0016491 F:oxidoreductase activity ;	PF05368 ;
Locus_1006_Transcript_1/1_Confidence_1.000_Length_415	415	ESCA_ARATH	311	38.03	142	69	3	6	404	130	261	3e-16	80.5	Full=Putative DNA-binding protein ESCAROLA;		Arabidopsis thaliana (Mouse-ear cress).	GO:0005634 C:nucleus ;GO:0003680 F:AT DNA binding ;GO:0003690 F:double-stranded DNA binding ;GO:0006325 P:chromatin organization ;GO:0010150 P:leaf senescence ;GO:0009640 P:photomorphogenesis ;	PF03479 ;
Locus_10074_Transcript_1/1_Confidence_1.000_Length_1397	1397	KASC2_ARATH	541	80.73	436	83	1	5	1312	107	541	0	733	Full=3-oxoacyl-[acyl-carrier-protein] synthase II, chloroplastic;	Full=Protein FATTY ACID BIOSYNTHESIS 1;	Arabidopsis thaliana (Mouse-ear cress).	GO:0009570 C:chloroplast stroma ;GO:0004315 F:3-oxoacyl-[acyl-carrier-protein] synthase activity ;GO:0009631 P:cold acclimation ;GO:0009793 P:embryo development ending in seed dormancy ;GO:0006636 P:unsaturated fatty acid biosynthetic process ;	PF00109 ;PF02801 ;
Locus_10075_Transcript_1/2_Confidence_1.000_Length_3676	3676	PUM1_ARATH	968	50.98	1069	390	29	3464	348	1	965	0	905	Full=Pumilio homolog 1;		Arabidopsis thaliana (Mouse-ear cress).	GO:0005737 C:cytoplasm ;GO:0003729 F:mRNA binding ;GO:0006417 P:regulation of translation ;	PF07990 ;PF00806 ;
Locus_10075_Transcript_2/2_Confidence_1.000_Length_604	604	PUM1_ARATH	968	48.59	142	61	5	392	3	1	142	3e-28	121	Full=Pumilio homolog 1;		Arabidopsis thaliana (Mouse-ear cress).	GO:0005737 C:cytoplasm ;GO:0003729 F:mRNA binding ;GO:0006417 P:regulation of translation ;	PF07990 ;PF00806 ;
Locus_10076_Transcript_1/1_Confidence_1.000_Length_2501	2501	VPS41_SOLLC	960	77.52	774	170	2	191	2500	6	779	0	1249	Full=Vacuolar protein sorting-associated protein 41 homolog;		Solanum lycopersicum (Tomato) (Lycopersicon esculentum).	GO:0008270 F:zinc ion binding ;GO:0006886 P:intracellular protein transport ;GO:0016192 P:vesicle-mediated transport ;	PF00637 ;PF00400 ;
Locus_1007_Transcript_1/1_Confidence_1.000_Length_2495	2495	DNJ72_ARATH	184	36.04	111	55	6	1470	1769	3	108	6e-06	50.1	Full=Chaperone protein dnaJ 72;		Arabidopsis thaliana (Mouse-ear cress).	GO:0016021 C:integral to membrane ;GO:0031072 F:heat shock protein binding ;GO:0051082 F:unfolded protein binding ;GO:0006457 P:protein folding ;	PF00226 ;
Locus_10081_Transcript_1/1_Confidence_1.000_Length_1366	1366	SCL1_ARATH	593	42.25	329	172	6	394	1365	15	330	3e-61	232	Full=Scarecrow-like protein 1;	Full=GRAS family protein 4;	Arabidopsis thaliana (Mouse-ear cress).	GO:0005634 C:nucleus ;GO:0006355 P:regulation of transcription, DNA-dependent ;GO:0006351 P:transcription, DNA-dependent ;	PF03514 ;
Locus_10082_Transcript_1/1_Confidence_1.000_Length_1688	1688	B2_DAUCA	207	70	180	51	1	563	1102	28	204	5e-73	272	Full=B2 protein;		Daucus carota (Carrot).		PF10539 ;
Locus_10083_Transcript_1/1_Confidence_1.000_Length_653	653	RS201_ARATH	124	87.8	123	15	0	494	126	1	123	2e-56	215	Full=40S ribosomal protein S20-1;		Arabidopsis thaliana (Mouse-ear cress).	GO:0005618 C:cell wall ;GO:0022627 C:cytosolic small ribosomal subunit ;GO:0003723 F:RNA binding ;GO:0003735 F:structural constituent of ribosome ;GO:0006412 P:translation ;	PF00338 ;
Locus_1008_Transcript_1/2_Confidence_1.000_Length_1011	1011	CHSY_PINSY	396	58.7	247	73	1	269	1009	12	229	2e-80	296	Full=Chalcone synthase;	Full=Naringenin-chalcone synthase;	Pinus sylvestris (Scots pine).	GO:0016210 F:naringenin-chalcone synthase activity ;GO:0009813 P:flavonoid biosynthetic process ;	PF02797 ;PF00195 ;
Locus_1008_Transcript_2/2_Confidence_1.000_Length_924	924	CHSY_PINSY	396	66.51	218	73	0	269	922	12	229	3e-85	311	Full=Chalcone synthase;	Full=Naringenin-chalcone synthase;	Pinus sylvestris (Scots pine).	GO:0016210 F:naringenin-chalcone synthase activity ;GO:0009813 P:flavonoid biosynthetic process ;	PF02797 ;PF00195 ;
Locus_10090_Transcript_1/1_Confidence_1.000_Length_603	603	TFB1C_ARATH	579	53.73	201	83	3	602	3	35	226	9e-52	199	Full=Probable RNA polymerase II transcription factor B subunit 1-3;	Full=General transcription and DNA repair factor IIH subunit TFB1-3;	Arabidopsis thaliana (Mouse-ear cress).	GO:0005634 C:nucleus ;GO:0006281 P:DNA repair ;GO:0006355 P:regulation of transcription, DNA-dependent ;GO:0006351 P:transcription, DNA-dependent ;	PF03909 ;
Locus_10091_Transcript_1/6_Confidence_0.600_Length_2136	2136	NOG1_ARATH	671	77.7	601	126	3	1794	1	1	596	0	942	Full=Nucleolar GTP-binding protein 1;		Arabidopsis thaliana (Mouse-ear cress).	GO:0016020 C:membrane ;GO:0005730 C:nucleolus ;GO:0005525 F:GTP binding ;GO:0042254 P:ribosome biogenesis ;	PF06858 ;PF08155 ;
Locus_10091_Transcript_2/6_Confidence_0.600_Length_2136	2136	NOG1_ARATH	671	77.7	601	126	3	1794	1	1	596	0	942	Full=Nucleolar GTP-binding protein 1;		Arabidopsis thaliana (Mouse-ear cress).	GO:0016020 C:membrane ;GO:0005730 C:nucleolus ;GO:0005525 F:GTP binding ;GO:0042254 P:ribosome biogenesis ;	PF06858 ;PF08155 ;
Locus_10091_Transcript_3/6_Confidence_0.600_Length_2136	2136	NOG1_ARATH	671	77.7	601	126	3	1794	1	1	596	0	942	Full=Nucleolar GTP-binding protein 1;		Arabidopsis thaliana (Mouse-ear cress).	GO:0016020 C:membrane ;GO:0005730 C:nucleolus ;GO:0005525 F:GTP binding ;GO:0042254 P:ribosome biogenesis ;	PF06858 ;PF08155 ;
Locus_10091_Transcript_4/6_Confidence_0.533_Length_2070	2070	NOG1_ARATH	671	77.7	601	126	3	1794	1	1	596	0	942	Full=Nucleolar GTP-binding protein 1;		Arabidopsis thaliana (Mouse-ear cress).	GO:0016020 C:membrane ;GO:0005730 C:nucleolus ;GO:0005525 F:GTP binding ;GO:0042254 P:ribosome biogenesis ;	PF06858 ;PF08155 ;
Locus_10091_Transcript_6/6_Confidence_0.600_Length_2136	2136	NOG1_ARATH	671	77.7	601	126	3	1794	1	1	596	0	942	Full=Nucleolar GTP-binding protein 1;		Arabidopsis thaliana (Mouse-ear cress).	GO:0016020 C:membrane ;GO:0005730 C:nucleolus ;GO:0005525 F:GTP binding ;GO:0042254 P:ribosome biogenesis ;	PF06858 ;PF08155 ;
Locus_10095_Transcript_1/2_Confidence_1.000_Length_1573	1573	AL3H1_ARATH	484	59.53	472	191	0	1562	147	12	483	2e-171	599	Full=Aldehyde dehydrogenase family 3 member H1;		Arabidopsis thaliana (Mouse-ear cress).	GO:0005783 C:endoplasmic reticulum ;GO:0016020 C:membrane ;GO:0009506 C:plasmodesma ;GO:0005773 C:vacuole ;GO:0004029 F:aldehyde dehydrogenase (NAD) activity ;GO:0004030 F:aldehyde dehydrogenase [NAD(P)+] activity ;GO:0006081 P:cellular aldehyde metabolic process ;GO:0009737 P:response to abscisic acid stimulus ;GO:0009269 P:response to desiccation ;GO:0009651 P:response to salt stress ;	PF00171 ;
Locus_10095_Transcript_2/2_Confidence_1.000_Length_1573	1573	AL3H1_ARATH	484	59.53	472	191	0	1562	147	12	483	2e-171	599	Full=Aldehyde dehydrogenase family 3 member H1;		Arabidopsis thaliana (Mouse-ear cress).	GO:0005783 C:endoplasmic reticulum ;GO:0016020 C:membrane ;GO:0009506 C:plasmodesma ;GO:0005773 C:vacuole ;GO:0004029 F:aldehyde dehydrogenase (NAD) activity ;GO:0004030 F:aldehyde dehydrogenase [NAD(P)+] activity ;GO:0006081 P:cellular aldehyde metabolic process ;GO:0009737 P:response to abscisic acid stimulus ;GO:0009269 P:response to desiccation ;GO:0009651 P:response to salt stress ;	PF00171 ;
Locus_10096_Transcript_1/3_Confidence_0.300_Length_1643	1643	AB20B_ARATH	1408	85.19	547	79	1	2	1642	94	638	0	920	Full=ABC transporter B family member 20;	Full=P-glycoprotein 20;	Arabidopsis thaliana (Mouse-ear cress).	GO:0016021 C:integral to membrane ;GO:0005634 C:nucleus ;GO:0005886 C:plasma membrane ;GO:0005524 F:ATP binding ;GO:0042626 F:ATPase activity, coupled to transmembrane movement of substances ;	PF00664 ;PF00005 ;
Locus_10096_Transcript_2/3_Confidence_0.800_Length_2866	2866	AB6B_ARATH	1407	79.9	955	187	3	3	2864	85	1035	0	1495	Full=ABC transporter B family member 6;	Full=P-glycoprotein 6;	Arabidopsis thaliana (Mouse-ear cress).	GO:0016021 C:integral to membrane ;GO:0005634 C:nucleus ;GO:0005886 C:plasma membrane ;GO:0009506 C:plasmodesma ;GO:0005524 F:ATP binding ;GO:0042626 F:ATPase activity, coupled to transmembrane movement of substances ;	PF00664 ;PF00005 ;
Locus_10096_Transcript_3/3_Confidence_0.800_Length_2844	2844	AB6B_ARATH	1407	79.85	948	186	4	2	2842	92	1035	0	1484	Full=ABC transporter B family member 6;	Full=P-glycoprotein 6;	Arabidopsis thaliana (Mouse-ear cress).	GO:0016021 C:integral to membrane ;GO:0005634 C:nucleus ;GO:0005886 C:plasma membrane ;GO:0009506 C:plasmodesma ;GO:0005524 F:ATP binding ;GO:0042626 F:ATPase activity, coupled to transmembrane movement of substances ;	PF00664 ;PF00005 ;
Locus_100_Transcript_1/2_Confidence_1.000_Length_992	992	PSB28_ORYSJ	180	79.08	153	32	0	421	879	28	180	1e-62	236	Full=Photosystem II reaction center PSB28 protein, chloroplastic;	Full=Photosystem II protein W-like;	Oryza sativa subsp. japonica (Rice).	GO:0009535 C:chloroplast thylakoid membrane ;GO:0009654 C:oxygen evolving complex ;GO:0015979 P:photosynthesis ;	PF03912 ;
Locus_100_Transcript_2/2_Confidence_1.000_Length_810	810	PSB28_ORYSJ	180	67.2	189	47	2	149	697	1	180	4e-63	238	Full=Photosystem II reaction center PSB28 protein, chloroplastic;	Full=Photosystem II protein W-like;	Oryza sativa subsp. japonica (Rice).	GO:0009535 C:chloroplast thylakoid membrane ;GO:0009654 C:oxygen evolving complex ;GO:0015979 P:photosynthesis ;	PF03912 ;
Locus_10102_Transcript_1/2_Confidence_1.000_Length_2220	2220	EXTN_SORBI	283	32	150	76	7	1613	1999	39	183	8e-07	52.8	Full=Extensin;	Full=Proline-rich glycoprotein;	Sorghum bicolor (Sorghum) (Sorghum vulgare).	GO:0009530 C:primary cell wall ;GO:0007047 P:cellular cell wall organization ;
Locus_10103_Transcript_1/2_Confidence_1.000_Length_441	441	PIRL_SOLLC	291	80.23	86	17	0	182	439	4	89	3e-36	147	Full=Pirin-like protein;		Solanum lycopersicum (Tomato) (Lycopersicon esculentum).	GO:0005634 C:nucleus ;	PF02678 ;PF05726 ;
Locus_10103_Transcript_2/2_Confidence_1.000_Length_553	553	PIRL_SOLLC	291	59.68	124	19	1	182	553	4	96	6e-34	140	Full=Pirin-like protein;		Solanum lycopersicum (Tomato) (Lycopersicon esculentum).	GO:0005634 C:nucleus ;	PF02678 ;PF05726 ;
Locus_10105_Transcript_1/1_Confidence_1.000_Length_1422	1422	RH40_ORYSJ	792	30.34	323	202	10	486	1418	216	527	5e-26	115	Full=DEAD-box ATP-dependent RNA helicase 40;		Oryza sativa subsp. japonica (Rice).	GO:0005634 C:nucleus ;GO:0005524 F:ATP binding ;GO:0003723 F:RNA binding ;GO:0000184 P:nuclear-transcribed mRNA catabolic process, nonsense-mediated decay ;GO:0006364 P:rRNA processing ;	PF00270 ;PF00271 ;PF00397 ;
Locus_10109_Transcript_2/3_Confidence_0.400_Length_1454	1454	AGP19_ARATH	222	35.61	132	75	5	1450	1085	27	158	6e-13	72.4	Full=Lysine-rich arabinogalactan protein 19;		Arabidopsis thaliana (Mouse-ear cress).	GO:0031225 C:anchored to membrane ;GO:0005886 C:plasma membrane ;
Locus_10109_Transcript_3/3_Confidence_0.600_Length_3474	3474	AGP19_ARATH	222	35.61	132	75	5	3470	3105	27	158	2e-12	72.4	Full=Lysine-rich arabinogalactan protein 19;		Arabidopsis thaliana (Mouse-ear cress).	GO:0031225 C:anchored to membrane ;GO:0005886 C:plasma membrane ;
Locus_1010_Transcript_1/1_Confidence_1.000_Length_1548	1548	ANM42_ORYSI	382	71.47	382	106	1	1402	266	1	382	1e-163	573	Full=Probable protein arginine N-methyltransferase 4.2;		Oryza sativa subsp. indica (Rice).	GO:0005737 C:cytoplasm ;	PF05185 ;
Locus_10110_Transcript_1/1_Confidence_1.000_Length_2095	2095	ACBP4_ARATH	668	42.71	501	276	3	246	1727	168	664	3e-120	429	Full=Acyl-CoA-binding domain-containing protein 4;		Arabidopsis thaliana (Mouse-ear cress).	GO:0005829 C:cytosol ;GO:0005634 C:nucleus ;GO:0000062 F:fatty-acyl-CoA binding ;GO:0005515 F:protein binding ;GO:0006869 P:lipid transport ;GO:0009723 P:response to ethylene stimulus ;GO:0009753 P:response to jasmonic acid stimulus ;GO:0009416 P:response to light stimulus ;	PF00887 ;PF07646 ;
Locus_10115_Transcript_1/9_Confidence_0.625_Length_955	955	CRK10_ARATH	669	34.07	317	174	9	923	6	3	295	9e-41	164	Full=Cysteine-rich receptor-like protein kinase 10;	Full=Receptor-like protein kinase 4;	Arabidopsis thaliana (Mouse-ear cress).	GO:0016021 C:integral to membrane ;GO:0005886 C:plasma membrane ;GO:0005524 F:ATP binding ;GO:0004674 F:protein serine/threonine kinase activity ;GO:0004872 F:receptor activity ;	PF01657 ;PF00069 ;
Locus_10115_Transcript_2/9_Confidence_0.625_Length_955	955	CRR38_ARATH	252	36.58	257	153	5	920	162	2	252	9e-43	170	Full=Cysteine-rich repeat secretory protein 38;		Arabidopsis thaliana (Mouse-ear cress).	GO:0005618 C:cell wall ;GO:0005576 C:extracellular region ;GO:0005773 C:vacuole ;GO:0009737 P:response to abscisic acid stimulus ;	PF01657 ;
Locus_10115_Transcript_3/9_Confidence_0.542_Length_942	942	CRR38_ARATH	252	36.96	257	152	5	907	149	2	252	7e-43	171	Full=Cysteine-rich repeat secretory protein 38;		Arabidopsis thaliana (Mouse-ear cress).	GO:0005618 C:cell wall ;GO:0005576 C:extracellular region ;GO:0005773 C:vacuole ;GO:0009737 P:response to abscisic acid stimulus ;	PF01657 ;
Locus_10115_Transcript_4/9_Confidence_0.583_Length_903	903	CRR38_ARATH	252	37.75	249	143	4	890	162	10	252	7e-42	167	Full=Cysteine-rich repeat secretory protein 38;		Arabidopsis thaliana (Mouse-ear cress).	GO:0005618 C:cell wall ;GO:0005576 C:extracellular region ;GO:0005773 C:vacuole ;GO:0009737 P:response to abscisic acid stimulus ;	PF01657 ;
Locus_10115_Transcript_5/9_Confidence_0.542_Length_955	955	CRR38_ARATH	252	36.19	257	154	5	920	162	2	252	2e-42	169	Full=Cysteine-rich repeat secretory protein 38;		Arabidopsis thaliana (Mouse-ear cress).	GO:0005618 C:cell wall ;GO:0005576 C:extracellular region ;GO:0005773 C:vacuole ;GO:0009737 P:response to abscisic acid stimulus ;	PF01657 ;
Locus_10115_Transcript_6/9_Confidence_0.542_Length_955	955	CRR38_ARATH	252	37.35	257	151	5	920	162	2	252	4e-45	178	Full=Cysteine-rich repeat secretory protein 38;		Arabidopsis thaliana (Mouse-ear cress).	GO:0005618 C:cell wall ;GO:0005576 C:extracellular region ;GO:0005773 C:vacuole ;GO:0009737 P:response to abscisic acid stimulus ;	PF01657 ;
Locus_10115_Transcript_7/9_Confidence_0.542_Length_948	948	CRR38_ARATH	252	39.52	210	123	2	788	162	46	252	3e-41	165	Full=Cysteine-rich repeat secretory protein 38;		Arabidopsis thaliana (Mouse-ear cress).	GO:0005618 C:cell wall ;GO:0005576 C:extracellular region ;GO:0005773 C:vacuole ;GO:0009737 P:response to abscisic acid stimulus ;	PF01657 ;
Locus_10115_Transcript_8/9_Confidence_0.542_Length_955	955	CRK10_ARATH	669	34.7	317	172	9	923	6	3	295	3e-41	165	Full=Cysteine-rich receptor-like protein kinase 10;	Full=Receptor-like protein kinase 4;	Arabidopsis thaliana (Mouse-ear cress).	GO:0016021 C:integral to membrane ;GO:0005886 C:plasma membrane ;GO:0005524 F:ATP binding ;GO:0004674 F:protein serine/threonine kinase activity ;GO:0004872 F:receptor activity ;	PF01657 ;PF00069 ;
Locus_10115_Transcript_9/9_Confidence_0.583_Length_955	955	CRR38_ARATH	252	36.96	257	152	5	920	162	2	252	7e-43	171	Full=Cysteine-rich repeat secretory protein 38;		Arabidopsis thaliana (Mouse-ear cress).	GO:0005618 C:cell wall ;GO:0005576 C:extracellular region ;GO:0005773 C:vacuole ;GO:0009737 P:response to abscisic acid stimulus ;	PF01657 ;
Locus_10117_Transcript_2/8_Confidence_0.444_Length_1077	1077	ALEU_HORVU	362	33.33	198	106	6	498	1076	160	336	1e-21	100	Full=Thiol protease aleurain;		Hordeum vulgare (Barley).	GO:0005773 C:vacuole ;GO:0004197 F:cysteine-type endopeptidase activity ;GO:0006508 P:proteolysis ;	PF08246 ;PF00112 ;
Locus_10117_Transcript_3/8_Confidence_0.444_Length_989	989	ALEU_HORVU	362	32.21	208	115	6	380	988	150	336	1e-22	103	Full=Thiol protease aleurain;		Hordeum vulgare (Barley).	GO:0005773 C:vacuole ;GO:0004197 F:cysteine-type endopeptidase activity ;GO:0006508 P:proteolysis ;	PF08246 ;PF00112 ;
Locus_10117_Transcript_4/8_Confidence_0.500_Length_997	997	ALEU_HORVU	362	33	203	110	6	403	996	155	336	7e-22	101	Full=Thiol protease aleurain;		Hordeum vulgare (Barley).	GO:0005773 C:vacuole ;GO:0004197 F:cysteine-type endopeptidase activity ;GO:0006508 P:proteolysis ;	PF08246 ;PF00112 ;
Locus_10117_Transcript_7/8_Confidence_0.556_Length_1405	1405	CYSP2_HORVU	373	31.09	193	113	7	250	822	140	314	2e-14	77	Full=Cysteine proteinase EP-B 2;		Hordeum vulgare (Barley).	GO:0004197 F:cysteine-type endopeptidase activity ;GO:0006508 P:proteolysis ;	PF08246 ;PF00112 ;
Locus_10117_Transcript_8/8_Confidence_0.444_Length_859	859	ALEU_HORVU	362	32.21	208	115	6	250	858	150	336	9e-23	103	Full=Thiol protease aleurain;		Hordeum vulgare (Barley).	GO:0005773 C:vacuole ;GO:0004197 F:cysteine-type endopeptidase activity ;GO:0006508 P:proteolysis ;	PF08246 ;PF00112 ;
Locus_10118_Transcript_1/2_Confidence_1.000_Length_1755	1755	1A1C_SOYBN	484	64.63	328	111	4	1117	146	156	482	0	430	Full=1-aminocyclopropane-1-carboxylate synthase;	Full=S-adenosyl-L-methionine methylthioadenosine-lyase;	Glycine max (Soybean) (Glycine hispida).	GO:0016847 F:1-aminocyclopropane-1-carboxylate synthase activity ;GO:0030170 F:pyridoxal phosphate binding ;GO:0016769 F:transferase activity, transferring nitrogenous groups ;GO:0009693 P:ethylene biosynthetic process ;GO:0009835 P:ripening ;	PF00155 ;
Locus_10118_Transcript_2/2_Confidence_1.000_Length_1675	1675	1A1C_SOYBN	484	65.57	485	160	5	1588	146	1	482	0	654	Full=1-aminocyclopropane-1-carboxylate synthase;	Full=S-adenosyl-L-methionine methylthioadenosine-lyase;	Glycine max (Soybean) (Glycine hispida).	GO:0016847 F:1-aminocyclopropane-1-carboxylate synthase activity ;GO:0030170 F:pyridoxal phosphate binding ;GO:0016769 F:transferase activity, transferring nitrogenous groups ;GO:0009693 P:ethylene biosynthetic process ;GO:0009835 P:ripening ;	PF00155 ;
Locus_10119_Transcript_1/1_Confidence_1.000_Length_296	296	E137_ARATH	504	72.92	96	26	0	6	293	166	261	2e-35	143	Full=Glucan endo-1,3-beta-glucosidase 7;	Full=Beta-1,3-endoglucanase 7;	Arabidopsis thaliana (Mouse-ear cress).	GO:0005618 C:cell wall ;GO:0005576 C:extracellular region ;GO:0043169 F:cation binding ;GO:0042973 F:glucan endo-1,3-beta-D-glucosidase activity ;GO:0005975 P:carbohydrate metabolic process ;GO:0007047 P:cellular cell wall organization ;	PF00332 ;PF07983 ;
Locus_10125_Transcript_1/1_Confidence_1.000_Length_1714	1714	PI5K9_ARATH	815	67.81	584	159	9	1	1713	230	797	0	748	Full=Phosphatidylinositol-4-phosphate 5-kinase 9;	Full=PtdIns(4)P-5-kinase 9;	Arabidopsis thaliana (Mouse-ear cress).	GO:0005829 C:cytosol ;GO:0016020 C:membrane ;GO:0005634 C:nucleus ;GO:0016308 F:1-phosphatidylinositol-4-phosphate 5-kinase activity ;GO:0005524 F:ATP binding ;GO:0005515 F:protein binding ;GO:0005975 P:carbohydrate metabolic process ;GO:0006520 P:cellular amino acid metabolic process ;	PF02493 ;PF01504 ;
Locus_10128_Transcript_1/1_Confidence_1.000_Length_1902	1902	B3GTI_ARATH	672	70.75	547	146	7	24	1652	136	672	0	827	Full=Probable beta-1,3-galactosyltransferase 18;		Arabidopsis thaliana (Mouse-ear cress).	GO:0000139 C:Golgi membrane ;GO:0016021 C:integral to membrane ;GO:0008378 F:galactosyltransferase activity ;GO:0005529 F:sugar binding ;GO:0006486 P:protein glycosylation ;	PF00337 ;PF01762 ;
Locus_1012_Transcript_1/5_Confidence_0.727_Length_1175	1175	TI10B_ARATH	249	30.74	244	120	8	1065	397	15	230	5e-21	99	Full=Protein TIFY 10B;	Full=Jasmonate ZIM domain-containing protein 2;	Arabidopsis thaliana (Mouse-ear cress).	GO:0005634 C:nucleus ;GO:0005515 F:protein binding ;GO:0006952 P:defense response ;GO:0006355 P:regulation of transcription, DNA-dependent ;GO:0009753 P:response to jasmonic acid stimulus ;GO:0009611 P:response to wounding ;GO:0006351 P:transcription, DNA-dependent ;	PF09425 ;PF06200 ;
Locus_1012_Transcript_3/5_Confidence_0.636_Length_1123	1123	TI10B_ARATH	249	34.29	210	91	9	1013	516	15	221	2e-18	90.1	Full=Protein TIFY 10B;	Full=Jasmonate ZIM domain-containing protein 2;	Arabidopsis thaliana (Mouse-ear cress).	GO:0005634 C:nucleus ;GO:0005515 F:protein binding ;GO:0006952 P:defense response ;GO:0006355 P:regulation of transcription, DNA-dependent ;GO:0009753 P:response to jasmonic acid stimulus ;GO:0009611 P:response to wounding ;GO:0006351 P:transcription, DNA-dependent ;	PF09425 ;PF06200 ;
Locus_1012_Transcript_4/5_Confidence_0.636_Length_1382	1382	TI10A_ARATH	253	43.28	134	53	5	678	343	121	253	3e-18	89.7	Full=Protein TIFY 10A;	Full=Jasmonate ZIM domain-containing protein 1;	Arabidopsis thaliana (Mouse-ear cress).	GO:0005634 C:nucleus ;GO:0005515 F:protein binding ;GO:0042742 P:defense response to bacterium ;GO:0009908 P:flower development ;GO:0009867 P:jasmonic acid mediated signaling pathway ;GO:0009555 P:pollen development ;GO:0006355 P:regulation of transcription, DNA-dependent ;GO:0006351 P:transcription, DNA-dependent ;	PF09425 ;PF06200 ;
Locus_1012_Transcript_5/5_Confidence_0.636_Length_1031	1031	TI10A_ARATH	253	34.89	235	110	8	921	343	20	253	7e-23	104	Full=Protein TIFY 10A;	Full=Jasmonate ZIM domain-containing protein 1;	Arabidopsis thaliana (Mouse-ear cress).	GO:0005634 C:nucleus ;GO:0005515 F:protein binding ;GO:0042742 P:defense response to bacterium ;GO:0009908 P:flower development ;GO:0009867 P:jasmonic acid mediated signaling pathway ;GO:0009555 P:pollen development ;GO:0006355 P:regulation of transcription, DNA-dependent ;GO:0006351 P:transcription, DNA-dependent ;	PF09425 ;PF06200 ;
Locus_10131_Transcript_1/1_Confidence_1.000_Length_837	837	AHK4_ARATH	1080	52.42	248	105	4	1	726	839	1079	2e-60	228	Full=Histidine kinase 4;	Full=Protein WOODEN LEG;	Arabidopsis thaliana (Mouse-ear cress).	GO:0016021 C:integral to membrane ;GO:0005886 C:plasma membrane ;GO:0005524 F:ATP binding ;GO:0019955 F:cytokine binding ;GO:0005034 F:osmosensor activity ;GO:0004721 F:phosphoprotein phosphatase activity ;GO:0043424 F:protein histidine kinase binding ;GO:0009885 F:transmembrane histidine kinase cytokinin receptor activity ;GO:0000156 F:two-component response regulator activity ;GO:0000155 F:two-…	PF03924 ;PF02518 ;PF00512 ;PF00072 ;
Locus_10132_Transcript_1/1_Confidence_1.000_Length_2034	2034	CIGR2_ORYSJ	544	64.94	502	174	2	1794	289	44	543	0	671	Full=Chitin-inducible gibberellin-responsive protein 2;		Oryza sativa subsp. japonica (Rice).	GO:0005634 C:nucleus ;GO:0006355 P:regulation of transcription, DNA-dependent ;GO:0006351 P:transcription, DNA-dependent ;	PF03514 ;
Locus_10133_Transcript_1/1_Confidence_1.000_Length_1220	1220	BEBT_TOBAC	460	32.79	308	186	9	8	880	90	393	6e-35	145	Full=Benzyl alcohol O-benzoyltransferase;	Full=Benzoyl coenzyme A:benzyl alcohol benzoyl transferase;	Nicotiana tabacum (Common tobacco).	GO:0016747 F:transferase activity, transferring acyl groups other than amino-acyl groups ;	PF02458 ;
Locus_10136_Transcript_1/1_Confidence_1.000_Length_2333	2333	ROGF1_ARATH	548	47.3	370	190	3	1698	604	87	456	4e-90	329	Full=Rop guanine nucleotide exchange factor 1;	Full=Kinase partner protein-like;	Arabidopsis thaliana (Mouse-ear cress).	GO:0016324 C:apical plasma membrane ;GO:0005089 F:Rho guanyl-nucleotide exchange factor activity ;GO:0009860 P:pollen tube growth ;	PF03759 ;
Locus_10140_Transcript_1/1_Confidence_1.000_Length_1898	1898	Y1491_ARATH	519	30.54	465	277	9	449	1837	85	505	2e-54	210	Full=DUF246 domain-containing protein At1g04910;		Arabidopsis thaliana (Mouse-ear cress).	GO:0000139 C:Golgi membrane ;GO:0016021 C:integral to membrane ;	PF10250 ;
Locus_10144_Transcript_1/1_Confidence_1.000_Length_2654	2654	UBP25_ARATH	661	43.7	682	334	14	2440	461	5	658	4e-141	499	Full=Ubiquitin carboxyl-terminal hydrolase 25;	Full=Ubiquitin-specific-processing protease 25;	Arabidopsis thaliana (Mouse-ear cress).	GO:0008234 F:cysteine-type peptidase activity ;GO:0004221 F:ubiquitin thiolesterase activity ;GO:0006511 P:ubiquitin-dependent protein catabolic process ;	PF00443 ;
Locus_10146_Transcript_1/1_Confidence_1.000_Length_609	609	LRK19_ARATH	766	40.5	121	69	2	1	360	546	664	9e-15	76.6	Full=L-type lectin-domain containing receptor kinase I.9;		Arabidopsis thaliana (Mouse-ear cress).	GO:0016021 C:integral to membrane ;GO:0005886 C:plasma membrane ;GO:0005524 F:ATP binding ;GO:0004674 F:protein serine/threonine kinase activity ;GO:0004872 F:receptor activity ;GO:0005529 F:sugar binding ;	PF00139 ;PF00069 ;
Locus_10155_Transcript_1/1_Confidence_1.000_Length_494	494	WSD1_ARATH	481	30.43	92	59	4	273	1	17	104	2e-06	48.5	Full=O-acyltransferase WSD1;	Full=Wax synthase;	Arabidopsis thaliana (Mouse-ear cress).	GO:0005789 C:endoplasmic reticulum membrane ;GO:0016021 C:integral to membrane ;GO:0004144 F:diacylglycerol O-acyltransferase activity ;GO:0047196 F:long-chain-alcohol O-fatty-acyltransferase activity ;GO:0010025 P:wax biosynthetic process ;	PF06974 ;PF03007 ;
Locus_10157_Transcript_1/1_Confidence_1.000_Length_629	629	GRS10_ORYSJ	164	72.44	127	34	1	402	22	38	163	4e-48	187	Full=Monothiol glutaredoxin-S10;		Oryza sativa subsp. japonica (Rice).	GO:0051537 F:2 iron, 2 sulfur cluster binding ;GO:0009055 F:electron carrier activity ;GO:0046872 F:metal ion binding ;GO:0015035 F:protein disulfide oxidoreductase activity ;GO:0045454 P:cell redox homeostasis ;	PF00462 ;
Locus_1015_Transcript_1/3_Confidence_0.500_Length_745	745	COL5_ARATH	355	47.2	125	49	4	125	490	245	355	2e-20	96.3	Full=Zinc finger protein CONSTANS-LIKE 5;		Arabidopsis thaliana (Mouse-ear cress).	GO:0005634 C:nucleus ;GO:0008270 F:zinc ion binding ;GO:0006355 P:regulation of transcription, DNA-dependent ;	PF06203 ;PF00643 ;
Locus_1015_Transcript_3/3_Confidence_0.333_Length_665	665	HD1_ORYSJ	395	59.23	130	50	2	21	410	269	395	4e-36	147	Full=Zinc finger protein HD1;	Full=Protein PHOTOPERIOD SENSITIVITY 1;	Oryza sativa subsp. japonica (Rice).	GO:0005634 C:nucleus ;GO:0003677 F:DNA binding ;GO:0008270 F:zinc ion binding ;GO:0030154 P:cell differentiation ;GO:0009908 P:flower development ;GO:0010229 P:inflorescence development ;GO:0048571 P:long-day photoperiodism ;GO:0048579 P:negative regulation of long-day photoperiodism, flowering ;GO:0045892 P:negative regulation of transcription, DNA-dependent ;GO:0048576 P:positive regulation of …	PF06203 ;
Locus_10160_Transcript_1/2_Confidence_1.000_Length_3306	3306	P2C76_ORYSJ	499	53.38	399	179	4	8	1201	93	485	2e-109	394	Full=Putative protein phosphatase 2C 76;		Oryza sativa subsp. japonica (Rice).	GO:0046872 F:metal ion binding ;GO:0004721 F:phosphoprotein phosphatase activity ;	PF00481 ;
Locus_10160_Transcript_2/2_Confidence_1.000_Length_3149	3149	Y3333_ARATH	376	58.09	408	133	5	1844	3064	1	371	4e-133	473	Full=Probable inactive protein kinase At3g63330;		Arabidopsis thaliana (Mouse-ear cress).	GO:0005524 F:ATP binding ;GO:0004674 F:protein serine/threonine kinase activity ;	PF00069 ;
Locus_10161_Transcript_1/1_Confidence_1.000_Length_337	337	POLX_TOBAC	1328	39.45	109	56	1	4	330	494	592	2e-17	83.6	Full=Retrovirus-related Pol polyprotein from transposon TNT 1-94;		Nicotiana tabacum (Common tobacco).	GO:0004190 F:aspartic-type endopeptidase activity ;GO:0004519 F:endonuclease activity ;GO:0003676 F:nucleic acid binding ;GO:0003964 F:RNA-directed DNA polymerase activity ;GO:0008270 F:zinc ion binding ;GO:0015074 P:DNA integration ;GO:0006508 P:proteolysis ;	PF00665 ;PF00077 ;PF07727 ;PF00098 ;
Locus_10165_Transcript_1/1_Confidence_1.000_Length_682	682	PARP1_ORYSJ	977	66.67	225	74	1	11	682	408	632	4e-89	323	Full=Poly [ADP-ribose] polymerase 1;	Full=Poly[ADP-ribose] synthase 1;	Oryza sativa subsp. japonica (Rice).	GO:0005634 C:nucleus ;GO:0003677 F:DNA binding ;GO:0051287 F:NAD binding ;GO:0003950 F:NAD+ ADP-ribosyltransferase activity ;GO:0008270 F:zinc ion binding ;GO:0006471 P:protein ADP-ribosylation ;	PF08063 ;PF00644 ;PF02877 ;PF05406 ;PF00645 ;
Locus_1016_Transcript_1/2_Confidence_1.000_Length_1777	1777	SYS_HELAN	438	75.69	432	105	0	165	1460	1	432	0	683	Full=Serine--tRNA ligase;	Full=Seryl-tRNA(Ser/Sec) synthetase;	Helianthus annuus (Common sunflower).	GO:0005737 C:cytoplasm ;GO:0005524 F:ATP binding ;GO:0004828 F:serine-tRNA ligase activity ;GO:0006434 P:seryl-tRNA aminoacylation ;	PF02403 ;PF00587 ;
Locus_1016_Transcript_2/2_Confidence_1.000_Length_1704	1704	SYS_HELAN	438	75.69	432	105	0	165	1460	1	432	0	683	Full=Serine--tRNA ligase;	Full=Seryl-tRNA(Ser/Sec) synthetase;	Helianthus annuus (Common sunflower).	GO:0005737 C:cytoplasm ;GO:0005524 F:ATP binding ;GO:0004828 F:serine-tRNA ligase activity ;GO:0006434 P:seryl-tRNA aminoacylation ;	PF02403 ;PF00587 ;
Locus_10170_Transcript_1/1_Confidence_1.000_Length_544	544	ELC_ARATH	398	42.95	156	86	1	69	536	228	380	1e-30	129	Full=Protein ELC;	Full=Vacuolar protein-sorting-associated protein 23 homolog 1;	Arabidopsis thaliana (Mouse-ear cress).	GO:0005769 C:early endosome ;GO:0005770 C:late endosome ;GO:0043234 C:protein complex ;GO:0043130 F:ubiquitin binding ;GO:0051301 P:cell division ;GO:0006464 P:protein modification process ;GO:0015031 P:protein transport ;GO:0010091 P:trichome branching ;	PF05743 ;PF09454 ;
Locus_10174_Transcript_1/2_Confidence_1.000_Length_1397	1397	KPRS1_ORYSJ	396	79.95	394	64	4	4	1176	4	385	1e-170	595	Full=Ribose-phosphate pyrophosphokinase 1, chloroplastic;	Full=Phosphoribosyl pyrophosphate synthase 1;	Oryza sativa subsp. japonica (Rice).	GO:0009507 C:chloroplast ;GO:0005524 F:ATP binding ;GO:0016301 F:kinase activity ;GO:0000287 F:magnesium ion binding ;GO:0004749 F:ribose phosphate diphosphokinase activity ;GO:0009116 P:nucleoside metabolic process ;GO:0009156 P:ribonucleoside monophosphate biosynthetic process ;	PF00156 ;
Locus_10174_Transcript_2/2_Confidence_1.000_Length_1519	1519	KPRS1_ORYSJ	396	80	405	66	4	4	1209	4	396	3e-176	614	Full=Ribose-phosphate pyrophosphokinase 1, chloroplastic;	Full=Phosphoribosyl pyrophosphate synthase 1;	Oryza sativa subsp. japonica (Rice).	GO:0009507 C:chloroplast ;GO:0005524 F:ATP binding ;GO:0016301 F:kinase activity ;GO:0000287 F:magnesium ion binding ;GO:0004749 F:ribose phosphate diphosphokinase activity ;GO:0009116 P:nucleoside metabolic process ;GO:0009156 P:ribonucleoside monophosphate biosynthetic process ;	PF00156 ;
Locus_10179_Transcript_2/3_Confidence_0.714_Length_1592	1592	PP340_ARATH	704	40.68	413	244	1	1584	349	280	692	4e-86	315	Full=Pentatricopeptide repeat-containing protein At4g28010;		Arabidopsis thaliana (Mouse-ear cress).	GO:0005488 F:binding ;	PF01535 ;
Locus_10179_Transcript_3/3_Confidence_0.714_Length_1592	1592	PP340_ARATH	704	40.44	413	245	1	1584	349	280	692	1e-84	310	Full=Pentatricopeptide repeat-containing protein At4g28010;		Arabidopsis thaliana (Mouse-ear cress).	GO:0005488 F:binding ;	PF01535 ;
Locus_1017_Transcript_1/2_Confidence_1.000_Length_1997	1997	PNG1_ARATH	721	53.24	494	224	4	413	1873	224	717	8e-152	534	Full=Peptide-N(4)-(N-acetyl-beta-glucosaminyl)asparagine amidase;	Full=Peptide:N-glycanase;	Arabidopsis thaliana (Mouse-ear cress).	GO:0005829 C:cytosol ;GO:0005634 C:nucleus ;GO:0003684 F:damaged DNA binding ;GO:0046872 F:metal ion binding ;GO:0000224 F:peptide-N4-(N-acetyl-beta-glucosaminyl)asparagine amidase activity ;GO:0006289 P:nucleotide-excision repair ;GO:0010188 P:response to microbial phytotoxin ;GO:0010193 P:response to ozone ;GO:0009751 P:response to salicylic acid stimulus ;	PF03835 ;
Locus_1017_Transcript_2/2_Confidence_1.000_Length_1627	1627	PNG1_ARATH	721	53.45	507	229	4	4	1503	211	717	2e-157	552	Full=Peptide-N(4)-(N-acetyl-beta-glucosaminyl)asparagine amidase;	Full=Peptide:N-glycanase;	Arabidopsis thaliana (Mouse-ear cress).	GO:0005829 C:cytosol ;GO:0005634 C:nucleus ;GO:0003684 F:damaged DNA binding ;GO:0046872 F:metal ion binding ;GO:0000224 F:peptide-N4-(N-acetyl-beta-glucosaminyl)asparagine amidase activity ;GO:0006289 P:nucleotide-excision repair ;GO:0010188 P:response to microbial phytotoxin ;GO:0010193 P:response to ozone ;GO:0009751 P:response to salicylic acid stimulus ;	PF03835 ;
Locus_10180_Transcript_1/1_Confidence_1.000_Length_1280	1280	NFYB2_ARATH	190	63.24	204	57	6	446	1045	1	190	4e-59	225	Full=Nuclear transcription factor Y subunit B-2;	Full=Transcriptional activator HAP3B;	Arabidopsis thaliana (Mouse-ear cress).	GO:0005634 C:nucleus ;GO:0043565 F:sequence-specific DNA binding ;GO:0006355 P:regulation of transcription, DNA-dependent ;GO:0006351 P:transcription, DNA-dependent ;	PF00808 ;
Locus_10184_Transcript_1/1_Confidence_1.000_Length_2006	2006	CIPKI_ORYSJ	457	65.7	449	150	3	521	1858	4	451	3e-169	592	Full=CBL-interacting protein kinase 18;	Full=OsCIPK18;	Oryza sativa subsp. japonica (Rice).	GO:0005524 F:ATP binding ;GO:0004674 F:protein serine/threonine kinase activity ;GO:0007165 P:signal transduction ;	PF03822 ;PF00069 ;
Locus_10185_Transcript_1/1_Confidence_1.000_Length_1226	1226	PP233_ARATH	523	53.36	223	102	1	1225	563	275	497	8e-69	257	Full=Putative pentatricopeptide repeat-containing protein At3g15200;		Arabidopsis thaliana (Mouse-ear cress).	GO:0022626 C:cytosolic ribosome ;GO:0005488 F:binding ;	PF01535 ;
Locus_10186_Transcript_1/1_Confidence_1.000_Length_1041	1041	GLR29_ARATH	940	41.99	312	166	6	110	1039	29	327	2e-62	236	Full=Glutamate receptor 2.9;	Full=Ligand-gated ion channel 2.9;	Arabidopsis thaliana (Mouse-ear cress).	GO:0016021 C:integral to membrane ;GO:0030288 C:outer membrane-bounded periplasmic space ;GO:0005886 C:plasma membrane ;GO:0005262 F:calcium channel activity ;GO:0005234 F:extracellular-glutamate-gated ion channel activity ;GO:0004970 F:ionotropic glutamate receptor activity ;GO:0005515 F:protein binding ;GO:0019722 P:calcium-mediated signaling ;GO:0071230 P:cellular response to amino acid stimul…	PF01094 ;PF00060 ;PF00497 ;
Locus_10188_Transcript_1/1_Confidence_1.000_Length_221	221	Y1615_ARATH	734	54.79	73	29	1	2	220	573	641	2e-15	77.4	Full=Uncharacterized basic helix-loop-helix protein At1g06150;		Arabidopsis thaliana (Mouse-ear cress).
Locus_10189_Transcript_1/2_Confidence_1.000_Length_1315	1315	HDT2_MAIZE	303	51.26	318	132	12	1230	298	1	302	4e-75	278	Full=Histone deacetylase HDT2;	Full=Zm-HD2b;	Zea mays (Maize).	GO:0005730 C:nucleolus ;GO:0016787 F:hydrolase activity ;GO:0008270 F:zinc ion binding ;GO:0016568 P:chromatin modification ;GO:0006355 P:regulation of transcription, DNA-dependent ;GO:0006351 P:transcription, DNA-dependent ;
Locus_10189_Transcript_2/2_Confidence_1.000_Length_1302	1302	HDT2_MAIZE	303	51.26	318	132	12	1217	285	1	302	4e-75	278	Full=Histone deacetylase HDT2;	Full=Zm-HD2b;	Zea mays (Maize).	GO:0005730 C:nucleolus ;GO:0016787 F:hydrolase activity ;GO:0008270 F:zinc ion binding ;GO:0016568 P:chromatin modification ;GO:0006355 P:regulation of transcription, DNA-dependent ;GO:0006351 P:transcription, DNA-dependent ;
Locus_1018_Transcript_2/4_Confidence_0.250_Length_762	762	DHX8_ARATH	1168	30.72	153	78	7	157	561	116	258	6e-07	51.2	Full=Probable pre-mRNA-splicing factor ATP-dependent RNA helicase;		Arabidopsis thaliana (Mouse-ear cress).	GO:0005829 C:cytosol ;GO:0005739 C:mitochondrion ;GO:0005634 C:nucleus ;GO:0009506 C:plasmodesma ;GO:0005524 F:ATP binding ;GO:0008026 F:ATP-dependent helicase activity ;GO:0003723 F:RNA binding ;GO:0006397 P:mRNA processing ;GO:0008380 P:RNA splicing ;	PF00270 ;PF04408 ;PF00271 ;PF07717 ;PF00575 ;
Locus_10195_Transcript_1/2_Confidence_1.000_Length_1645	1645	M2K2_ARATH	363	63.33	360	118	4	1492	434	1	353	5e-125	444	Full=Mitogen-activated protein kinase kinase 2;		Arabidopsis thaliana (Mouse-ear cress).	GO:0005737 C:cytoplasm ;GO:0005886 C:plasma membrane ;GO:0005524 F:ATP binding ;GO:0004708 F:MAP kinase kinase activity ;GO:0005515 F:protein binding ;GO:0004674 F:protein serine/threonine kinase activity ;GO:0009631 P:cold acclimation ;GO:0009814 P:defense response, incompatible interaction ;GO:0000165 P:MAPKKK cascade ;GO:0009651 P:response to salt stress ;	PF00069 ;
Locus_10195_Transcript_2/2_Confidence_1.000_Length_1553	1553	M2K2_ARATH	363	63.33	360	118	4	1400	342	1	353	5e-125	444	Full=Mitogen-activated protein kinase kinase 2;		Arabidopsis thaliana (Mouse-ear cress).	GO:0005737 C:cytoplasm ;GO:0005886 C:plasma membrane ;GO:0005524 F:ATP binding ;GO:0004708 F:MAP kinase kinase activity ;GO:0005515 F:protein binding ;GO:0004674 F:protein serine/threonine kinase activity ;GO:0009631 P:cold acclimation ;GO:0009814 P:defense response, incompatible interaction ;GO:0000165 P:MAPKKK cascade ;GO:0009651 P:response to salt stress ;	PF00069 ;
Locus_10199_Transcript_1/2_Confidence_1.000_Length_946	946	NADK2_ORYSJ	981	63.82	304	99	3	35	946	34	326	6e-114	407	Full=Probable NAD kinase 2, chloroplastic;		Oryza sativa subsp. japonica (Rice).	GO:0009507 C:chloroplast ;GO:0005524 F:ATP binding ;GO:0005516 F:calmodulin binding ;GO:0003951 F:NAD+ kinase activity ;	PF01513 ;
Locus_10199_Transcript_2/2_Confidence_1.000_Length_898	898	NADK2_ORYSJ	981	65.28	288	96	2	35	898	43	326	2e-111	398	Full=Probable NAD kinase 2, chloroplastic;		Oryza sativa subsp. japonica (Rice).	GO:0009507 C:chloroplast ;GO:0005524 F:ATP binding ;GO:0005516 F:calmodulin binding ;GO:0003951 F:NAD+ kinase activity ;	PF01513 ;
Locus_101_Transcript_1/1_Confidence_1.000_Length_1083	1083	TIC55_PEA	553	68.02	247	79	0	1083	343	307	553	4e-98	354	Full=Protein TIC 55, chloroplastic;	Full=Translocon at the inner envelope membrane of chloroplasts 55;	Pisum sativum (Garden pea).	GO:0009706 C:chloroplast inner membrane ;GO:0016021 C:integral to membrane ;GO:0051537 F:2 iron, 2 sulfur cluster binding ;GO:0010277 F:chlorophyllide a oxygenase [overall] activity ;GO:0046872 F:metal ion binding ;GO:0015031 P:protein transport ;	PF08417 ;PF00355 ;
Locus_10202_Transcript_2/7_Confidence_0.308_Length_945	945	DHX15_ARATH	729	39.41	236	116	2	945	238	93	301	1e-43	173	Full=Probable pre-mRNA-splicing factor ATP-dependent RNA helicase;		Arabidopsis thaliana (Mouse-ear cress).	GO:0009941 C:chloroplast envelope ;GO:0016020 C:membrane ;GO:0005634 C:nucleus ;GO:0005524 F:ATP binding ;GO:0008026 F:ATP-dependent helicase activity ;GO:0003676 F:nucleic acid binding ;GO:0006397 P:mRNA processing ;GO:0008380 P:RNA splicing ;	PF00270 ;PF04408 ;PF00271 ;PF07717 ;
Locus_10204_Transcript_1/2_Confidence_1.000_Length_257	257	DRL14_ARATH	893	44.12	68	38	0	1	204	304	371	3e-14	73.2	Full=Probable disease resistance protein At1g62630;	Full=pNd4;	Arabidopsis thaliana (Mouse-ear cress).	GO:0043531 F:ADP binding ;GO:0005524 F:ATP binding ;GO:0006952 P:defense response ;	PF00931 ;
Locus_10204_Transcript_2/2_Confidence_1.000_Length_383	383	DRL6_ARATH	375	51.72	87	42	0	70	330	274	360	1e-20	94.7	Full=Probable disease resistance protein At1g52660;		Arabidopsis thaliana (Mouse-ear cress).	GO:0043531 F:ADP binding ;GO:0005524 F:ATP binding ;GO:0006952 P:defense response ;	PF00931 ;
Locus_10208_Transcript_1/1_Confidence_1.000_Length_637	637	B120_ARATH	849	46.63	193	93	7	82	633	7	198	7e-37	150	Full=G-type lectin S-receptor-like serine/threonine-protein kinase B120;		Arabidopsis thaliana (Mouse-ear cress).	GO:0016021 C:integral to membrane ;GO:0044459 C:plasma membrane part ;GO:0005524 F:ATP binding ;GO:0005516 F:calmodulin binding ;GO:0004674 F:protein serine/threonine kinase activity ;GO:0004872 F:receptor activity ;GO:0005529 F:sugar binding ;GO:0048544 P:recognition of pollen ;	PF01453 ;PF08276 ;PF07714 ;PF00954 ;
Locus_1020_Transcript_1/6_Confidence_0.500_Length_1053	1053	NHX3_ARATH	503	66.47	331	111	0	60	1052	21	351	1e-130	462	Full=Sodium/hydrogen exchanger 3;	Full=Na(+)/H(+) exchanger 3;	Arabidopsis thaliana (Mouse-ear cress).	GO:0016021 C:integral to membrane ;GO:0005774 C:vacuolar membrane ;GO:0015385 F:sodium:hydrogen antiporter activity ;GO:0006885 P:regulation of pH ;GO:0009651 P:response to salt stress ;	PF00999 ;
Locus_1020_Transcript_2/6_Confidence_0.583_Length_1124	1124	NHX3_ARATH	503	64.18	335	96	1	60	1064	21	331	2e-124	442	Full=Sodium/hydrogen exchanger 3;	Full=Na(+)/H(+) exchanger 3;	Arabidopsis thaliana (Mouse-ear cress).	GO:0016021 C:integral to membrane ;GO:0005774 C:vacuolar membrane ;GO:0015385 F:sodium:hydrogen antiporter activity ;GO:0006885 P:regulation of pH ;GO:0009651 P:response to salt stress ;	PF00999 ;
Locus_1020_Transcript_3/6_Confidence_0.417_Length_1511	1511	NHX3_ARATH	503	68.2	283	90	0	60	908	21	303	6e-114	407	Full=Sodium/hydrogen exchanger 3;	Full=Na(+)/H(+) exchanger 3;	Arabidopsis thaliana (Mouse-ear cress).	GO:0016021 C:integral to membrane ;GO:0005774 C:vacuolar membrane ;GO:0015385 F:sodium:hydrogen antiporter activity ;GO:0006885 P:regulation of pH ;GO:0009651 P:response to salt stress ;	PF00999 ;
Locus_1020_Transcript_5/6_Confidence_0.583_Length_2070	2070	NHX3_ARATH	503	67.28	324	106	0	60	1031	21	344	2e-128	456	Full=Sodium/hydrogen exchanger 3;	Full=Na(+)/H(+) exchanger 3;	Arabidopsis thaliana (Mouse-ear cress).	GO:0016021 C:integral to membrane ;GO:0005774 C:vacuolar membrane ;GO:0015385 F:sodium:hydrogen antiporter activity ;GO:0006885 P:regulation of pH ;GO:0009651 P:response to salt stress ;	PF00999 ;
Locus_1020_Transcript_6/6_Confidence_0.583_Length_1052	1052	NHX3_ARATH	503	69.13	311	96	0	60	992	21	331	2e-128	455	Full=Sodium/hydrogen exchanger 3;	Full=Na(+)/H(+) exchanger 3;	Arabidopsis thaliana (Mouse-ear cress).	GO:0016021 C:integral to membrane ;GO:0005774 C:vacuolar membrane ;GO:0015385 F:sodium:hydrogen antiporter activity ;GO:0006885 P:regulation of pH ;GO:0009651 P:response to salt stress ;	PF00999 ;
Locus_10210_Transcript_1/1_Confidence_1.000_Length_482	482	CYSK_SPIOL	325	35.19	108	69	1	463	143	10	117	2e-13	71.2	Full=Cysteine synthase;	Full=O-acetylserine sulfhydrylase;	Spinacia oleracea (Spinach).	GO:0005737 C:cytoplasm ;GO:0004124 F:cysteine synthase activity ;GO:0030170 F:pyridoxal phosphate binding ;GO:0016740 F:transferase activity ;GO:0006535 P:cysteine biosynthetic process from serine ;	PF00291 ;
Locus_10211_Transcript_1/1_Confidence_1.000_Length_2199	2199	SEUSS_ARATH	877	59.92	479	149	13	803	2194	1	451	3e-144	509	Full=Transcriptional corepressor SEUSS;		Arabidopsis thaliana (Mouse-ear cress).	GO:0005634 C:nucleus ;GO:0060090 F:binding, bridging ;GO:0003677 F:DNA binding ;GO:0046982 F:protein heterodimerization activity ;GO:0003712 F:transcription cofactor activity ;GO:0030154 P:cell differentiation ;GO:0009790 P:embryo development ;GO:0048481 P:ovule development ;GO:0009909 P:regulation of flower development ;GO:0006355 P:regulation of transcription, DNA-dependent ;GO:0006351 P:transc…
Locus_10213_Transcript_1/1_Confidence_1.000_Length_1922	1922	RR5_ARATH	303	31.25	160	109	1	876	397	137	295	6e-16	82.8	Full=30S ribosomal protein S5, chloroplastic;		Arabidopsis thaliana (Mouse-ear cress).	GO:0009570 C:chloroplast stroma ;GO:0009535 C:chloroplast thylakoid membrane ;GO:0005634 C:nucleus ;GO:0015935 C:small ribosomal subunit ;GO:0019843 F:rRNA binding ;GO:0003735 F:structural constituent of ribosome ;GO:0046686 P:response to cadmium ion ;GO:0009409 P:response to cold ;GO:0006412 P:translation ;	PF00333 ;PF03719 ;
Locus_10214_Transcript_1/2_Confidence_1.000_Length_522	522	SRK_ARATH	853	52.35	170	70	3	1	477	684	853	6e-41	163	Full=G-type lectin S-receptor-like serine/threonine-protein kinase SRK;		Arabidopsis thaliana (Mouse-ear cress).	GO:0016021 C:integral to membrane ;GO:0005886 C:plasma membrane ;GO:0005524 F:ATP binding ;GO:0004674 F:protein serine/threonine kinase activity ;GO:0004872 F:receptor activity ;GO:0005529 F:sugar binding ;GO:0048544 P:recognition of pollen ;	PF01453 ;PF11883 ;PF12398 ;PF08276 ;PF07714 ;PF00954 ;
Locus_10214_Transcript_2/2_Confidence_1.000_Length_481	481	SD16_ARATH	847	37.96	108	60	2	134	436	740	847	3e-34	80.1	Full=Receptor-like serine/threonine-protein kinase SD1-6;	Full=S-domain-1 (SD1) receptor kinase 6;	Arabidopsis thaliana (Mouse-ear cress).	GO:0005829 C:cytosol ;GO:0016021 C:integral to membrane ;GO:0005886 C:plasma membrane ;GO:0005524 F:ATP binding ;GO:0004674 F:protein serine/threonine kinase activity ;GO:0005529 F:sugar binding ;GO:0031625 F:ubiquitin protein ligase binding ;GO:0034613 P:cellular protein localization ;GO:0046777 P:protein autophosphorylation ;GO:0048544 P:recognition of pollen ;	PF01453 ;PF11883 ;PF12398 ;PF08276 ;PF07714 ;PF00954 ;
Locus_10215_Transcript_1/1_Confidence_1.000_Length_3458	3458	3HIDH_ARATH	347	31.43	280	172	7	69	851	34	312	5e-28	124	Full=Probable 3-hydroxyisobutyrate dehydrogenase, mitochondrial;		Arabidopsis thaliana (Mouse-ear cress).	GO:0005739 C:mitochondrion ;GO:0008442 F:3-hydroxyisobutyrate dehydrogenase activity ;GO:0051287 F:NAD binding ;GO:0004616 F:phosphogluconate dehydrogenase (decarboxylating) activity ;GO:0006098 P:pentose-phosphate shunt ;GO:0006573 P:valine metabolic process ;	PF03446 ;
Locus_10218_Transcript_1/1_Confidence_1.000_Length_2188	2188	ASPL2_ARATH	475	30.32	376	212	15	177	1214	72	427	8e-33	139	Full=Aspartic proteinase-like protein 2;		Arabidopsis thaliana (Mouse-ear cress).	GO:0046658 C:anchored to plasma membrane ;GO:0004190 F:aspartic-type endopeptidase activity ;GO:0006508 P:proteolysis ;	PF00026 ;
Locus_10219_Transcript_1/1_Confidence_1.000_Length_318	318	NNJA1_ORYSJ	401	59.05	105	39	3	11	316	287	390	6e-26	112	Full=Ninja-family protein Os03g0214200;		Oryza sativa subsp. japonica (Rice).	GO:0005634 C:nucleus ;	PF07897 ;
Locus_10221_Transcript_1/1_Confidence_1.000_Length_771	771	HQGT_RAUSE	470	45.66	219	118	1	116	769	5	223	5e-55	211	Full=Hydroquinone glucosyltransferase;	Full=Arbutin synthase;	Rauvolfia serpentina (Serpentwood) (Devilpepper).	GO:0050505 F:hydroquinone glucosyltransferase activity ;	PF00201 ;
Locus_10224_Transcript_1/1_Confidence_1.000_Length_806	806	PSC13_MAIZE	170	44.31	167	92	1	70	570	1	166	1e-33	140	Full=Pollen-specific protein C13;		Zea mays (Maize).	GO:0005615 C:extracellular space ;	PF01190 ;
Locus_10225_Transcript_1/3_Confidence_0.400_Length_617	617	SF3BB_ARATH	87	93.1	87	6	0	583	323	1	87	3e-44	174	Full=Uncharacterized protein At4g14342;		Arabidopsis thaliana (Mouse-ear cress).		PF07189 ;
Locus_10225_Transcript_2/3_Confidence_0.600_Length_757	757	SF3BB_ARATH	87	93.1	87	6	0	583	323	1	87	4e-44	174	Full=Uncharacterized protein At4g14342;		Arabidopsis thaliana (Mouse-ear cress).		PF07189 ;
Locus_10225_Transcript_3/3_Confidence_0.600_Length_749	749	SF3BB_ARATH	87	93.1	87	6	0	583	323	1	87	3e-44	174	Full=Uncharacterized protein At4g14342;		Arabidopsis thaliana (Mouse-ear cress).		PF07189 ;
Locus_10230_Transcript_1/2_Confidence_1.000_Length_1920	1920	PAL1_PRUAV	717	80.72	638	116	1	3	1916	87	717	0	1033	Full=Phenylalanine ammonia-lyase 1;		Prunus avium (Cherry).	GO:0005737 C:cytoplasm ;GO:0016841 F:ammonia-lyase activity ;GO:0009058 P:biosynthetic process ;GO:0006559 P:L-phenylalanine catabolic process ;GO:0009698 P:phenylpropanoid metabolic process ;	PF00221 ;
Locus_10230_Transcript_2/2_Confidence_1.000_Length_1899	1899	PAL1_PRUAV	717	82.25	631	112	0	3	1895	87	717	0	1051	Full=Phenylalanine ammonia-lyase 1;		Prunus avium (Cherry).	GO:0005737 C:cytoplasm ;GO:0016841 F:ammonia-lyase activity ;GO:0009058 P:biosynthetic process ;GO:0006559 P:L-phenylalanine catabolic process ;GO:0009698 P:phenylpropanoid metabolic process ;	PF00221 ;
Locus_10232_Transcript_1/1_Confidence_1.000_Length_714	714	AIG2L_ARATH	165	50.37	135	67	0	583	179	3	137	7e-36	147	Full=AIG2-like protein;	Full=Putative gamma-glutamylcyclotransferase;	Arabidopsis thaliana (Mouse-ear cress).	GO:0016746 F:transferase activity, transferring acyl groups ;	PF06094 ;
Locus_10233_Transcript_1/2_Confidence_1.000_Length_767	767	TRAC9_MAIZE	839	31.58	266	168	6	9	767	78	342	2e-33	139	Full=Putative AC9 transposase;		Zea mays (Maize).	GO:0003677 F:DNA binding ;GO:0046983 F:protein dimerization activity ;GO:0006310 P:DNA recombination ;GO:0032196 P:transposition ;	PF05699 ;
Locus_10233_Transcript_2/2_Confidence_1.000_Length_725	725	TRAC9_MAIZE	839	31.5	254	160	6	3	725	90	342	6e-32	134	Full=Putative AC9 transposase;		Zea mays (Maize).	GO:0003677 F:DNA binding ;GO:0046983 F:protein dimerization activity ;GO:0006310 P:DNA recombination ;GO:0032196 P:transposition ;	PF05699 ;
Locus_10237_Transcript_1/1_Confidence_1.000_Length_696	696	GENL1_ORYSJ	629	56.28	231	92	3	693	22	145	373	4e-73	270	Full=Flap endonuclease GEN-like 1;	Full=OsRAD;	Oryza sativa subsp. japonica (Rice).	GO:0005634 C:nucleus ;GO:0003690 F:double-stranded DNA binding ;GO:0048256 F:flap endonuclease activity ;GO:0046872 F:metal ion binding ;GO:0003697 F:single-stranded DNA binding ;GO:0006281 P:DNA repair ;GO:0009555 P:pollen development ;	PF00867 ;PF00752 ;
Locus_10238_Transcript_1/1_Confidence_1.000_Length_1174	1174	PSBK_PHAAO	61	86.89	61	8	0	1069	887	1	61	7e-25	111	Full=Photosystem II reaction center protein K;		Phalaenopsis aphrodite subsp. formosana (Moth orchid).	GO:0009507 C:chloroplast ;GO:0009539 C:photosystem II reaction center ;GO:0015979 P:photosynthesis ;	PF02533 ;
Locus_1023_Transcript_1/4_Confidence_0.500_Length_817	817	TIF6B_ARATH	352	30.26	228	144	5	152	817	102	320	5e-12	68.2	Full=Protein TIFY 6B;	Full=Protein JASMONATE INSENSITIVE 3;	Arabidopsis thaliana (Mouse-ear cress).	GO:0005634 C:nucleus ;GO:0042802 F:identical protein binding ;GO:0006952 P:defense response ;GO:0009867 P:jasmonic acid mediated signaling pathway ;GO:0031347 P:regulation of defense response ;GO:0006355 P:regulation of transcription, DNA-dependent ;GO:0006351 P:transcription, DNA-dependent ;	PF09425 ;PF06200 ;
Locus_1023_Transcript_3/4_Confidence_0.500_Length_914	914	TIF6B_ARATH	352	33.92	171	101	3	414	914	158	320	1e-11	67.4	Full=Protein TIFY 6B;	Full=Protein JASMONATE INSENSITIVE 3;	Arabidopsis thaliana (Mouse-ear cress).	GO:0005634 C:nucleus ;GO:0042802 F:identical protein binding ;GO:0006952 P:defense response ;GO:0009867 P:jasmonic acid mediated signaling pathway ;GO:0031347 P:regulation of defense response ;GO:0006355 P:regulation of transcription, DNA-dependent ;GO:0006351 P:transcription, DNA-dependent ;	PF09425 ;PF06200 ;
Locus_1023_Transcript_4/4_Confidence_0.700_Length_1154	1154	TIF7_ARATH	267	33.33	150	67	4	714	1154	119	238	8e-10	61.6	Full=Protein TIFY 7;	Full=Jasmonate ZIM domain-containing protein 9;	Arabidopsis thaliana (Mouse-ear cress).	GO:0005634 C:nucleus ;GO:0005515 F:protein binding ;GO:0006952 P:defense response ;GO:0006355 P:regulation of transcription, DNA-dependent ;GO:0009753 P:response to jasmonic acid stimulus ;GO:0006351 P:transcription, DNA-dependent ;	PF09425 ;PF06200 ;
Locus_10242_Transcript_1/1_Confidence_1.000_Length_844	844	GEM_ARATH	299	75.25	198	48	1	833	243	95	292	1e-82	303	Full=GLABRA2 expression modulator;		Arabidopsis thaliana (Mouse-ear cress).	GO:0005829 C:cytosol ;GO:0051567 P:histone H3-K9 methylation ;GO:0010482 P:regulation of epidermal cell division ;GO:0048765 P:root hair cell differentiation ;GO:0010026 P:trichome differentiation ;	PF02893 ;
Locus_10243_Transcript_1/1_Confidence_1.000_Length_906	906	EXEC1_ARATH	684	37.5	264	139	5	2	775	124	367	5e-38	154	Full=Protein EXECUTER 1, chloroplastic;		Arabidopsis thaliana (Mouse-ear cress).	GO:0009507 C:chloroplast ;GO:0042651 C:thylakoid membrane ;GO:0003677 F:DNA binding ;GO:0004518 F:nuclease activity ;GO:0006289 P:nucleotide-excision repair ;GO:0000304 P:response to singlet oxygen ;	PF12014 ;PF02151 ;
Locus_10247_Transcript_1/1_Confidence_1.000_Length_887	887	NIFU1_ARATH	231	65.75	181	58	3	717	181	53	231	3e-60	228	Full=NifU-like protein 1, chloroplastic;		Arabidopsis thaliana (Mouse-ear cress).	GO:0009570 C:chloroplast stroma ;GO:0005506 F:iron ion binding ;GO:0051536 F:iron-sulfur cluster binding ;GO:0005198 F:structural molecule activity ;GO:0016226 P:iron-sulfur cluster assembly ;	PF01106 ;
Locus_10251_Transcript_1/1_Confidence_1.000_Length_5019	5019	Y4102_ARATH	1787	51.42	1618	757	14	17	4846	169	1765	0	1646	Full=Putative uncharacterized protein At4g01020, chloroplastic;		Arabidopsis thaliana (Mouse-ear cress).	GO:0009507 C:chloroplast ;GO:0005524 F:ATP binding ;GO:0008026 F:ATP-dependent helicase activity ;GO:0003723 F:RNA binding ;GO:0008270 F:zinc ion binding ;	PF00270 ;PF04408 ;PF00271 ;PF01485 ;PF07717 ;PF00097 ;
Locus_10254_Transcript_1/1_Confidence_1.000_Length_325	325	APK2B_ARATH	426	44.62	65	32	1	322	140	325	389	2e-08	54.3	Full=Protein kinase 2B, chloroplastic;		Arabidopsis thaliana (Mouse-ear cress).	GO:0009507 C:chloroplast ;GO:0005634 C:nucleus ;GO:0005886 C:plasma membrane ;GO:0005524 F:ATP binding ;GO:0004674 F:protein serine/threonine kinase activity ;	PF07714 ;
Locus_10255_Transcript_1/1_Confidence_1.000_Length_3055	3055	WEB1_ARATH	807	51.65	790	344	10	465	2822	49	804	0	711	Full=Protein WEAK CHLOROPLAST MOVEMENT UNDER BLUE LIGHT 1;		Arabidopsis thaliana (Mouse-ear cress).	GO:0005829 C:cytosol ;GO:0005886 C:plasma membrane ;GO:0005515 F:protein binding ;GO:0009904 P:chloroplast accumulation movement ;GO:0009903 P:chloroplast avoidance movement ;	PF05701 ;
Locus_1025_Transcript_1/1_Confidence_1.000_Length_1801	1801	Y5241_ARATH	824	43.09	434	231	7	1684	401	11	434	3e-88	322	Full=Probable receptor-like protein kinase At5g24010;		Arabidopsis thaliana (Mouse-ear cress).	GO:0016021 C:integral to membrane ;GO:0005886 C:plasma membrane ;GO:0009506 C:plasmodesma ;GO:0005524 F:ATP binding ;GO:0004674 F:protein serine/threonine kinase activity ;	PF12819 ;PF07714 ;
Locus_10260_Transcript_1/1_Confidence_1.000_Length_1819	1819	PATL3_ARATH	490	50.32	471	214	8	29	1396	23	488	2e-125	446	Full=Patellin-3;		Arabidopsis thaliana (Mouse-ear cress).	GO:0005737 C:cytoplasm ;GO:0016021 C:integral to membrane ;GO:0005886 C:plasma membrane ;GO:0008289 F:lipid binding ;GO:0007049 P:cell cycle ;GO:0051301 P:cell division ;GO:0006810 P:transport ;	PF00650 ;PF03765 ;
Locus_10262_Transcript_1/1_Confidence_1.000_Length_657	657	B3GTE_ARATH	345	85	180	25	1	5	538	166	345	2e-88	321	Full=Probable beta-1,3-galactosyltransferase 14;		Arabidopsis thaliana (Mouse-ear cress).	GO:0000139 C:Golgi membrane ;GO:0016021 C:integral to membrane ;GO:0008378 F:galactosyltransferase activity ;GO:0006486 P:protein glycosylation ;	PF01762 ;
Locus_10263_Transcript_1/2_Confidence_1.000_Length_1763	1763	HT1_ARATH	390	36.63	303	177	7	189	1076	46	340	1e-46	184	Full=Serine/threonine-protein kinase HT1;	Full=High leaf temperature protein 1;	Arabidopsis thaliana (Mouse-ear cress).	GO:0005524 F:ATP binding ;GO:0004674 F:protein serine/threonine kinase activity ;GO:0010119 P:regulation of stomatal movement ;	PF07714 ;
Locus_10263_Transcript_2/2_Confidence_1.000_Length_1749	1749	HT1_ARATH	390	35.11	319	192	7	189	1124	46	356	1e-46	184	Full=Serine/threonine-protein kinase HT1;	Full=High leaf temperature protein 1;	Arabidopsis thaliana (Mouse-ear cress).	GO:0005524 F:ATP binding ;GO:0004674 F:protein serine/threonine kinase activity ;GO:0010119 P:regulation of stomatal movement ;	PF07714 ;
Locus_10266_Transcript_1/1_Confidence_1.000_Length_1899	1899	KIN10_ARATH	535	78.11	530	99	7	1771	227	8	535	0	816	Full=SNF1-related protein kinase catalytic subunit alpha KIN10;	Full=AKIN alpha-2;	Arabidopsis thaliana (Mouse-ear cress).	GO:0000152 C:nuclear ubiquitin ligase complex ;GO:0005524 F:ATP binding ;GO:0005515 F:protein binding ;GO:0004674 F:protein serine/threonine kinase activity ;GO:0009738 P:abscisic acid mediated signaling pathway ;GO:0005975 P:carbohydrate metabolic process ;GO:0009594 P:detection of nutrient ;GO:0003006 P:developmental process involved in reproduction ;GO:0006633 P:fatty acid biosynthetic process…	PF02149 ;PF00069 ;PF00627 ;
Locus_10267_Transcript_1/1_Confidence_1.000_Length_726	726	P2C32_ARATH	856	62.04	216	70	4	725	84	144	349	1e-69	259	Full=Protein phosphatase 2C 32;	Full=Protein phosphatase 2C POL;	Arabidopsis thaliana (Mouse-ear cress).	GO:0005634 C:nucleus ;GO:0005886 C:plasma membrane ;GO:0046872 F:metal ion binding ;GO:0005543 F:phospholipid binding ;GO:0004722 F:protein serine/threonine phosphatase activity ;GO:0010074 P:maintenance of meristem identity ;GO:0009934 P:regulation of meristem structural organization ;GO:0006355 P:regulation of transcription, DNA-dependent ;	PF00481 ;
Locus_10269_Transcript_1/1_Confidence_1.000_Length_1481	1481	GAT28_ARATH	302	49.82	275	115	6	429	1196	16	286	1e-62	237	Full=GATA transcription factor 28;	Full=ZIM-like 2 protein;	Arabidopsis thaliana (Mouse-ear cress).	GO:0005634 C:nucleus ;GO:0043565 F:sequence-specific DNA binding ;GO:0003700 F:sequence-specific DNA binding transcription factor activity ;GO:0008270 F:zinc ion binding ;GO:0006351 P:transcription, DNA-dependent ;	PF06203 ;PF00320 ;PF06200 ;
Locus_1026_Transcript_1/2_Confidence_1.000_Length_1013	1013	RCE1_ARATH	184	77.72	184	40	1	226	774	1	184	1e-80	296	Full=NEDD8-conjugating enzyme Ubc12;	Full=RUB1-protein ligase 1;	Arabidopsis thaliana (Mouse-ear cress).	GO:0005524 F:ATP binding ;GO:0019788 F:NEDD8 ligase activity ;GO:0005515 F:protein binding ;GO:0009733 P:response to auxin stimulus ;	PF00179 ;
Locus_1026_Transcript_2/2_Confidence_1.000_Length_668	668	RCE1_ARATH	184	82.3	113	20	0	91	429	72	184	3e-52	201	Full=NEDD8-conjugating enzyme Ubc12;	Full=RUB1-protein ligase 1;	Arabidopsis thaliana (Mouse-ear cress).	GO:0005524 F:ATP binding ;GO:0019788 F:NEDD8 ligase activity ;GO:0005515 F:protein binding ;GO:0009733 P:response to auxin stimulus ;	PF00179 ;
Locus_10276_Transcript_1/1_Confidence_1.000_Length_2023	2023	SUT4_ORYSJ	595	72.94	547	142	1	1883	243	55	595	0	825	Full=Sucrose transport protein SUT4;	Full=Sucrose-proton symporter 4;	Oryza sativa subsp. japonica (Rice).	GO:0016021 C:integral to membrane ;GO:0005886 C:plasma membrane ;GO:0015293 F:symporter activity ;GO:0008643 P:carbohydrate transport ;	PF07690 ;
Locus_10289_Transcript_1/1_Confidence_1.000_Length_804	804	AGD11_ARATH	385	45.22	157	85	1	697	230	223	379	1e-33	140	Full=Probable ADP-ribosylation factor GTPase-activating protein AGD11;	Full=Protein ARF-GAP DOMAIN 11;	Arabidopsis thaliana (Mouse-ear cress).	GO:0008060 F:ARF GTPase activator activity ;GO:0008270 F:zinc ion binding ;GO:0032312 P:regulation of ARF GTPase activity ;	PF01412 ;PF00168 ;
Locus_10290_Transcript_1/1_Confidence_1.000_Length_321	321	APL_ARATH	358	70.27	111	18	4	5	319	58	159	8e-34	138	Full=Myb family transcription factor APL;	Full=Protein ALTERED PHLOEM DEVELOPMENT;	Arabidopsis thaliana (Mouse-ear cress).	GO:0005634 C:nucleus ;GO:0003677 F:DNA binding ;GO:0010088 P:phloem development ;GO:0006355 P:regulation of transcription, DNA-dependent ;GO:0006351 P:transcription, DNA-dependent ;GO:0010089 P:xylem development ;	PF00249 ;
Locus_10292_Transcript_1/1_Confidence_1.000_Length_1036	1036	RING3_ARATH	231	41.95	236	119	3	916	248	1	231	2e-48	189	Full=E3 ubiquitin-protein ligase At3g02290;	Full=RING finger protein At3g02290;	Arabidopsis thaliana (Mouse-ear cress).	GO:0005737 C:cytoplasm ;GO:0016874 F:ligase activity ;GO:0008270 F:zinc ion binding ;	PF12678 ;
Locus_10293_Transcript_1/1_Confidence_1.000_Length_234	234	DGP10_ARATH	586	95.65	69	3	0	3	209	222	290	3e-33	136	Full=Protease Do-like 10, mitochondrial;		Arabidopsis thaliana (Mouse-ear cress).	GO:0005759 C:mitochondrial matrix ;GO:0004252 F:serine-type endopeptidase activity ;GO:0006508 P:proteolysis ;	PF00089 ;
Locus_10297_Transcript_1/1_Confidence_1.000_Length_745	745	NHP2_ARATH	156	37.59	133	74	1	114	485	24	156	1e-17	86.7	Full=H/ACA ribonucleoprotein complex subunit 2-like protein;	Full=Nhp2-like protein;	Arabidopsis thaliana (Mouse-ear cress).	GO:0005730 C:nucleolus ;GO:0005732 C:small nucleolar ribonucleoprotein complex ;GO:0030515 F:snoRNA binding ;GO:0031118 P:rRNA pseudouridine synthesis ;	PF01248 ;
Locus_1029_Transcript_1/2_Confidence_1.000_Length_1533	1533	NNJA1_WHEAT	315	46.02	339	136	12	1143	181	2	311	8e-59	224	Full=Ninja-family protein 1;	Full=ABI five-binding protein A1;	Triticum aestivum (Wheat).	GO:0005634 C:nucleus ;	PF07897 ;
Locus_1029_Transcript_2/2_Confidence_1.000_Length_1521	1521	AFP1_ARATH	345	37.5	248	106	9	1143	484	10	236	6e-24	108	Full=Ninja-family protein AFP1;	Full=ABI five-binding protein 1;	Arabidopsis thaliana (Mouse-ear cress).	GO:0005634 C:nucleus ;GO:0009738 P:abscisic acid mediated signaling pathway ;	PF07897 ;
Locus_102_Transcript_1/4_Confidence_0.667_Length_735	735	FB76_ARATH	379	52.45	204	67	1	122	733	43	216	6e-55	210	Full=F-box protein At1g67340;		Arabidopsis thaliana (Mouse-ear cress).	GO:0005634 C:nucleus ;GO:0008270 F:zinc ion binding ;	PF08238 ;PF01753 ;
Locus_102_Transcript_2/4_Confidence_0.667_Length_639	639	FB76_ARATH	379	61.49	174	67	0	116	637	43	216	8e-60	226	Full=F-box protein At1g67340;		Arabidopsis thaliana (Mouse-ear cress).	GO:0005634 C:nucleus ;GO:0008270 F:zinc ion binding ;	PF08238 ;PF01753 ;
Locus_102_Transcript_3/4_Confidence_0.667_Length_819	819	FB76_ARATH	379	45.73	234	67	2	116	817	43	216	4e-50	194	Full=F-box protein At1g67340;		Arabidopsis thaliana (Mouse-ear cress).	GO:0005634 C:nucleus ;GO:0008270 F:zinc ion binding ;	PF08238 ;PF01753 ;
Locus_102_Transcript_4/4_Confidence_0.667_Length_729	729	FB76_ARATH	379	52.45	204	67	1	116	727	43	216	5e-55	210	Full=F-box protein At1g67340;		Arabidopsis thaliana (Mouse-ear cress).	GO:0005634 C:nucleus ;GO:0008270 F:zinc ion binding ;	PF08238 ;PF01753 ;
Locus_10300_Transcript_1/1_Confidence_1.000_Length_1075	1075	CAP13_ARATH	376	38.59	241	118	7	1054	365	110	331	3e-37	152	Full=Putative clathrin assembly protein At1g25240;		Arabidopsis thaliana (Mouse-ear cress).	GO:0030118 C:clathrin coat ;GO:0030136 C:clathrin-coated vesicle ;GO:0005905 C:coated pit ;GO:0005794 C:Golgi apparatus ;GO:0005545 F:1-phosphatidylinositol binding ;GO:0030276 F:clathrin binding ;GO:0048268 P:clathrin coat assembly ;GO:0006897 P:endocytosis ;	PF07651 ;
Locus_10305_Transcript_1/1_Confidence_1.000_Length_263	263	Y5614_ARATH	1033	52.87	87	34	1	263	3	766	845	5e-23	102	Full=Probable LRR receptor-like serine/threonine-protein kinase At1g56140;		Arabidopsis thaliana (Mouse-ear cress).	GO:0016021 C:integral to membrane ;GO:0005886 C:plasma membrane ;GO:0005524 F:ATP binding ;GO:0004674 F:protein serine/threonine kinase activity ;GO:0004872 F:receptor activity ;	PF00560 ;PF11721 ;PF07714 ;
Locus_10308_Transcript_1/4_Confidence_0.286_Length_299	299	KIWI_ARATH	107	54.67	75	29	1	255	46	6	80	6e-16	78.6	Full=RNA polymerase II transcriptional coactivator KIWI;		Arabidopsis thaliana (Mouse-ear cress).	GO:0005634 C:nucleus ;GO:0003677 F:DNA binding ;GO:0005515 F:protein binding ;GO:0003713 F:transcription coactivator activity ;GO:0006355 P:regulation of transcription, DNA-dependent ;GO:0006351 P:transcription, DNA-dependent ;	PF02229 ;
Locus_10308_Transcript_2/4_Confidence_0.286_Length_500	500	KIWI_ARATH	107	54.32	81	32	1	456	229	6	86	3e-17	84.3	Full=RNA polymerase II transcriptional coactivator KIWI;		Arabidopsis thaliana (Mouse-ear cress).	GO:0005634 C:nucleus ;GO:0003677 F:DNA binding ;GO:0005515 F:protein binding ;GO:0003713 F:transcription coactivator activity ;GO:0006355 P:regulation of transcription, DNA-dependent ;GO:0006351 P:transcription, DNA-dependent ;	PF02229 ;
Locus_10308_Transcript_4/4_Confidence_0.571_Length_518	518	KIWI_ARATH	107	53.92	102	42	1	474	184	6	107	3e-24	107	Full=RNA polymerase II transcriptional coactivator KIWI;		Arabidopsis thaliana (Mouse-ear cress).	GO:0005634 C:nucleus ;GO:0003677 F:DNA binding ;GO:0005515 F:protein binding ;GO:0003713 F:transcription coactivator activity ;GO:0006355 P:regulation of transcription, DNA-dependent ;GO:0006351 P:transcription, DNA-dependent ;	PF02229 ;
Locus_1030_Transcript_1/1_Confidence_1.000_Length_1664	1664	Y3264_ARATH	529	37.91	546	277	15	49	1602	9	520	2e-88	323	Full=Putative UPF0481 protein At3g02645;		Arabidopsis thaliana (Mouse-ear cress).	GO:0016021 C:integral to membrane ;	PF03140 ;
Locus_10314_Transcript_1/1_Confidence_1.000_Length_235	235	PP427_ARATH	701	46.67	75	39	1	9	233	89	162	7e-12	65.5	Full=Pentatricopeptide repeat-containing protein At5g50390, chloroplastic;		Arabidopsis thaliana (Mouse-ear cress).	GO:0009507 C:chloroplast ;GO:0005488 F:binding ;	PF01535 ;
Locus_10316_Transcript_1/1_Confidence_1.000_Length_2063	2063	PULR_MENPI	342	34.93	209	128	5	784	164	137	339	5e-25	113	Full=(+)-pulegone reductase;		Mentha piperita (Peppermint).	GO:0005737 C:cytoplasm ;GO:0052579 F:(+)-pulegone reductase, (+)-isomenthone as substrate, activity ;GO:0052580 F:(+)-pulegone reductase, (-)-menthone as substrate, activity ;GO:0070402 F:NADPH binding ;GO:0008270 F:zinc ion binding ;GO:0042214 P:terpene metabolic process ;	PF00107 ;
Locus_1031_Transcript_1/5_Confidence_0.727_Length_941	941	PER5_VITVI	329	45.09	173	58	4	222	731	14	152	5e-31	131	Full=Peroxidase 5;		Vitis vinifera (Grape).	GO:0005576 C:extracellular region ;GO:0020037 F:heme binding ;GO:0004601 F:peroxidase activity ;GO:0042744 P:hydrogen peroxide catabolic process ;	PF00141 ;
Locus_1031_Transcript_2/5_Confidence_0.636_Length_804	804	PER5_VITVI	329	55.98	184	74	3	222	764	14	193	1e-49	193	Full=Peroxidase 5;		Vitis vinifera (Grape).	GO:0005576 C:extracellular region ;GO:0020037 F:heme binding ;GO:0004601 F:peroxidase activity ;GO:0042744 P:hydrogen peroxide catabolic process ;	PF00141 ;
Locus_1031_Transcript_3/5_Confidence_0.545_Length_690	690	PER5_VITVI	329	56.12	196	79	3	107	685	14	205	2e-55	211	Full=Peroxidase 5;		Vitis vinifera (Grape).	GO:0005576 C:extracellular region ;GO:0020037 F:heme binding ;GO:0004601 F:peroxidase activity ;GO:0042744 P:hydrogen peroxide catabolic process ;	PF00141 ;
Locus_1031_Transcript_4/5_Confidence_0.636_Length_805	805	PER5_VITVI	329	56.63	196	78	3	222	800	14	205	5e-55	211	Full=Peroxidase 5;		Vitis vinifera (Grape).	GO:0005576 C:extracellular region ;GO:0020037 F:heme binding ;GO:0004601 F:peroxidase activity ;GO:0042744 P:hydrogen peroxide catabolic process ;	PF00141 ;
Locus_1031_Transcript_5/5_Confidence_0.636_Length_805	805	PER5_VITVI	329	56.63	196	78	3	222	800	14	205	2e-55	212	Full=Peroxidase 5;		Vitis vinifera (Grape).	GO:0005576 C:extracellular region ;GO:0020037 F:heme binding ;GO:0004601 F:peroxidase activity ;GO:0042744 P:hydrogen peroxide catabolic process ;	PF00141 ;
Locus_10320_Transcript_1/1_Confidence_1.000_Length_627	627	ADHL5_ARATH	389	65.76	184	62	1	3	554	207	389	1e-65	245	Full=Alcohol dehydrogenase-like 5;		Arabidopsis thaliana (Mouse-ear cress).	GO:0005737 C:cytoplasm ;GO:0004022 F:alcohol dehydrogenase (NAD) activity ;GO:0000166 F:nucleotide binding ;GO:0008270 F:zinc ion binding ;	PF08240 ;PF00107 ;
Locus_10326_Transcript_1/1_Confidence_1.000_Length_445	445	RFS2_ARATH	773	62.35	85	32	0	191	445	439	523	1e-48	119	Full=Probable galactinol--sucrose galactosyltransferase 2;	Full=Raffinose synthase 2;	Arabidopsis thaliana (Mouse-ear cress).	GO:0009506 C:plasmodesma ;GO:0047274 F:galactinol-sucrose galactosyltransferase activity ;GO:0034484 P:raffinose catabolic process ;GO:0080167 P:response to karrikin ;GO:0006979 P:response to oxidative stress ;	PF05691 ;
Locus_10327_Transcript_1/3_Confidence_0.500_Length_319	319	RH13_ORYSJ	832	74.29	105	27	0	3	317	326	430	2e-40	160	Full=DEAD-box ATP-dependent RNA helicase 13;		Oryza sativa subsp. japonica (Rice).	GO:0005524 F:ATP binding ;GO:0008026 F:ATP-dependent helicase activity ;GO:0003723 F:RNA binding ;	PF00270 ;PF00271 ;
Locus_10327_Transcript_2/3_Confidence_0.750_Length_1591	1591	RH13_ORYSJ	832	59.63	379	134	7	489	1589	59	430	9e-114	407	Full=DEAD-box ATP-dependent RNA helicase 13;		Oryza sativa subsp. japonica (Rice).	GO:0005524 F:ATP binding ;GO:0008026 F:ATP-dependent helicase activity ;GO:0003723 F:RNA binding ;	PF00270 ;PF00271 ;
Locus_10327_Transcript_3/3_Confidence_0.750_Length_1591	1591	RH13_ORYSJ	832	59.63	379	134	7	489	1589	59	430	1e-114	410	Full=DEAD-box ATP-dependent RNA helicase 13;		Oryza sativa subsp. japonica (Rice).	GO:0005524 F:ATP binding ;GO:0008026 F:ATP-dependent helicase activity ;GO:0003723 F:RNA binding ;	PF00270 ;PF00271 ;
Locus_10328_Transcript_1/1_Confidence_1.000_Length_289	289	PUB12_ORYSJ	611	33.71	89	58	1	271	8	350	438	7e-08	52	Full=U-box domain-containing protein 12;	Full=Plant U-box protein 12;	Oryza sativa subsp. japonica (Rice).	GO:0000151 C:ubiquitin ligase complex ;GO:0005488 F:binding ;GO:0004842 F:ubiquitin-protein ligase activity ;	PF00514 ;PF04564 ;
Locus_1032_Transcript_1/1_Confidence_1.000_Length_1224	1224	PEK14_ARATH	731	30.38	260	139	11	1158	472	8	256	3e-09	59.7	Full=Proline-rich receptor-like protein kinase PERK14;	Full=Proline-rich extensin-like receptor kinase 14;	Arabidopsis thaliana (Mouse-ear cress).	GO:0016021 C:integral to membrane ;GO:0005886 C:plasma membrane ;GO:0005524 F:ATP binding ;GO:0004674 F:protein serine/threonine kinase activity ;	PF07714 ;
Locus_10330_Transcript_1/2_Confidence_1.000_Length_642	642	FH18_ORYSJ	906	31.39	137	73	3	222	626	283	400	3e-06	48.5	Full=Formin-like protein 18;	Full=OsFH18;	Oryza sativa subsp. japonica (Rice).	GO:0016021 C:integral to membrane ;GO:0003779 F:actin binding ;GO:0030036 P:actin cytoskeleton organization ;	PF02181 ;
Locus_10330_Transcript_2/2_Confidence_1.000_Length_642	642	FH18_ORYSJ	906	31.39	137	73	3	222	626	283	400	2e-06	48.9	Full=Formin-like protein 18;	Full=OsFH18;	Oryza sativa subsp. japonica (Rice).	GO:0016021 C:integral to membrane ;GO:0003779 F:actin binding ;GO:0030036 P:actin cytoskeleton organization ;	PF02181 ;
Locus_10331_Transcript_1/1_Confidence_1.000_Length_500	500	4CL3_ORYSJ	554	86.75	166	22	0	2	499	326	491	3e-81	296	Full=Probable 4-coumarate--CoA ligase 3;	Full=4-coumaroyl-CoA synthase 3;	Oryza sativa subsp. japonica (Rice).	GO:0016207 F:4-coumarate-CoA ligase activity ;GO:0005524 F:ATP binding ;GO:0009698 P:phenylpropanoid metabolic process ;	PF00501 ;
Locus_10332_Transcript_1/1_Confidence_1.000_Length_791	791	CCAMK_ORYSJ	516	78.91	256	54	0	24	791	58	313	2e-115	411	Full=Calcium and calcium/calmodulin-dependent serine/threonine-protein kinase;		Oryza sativa subsp. japonica (Rice).	GO:0016021 C:integral to membrane ;GO:0005524 F:ATP binding ;GO:0005509 F:calcium ion binding ;GO:0005516 F:calmodulin binding ;GO:0004683 F:calmodulin-dependent protein kinase activity ;	PF00036 ;PF00069 ;
Locus_10335_Transcript_1/1_Confidence_1.000_Length_520	520	CNR2_MAIZE	181	62.5	168	49	3	492	19	1	164	2e-60	228	Full=Cell number regulator 2;	Full=ZmCNR02;	Zea mays (Maize).	GO:0016021 C:integral to membrane ;GO:0008285 P:negative regulation of cell proliferation ;	PF04749 ;
Locus_10338_Transcript_1/1_Confidence_1.000_Length_639	639	RL373_ARATH	95	80.65	93	18	0	104	382	1	93	9e-42	166	Full=60S ribosomal protein L37-3;		Arabidopsis thaliana (Mouse-ear cress).	GO:0022625 C:cytosolic large ribosomal subunit ;GO:0046872 F:metal ion binding ;GO:0019843 F:rRNA binding ;GO:0003735 F:structural constituent of ribosome ;GO:0006412 P:translation ;	PF01907 ;
Locus_1033_Transcript_1/2_Confidence_1.000_Length_1026	1026	INT1_ARATH	509	75.76	198	48	0	596	3	2	199	2e-85	312	Full=Probable inositol transporter 1;		Arabidopsis thaliana (Mouse-ear cress).	GO:0016021 C:integral to membrane ;GO:0009705 C:plant-type vacuole membrane ;GO:0005366 F:myo-inositol:hydrogen symporter activity ;	PF00083 ;
Locus_1033_Transcript_2/2_Confidence_1.000_Length_1026	1026	INT1_ARATH	509	75	184	46	0	596	45	2	185	4e-79	284	Full=Probable inositol transporter 1;		Arabidopsis thaliana (Mouse-ear cress).	GO:0016021 C:integral to membrane ;GO:0009705 C:plant-type vacuole membrane ;GO:0005366 F:myo-inositol:hydrogen symporter activity ;	PF00083 ;
Locus_10340_Transcript_1/1_Confidence_1.000_Length_1296	1296	OSB3_ARATH	440	39.17	240	107	9	347	1006	214	434	5e-42	168	Full=Protein OSB3, chloroplastic/mitochondrial;	Full=Organellar single-stranded DNA-binding protein 3;	Arabidopsis thaliana (Mouse-ear cress).	GO:0009507 C:chloroplast ;GO:0005739 C:mitochondrion ;GO:0003697 F:single-stranded DNA binding ;	PF00436 ;
Locus_10341_Transcript_1/1_Confidence_1.000_Length_1327	1327	MLO1_ARATH	526	55.76	330	138	3	9	983	145	471	3e-102	369	Full=MLO-like protein 1;	Full=MLO protein homolog 1;	Arabidopsis thaliana (Mouse-ear cress).	GO:0016021 C:integral to membrane ;GO:0005886 C:plasma membrane ;GO:0005516 F:calmodulin binding ;GO:0008219 P:cell death ;GO:0006952 P:defense response ;GO:0009607 P:response to biotic stimulus ;	PF03094 ;
Locus_10343_Transcript_1/2_Confidence_1.000_Length_1459	1459	RL82_ARATH	260	59.54	173	63	2	944	1459	89	255	3e-48	189	Full=60S ribosomal protein L8-2;		Arabidopsis thaliana (Mouse-ear cress).	GO:0022625 C:cytosolic large ribosomal subunit ;GO:0003723 F:RNA binding ;GO:0003735 F:structural constituent of ribosome ;GO:0006412 P:translation ;	PF00181 ;PF03947 ;
Locus_10343_Transcript_2/2_Confidence_1.000_Length_367	367	RL8_SOLLC	260	95.08	122	6	0	2	367	133	254	5e-66	245	Full=60S ribosomal protein L8;	Full=Ribosomal protein TL2;	Solanum lycopersicum (Tomato) (Lycopersicon esculentum).	GO:0005840 C:ribosome ;GO:0003735 F:structural constituent of ribosome ;GO:0006412 P:translation ;	PF00181 ;PF03947 ;
Locus_10345_Transcript_1/1_Confidence_1.000_Length_531	531	ISW2_ARATH	1055	94.92	177	9	0	531	1	274	450	1e-95	344	Full=Putative chromatin-remodeling complex ATPase chain;	Full=Sucrose nonfermenting protein 2 homolog;	Arabidopsis thaliana (Mouse-ear cress).	GO:0016585 C:chromatin remodeling complex ;GO:0005829 C:cytosol ;GO:0005524 F:ATP binding ;GO:0003677 F:DNA binding ;GO:0004386 F:helicase activity ;GO:0031491 F:nucleosome binding ;GO:0043044 P:ATP-dependent chromatin remodeling ;GO:0016049 P:cell growth ;GO:0009553 P:embryo sac development ;	PF09110 ;PF00271 ;PF09111 ;PF00176 ;
Locus_10349_Transcript_1/1_Confidence_1.000_Length_448	448	PPR85_ARATH	638	62.42	149	55	1	445	2	301	449	1e-51	198	Full=Pentatricopeptide repeat-containing protein At1g59720, mitochondrial;		Arabidopsis thaliana (Mouse-ear cress).	GO:0009507 C:chloroplast ;GO:0005739 C:mitochondrion ;GO:0005488 F:binding ;GO:0004519 F:endonuclease activity ;GO:0016556 P:mRNA modification ;	PF01535 ;
Locus_1034_Transcript_1/1_Confidence_1.000_Length_1126	1126	UVR3_ORYSJ	551	76.2	374	87	1	8	1123	87	460	0	631	Full=(6-4)DNA photolyase;		Oryza sativa subsp. japonica (Rice).	GO:0003914 F:DNA (6-4) photolyase activity ;GO:0003677 F:DNA binding ;GO:0000166 F:nucleotide binding ;GO:0006281 P:DNA repair ;	PF00875 ;PF03441 ;
Locus_10351_Transcript_1/1_Confidence_1.000_Length_2729	2729	BRN1_ARATH	305	45.5	211	96	7	242	850	8	207	6e-42	169	Full=Protein BEARSKIN1;	Full=NAC domain-containing protein 15;	Arabidopsis thaliana (Mouse-ear cress).	GO:0005634 C:nucleus ;GO:0003677 F:DNA binding ;GO:0045893 P:positive regulation of transcription, DNA-dependent ;GO:0048829 P:root cap development ;GO:0009834 P:secondary cell wall biogenesis ;GO:0006351 P:transcription, DNA-dependent ;	PF02365 ;
Locus_10352_Transcript_1/1_Confidence_1.000_Length_1462	1462	XPT_ARATH	417	67.21	369	106	6	235	1320	57	417	5e-134	474	Full=Xylulose 5-phosphate/phosphate translocator, chloroplastic;		Arabidopsis thaliana (Mouse-ear cress).	GO:0031969 C:chloroplast membrane ;GO:0016021 C:integral to membrane ;GO:0015120 F:phosphoglycerate transmembrane transporter activity ;GO:0071917 F:triose-phosphate transmembrane transporter activity ;	PF00892 ;PF03151 ;
Locus_10354_Transcript_1/1_Confidence_1.000_Length_4452	4452	TPL_ARATH	1131	63.74	1150	378	13	3666	271	1	1129	0	1491	Full=Protein TOPLESS;	Full=WUS-interacting protein 1;	Arabidopsis thaliana (Mouse-ear cress).	GO:0005829 C:cytosol ;GO:0005634 C:nucleus ;GO:0042803 F:protein homodimerization activity ;GO:0009867 P:jasmonic acid mediated signaling pathway ;GO:0045892 P:negative regulation of transcription, DNA-dependent ;GO:0010072 P:primary shoot apical meristem specification ;GO:0009733 P:response to auxin stimulus ;GO:0006351 P:transcription, DNA-dependent ;GO:0010051 P:xylem and phloem pattern format…	PF00400 ;
Locus_10357_Transcript_1/2_Confidence_1.000_Length_2091	2091	KIPK_ARATH	934	51.64	670	268	17	1983	85	284	934	2e-171	599	Full=Serine/threonine-protein kinase KIPK;	Full=KCBP-interacting protein kinase;	Arabidopsis thaliana (Mouse-ear cress).	GO:0005737 C:cytoplasm ;GO:0005634 C:nucleus ;GO:0005524 F:ATP binding ;GO:0005515 F:protein binding ;GO:0004674 F:protein serine/threonine kinase activity ;	PF00069 ;
Locus_10357_Transcript_2/2_Confidence_1.000_Length_1052	1052	KIPK_ARATH	934	66.37	333	97	7	1047	85	605	934	4e-120	427	Full=Serine/threonine-protein kinase KIPK;	Full=KCBP-interacting protein kinase;	Arabidopsis thaliana (Mouse-ear cress).	GO:0005737 C:cytoplasm ;GO:0005634 C:nucleus ;GO:0005524 F:ATP binding ;GO:0005515 F:protein binding ;GO:0004674 F:protein serine/threonine kinase activity ;	PF00069 ;
Locus_10358_Transcript_1/2_Confidence_1.000_Length_2043	2043	LCAT4_ARATH	535	62.38	537	191	6	207	1799	4	535	0	685	Full=Lecithine-cholesterol acyltransferase-like 4;		Arabidopsis thaliana (Mouse-ear cress).	GO:0008374 F:O-acyltransferase activity ;GO:0006629 P:lipid metabolic process ;	PF02450 ;
Locus_10358_Transcript_2/2_Confidence_1.000_Length_1614	1614	LCAT4_ARATH	535	60.26	458	173	4	9	1370	83	535	2e-164	575	Full=Lecithine-cholesterol acyltransferase-like 4;		Arabidopsis thaliana (Mouse-ear cress).	GO:0008374 F:O-acyltransferase activity ;GO:0006629 P:lipid metabolic process ;	PF02450 ;
Locus_1035_Transcript_1/3_Confidence_0.571_Length_1505	1505	HFA2C_ORYSJ	358	55.74	244	104	2	19	738	93	336	1e-71	263	Full=Heat stress transcription factor A-2c;	Full=Heat stress transcription factor 6;	Oryza sativa subsp. japonica (Rice).	GO:0005737 C:cytoplasm ;GO:0005634 C:nucleus ;GO:0043565 F:sequence-specific DNA binding ;GO:0003700 F:sequence-specific DNA binding transcription factor activity ;GO:0006950 P:response to stress ;GO:0006351 P:transcription, DNA-dependent ;	PF00447 ;
Locus_1035_Transcript_3/3_Confidence_0.714_Length_1705	1705	HFA2C_ORYSJ	358	57.02	235	97	2	246	938	102	336	2e-71	263	Full=Heat stress transcription factor A-2c;	Full=Heat stress transcription factor 6;	Oryza sativa subsp. japonica (Rice).	GO:0005737 C:cytoplasm ;GO:0005634 C:nucleus ;GO:0043565 F:sequence-specific DNA binding ;GO:0003700 F:sequence-specific DNA binding transcription factor activity ;GO:0006950 P:response to stress ;GO:0006351 P:transcription, DNA-dependent ;	PF00447 ;
Locus_10360_Transcript_1/1_Confidence_1.000_Length_287	287	RING3_ARATH	231	41.67	84	40	4	10	261	52	126	3e-06	46.6	Full=E3 ubiquitin-protein ligase At3g02290;	Full=RING finger protein At3g02290;	Arabidopsis thaliana (Mouse-ear cress).	GO:0005737 C:cytoplasm ;GO:0016874 F:ligase activity ;GO:0008270 F:zinc ion binding ;	PF12678 ;
Locus_10361_Transcript_1/1_Confidence_1.000_Length_949	949	CHUP1_ARATH	1004	34.38	317	194	4	18	944	56	366	7e-45	177	Full=Protein CHUP1, chloroplastic;	Full=Protein CHLOROPLAST UNUSUAL POSITIONING 1;	Arabidopsis thaliana (Mouse-ear cress).	GO:0009707 C:chloroplast outer membrane ;GO:0009902 P:chloroplast relocation ;
Locus_10363_Transcript_1/1_Confidence_1.000_Length_1375	1375	GDL87_ARATH	376	41.67	348	193	7	118	1137	30	375	5e-76	281	Full=GDSL esterase/lipase At5g55050;	Full=Extracellular lipase At5g55050;	Arabidopsis thaliana (Mouse-ear cress).	GO:0005576 C:extracellular region ;GO:0016298 F:lipase activity ;GO:0016042 P:lipid catabolic process ;	PF00657 ;
Locus_10366_Transcript_1/1_Confidence_1.000_Length_753	753	CCH11_ORYSJ	330	72.08	240	66	1	751	35	86	325	4e-97	350	Full=Cyclin-H1-1;	Full=Cyclin-H-1;	Oryza sativa subsp. japonica (Rice).	GO:0005675 C:holo TFIIH complex ;GO:0019901 F:protein kinase binding ;GO:0007049 P:cell cycle ;GO:0051301 P:cell division ;GO:0000079 P:regulation of cyclin-dependent protein kinase activity ;GO:0006355 P:regulation of transcription, DNA-dependent ;	PF00134 ;
Locus_10370_Transcript_1/1_Confidence_1.000_Length_363	363	CCC1_ARATH	975	62.1	124	41	3	2	361	33	154	5e-36	145	Full=Cation-chloride cotransporter 1;	Full=Protein HAPLESS 5;	Arabidopsis thaliana (Mouse-ear cress).	GO:0016021 C:integral to membrane ;GO:0005886 C:plasma membrane ;GO:0008511 F:sodium:potassium:chloride symporter activity ;GO:0006813 P:potassium ion transport ;GO:0006814 P:sodium ion transport ;	PF00324 ;
Locus_10373_Transcript_1/1_Confidence_1.000_Length_1447	1447	BXL2_ARATH	768	30.11	455	264	21	15	1301	155	581	2e-31	133	Full=Probable beta-D-xylosidase 2;		Arabidopsis thaliana (Mouse-ear cress).	GO:0009505 C:plant-type cell wall ;GO:0005578 C:proteinaceous extracellular matrix ;GO:0004553 F:hydrolase activity, hydrolyzing O-glycosyl compounds ;GO:0005975 P:carbohydrate metabolic process ;	PF00933 ;PF01915 ;
Locus_10375_Transcript_1/1_Confidence_1.000_Length_1401	1401	ATR_ORYSI	2710	71.43	476	110	3	1399	5	1220	1680	0	647	Full=Serine/threonine-protein kinase ATR;		Oryza sativa subsp. indica (Rice).	GO:0005634 C:nucleus ;GO:0005524 F:ATP binding ;GO:0004674 F:protein serine/threonine kinase activity ;GO:0007049 P:cell cycle ;GO:0006281 P:DNA repair ;	PF02259 ;PF02260 ;PF00454 ;PF08064 ;
Locus_10376_Transcript_1/5_Confidence_0.545_Length_394	394	PATT5_SOLTU	386	55.17	87	27	2	258	1	54	129	1e-25	93.6	Full=Patatin-T5;	Full=Group B patatin;	Solanum tuberosum (Potato).	GO:0005773 C:vacuole ;GO:0016787 F:hydrolase activity ;GO:0045735 F:nutrient reservoir activity ;GO:0006952 P:defense response ;GO:0016042 P:lipid catabolic process ;	PF01734 ;
Locus_10376_Transcript_2/5_Confidence_0.545_Length_408	408	PAT17_SOLCD	386	65.48	84	27	2	408	163	35	118	9e-26	112	Full=Patatin-17;		Solanum cardiophyllum (Heartleaf nightshade) (Solanum cardiophyllum Lindl.).	GO:0005773 C:vacuole ;GO:0016787 F:hydrolase activity ;GO:0045735 F:nutrient reservoir activity ;GO:0006952 P:defense response ;GO:0016042 P:lipid catabolic process ;	PF01734 ;
Locus_10376_Transcript_3/5_Confidence_0.455_Length_290	290	PAT17_SOLCD	386	64.71	85	28	2	290	42	35	119	1e-25	111	Full=Patatin-17;		Solanum cardiophyllum (Heartleaf nightshade) (Solanum cardiophyllum Lindl.).	GO:0005773 C:vacuole ;GO:0016787 F:hydrolase activity ;GO:0045735 F:nutrient reservoir activity ;GO:0006952 P:defense response ;GO:0016042 P:lipid catabolic process ;	PF01734 ;
Locus_10376_Transcript_4/5_Confidence_0.455_Length_290	290	PAT17_SOLCD	386	64.71	85	28	2	290	42	35	119	1e-25	111	Full=Patatin-17;		Solanum cardiophyllum (Heartleaf nightshade) (Solanum cardiophyllum Lindl.).	GO:0005773 C:vacuole ;GO:0016787 F:hydrolase activity ;GO:0045735 F:nutrient reservoir activity ;GO:0006952 P:defense response ;GO:0016042 P:lipid catabolic process ;	PF01734 ;
Locus_10376_Transcript_5/5_Confidence_0.545_Length_315	315	PATT5_SOLTU	386	57.55	106	33	2	315	1	35	129	5e-29	122	Full=Patatin-T5;	Full=Group B patatin;	Solanum tuberosum (Potato).	GO:0005773 C:vacuole ;GO:0016787 F:hydrolase activity ;GO:0045735 F:nutrient reservoir activity ;GO:0006952 P:defense response ;GO:0016042 P:lipid catabolic process ;	PF01734 ;
Locus_10377_Transcript_1/1_Confidence_1.000_Length_1096	1096	TLP1_ORYSJ	356	73.29	322	84	2	1092	130	36	356	5e-139	490	Full=Tubby-like F-box protein 1;	Full=Tubby-like F-box protein 9;	Oryza sativa subsp. japonica (Rice).		PF01167 ;
Locus_10378_Transcript_1/1_Confidence_1.000_Length_1187	1187	SERA_ARATH	624	79.49	395	81	0	2	1186	211	605	3e-180	627	Full=D-3-phosphoglycerate dehydrogenase, chloroplastic;		Arabidopsis thaliana (Mouse-ear cress).	GO:0009570 C:chloroplast stroma ;GO:0005829 C:cytosol ;GO:0005634 C:nucleus ;GO:0016597 F:amino acid binding ;GO:0051287 F:NAD binding ;GO:0004617 F:phosphoglycerate dehydrogenase activity ;GO:0005515 F:protein binding ;GO:0006564 P:L-serine biosynthetic process ;	PF00389 ;PF02826 ;PF01842 ;
Locus_10381_Transcript_1/6_Confidence_0.231_Length_807	807	ASPR1_ORYSJ	509	62.56	203	72	2	137	745	1	199	2e-69	258	Full=Aspartic proteinase oryzasin-1;		Oryza sativa subsp. japonica (Rice).	GO:0004190 F:aspartic-type endopeptidase activity ;GO:0006629 P:lipid metabolic process ;GO:0006508 P:proteolysis ;	PF00026 ;PF05184 ;PF03489 ;
Locus_10381_Transcript_2/6_Confidence_0.385_Length_487	487	ASPR1_ORYSJ	509	73.44	128	34	0	102	485	299	426	1e-50	195	Full=Aspartic proteinase oryzasin-1;		Oryza sativa subsp. japonica (Rice).	GO:0004190 F:aspartic-type endopeptidase activity ;GO:0006629 P:lipid metabolic process ;GO:0006508 P:proteolysis ;	PF00026 ;PF05184 ;PF03489 ;
Locus_10381_Transcript_3/6_Confidence_0.538_Length_1530	1530	ASPR1_ORYSJ	509	64.22	464	128	3	137	1528	1	426	5e-175	610	Full=Aspartic proteinase oryzasin-1;		Oryza sativa subsp. japonica (Rice).	GO:0004190 F:aspartic-type endopeptidase activity ;GO:0006629 P:lipid metabolic process ;GO:0006508 P:proteolysis ;	PF00026 ;PF05184 ;PF03489 ;
Locus_10381_Transcript_4/6_Confidence_0.538_Length_1094	1094	ASPR1_ORYSJ	509	74.93	363	91	0	4	1092	64	426	6e-169	590	Full=Aspartic proteinase oryzasin-1;		Oryza sativa subsp. japonica (Rice).	GO:0004190 F:aspartic-type endopeptidase activity ;GO:0006629 P:lipid metabolic process ;GO:0006508 P:proteolysis ;	PF00026 ;PF05184 ;PF03489 ;
Locus_10381_Transcript_5/6_Confidence_0.615_Length_1531	1531	ASPR_HORVU	508	66.43	423	135	3	137	1399	1	418	4e-173	581	Full=Phytepsin;	Full=Aspartic proteinase;	Hordeum vulgare (Barley).	GO:0005773 C:vacuole ;GO:0004190 F:aspartic-type endopeptidase activity ;GO:0006629 P:lipid metabolic process ;GO:0006508 P:proteolysis ;	PF00026 ;PF05184 ;PF03489 ;
Locus_10381_Transcript_6/6_Confidence_0.538_Length_1428	1428	ASPR1_ORYSJ	509	69.3	430	128	2	137	1426	1	426	3e-180	628	Full=Aspartic proteinase oryzasin-1;		Oryza sativa subsp. japonica (Rice).	GO:0004190 F:aspartic-type endopeptidase activity ;GO:0006629 P:lipid metabolic process ;GO:0006508 P:proteolysis ;	PF00026 ;PF05184 ;PF03489 ;
Locus_10383_Transcript_1/1_Confidence_1.000_Length_3810	3810	HAC1_ARATH	1697	44.5	937	442	19	2668	2	600	1506	0	743	Full=Histone acetyltransferase HAC1;		Arabidopsis thaliana (Mouse-ear cress).	GO:0005634 C:nucleus ;GO:0004402 F:histone acetyltransferase activity ;GO:0003712 F:transcription cofactor activity ;GO:0008270 F:zinc ion binding ;GO:0009294 P:DNA mediated transformation ;GO:0009908 P:flower development ;GO:0048573 P:photoperiodism, flowering ;GO:0006357 P:regulation of transcription from RNA polymerase II promoter ;GO:0006351 P:transcription, DNA-dependent ;	PF08214 ;PF02135 ;PF00569 ;
Locus_10384_Transcript_1/1_Confidence_1.000_Length_525	525	WOX8_ORYSJ	267	44.09	127	61	4	524	168	142	266	2e-16	81.6	Full=WUSCHEL-related homeobox 8;	Full=Protein WOX13;	Oryza sativa subsp. japonica (Rice).	GO:0005634 C:nucleus ;GO:0043565 F:sequence-specific DNA binding ;GO:0003700 F:sequence-specific DNA binding transcription factor activity ;GO:0007275 P:multicellular organismal development ;GO:0006351 P:transcription, DNA-dependent ;	PF00046 ;
Locus_10385_Transcript_1/1_Confidence_1.000_Length_2320	2320	COI1_ARATH	592	64.91	570	195	4	418	2118	18	585	0	746	Full=Coronatine-insensitive protein 1;	Full=F-box/LRR-repeat protein 2;	Arabidopsis thaliana (Mouse-ear cress).	GO:0019005 C:SCF ubiquitin ligase complex ;GO:0005515 F:protein binding ;GO:0042742 P:defense response to bacterium ;GO:0050832 P:defense response to fungus ;GO:0009861 P:jasmonic acid and ethylene-dependent systemic resistance ;GO:0009867 P:jasmonic acid mediated signaling pathway ;GO:0031348 P:negative regulation of defense response ;GO:0009909 P:regulation of flower development ;GO:0010218 P:r…
Locus_10386_Transcript_1/1_Confidence_1.000_Length_807	807	WRKY6_ARATH	553	37.33	225	111	8	655	2	37	238	8e-26	114	Full=WRKY transcription factor 6;	Full=WRKY DNA-binding protein 6;	Arabidopsis thaliana (Mouse-ear cress).	GO:0005634 C:nucleus ;GO:0005515 F:protein binding ;GO:0043565 F:sequence-specific DNA binding ;GO:0003700 F:sequence-specific DNA binding transcription factor activity ;GO:0044212 F:transcription regulatory region DNA binding ;GO:0080169 P:cellular response to boron-containing substance deprivation ;GO:0016036 P:cellular response to phosphate starvation ;GO:0009873 P:ethylene mediated signaling …	PF03106 ;
Locus_1038_Transcript_1/4_Confidence_0.556_Length_1434	1434	IF3C_PORYE	182	38.18	165	96	3	656	1147	23	182	7e-27	118	Full=Translation initiation factor IF-3, chloroplastic;		Porphyra yezoensis.	GO:0009507 C:chloroplast ;GO:0003743 F:translation initiation factor activity ;	PF00707 ;PF05198 ;
Locus_1038_Transcript_2/4_Confidence_0.444_Length_1437	1437	IF3C_PORYE	182	38.18	165	96	3	656	1147	23	182	7e-27	118	Full=Translation initiation factor IF-3, chloroplastic;		Porphyra yezoensis.	GO:0009507 C:chloroplast ;GO:0003743 F:translation initiation factor activity ;	PF00707 ;PF05198 ;
Locus_1038_Transcript_3/4_Confidence_0.667_Length_1569	1569	IF3C_PORYE	182	38.18	165	96	3	656	1147	23	182	8e-27	118	Full=Translation initiation factor IF-3, chloroplastic;		Porphyra yezoensis.	GO:0009507 C:chloroplast ;GO:0003743 F:translation initiation factor activity ;	PF00707 ;PF05198 ;
Locus_1038_Transcript_4/4_Confidence_0.667_Length_1597	1597	IF3C_PORYE	182	38.18	165	96	3	656	1147	23	182	8e-27	118	Full=Translation initiation factor IF-3, chloroplastic;		Porphyra yezoensis.	GO:0009507 C:chloroplast ;GO:0003743 F:translation initiation factor activity ;	PF00707 ;PF05198 ;
Locus_10390_Transcript_1/1_Confidence_1.000_Length_849	849	DI192_ORYSJ	233	46.46	226	108	5	686	48	5	230	1e-47	186	Full=Protein DEHYDRATION-INDUCED 19 homolog 2;	Full=OsDi19-2;	Oryza sativa subsp. japonica (Rice).		PF05605 ;
Locus_10391_Transcript_1/1_Confidence_1.000_Length_1513	1513	VPE_CITSI	494	70.64	470	128	3	1500	112	28	494	0	698	Full=Vacuolar-processing enzyme;		Citrus sinensis (Sweet orange) (Citrus aurantium var. sinensis).	GO:0004197 F:cysteine-type endopeptidase activity ;GO:0006508 P:proteolysis ;	PF01650 ;
Locus_10393_Transcript_1/4_Confidence_0.700_Length_2337	2337	SUBL_ARATH	757	38.9	748	378	21	175	2256	32	754	2e-126	450	Full=Subtilisin-like protease;	Full=Cucumisin-like serine protease;	Arabidopsis thaliana (Mouse-ear cress).	GO:0048046 C:apoplast ;GO:0009505 C:plant-type cell wall ;GO:0042802 F:identical protein binding ;GO:0004252 F:serine-type endopeptidase activity ;GO:0080001 P:mucilage extrusion from seed coat ;GO:0048359 P:mucilage metabolic process involved seed coat development ;GO:0043086 P:negative regulation of catalytic activity ;GO:0006508 P:proteolysis ;	PF05922 ;PF02225 ;PF00082 ;
Locus_10393_Transcript_2/4_Confidence_0.700_Length_2099	2099	SUBL_ARATH	757	39.23	724	363	20	9	2018	54	754	7e-125	444	Full=Subtilisin-like protease;	Full=Cucumisin-like serine protease;	Arabidopsis thaliana (Mouse-ear cress).	GO:0048046 C:apoplast ;GO:0009505 C:plant-type cell wall ;GO:0042802 F:identical protein binding ;GO:0004252 F:serine-type endopeptidase activity ;GO:0080001 P:mucilage extrusion from seed coat ;GO:0048359 P:mucilage metabolic process involved seed coat development ;GO:0043086 P:negative regulation of catalytic activity ;GO:0006508 P:proteolysis ;	PF05922 ;PF02225 ;PF00082 ;
Locus_10393_Transcript_3/4_Confidence_0.500_Length_1240	1240	CUCM1_CUCME	731	44.66	365	172	9	97	1149	3	351	1e-77	287	Full=Cucumisin;	Allergen=Cuc m 1;	Cucumis melo (Muskmelon).	GO:0005576 C:extracellular region ;GO:0042802 F:identical protein binding ;GO:0004252 F:serine-type endopeptidase activity ;GO:0043086 P:negative regulation of catalytic activity ;GO:0006508 P:proteolysis ;	PF05922 ;PF00082 ;
Locus_10393_Transcript_4/4_Confidence_0.700_Length_2337	2337	SUBL_ARATH	757	38.9	748	378	21	175	2256	32	754	8e-127	451	Full=Subtilisin-like protease;	Full=Cucumisin-like serine protease;	Arabidopsis thaliana (Mouse-ear cress).	GO:0048046 C:apoplast ;GO:0009505 C:plant-type cell wall ;GO:0042802 F:identical protein binding ;GO:0004252 F:serine-type endopeptidase activity ;GO:0080001 P:mucilage extrusion from seed coat ;GO:0048359 P:mucilage metabolic process involved seed coat development ;GO:0043086 P:negative regulation of catalytic activity ;GO:0006508 P:proteolysis ;	PF05922 ;PF02225 ;PF00082 ;
Locus_10401_Transcript_1/2_Confidence_1.000_Length_1004	1004	PERK2_ARATH	717	32.5	200	115	7	949	374	28	215	1e-07	54.3	Full=Proline-rich receptor-like protein kinase PERK2;	Full=Somatic embryogenesis receptor kinase-like protein;	Arabidopsis thaliana (Mouse-ear cress).	GO:0016021 C:integral to membrane ;GO:0005886 C:plasma membrane ;GO:0005524 F:ATP binding ;GO:0004674 F:protein serine/threonine kinase activity ;GO:0004872 F:receptor activity ;	PF07714 ;
Locus_10401_Transcript_2/2_Confidence_1.000_Length_695	695	PERK2_ARATH	717	32.5	200	115	7	640	65	28	215	6e-08	54.3	Full=Proline-rich receptor-like protein kinase PERK2;	Full=Somatic embryogenesis receptor kinase-like protein;	Arabidopsis thaliana (Mouse-ear cress).	GO:0016021 C:integral to membrane ;GO:0005886 C:plasma membrane ;GO:0005524 F:ATP binding ;GO:0004674 F:protein serine/threonine kinase activity ;GO:0004872 F:receptor activity ;	PF07714 ;
Locus_10403_Transcript_1/1_Confidence_1.000_Length_291	291	PUB25_ARATH	421	82.14	84	13	2	41	289	1	83	4e-36	145	Full=U-box domain-containing protein 25;	Full=Plant U-box protein 25;	Arabidopsis thaliana (Mouse-ear cress).	GO:0000151 C:ubiquitin ligase complex ;GO:0005488 F:binding ;GO:0004842 F:ubiquitin-protein ligase activity ;GO:0010200 P:response to chitin ;	PF04564 ;
Locus_10406_Transcript_1/1_Confidence_1.000_Length_387	387	P2C23_ARATH	654	63.19	144	38	2	387	1	415	558	1e-43	171	Full=Probable protein phosphatase 2C 23;	Full=Protein phosphatase 2C PLL4;	Arabidopsis thaliana (Mouse-ear cress).	GO:0005634 C:nucleus ;GO:0005886 C:plasma membrane ;GO:0046872 F:metal ion binding ;GO:0004721 F:phosphoprotein phosphatase activity ;GO:0048366 P:leaf development ;	PF00481 ;
Locus_10408_Transcript_1/1_Confidence_1.000_Length_462	462	Y1570_ARATH	852	46.92	130	56	5	52	432	15	134	2e-23	104	Full=Probable LRR receptor-like serine/threonine-protein kinase At1g05700;		Arabidopsis thaliana (Mouse-ear cress).	GO:0016021 C:integral to membrane ;GO:0005524 F:ATP binding ;GO:0004674 F:protein serine/threonine kinase activity ;GO:0004872 F:receptor activity ;	PF12819 ;PF07714 ;
Locus_10409_Transcript_1/3_Confidence_0.667_Length_956	956	PIRL_SOLLC	291	62.45	245	63	1	3	737	76	291	8e-87	317	Full=Pirin-like protein;		Solanum lycopersicum (Tomato) (Lycopersicon esculentum).	GO:0005634 C:nucleus ;	PF02678 ;PF05726 ;
Locus_10409_Transcript_2/3_Confidence_0.333_Length_910	910	PIRL_SOLLC	291	65	160	56	0	212	691	132	291	5e-61	231	Full=Pirin-like protein;		Solanum lycopersicum (Tomato) (Lycopersicon esculentum).	GO:0005634 C:nucleus ;	PF02678 ;PF05726 ;
Locus_10409_Transcript_3/3_Confidence_0.667_Length_869	869	PIRL_SOLLC	291	70.83	216	63	0	3	650	76	291	2e-91	332	Full=Pirin-like protein;		Solanum lycopersicum (Tomato) (Lycopersicon esculentum).	GO:0005634 C:nucleus ;	PF02678 ;PF05726 ;
Locus_1040_Transcript_1/2_Confidence_1.000_Length_1037	1037	PER5_VITVI	329	53.16	190	79	3	877	338	139	328	1e-49	193	Full=Peroxidase 5;		Vitis vinifera (Grape).	GO:0005576 C:extracellular region ;GO:0020037 F:heme binding ;GO:0004601 F:peroxidase activity ;GO:0042744 P:hydrogen peroxide catabolic process ;	PF00141 ;
Locus_1040_Transcript_2/2_Confidence_1.000_Length_1422	1422	PER5_VITVI	329	55.76	321	130	5	1267	338	9	328	2e-92	336	Full=Peroxidase 5;		Vitis vinifera (Grape).	GO:0005576 C:extracellular region ;GO:0020037 F:heme binding ;GO:0004601 F:peroxidase activity ;GO:0042744 P:hydrogen peroxide catabolic process ;	PF00141 ;
Locus_10411_Transcript_1/1_Confidence_1.000_Length_1087	1087	PUM2_ARATH	972	31.18	263	118	9	1083	319	129	336	1e-19	94	Full=Pumilio homolog 2;		Arabidopsis thaliana (Mouse-ear cress).	GO:0005829 C:cytosol ;GO:0003730 F:mRNA 3'-UTR binding ;GO:0006417 P:regulation of translation ;	PF07990 ;PF00806 ;
Locus_10413_Transcript_1/2_Confidence_1.000_Length_2670	2670	P2C39_ORYSJ	520	58.54	521	183	9	828	2333	14	520	1e-160	563	Full=Probable protein phosphatase 2C 39;		Oryza sativa subsp. japonica (Rice).	GO:0046872 F:metal ion binding ;GO:0004721 F:phosphoprotein phosphatase activity ;	PF00481 ;
Locus_10413_Transcript_2/2_Confidence_1.000_Length_2558	2558	P2C39_ORYSJ	520	58.54	521	183	9	716	2221	14	520	1e-160	563	Full=Probable protein phosphatase 2C 39;		Oryza sativa subsp. japonica (Rice).	GO:0046872 F:metal ion binding ;GO:0004721 F:phosphoprotein phosphatase activity ;	PF00481 ;
Locus_10414_Transcript_1/1_Confidence_1.000_Length_641	641	HAK9_ORYSJ	788	74.19	124	32	0	389	18	1	124	1e-50	195	Full=Probable potassium transporter 9;	Full=OsHAK9;	Oryza sativa subsp. japonica (Rice).	GO:0016021 C:integral to membrane ;GO:0015079 F:potassium ion transmembrane transporter activity ;	PF02705 ;
Locus_10415_Transcript_1/5_Confidence_0.538_Length_396	396	SFR2_ORYSJ	647	85.34	116	17	0	48	395	184	299	5e-57	215	Full=Beta-glucosidase-like SFR2, chloroplastic;	Full=Protein SENSITIVE TO FREEZING 2;	Oryza sativa subsp. japonica (Rice).	GO:0009707 C:chloroplast outer membrane ;GO:0043169 F:cation binding ;GO:0005975 P:carbohydrate metabolic process ;	PF00232 ;
Locus_10415_Transcript_2/5_Confidence_0.231_Length_244	244	SFR2_ORYSJ	647	86.36	66	9	0	46	243	234	299	2e-31	129	Full=Beta-glucosidase-like SFR2, chloroplastic;	Full=Protein SENSITIVE TO FREEZING 2;	Oryza sativa subsp. japonica (Rice).	GO:0009707 C:chloroplast outer membrane ;GO:0043169 F:cation binding ;GO:0005975 P:carbohydrate metabolic process ;	PF00232 ;
Locus_10415_Transcript_3/5_Confidence_0.692_Length_1231	1231	SFR2_ORYSJ	647	63.41	287	96	4	26	865	1	285	2e-99	359	Full=Beta-glucosidase-like SFR2, chloroplastic;	Full=Protein SENSITIVE TO FREEZING 2;	Oryza sativa subsp. japonica (Rice).	GO:0009707 C:chloroplast outer membrane ;GO:0043169 F:cation binding ;GO:0005975 P:carbohydrate metabolic process ;	PF00232 ;
Locus_10415_Transcript_4/5_Confidence_0.615_Length_1185	1185	SFR2_ORYSJ	647	55.97	243	98	4	26	733	1	241	6e-69	258	Full=Beta-glucosidase-like SFR2, chloroplastic;	Full=Protein SENSITIVE TO FREEZING 2;	Oryza sativa subsp. japonica (Rice).	GO:0009707 C:chloroplast outer membrane ;GO:0043169 F:cation binding ;GO:0005975 P:carbohydrate metabolic process ;	PF00232 ;
Locus_10415_Transcript_5/5_Confidence_0.615_Length_908	908	SFR2_ORYSJ	647	64.78	301	97	4	26	907	1	299	1e-107	385	Full=Beta-glucosidase-like SFR2, chloroplastic;	Full=Protein SENSITIVE TO FREEZING 2;	Oryza sativa subsp. japonica (Rice).	GO:0009707 C:chloroplast outer membrane ;GO:0043169 F:cation binding ;GO:0005975 P:carbohydrate metabolic process ;	PF00232 ;
Locus_10419_Transcript_1/2_Confidence_1.000_Length_915	915	HOX16_ORYSJ	343	65.92	179	49	5	397	906	1	176	3e-56	215	Full=Homeobox-leucine zipper protein HOX16;	Full=OsHox16;	Oryza sativa subsp. japonica (Rice).	GO:0005634 C:nucleus ;GO:0003700 F:sequence-specific DNA binding transcription factor activity ;GO:0000976 F:transcription regulatory region sequence-specific DNA binding ;GO:0006351 P:transcription, DNA-dependent ;	PF02183 ;PF00046 ;
Locus_10419_Transcript_2/2_Confidence_1.000_Length_1258	1258	HAT5_ARATH	272	61.49	161	55	4	397	873	1	156	5e-50	195	Full=Homeobox-leucine zipper protein HAT5;	Full=Homeodomain-leucine zipper protein HAT5;	Arabidopsis thaliana (Mouse-ear cress).	GO:0005634 C:nucleus ;GO:0042803 F:protein homodimerization activity ;GO:0003700 F:sequence-specific DNA binding transcription factor activity ;GO:0000976 F:transcription regulatory region sequence-specific DNA binding ;GO:0009965 P:leaf morphogenesis ;GO:0045893 P:positive regulation of transcription, DNA-dependent ;GO:0009637 P:response to blue light ;GO:0009651 P:response to salt stress ;GO:00…	PF02183 ;PF00046 ;
Locus_10421_Transcript_1/1_Confidence_1.000_Length_332	332	CRK15_ARATH	627	57.27	110	47	0	2	331	490	599	1e-34	140	Full=Cysteine-rich receptor-like protein kinase 15;		Arabidopsis thaliana (Mouse-ear cress).	GO:0016021 C:integral to membrane ;GO:0005524 F:ATP binding ;GO:0004674 F:protein serine/threonine kinase activity ;GO:0004872 F:receptor activity ;	PF01657 ;PF00069 ;
Locus_10422_Transcript_1/1_Confidence_1.000_Length_368	368	CRK10_ARATH	669	71.07	121	35	0	2	364	390	510	2e-47	183	Full=Cysteine-rich receptor-like protein kinase 10;	Full=Receptor-like protein kinase 4;	Arabidopsis thaliana (Mouse-ear cress).	GO:0016021 C:integral to membrane ;GO:0005886 C:plasma membrane ;GO:0005524 F:ATP binding ;GO:0004674 F:protein serine/threonine kinase activity ;GO:0004872 F:receptor activity ;	PF01657 ;PF00069 ;
Locus_10424_Transcript_1/1_Confidence_1.000_Length_3143	3143	UBP16_ARATH	1008	39.27	937	449	24	70	2682	74	956	1e-152	537	Full=Ubiquitin carboxyl-terminal hydrolase 16;	Full=Ubiquitin-specific-processing protease 16;	Arabidopsis thaliana (Mouse-ear cress).	GO:0016021 C:integral to membrane ;GO:0008234 F:cysteine-type peptidase activity ;GO:0004221 F:ubiquitin thiolesterase activity ;GO:0008270 F:zinc ion binding ;GO:0008283 P:cell proliferation ;GO:0009908 P:flower development ;GO:0048366 P:leaf development ;GO:0048364 P:root development ;GO:0006511 P:ubiquitin-dependent protein catabolic process ;	PF00443 ;PF01753 ;
Locus_10425_Transcript_1/1_Confidence_1.000_Length_570	570	RPB1_ARATH	1839	37.41	139	76	5	167	562	1572	1706	8e-10	60.1	Full=DNA-directed RNA polymerase II subunit RPB1;	Full=DNA-directed RNA polymerase III largest subunit;	Arabidopsis thaliana (Mouse-ear cress).	GO:0009507 C:chloroplast ;GO:0005665 C:DNA-directed RNA polymerase II, core complex ;GO:0009506 C:plasmodesma ;GO:0005773 C:vacuole ;GO:0003677 F:DNA binding ;GO:0003899 F:DNA-directed RNA polymerase activity ;GO:0046872 F:metal ion binding ;GO:0005515 F:protein binding ;GO:0006366 P:transcription from RNA polymerase II promoter ;	PF04997 ;PF00623 ;PF04983 ;PF05000 ;PF04998 ;PF04992 ;PF04990 ;PF05001 ;
Locus_10426_Transcript_1/1_Confidence_1.000_Length_791	791	FKBP6_ARATH	242	30.52	154	74	5	239	700	116	236	5e-11	64.7	Full=FKBP-type peptidyl-prolyl cis-trans isomerase 6, chloroplastic;	Full=Rotamase;	Arabidopsis thaliana (Mouse-ear cress).	GO:0009543 C:chloroplast thylakoid lumen ;GO:0016491 F:oxidoreductase activity ;GO:0003755 F:peptidyl-prolyl cis-trans isomerase activity ;GO:0010207 P:photosystem II assembly ;GO:0006457 P:protein folding ;	PF00254 ;
Locus_10427_Transcript_1/1_Confidence_1.000_Length_552	552	Y5813_ARATH	625	38.4	125	61	2	552	226	297	421	3e-24	79.3	Full=BTB/POZ domain-containing protein At5g48130;		Arabidopsis thaliana (Mouse-ear cress).	GO:0004871 F:signal transducer activity ;GO:0009416 P:response to light stimulus ;	PF00651 ;PF03000 ;
Locus_1042_Transcript_1/1_Confidence_1.000_Length_1076	1076	GP1_CHLRE	555	40.43	188	102	5	8	559	203	384	2e-21	100	Full=Vegetative cell wall protein gp1;	Full=Hydroxyproline-rich glycoprotein 1;	Chlamydomonas reinhardtii (Chlamydomonas smithii).	GO:0005199 F:structural constituent of cell wall ;
Locus_10430_Transcript_1/1_Confidence_1.000_Length_280	280	CTL2_ARATH	333	77.94	68	15	0	206	3	45	112	2e-29	123	Full=Chitinase-like protein 2;		Arabidopsis thaliana (Mouse-ear cress).	GO:0005576 C:extracellular region ;GO:0005886 C:plasma membrane ;GO:0004568 F:chitinase activity ;GO:0016998 P:cell wall macromolecule catabolic process ;GO:0006032 P:chitin catabolic process ;GO:0009809 P:lignin biosynthetic process ;	PF00182 ;
Locus_10432_Transcript_1/1_Confidence_1.000_Length_224	224	FAD6E_BRAJU	384	93.24	74	5	0	1	222	269	342	8e-40	158	Full=Omega-6 fatty acid desaturase, endoplasmic reticulum;	Full=Delta(12) desaturase;	Brassica juncea (Indian mustard) (Sinapis juncea).	GO:0005789 C:endoplasmic reticulum membrane ;GO:0016021 C:integral to membrane ;GO:0016491 F:oxidoreductase activity ;GO:0006633 P:fatty acid biosynthetic process ;	PF00487 ;
Locus_10435_Transcript_1/1_Confidence_1.000_Length_482	482	LRX5_ARATH	857	34.96	123	70	4	457	89	510	622	2e-08	54.7	Full=Leucine-rich repeat extensin-like protein 5;	Full=Cell wall hydroxyproline-rich glycoprotein;	Arabidopsis thaliana (Mouse-ear cress).	GO:0005618 C:cell wall ;GO:0005576 C:extracellular region ;GO:0009506 C:plasmodesma ;GO:0007047 P:cellular cell wall organization ;	PF08263 ;
Locus_10448_Transcript_1/1_Confidence_1.000_Length_1611	1611	AB7I_ARATH	475	56.12	449	187	6	17	1354	34	475	7e-140	494	Full=Protein ABCI7, chloroplastic;	Full=Plastid SufD-like protein;	Arabidopsis thaliana (Mouse-ear cress).	GO:0009570 C:chloroplast stroma ;GO:0005515 F:protein binding ;GO:0009793 P:embryo development ending in seed dormancy ;GO:0016226 P:iron-sulfur cluster assembly ;GO:0010027 P:thylakoid membrane organization ;	PF01458 ;
Locus_10449_Transcript_1/1_Confidence_1.000_Length_1211	1211	PLY8_ARATH	416	79.84	382	77	0	1189	44	35	416	0	657	Full=Probable pectate lyase 8;		Arabidopsis thaliana (Mouse-ear cress).	GO:0046872 F:metal ion binding ;GO:0030570 F:pectate lyase activity ;	PF00544 ;
Locus_1044_Transcript_1/1_Confidence_1.000_Length_1609	1609	MO25N_ARATH	343	76.33	338	77	1	1332	328	1	338	3e-146	515	Full=Putative MO25-like protein At5g47540;		Arabidopsis thaliana (Mouse-ear cress).	GO:0005488 F:binding ;	PF08569 ;
Locus_10451_Transcript_1/1_Confidence_1.000_Length_387	387	AMT23_ORYSJ	497	62.38	101	32	2	387	100	398	497	8e-28	118	Full=Ammonium transporter 2 member 3;		Oryza sativa subsp. japonica (Rice).	GO:0016021 C:integral to membrane ;GO:0008519 F:ammonium transmembrane transporter activity ;	PF00909 ;
Locus_10454_Transcript_1/4_Confidence_0.667_Length_1913	1913	PRR95_ORYSJ	623	35.03	431	214	17	1910	696	206	596	4e-40	163	Full=Two-component response regulator-like PRR95;	Full=Pseudo-response regulator 95;	Oryza sativa subsp. japonica (Rice).	GO:0005634 C:nucleus ;GO:0000156 F:two-component response regulator activity ;GO:0006355 P:regulation of transcription, DNA-dependent ;GO:0048511 P:rhythmic process ;GO:0006351 P:transcription, DNA-dependent ;	PF06203 ;PF00072 ;
Locus_10454_Transcript_2/4_Confidence_0.667_Length_1944	1944	PRR95_ORYSJ	623	37.19	441	211	17	1602	358	217	617	8e-48	188	Full=Two-component response regulator-like PRR95;	Full=Pseudo-response regulator 95;	Oryza sativa subsp. japonica (Rice).	GO:0005634 C:nucleus ;GO:0000156 F:two-component response regulator activity ;GO:0006355 P:regulation of transcription, DNA-dependent ;GO:0048511 P:rhythmic process ;GO:0006351 P:transcription, DNA-dependent ;	PF06203 ;PF00072 ;
Locus_10454_Transcript_3/4_Confidence_0.667_Length_2893	2893	GAT24_ARATH	297	30.41	171	93	7	807	349	27	189	6e-07	53.5	Full=GATA transcription factor 24;	Full=ZIM-like 1 protein;	Arabidopsis thaliana (Mouse-ear cress).	GO:0005634 C:nucleus ;GO:0043565 F:sequence-specific DNA binding ;GO:0003700 F:sequence-specific DNA binding transcription factor activity ;GO:0008270 F:zinc ion binding ;GO:0006351 P:transcription, DNA-dependent ;	PF09425 ;PF00320 ;PF06200 ;
Locus_10454_Transcript_4/4_Confidence_0.667_Length_1638	1638	PRR95_ORYSJ	623	38.27	452	213	17	1635	358	206	617	4e-53	206	Full=Two-component response regulator-like PRR95;	Full=Pseudo-response regulator 95;	Oryza sativa subsp. japonica (Rice).	GO:0005634 C:nucleus ;GO:0000156 F:two-component response regulator activity ;GO:0006355 P:regulation of transcription, DNA-dependent ;GO:0048511 P:rhythmic process ;GO:0006351 P:transcription, DNA-dependent ;	PF06203 ;PF00072 ;
Locus_10455_Transcript_1/1_Confidence_1.000_Length_324	324	FH20_ARATH	1649	45.9	61	31	1	58	240	1147	1205	9e-09	50.4	Full=Formin-like protein 20;		Arabidopsis thaliana (Mouse-ear cress).	GO:0003779 F:actin binding ;GO:0004721 F:phosphoprotein phosphatase activity ;GO:0030036 P:actin cytoskeleton organization ;	PF02181 ;PF10409 ;
Locus_1045_Transcript_1/1_Confidence_1.000_Length_2242	2242	AB7G_ARATH	725	75.28	635	150	1	7	1911	38	665	0	951	Full=ABC transporter G family member 7;	Full=White-brown complex homolog protein 7;	Arabidopsis thaliana (Mouse-ear cress).	GO:0009941 C:chloroplast envelope ;GO:0016021 C:integral to membrane ;GO:0005524 F:ATP binding ;GO:0016887 F:ATPase activity ;GO:0006810 P:transport ;	PF01061 ;PF00005 ;
Locus_10460_Transcript_1/1_Confidence_1.000_Length_2390	2390	PMTQ_ARATH	829	67.05	604	188	4	2017	230	225	825	0	887	Full=Probable methyltransferase PMT26;		Arabidopsis thaliana (Mouse-ear cress).	GO:0000139 C:Golgi membrane ;GO:0016021 C:integral to membrane ;GO:0008168 F:methyltransferase activity ;	PF03141 ;
Locus_10461_Transcript_1/3_Confidence_0.429_Length_859	859	RS142_MAIZE	150	94.95	99	4	1	561	857	2	99	5e-47	184	Full=40S ribosomal protein S14;	Full=Clone MCH2;	Zea mays (Maize).	GO:0005840 C:ribosome ;GO:0003735 F:structural constituent of ribosome ;GO:0006412 P:translation ;	PF00411 ;
Locus_10461_Transcript_2/3_Confidence_0.714_Length_1050	1050	RS142_MAIZE	150	94.05	84	4	1	561	812	2	84	5e-64	156	Full=40S ribosomal protein S14;	Full=Clone MCH2;	Zea mays (Maize).	GO:0005840 C:ribosome ;GO:0003735 F:structural constituent of ribosome ;GO:0006412 P:translation ;	PF00411 ;
Locus_10461_Transcript_3/3_Confidence_0.429_Length_976	976	RS142_MAIZE	150	95.65	138	5	1	561	974	2	138	7e-70	260	Full=40S ribosomal protein S14;	Full=Clone MCH2;	Zea mays (Maize).	GO:0005840 C:ribosome ;GO:0003735 F:structural constituent of ribosome ;GO:0006412 P:translation ;	PF00411 ;
Locus_10462_Transcript_1/5_Confidence_0.400_Length_789	789	COP10_ARATH	182	66.32	95	32	0	787	503	88	182	1e-32	136	Full=Constitutive photomorphogenesis protein 10;		Arabidopsis thaliana (Mouse-ear cress).	GO:0005634 C:nucleus ;GO:0016881 F:acid-amino acid ligase activity ;GO:0005515 F:protein binding ;GO:0009585 P:red, far-red light phototransduction ;GO:0010099 P:regulation of photomorphogenesis ;	PF00179 ;
Locus_10462_Transcript_2/5_Confidence_0.600_Length_1308	1308	UBC5A_ORYSJ	147	48.75	80	41	0	745	506	67	146	3e-17	86.7	Full=Ubiquitin-conjugating enzyme E2 5A;	Full=Ubiquitin-protein ligase 5A;	Oryza sativa subsp. japonica (Rice).	GO:0005524 F:ATP binding ;GO:0004842 F:ubiquitin-protein ligase activity ;	PF00179 ;
Locus_10462_Transcript_3/5_Confidence_0.400_Length_788	788	COP10_ARATH	182	66.32	95	32	0	787	503	88	182	1e-32	136	Full=Constitutive photomorphogenesis protein 10;		Arabidopsis thaliana (Mouse-ear cress).	GO:0005634 C:nucleus ;GO:0016881 F:acid-amino acid ligase activity ;GO:0005515 F:protein binding ;GO:0009585 P:red, far-red light phototransduction ;GO:0010099 P:regulation of photomorphogenesis ;	PF00179 ;
Locus_10462_Transcript_4/5_Confidence_0.600_Length_1252	1252	UBC28_ARATH	148	48.75	80	41	0	689	450	67	146	9e-18	88.2	Full=Ubiquitin-conjugating enzyme E2 28;	Full=Ubiquitin carrier protein 28;	Arabidopsis thaliana (Mouse-ear cress).	GO:0005886 C:plasma membrane ;GO:0005524 F:ATP binding ;GO:0004842 F:ubiquitin-protein ligase activity ;GO:0006511 P:ubiquitin-dependent protein catabolic process ;	PF00179 ;
Locus_10462_Transcript_5/5_Confidence_0.600_Length_1308	1308	UBC5A_ORYSJ	147	48.75	80	41	0	745	506	67	146	3e-17	86.7	Full=Ubiquitin-conjugating enzyme E2 5A;	Full=Ubiquitin-protein ligase 5A;	Oryza sativa subsp. japonica (Rice).	GO:0005524 F:ATP binding ;GO:0004842 F:ubiquitin-protein ligase activity ;	PF00179 ;
Locus_10463_Transcript_1/1_Confidence_1.000_Length_1045	1045	CHIP_ARATH	278	50.55	271	131	1	45	848	6	276	9e-76	280	Full=E3 ubiquitin-protein ligase CHIP;	Full=U-box domain-containing protein 61;	Arabidopsis thaliana (Mouse-ear cress).	GO:0000151 C:ubiquitin ligase complex ;GO:0051087 F:chaperone binding ;GO:0004842 F:ubiquitin-protein ligase activity ;GO:0009737 P:response to abscisic acid stimulus ;GO:0009651 P:response to salt stress ;GO:0009266 P:response to temperature stimulus ;	PF00515 ;PF04564 ;
Locus_10465_Transcript_1/1_Confidence_1.000_Length_1144	1144	MYB44_ARATH	305	44.89	274	98	11	1142	333	55	279	1e-43	173	Full=Transcription factor MYB44;	Full=Myb-related protein R1;	Arabidopsis thaliana (Mouse-ear cress).	GO:0005634 C:nucleus ;GO:0003677 F:DNA binding ;GO:0009738 P:abscisic acid mediated signaling pathway ;GO:0006355 P:regulation of transcription, DNA-dependent ;GO:0009733 P:response to auxin stimulus ;GO:0046686 P:response to cadmium ion ;GO:0010200 P:response to chitin ;GO:0009723 P:response to ethylene stimulus ;GO:0009739 P:response to gibberellin stimulus ;GO:0009753 P:response to jasmonic ac…	PF00249 ;
Locus_10467_Transcript_1/1_Confidence_1.000_Length_729	729	TOM20_SOLTU	204	59.09	198	79	2	684	94	1	197	3e-64	241	Full=Mitochondrial import receptor subunit TOM20;	Full=Translocase of outer membrane 20 kDa subunit;	Solanum tuberosum (Potato).	GO:0016021 C:integral to membrane ;GO:0005742 C:mitochondrial outer membrane translocase complex ;GO:0005488 F:binding ;GO:0045040 P:protein import into mitochondrial outer membrane ;	PF06552 ;
Locus_10468_Transcript_1/1_Confidence_1.000_Length_556	556	MYB39_ARATH	360	67.33	150	44	2	90	524	1	150	4e-59	223	Full=Transcription factor MYB39;	Full=Myb-related protein 39;	Arabidopsis thaliana (Mouse-ear cress).	GO:0005634 C:nucleus ;GO:0003677 F:DNA binding ;GO:0006355 P:regulation of transcription, DNA-dependent ;	PF00249 ;
Locus_1046_Transcript_1/3_Confidence_0.500_Length_562	562	TCMO_POPKI	505	78.51	121	26	0	562	200	142	262	5e-52	200	Full=Trans-cinnamate 4-monooxygenase;	Full=Cytochrome P450C4H;	Populus kitakamiensis (Aspen) (Populus sieboldii x Populus grandidentata).	GO:0009055 F:electron carrier activity ;GO:0020037 F:heme binding ;GO:0016710 F:trans-cinnamate 4-monooxygenase activity ;	PF00067 ;
Locus_1046_Transcript_3/3_Confidence_0.750_Length_1271	1271	TCMO_POPKI	505	81.16	361	67	1	1271	192	142	502	6e-173	603	Full=Trans-cinnamate 4-monooxygenase;	Full=Cytochrome P450C4H;	Populus kitakamiensis (Aspen) (Populus sieboldii x Populus grandidentata).	GO:0009055 F:electron carrier activity ;GO:0020037 F:heme binding ;GO:0016710 F:trans-cinnamate 4-monooxygenase activity ;	PF00067 ;
Locus_10472_Transcript_1/4_Confidence_0.700_Length_1565	1565	MYB86_ARATH	352	43.35	346	129	9	159	1169	1	288	5e-64	242	Full=Transcription factor MYB86;	Full=Myb-related protein 86;	Arabidopsis thaliana (Mouse-ear cress).	GO:0005634 C:nucleus ;GO:0003677 F:DNA binding ;GO:0006355 P:regulation of transcription, DNA-dependent ;GO:0006351 P:transcription, DNA-dependent ;	PF00249 ;
Locus_10472_Transcript_2/4_Confidence_0.700_Length_1475	1475	MYB86_ARATH	352	62.25	204	71	3	159	758	1	202	2e-68	256	Full=Transcription factor MYB86;	Full=Myb-related protein 86;	Arabidopsis thaliana (Mouse-ear cress).	GO:0005634 C:nucleus ;GO:0003677 F:DNA binding ;GO:0006355 P:regulation of transcription, DNA-dependent ;GO:0006351 P:transcription, DNA-dependent ;	PF00249 ;
Locus_10472_Transcript_3/4_Confidence_0.700_Length_1553	1553	MYB86_ARATH	352	43.86	342	129	9	159	1157	1	288	2e-64	243	Full=Transcription factor MYB86;	Full=Myb-related protein 86;	Arabidopsis thaliana (Mouse-ear cress).	GO:0005634 C:nucleus ;GO:0003677 F:DNA binding ;GO:0006355 P:regulation of transcription, DNA-dependent ;GO:0006351 P:transcription, DNA-dependent ;	PF00249 ;
Locus_10472_Transcript_4/4_Confidence_0.700_Length_1484	1484	MYB86_ARATH	352	47.02	319	129	8	159	1088	1	288	2e-68	256	Full=Transcription factor MYB86;	Full=Myb-related protein 86;	Arabidopsis thaliana (Mouse-ear cress).	GO:0005634 C:nucleus ;GO:0003677 F:DNA binding ;GO:0006355 P:regulation of transcription, DNA-dependent ;GO:0006351 P:transcription, DNA-dependent ;	PF00249 ;
Locus_10474_Transcript_1/1_Confidence_1.000_Length_659	659	RL17_MAIZE	171	89.41	170	18	0	569	60	1	170	2e-84	308	Full=60S ribosomal protein L17;		Zea mays (Maize).	GO:0003735 F:structural constituent of ribosome ;GO:0006412 P:translation ;	PF00237 ;
Locus_10477_Transcript_1/1_Confidence_1.000_Length_254	254	BH123_ARATH	454	52.86	70	33	0	31	240	338	407	1e-16	80.9	Full=Transcription factor bHLH123;	Full=bHLH transcription factor bHLH123;	Arabidopsis thaliana (Mouse-ear cress).	GO:0005634 C:nucleus ;GO:0003677 F:DNA binding ;GO:0006355 P:regulation of transcription, DNA-dependent ;GO:0006351 P:transcription, DNA-dependent ;
Locus_1047_Transcript_1/1_Confidence_1.000_Length_507	507	LACS1_ARATH	660	60.95	169	65	1	506	3	112	280	1e-58	222	Full=Long chain acyl-CoA synthetase 1;	Full=Protein ECERIFERUM 8;	Arabidopsis thaliana (Mouse-ear cress).	GO:0005783 C:endoplasmic reticulum ;GO:0005524 F:ATP binding ;GO:0004467 F:long-chain fatty acid-CoA ligase activity ;GO:0031957 F:very long-chain fatty acid-CoA ligase activity ;GO:0010143 P:cutin biosynthetic process ;GO:0010025 P:wax biosynthetic process ;	PF00501 ;
Locus_10483_Transcript_1/1_Confidence_1.000_Length_1514	1514	PURA2_RICCO	488	83.41	434	72	0	3	1304	55	488	0	746	Full=Adenylosuccinate synthetase 2, chloroplastic;	Full=IMP--aspartate ligase 2;	Ricinus communis (Castor bean).	GO:0009507 C:chloroplast ;GO:0004019 F:adenylosuccinate synthase activity ;GO:0005525 F:GTP binding ;GO:0000287 F:magnesium ion binding ;GO:0006164 P:purine nucleotide biosynthetic process ;	PF00709 ;
Locus_10484_Transcript_1/1_Confidence_1.000_Length_681	681	MPK10_ORYSJ	611	90.75	227	21	0	1	681	5	231	2e-123	437	Full=Mitogen-activated protein kinase 10;		Oryza sativa subsp. japonica (Rice).	GO:0005524 F:ATP binding ;GO:0004707 F:MAP kinase activity ;	PF00069 ;
Locus_10485_Transcript_1/2_Confidence_1.000_Length_3044	3044	SKI14_ARATH	453	50.97	257	123	2	1806	1042	191	446	2e-72	271	Full=F-box protein SKIP14;	Full=SKP1-interacting partner 14;	Arabidopsis thaliana (Mouse-ear cress).
Locus_10485_Transcript_2/2_Confidence_1.000_Length_2482	2482	SKI14_ARATH	453	50.97	257	123	2	1244	480	191	446	2e-72	271	Full=F-box protein SKIP14;	Full=SKP1-interacting partner 14;	Arabidopsis thaliana (Mouse-ear cress).
Locus_10486_Transcript_1/2_Confidence_1.000_Length_1686	1686	U92A1_ARATH	488	39.15	493	271	11	1612	197	1	485	7e-96	348	Full=UDP-glycosyltransferase 92A1;		Arabidopsis thaliana (Mouse-ear cress).	GO:0016758 F:transferase activity, transferring hexosyl groups ;	PF00201 ;
Locus_10486_Transcript_2/2_Confidence_1.000_Length_1686	1686	U92A1_ARATH	488	39.55	493	269	11	1612	197	1	485	2e-97	353	Full=UDP-glycosyltransferase 92A1;		Arabidopsis thaliana (Mouse-ear cress).	GO:0016758 F:transferase activity, transferring hexosyl groups ;	PF00201 ;
Locus_10492_Transcript_1/4_Confidence_0.625_Length_1586	1586	PP374_ARATH	580	53.88	451	202	4	45	1385	124	572	5e-133	471	Full=Pentatricopeptide repeat-containing protein At5g10690;	Full=CBS domain-containing protein CBSPPR1;	Arabidopsis thaliana (Mouse-ear cress).	GO:0005829 C:cytosol ;GO:0005488 F:binding ;GO:0003824 F:catalytic activity ;	PF00571 ;PF01535 ;
Locus_10492_Transcript_2/4_Confidence_0.250_Length_672	672	PP374_ARATH	580	48.32	149	75	1	25	471	426	572	3e-34	141	Full=Pentatricopeptide repeat-containing protein At5g10690;	Full=CBS domain-containing protein CBSPPR1;	Arabidopsis thaliana (Mouse-ear cress).	GO:0005829 C:cytosol ;GO:0005488 F:binding ;GO:0003824 F:catalytic activity ;	PF00571 ;PF01535 ;
Locus_10492_Transcript_3/4_Confidence_0.625_Length_1615	1615	PP374_ARATH	580	53.07	326	149	3	443	1414	249	572	5e-135	334	Full=Pentatricopeptide repeat-containing protein At5g10690;	Full=CBS domain-containing protein CBSPPR1;	Arabidopsis thaliana (Mouse-ear cress).	GO:0005829 C:cytosol ;GO:0005488 F:binding ;GO:0003824 F:catalytic activity ;	PF00571 ;PF01535 ;
Locus_10492_Transcript_4/4_Confidence_0.625_Length_1593	1593	PP374_ARATH	580	54.41	465	206	4	10	1392	110	572	2e-139	492	Full=Pentatricopeptide repeat-containing protein At5g10690;	Full=CBS domain-containing protein CBSPPR1;	Arabidopsis thaliana (Mouse-ear cress).	GO:0005829 C:cytosol ;GO:0005488 F:binding ;GO:0003824 F:catalytic activity ;	PF00571 ;PF01535 ;
Locus_10493_Transcript_1/1_Confidence_1.000_Length_726	726	Y4523_ARATH	512	68.62	239	75	0	717	1	47	285	1e-97	352	Full=Probable serine/threonine-protein kinase At4g35230;		Arabidopsis thaliana (Mouse-ear cress).	GO:0005886 C:plasma membrane ;GO:0009506 C:plasmodesma ;GO:0005773 C:vacuole ;GO:0005524 F:ATP binding ;GO:0005515 F:protein binding ;GO:0004674 F:protein serine/threonine kinase activity ;GO:0009742 P:brassinosteroid mediated signaling pathway ;GO:0009737 P:response to abscisic acid stimulus ;	PF07714 ;
Locus_10497_Transcript_1/1_Confidence_1.000_Length_1922	1922	PPR86_ARATH	491	59.88	486	194	1	1717	263	2	487	2e-168	589	Full=Pentatricopeptide repeat-containing protein At1g60770;		Arabidopsis thaliana (Mouse-ear cress).	GO:0005739 C:mitochondrion ;GO:0005488 F:binding ;	PF01535 ;
Locus_10498_Transcript_1/1_Confidence_1.000_Length_1493	1493	UBP8_ARATH	871	57.24	428	163	6	5	1249	189	609	1e-133	473	Full=Ubiquitin carboxyl-terminal hydrolase 8;	Full=Ubiquitin-specific-processing protease 8;	Arabidopsis thaliana (Mouse-ear cress).	GO:0008234 F:cysteine-type peptidase activity ;GO:0004221 F:ubiquitin thiolesterase activity ;GO:0006511 P:ubiquitin-dependent protein catabolic process ;	PF00443 ;
Locus_10499_Transcript_1/1_Confidence_1.000_Length_524	524	UBP8_ARATH	871	47.73	88	41	2	37	300	660	742	2e-15	78.6	Full=Ubiquitin carboxyl-terminal hydrolase 8;	Full=Ubiquitin-specific-processing protease 8;	Arabidopsis thaliana (Mouse-ear cress).	GO:0008234 F:cysteine-type peptidase activity ;GO:0004221 F:ubiquitin thiolesterase activity ;GO:0006511 P:ubiquitin-dependent protein catabolic process ;	PF00443 ;
Locus_1049_Transcript_1/1_Confidence_1.000_Length_1435	1435	DCP1_ARATH	367	62.33	369	123	9	1206	133	1	364	8e-114	407	Full=mRNA-decapping enzyme-like protein;	Full=DCP1 homolog;	Arabidopsis thaliana (Mouse-ear cress).	GO:0000932 C:cytoplasmic mRNA processing body ;GO:0016787 F:hydrolase activity ;GO:0042803 F:protein homodimerization activity ;GO:0031087 P:deadenylation-independent decapping of nuclear-transcribed mRNA ;	PF06058 ;
Locus_104_Transcript_1/3_Confidence_0.600_Length_4589	4589	ALFC_ORYSJ	388	88.92	388	43	0	1611	448	1	388	0	698	Full=Fructose-bisphosphate aldolase, chloroplastic;		Oryza sativa subsp. japonica (Rice).	GO:0004332 F:fructose-bisphosphate aldolase activity ;GO:0006096 P:glycolysis ;	PF00274 ;
Locus_104_Transcript_2/3_Confidence_0.600_Length_4601	4601	ALFC_ORYSJ	388	88.92	388	43	0	1611	448	1	388	0	698	Full=Fructose-bisphosphate aldolase, chloroplastic;		Oryza sativa subsp. japonica (Rice).	GO:0004332 F:fructose-bisphosphate aldolase activity ;GO:0006096 P:glycolysis ;	PF00274 ;
Locus_104_Transcript_3/3_Confidence_0.600_Length_5544	5544	ALFC_ORYSJ	388	88.92	388	43	0	1611	448	1	388	0	698	Full=Fructose-bisphosphate aldolase, chloroplastic;		Oryza sativa subsp. japonica (Rice).	GO:0004332 F:fructose-bisphosphate aldolase activity ;GO:0006096 P:glycolysis ;	PF00274 ;
Locus_10500_Transcript_1/1_Confidence_1.000_Length_3221	3221	IBR5_ARATH	257	30.66	137	84	3	2552	2148	56	183	2e-09	62.4	Full=Protein-tyrosine-phosphatase IBR5;	Full=SKP1-interacting partner 33;	Arabidopsis thaliana (Mouse-ear cress).	GO:0005634 C:nucleus ;GO:0033549 F:MAP kinase phosphatase activity ;GO:0005515 F:protein binding ;GO:0004725 F:protein tyrosine phosphatase activity ;GO:0008138 F:protein tyrosine/serine/threonine phosphatase activity ;GO:0009738 P:abscisic acid mediated signaling pathway ;GO:0009734 P:auxin mediated signaling pathway ;GO:0007243 P:intracellular protein kinase cascade ;GO:0043407 P:negative regul…	PF00782 ;
Locus_10501_Transcript_1/1_Confidence_1.000_Length_1336	1336	QKIL5_ARATH	298	61.18	304	91	7	1107	235	7	296	9e-93	337	Full=KH domain-containing protein At1g09660;	Full=Quaking-like protein 5;	Arabidopsis thaliana (Mouse-ear cress).	GO:0005634 C:nucleus ;GO:0003723 F:RNA binding ;
Locus_10513_Transcript_1/1_Confidence_1.000_Length_3222	3222	M3K1_ARATH	608	42.58	364	186	10	1417	2457	231	588	8e-64	242	Full=Mitogen-activated protein kinase kinase kinase 1;		Arabidopsis thaliana (Mouse-ear cress).	GO:0005634 C:nucleus ;GO:0005524 F:ATP binding ;GO:0003677 F:DNA binding ;GO:0019900 F:kinase binding ;GO:0004709 F:MAP kinase kinase kinase activity ;GO:0000165 P:MAPKKK cascade ;GO:0046777 P:protein autophosphorylation ;GO:0009409 P:response to cold ;GO:0009651 P:response to salt stress ;GO:0009611 P:response to wounding ;	PF00069 ;
Locus_10514_Transcript_1/1_Confidence_1.000_Length_2148	2148	RH39_ORYSJ	625	64.15	650	183	10	2103	226	1	624	0	745	Full=DEAD-box ATP-dependent RNA helicase 39;		Oryza sativa subsp. japonica (Rice).	GO:0005524 F:ATP binding ;GO:0008026 F:ATP-dependent helicase activity ;	PF00270 ;PF00271 ;
Locus_10515_Transcript_1/1_Confidence_1.000_Length_600	600	Y1745_ARATH	597	47.33	150	77	1	6	455	12	159	2e-33	138	Full=Uncharacterized protein At1g51745;		Arabidopsis thaliana (Mouse-ear cress).
Locus_10516_Transcript_1/1_Confidence_1.000_Length_1587	1587	RH34_ORYSJ	404	90.82	403	36	1	1491	283	3	404	0	735	Full=DEAD-box ATP-dependent RNA helicase 34;		Oryza sativa subsp. japonica (Rice).	GO:0005730 C:nucleolus ;GO:0005524 F:ATP binding ;GO:0008026 F:ATP-dependent helicase activity ;GO:0003723 F:RNA binding ;GO:0006364 P:rRNA processing ;	PF00270 ;PF00271 ;
Locus_10517_Transcript_1/1_Confidence_1.000_Length_610	610	EFGM_ORYSJ	757	90.64	203	19	0	2	610	455	657	5e-107	383	Full=Elongation factor G, mitochondrial;	Full=Elongation factor G1;	Oryza sativa subsp. japonica (Rice).	GO:0005739 C:mitochondrion ;GO:0005525 F:GTP binding ;GO:0003924 F:GTPase activity ;GO:0003746 F:translation elongation factor activity ;	PF00679 ;PF03764 ;PF00009 ;PF03144 ;
Locus_10518_Transcript_1/1_Confidence_1.000_Length_2576	2576	4CL1_SOYBN	293	35.26	190	93	5	1497	2045	57	223	4e-19	94	Full=4-coumarate--CoA ligase 1;	Full=Clone 4CL14;	Glycine max (Soybean) (Glycine hispida).	GO:0016207 F:4-coumarate-CoA ligase activity ;GO:0005524 F:ATP binding ;	PF00501 ;
Locus_10519_Transcript_1/1_Confidence_1.000_Length_395	395	TRAC9_MAIZE	839	31.58	76	52	0	2	229	305	380	4e-10	60.1	Full=Putative AC9 transposase;		Zea mays (Maize).	GO:0003677 F:DNA binding ;GO:0046983 F:protein dimerization activity ;GO:0006310 P:DNA recombination ;GO:0032196 P:transposition ;	PF05699 ;
Locus_10521_Transcript_1/1_Confidence_1.000_Length_851	851	ZDH11_ARATH	340	61.76	204	74	2	49	660	141	340	2e-79	292	Full=Probable S-acyltransferase At3g51390;	Full=Zinc finger DHHC domain-containing protein At3g51390;	Arabidopsis thaliana (Mouse-ear cress).	GO:0016021 C:integral to membrane ;GO:0005774 C:vacuolar membrane ;GO:0016746 F:transferase activity, transferring acyl groups ;GO:0008270 F:zinc ion binding ;	PF01529 ;
Locus_10522_Transcript_1/1_Confidence_1.000_Length_1474	1474	RL32_ARATH	390	86.53	386	52	0	1342	185	1	386	0	706	Full=60S ribosomal protein L3-2;		Arabidopsis thaliana (Mouse-ear cress).	GO:0022625 C:cytosolic large ribosomal subunit ;GO:0016020 C:membrane ;GO:0003735 F:structural constituent of ribosome ;GO:0006412 P:translation ;	PF00297 ;
Locus_10524_Transcript_1/1_Confidence_1.000_Length_240	240	Y1357_ARATH	849	44.29	70	38	1	31	240	162	230	4e-11	62.8	Full=Probable receptor-like protein kinase At1g30570;		Arabidopsis thaliana (Mouse-ear cress).	GO:0016021 C:integral to membrane ;GO:0005886 C:plasma membrane ;GO:0005524 F:ATP binding ;GO:0004674 F:protein serine/threonine kinase activity ;	PF12819 ;PF07714 ;
Locus_10527_Transcript_1/3_Confidence_0.667_Length_831	831	RUBA_PEA	587	80	240	44	2	122	829	1	240	3e-97	351	Full=RuBisCO large subunit-binding protein subunit alpha, chloroplastic;	Full=CPN-60 alpha;	Pisum sativum (Garden pea).	GO:0009507 C:chloroplast ;GO:0005524 F:ATP binding ;GO:0042026 P:protein refolding ;	PF00118 ;
Locus_10527_Transcript_2/3_Confidence_0.667_Length_829	829	RUBA_PEA	587	80.83	240	42	2	120	827	1	240	5e-98	353	Full=RuBisCO large subunit-binding protein subunit alpha, chloroplastic;	Full=CPN-60 alpha;	Pisum sativum (Garden pea).	GO:0009507 C:chloroplast ;GO:0005524 F:ATP binding ;GO:0042026 P:protein refolding ;	PF00118 ;
Locus_10527_Transcript_3/3_Confidence_0.667_Length_829	829	RUBA_PEA	587	80	240	44	2	120	827	1	240	3e-97	351	Full=RuBisCO large subunit-binding protein subunit alpha, chloroplastic;	Full=CPN-60 alpha;	Pisum sativum (Garden pea).	GO:0009507 C:chloroplast ;GO:0005524 F:ATP binding ;GO:0042026 P:protein refolding ;	PF00118 ;
Locus_10531_Transcript_1/3_Confidence_0.400_Length_1180	1180	1433_LILLO	259	84.94	259	39	0	92	868	1	259	5e-123	437	Full=14-3-3-like protein;		Lilium longiflorum (Trumpet lily).	GO:0019904 F:protein domain specific binding ;	PF00244 ;
Locus_10531_Transcript_2/3_Confidence_0.600_Length_1347	1347	1433_LILLO	259	84.94	259	39	0	259	1035	1	259	6e-123	437	Full=14-3-3-like protein;		Lilium longiflorum (Trumpet lily).	GO:0019904 F:protein domain specific binding ;	PF00244 ;
Locus_10531_Transcript_3/3_Confidence_0.600_Length_1285	1285	1433_LILLO	259	84.94	259	39	0	197	973	1	259	6e-123	437	Full=14-3-3-like protein;		Lilium longiflorum (Trumpet lily).	GO:0019904 F:protein domain specific binding ;	PF00244 ;
Locus_10534_Transcript_1/1_Confidence_1.000_Length_229	229	PER4_VITVI	321	75	76	19	0	1	228	39	114	4e-28	119	Full=Peroxidase 4;		Vitis vinifera (Grape).	GO:0005576 C:extracellular region ;GO:0020037 F:heme binding ;GO:0004601 F:peroxidase activity ;GO:0042744 P:hydrogen peroxide catabolic process ;	PF00141 ;
Locus_10535_Transcript_1/1_Confidence_1.000_Length_2078	2078	AK1_ARATH	569	78.47	497	106	1	1673	186	71	567	0	757	Full=Aspartokinase 1, chloroplastic;	Full=Aspartate kinase 1;	Arabidopsis thaliana (Mouse-ear cress).	GO:0009570 C:chloroplast stroma ;GO:0016597 F:amino acid binding ;GO:0004072 F:aspartate kinase activity ;GO:0005524 F:ATP binding ;GO:0009088 P:threonine biosynthetic process ;	PF00696 ;PF01842 ;
Locus_1053_Transcript_1/1_Confidence_1.000_Length_660	660	RS201_ARATH	124	87.8	123	15	0	579	211	1	123	9e-56	213	Full=40S ribosomal protein S20-1;		Arabidopsis thaliana (Mouse-ear cress).	GO:0005618 C:cell wall ;GO:0022627 C:cytosolic small ribosomal subunit ;GO:0003723 F:RNA binding ;GO:0003735 F:structural constituent of ribosome ;GO:0006412 P:translation ;	PF00338 ;
Locus_10548_Transcript_1/1_Confidence_1.000_Length_536	536	H2A2_ORYSJ	135	95.1	102	5	0	535	230	33	134	3e-49	190	Full=Probable histone H2A.2;		Oryza sativa subsp. japonica (Rice).	GO:0000786 C:nucleosome ;GO:0003677 F:DNA binding ;GO:0006334 P:nucleosome assembly ;	PF00125 ;
Locus_10551_Transcript_1/1_Confidence_1.000_Length_245	245	Y3589_ARATH	361	48.61	72	37	0	243	28	258	329	4e-15	76.3	Full=PTI1-like tyrosine-protein kinase At3g15890;		Arabidopsis thaliana (Mouse-ear cress).	GO:0005886 C:plasma membrane ;GO:0005524 F:ATP binding ;GO:0004715 F:non-membrane spanning protein tyrosine kinase activity ;	PF07714 ;
Locus_10552_Transcript_1/1_Confidence_1.000_Length_456	456	LOX15_SOLTU	862	56.67	150	64	1	452	3	71	219	2e-46	181	Full=Probable linoleate 9S-lipoxygenase 5;	Full=Leaf lipoxygenase;	Solanum tuberosum (Potato).	GO:0005737 C:cytoplasm ;GO:0005506 F:iron ion binding ;GO:0016165 F:lipoxygenase activity ;GO:0031408 P:oxylipin biosynthetic process ;	PF00305 ;PF01477 ;
Locus_10553_Transcript_1/3_Confidence_0.667_Length_2261	2261	PP397_ARATH	574	47.91	574	261	7	1891	185	33	573	2e-153	539	Full=Pentatricopeptide repeat-containing protein At5g25630;		Arabidopsis thaliana (Mouse-ear cress).	GO:0005488 F:binding ;	PF01535 ;
Locus_10553_Transcript_2/3_Confidence_0.667_Length_3270	3270	PP397_ARATH	574	47.91	574	261	7	1891	185	33	573	3e-153	539	Full=Pentatricopeptide repeat-containing protein At5g25630;		Arabidopsis thaliana (Mouse-ear cress).	GO:0005488 F:binding ;	PF01535 ;
Locus_10553_Transcript_3/3_Confidence_0.667_Length_2256	2256	PP397_ARATH	574	47.91	574	261	7	1891	185	33	573	2e-153	539	Full=Pentatricopeptide repeat-containing protein At5g25630;		Arabidopsis thaliana (Mouse-ear cress).	GO:0005488 F:binding ;	PF01535 ;
Locus_10554_Transcript_1/1_Confidence_1.000_Length_923	923	BH130_ARATH	359	49.4	251	97	7	166	894	129	357	7e-54	207	Full=Transcription factor bHLH130;	Full=bHLH transcription factor bHLH130;	Arabidopsis thaliana (Mouse-ear cress).	GO:0005634 C:nucleus ;GO:0003677 F:DNA binding ;GO:0006355 P:regulation of transcription, DNA-dependent ;GO:0006351 P:transcription, DNA-dependent ;	PF00010 ;
Locus_10560_Transcript_1/2_Confidence_1.000_Length_745	745	HIBC8_ARATH	387	70.14	211	61	2	116	742	1	211	2e-80	295	Full=3-hydroxyisobutyryl-CoA hydrolase-like protein 5;		Arabidopsis thaliana (Mouse-ear cress).	GO:0016787 F:hydrolase activity ;	PF00378 ;
Locus_10560_Transcript_2/2_Confidence_1.000_Length_400	400	HIBC8_ARATH	387	66.22	74	25	0	176	397	138	211	7e-22	99	Full=3-hydroxyisobutyryl-CoA hydrolase-like protein 5;		Arabidopsis thaliana (Mouse-ear cress).	GO:0016787 F:hydrolase activity ;	PF00378 ;
Locus_10561_Transcript_1/1_Confidence_1.000_Length_1829	1829	COPB2_ORYSJ	950	80.33	610	118	2	2	1828	172	780	0	977	Full=Coatomer subunit beta-2;	Full=Beta-coat protein 2;	Oryza sativa subsp. japonica (Rice).	GO:0030126 C:COPI vesicle coat ;GO:0005488 F:binding ;GO:0005198 F:structural molecule activity ;GO:0006886 P:intracellular protein transport ;GO:0016192 P:vesicle-mediated transport ;	PF01602 ;PF07718 ;
Locus_10565_Transcript_1/1_Confidence_1.000_Length_1409	1409	UN93L_ARATH	464	63.68	413	138	5	32	1249	6	413	5e-144	507	Full=UNC93-like protein;		Arabidopsis thaliana (Mouse-ear cress).	GO:0016021 C:integral to membrane ;	PF05978 ;
Locus_10567_Transcript_1/1_Confidence_1.000_Length_1523	1523	UGAL1_ARATH	336	84.36	326	49	1	256	1233	6	329	3e-163	572	Full=UDP-galactose transporter 1;		Arabidopsis thaliana (Mouse-ear cress).	GO:0016021 C:integral to membrane ;GO:0005457 F:GDP-fucose transmembrane transporter activity ;GO:0005459 F:UDP-galactose transmembrane transporter activity ;GO:0005460 F:UDP-glucose transmembrane transporter activity ;	PF00892 ;PF03151 ;
Locus_1056_Transcript_1/3_Confidence_0.500_Length_2045	2045	LHY_ARATH	645	32.25	583	304	19	117	1757	115	642	4e-50	196	Full=Protein LHY;	Full=Protein LATE ELONGATED HYPOCOTYL;	Arabidopsis thaliana (Mouse-ear cress).	GO:0005634 C:nucleus ;GO:0003700 F:sequence-specific DNA binding transcription factor activity ;GO:0044212 F:transcription regulatory region DNA binding ;GO:0007623 P:circadian rhythm ;GO:0048574 P:long-day photoperiodism, flowering ;GO:0042754 P:negative regulation of circadian rhythm ;GO:0043433 P:negative regulation of sequence-specific DNA binding transcription factor activity ;GO:0009737 P:r…	PF00249 ;
Locus_1056_Transcript_3/3_Confidence_0.667_Length_2063	2063	LHY_ARATH	645	32.25	583	304	19	135	1775	115	642	4e-50	196	Full=Protein LHY;	Full=Protein LATE ELONGATED HYPOCOTYL;	Arabidopsis thaliana (Mouse-ear cress).	GO:0005634 C:nucleus ;GO:0003700 F:sequence-specific DNA binding transcription factor activity ;GO:0044212 F:transcription regulatory region DNA binding ;GO:0007623 P:circadian rhythm ;GO:0048574 P:long-day photoperiodism, flowering ;GO:0042754 P:negative regulation of circadian rhythm ;GO:0043433 P:negative regulation of sequence-specific DNA binding transcription factor activity ;GO:0009737 P:r…	PF00249 ;
Locus_10573_Transcript_1/1_Confidence_1.000_Length_217	217	GP1_CHLRE	555	43.4	53	24	1	176	18	168	214	2e-06	47	Full=Vegetative cell wall protein gp1;	Full=Hydroxyproline-rich glycoprotein 1;	Chlamydomonas reinhardtii (Chlamydomonas smithii).	GO:0005199 F:structural constituent of cell wall ;
Locus_10579_Transcript_1/2_Confidence_1.000_Length_1280	1280	1433_PEA	260	86.17	253	33	1	221	979	2	252	8e-120	427	Full=14-3-3-like protein;		Pisum sativum (Garden pea).	GO:0019904 F:protein domain specific binding ;	PF00244 ;
Locus_10579_Transcript_2/2_Confidence_1.000_Length_1288	1288	1433_PEA	260	86.17	253	33	1	221	979	2	252	8e-120	427	Full=14-3-3-like protein;		Pisum sativum (Garden pea).	GO:0019904 F:protein domain specific binding ;	PF00244 ;
Locus_1057_Transcript_1/1_Confidence_1.000_Length_15313	15313	BIG_ORYSJ	4965	69.09	4326	1267	36	2157	15047	681	4965	0	5855	Full=Auxin transport protein BIG;		Oryza sativa subsp. japonica (Rice).	GO:0016021 C:integral to membrane ;GO:0004842 F:ubiquitin-protein ligase activity ;GO:0008270 F:zinc ion binding ;GO:0009734 P:auxin mediated signaling pathway ;GO:0009926 P:auxin polar transport ;GO:0007275 P:multicellular organismal development ;GO:0009826 P:unidimensional cell growth ;	PF00569 ;
Locus_10581_Transcript_1/1_Confidence_1.000_Length_1494	1494	CDPK4_SOLTU	557	86.09	460	62	1	1494	115	96	553	0	803	Full=Calcium-dependent protein kinase 4;		Solanum tuberosum (Potato).	GO:0016020 C:membrane ;GO:0005524 F:ATP binding ;GO:0005509 F:calcium ion binding ;GO:0004674 F:protein serine/threonine kinase activity ;	PF00036 ;PF00069 ;
Locus_10582_Transcript_1/1_Confidence_1.000_Length_639	639	Y4213_ARATH	202	63.44	186	62	2	563	6	9	188	3e-61	231	Full=UPF0480 protein At4g32130;		Arabidopsis thaliana (Mouse-ear cress).	GO:0005789 C:endoplasmic reticulum membrane ;GO:0016021 C:integral to membrane ;GO:0030246 F:carbohydrate binding ;GO:0004180 F:carboxypeptidase activity ;	PF09430 ;
Locus_10583_Transcript_1/1_Confidence_1.000_Length_570	570	LRX5_ARATH	857	34.75	118	67	4	24	350	520	636	3e-08	55.1	Full=Leucine-rich repeat extensin-like protein 5;	Full=Cell wall hydroxyproline-rich glycoprotein;	Arabidopsis thaliana (Mouse-ear cress).	GO:0005618 C:cell wall ;GO:0005576 C:extracellular region ;GO:0009506 C:plasmodesma ;GO:0007047 P:cellular cell wall organization ;	PF08263 ;
Locus_10584_Transcript_1/1_Confidence_1.000_Length_365	365	PDPK2_ARATH	486	72.58	62	17	0	3	188	425	486	2e-21	97.1	Full=3-phosphoinositide-dependent protein kinase 2;		Arabidopsis thaliana (Mouse-ear cress).	GO:0005737 C:cytoplasm ;GO:0005886 C:plasma membrane ;GO:0005524 F:ATP binding ;GO:0005515 F:protein binding ;GO:0004674 F:protein serine/threonine kinase activity ;	PF00069 ;
Locus_10585_Transcript_1/1_Confidence_1.000_Length_336	336	DWA1_ARATH	367	51.79	112	49	2	334	2	231	338	3e-26	113	Full=WD repeat-containing protein DWA1;	Full=Protein DWD HYPERSENSITIVE TO ABA 1;	Arabidopsis thaliana (Mouse-ear cress).	GO:0080008 C:CUL4 RING ubiquitin ligase complex ;GO:0005634 C:nucleus ;GO:0005515 F:protein binding ;GO:0009738 P:abscisic acid mediated signaling pathway ;GO:0009788 P:negative regulation of abscisic acid mediated signaling pathway ;GO:0010267 P:production of ta-siRNAs involved in RNA interference ;GO:0016567 P:protein ubiquitination ;	PF00400 ;
Locus_10586_Transcript_1/1_Confidence_1.000_Length_983	983	APRL5_ORYSJ	301	49.25	268	132	3	17	808	31	298	4e-63	238	Full=5'-adenylylsulfate reductase-like 5;	Full=Adenosine 5'-phosphosulfate reductase-like 5;	Oryza sativa subsp. japonica (Rice).	GO:0016021 C:integral to membrane ;GO:0045454 P:cell redox homeostasis ;	PF00085 ;
Locus_10589_Transcript_1/1_Confidence_1.000_Length_500	500	U202B_ARATH	1028	71.68	113	32	0	341	3	1	113	1e-46	181	Full=UPF0202 protein At3g57940;		Arabidopsis thaliana (Mouse-ear cress).	GO:0005634 C:nucleus ;GO:0005524 F:ATP binding ;	PF08351 ;PF05127 ;
Locus_1058_Transcript_1/1_Confidence_1.000_Length_367	367	PIRL_SOLLC	291	83.33	120	20	0	361	2	7	126	2e-55	210	Full=Pirin-like protein;		Solanum lycopersicum (Tomato) (Lycopersicon esculentum).	GO:0005634 C:nucleus ;	PF02678 ;PF05726 ;
Locus_10590_Transcript_1/1_Confidence_1.000_Length_767	767	ADT1_GOSHI	386	93.33	210	14	0	766	137	177	386	2e-111	398	Full=ADP,ATP carrier protein 1, mitochondrial;	Full=Adenine nucleotide translocator 1;	Gossypium hirsutum (Upland cotton) (Gossypium mexicanum).	GO:0016021 C:integral to membrane ;GO:0005743 C:mitochondrial inner membrane ;GO:0005488 F:binding ;GO:0005215 F:transporter activity ;GO:0055085 P:transmembrane transport ;	PF00153 ;
Locus_10595_Transcript_1/4_Confidence_0.375_Length_585	585	MFP_ORYSJ	726	85.62	153	22	0	7	465	382	534	6e-75	276	Full=Peroxisomal fatty acid beta-oxidation multifunctional protein;		Oryza sativa subsp. japonica (Rice).	GO:0005874 C:microtubule ;GO:0005777 C:peroxisome ;GO:0018812 F:3-hydroxyacyl-CoA dehydratase activity ;GO:0003857 F:3-hydroxyacyl-CoA dehydrogenase activity ;GO:0008692 F:3-hydroxybutyryl-CoA epimerase activity ;GO:0050662 F:coenzyme binding ;GO:0004165 F:dodecenoyl-CoA delta-isomerase activity ;GO:0004300 F:enoyl-CoA hydratase activity ;GO:0008017 F:microtubule binding ;GO:0003729 F:mRNA bindin…	PF00725 ;PF02737 ;PF00378 ;
Locus_10595_Transcript_2/4_Confidence_0.625_Length_1468	1468	MFP_ORYSJ	726	72.7	370	76	1	7	1116	382	726	1e-156	549	Full=Peroxisomal fatty acid beta-oxidation multifunctional protein;		Oryza sativa subsp. japonica (Rice).	GO:0005874 C:microtubule ;GO:0005777 C:peroxisome ;GO:0018812 F:3-hydroxyacyl-CoA dehydratase activity ;GO:0003857 F:3-hydroxyacyl-CoA dehydrogenase activity ;GO:0008692 F:3-hydroxybutyryl-CoA epimerase activity ;GO:0050662 F:coenzyme binding ;GO:0004165 F:dodecenoyl-CoA delta-isomerase activity ;GO:0004300 F:enoyl-CoA hydratase activity ;GO:0008017 F:microtubule binding ;GO:0003729 F:mRNA bindin…	PF00725 ;PF02737 ;PF00378 ;
Locus_10595_Transcript_3/4_Confidence_0.625_Length_1856	1856	MFP_ORYSJ	726	76.63	338	79	0	491	1504	389	726	1e-154	543	Full=Peroxisomal fatty acid beta-oxidation multifunctional protein;		Oryza sativa subsp. japonica (Rice).	GO:0005874 C:microtubule ;GO:0005777 C:peroxisome ;GO:0018812 F:3-hydroxyacyl-CoA dehydratase activity ;GO:0003857 F:3-hydroxyacyl-CoA dehydrogenase activity ;GO:0008692 F:3-hydroxybutyryl-CoA epimerase activity ;GO:0050662 F:coenzyme binding ;GO:0004165 F:dodecenoyl-CoA delta-isomerase activity ;GO:0004300 F:enoyl-CoA hydratase activity ;GO:0008017 F:microtubule binding ;GO:0003729 F:mRNA bindin…	PF00725 ;PF02737 ;PF00378 ;
Locus_10595_Transcript_4/4_Confidence_0.625_Length_1393	1393	MFP_ORYSJ	726	78.26	345	75	0	7	1041	382	726	4e-161	564	Full=Peroxisomal fatty acid beta-oxidation multifunctional protein;		Oryza sativa subsp. japonica (Rice).	GO:0005874 C:microtubule ;GO:0005777 C:peroxisome ;GO:0018812 F:3-hydroxyacyl-CoA dehydratase activity ;GO:0003857 F:3-hydroxyacyl-CoA dehydrogenase activity ;GO:0008692 F:3-hydroxybutyryl-CoA epimerase activity ;GO:0050662 F:coenzyme binding ;GO:0004165 F:dodecenoyl-CoA delta-isomerase activity ;GO:0004300 F:enoyl-CoA hydratase activity ;GO:0008017 F:microtubule binding ;GO:0003729 F:mRNA bindin…	PF00725 ;PF02737 ;PF00378 ;
Locus_10602_Transcript_1/1_Confidence_1.000_Length_229	229	POLX_TOBAC	1328	36	75	47	1	4	225	955	1029	1e-06	47.8	Full=Retrovirus-related Pol polyprotein from transposon TNT 1-94;		Nicotiana tabacum (Common tobacco).	GO:0004190 F:aspartic-type endopeptidase activity ;GO:0004519 F:endonuclease activity ;GO:0003676 F:nucleic acid binding ;GO:0003964 F:RNA-directed DNA polymerase activity ;GO:0008270 F:zinc ion binding ;GO:0015074 P:DNA integration ;GO:0006508 P:proteolysis ;	PF00665 ;PF00077 ;PF07727 ;PF00098 ;
Locus_10605_Transcript_1/4_Confidence_0.667_Length_581	581	AB12G_ARATH	687	42.34	137	65	2	581	213	273	409	4e-23	104	Full=ABC transporter G family member 12;	Full=White-brown complex homolog protein 12;	Arabidopsis thaliana (Mouse-ear cress).	GO:0016021 C:integral to membrane ;GO:0005886 C:plasma membrane ;GO:0005524 F:ATP binding ;GO:0016887 F:ATPase activity ;GO:0006869 P:lipid transport ;GO:0009737 P:response to abscisic acid stimulus ;GO:0009651 P:response to salt stress ;GO:0010025 P:wax biosynthetic process ;	PF01061 ;PF00005 ;
Locus_10605_Transcript_2/4_Confidence_0.556_Length_540	540	AB12G_ARATH	687	40.62	192	77	3	540	1	273	439	1e-31	132	Full=ABC transporter G family member 12;	Full=White-brown complex homolog protein 12;	Arabidopsis thaliana (Mouse-ear cress).	GO:0016021 C:integral to membrane ;GO:0005886 C:plasma membrane ;GO:0005524 F:ATP binding ;GO:0016887 F:ATPase activity ;GO:0006869 P:lipid transport ;GO:0009737 P:response to abscisic acid stimulus ;GO:0009651 P:response to salt stress ;GO:0010025 P:wax biosynthetic process ;	PF01061 ;PF00005 ;
Locus_10605_Transcript_3/4_Confidence_0.667_Length_581	581	AB11G_ARATH	703	48.72	195	81	3	579	1	283	460	2e-40	161	Full=ABC transporter G family member 11;	Full=White-brown complex homolog protein 11;	Arabidopsis thaliana (Mouse-ear cress).	GO:0009897 C:external side of plasma membrane ;GO:0016021 C:integral to membrane ;GO:0005524 F:ATP binding ;GO:0016887 F:ATPase activity ;GO:0015245 F:fatty acid transporter activity ;GO:0080051 P:cutin transport ;GO:0009737 P:response to abscisic acid stimulus ;GO:0009651 P:response to salt stress ;GO:0009611 P:response to wounding ;	PF01061 ;PF00005 ;
Locus_10605_Transcript_4/4_Confidence_0.556_Length_459	459	AB11G_ARATH	703	50	164	71	2	459	1	297	460	4e-35	143	Full=ABC transporter G family member 11;	Full=White-brown complex homolog protein 11;	Arabidopsis thaliana (Mouse-ear cress).	GO:0009897 C:external side of plasma membrane ;GO:0016021 C:integral to membrane ;GO:0005524 F:ATP binding ;GO:0016887 F:ATPase activity ;GO:0015245 F:fatty acid transporter activity ;GO:0080051 P:cutin transport ;GO:0009737 P:response to abscisic acid stimulus ;GO:0009651 P:response to salt stress ;GO:0009611 P:response to wounding ;	PF01061 ;PF00005 ;
Locus_10606_Transcript_1/1_Confidence_1.000_Length_847	847	ULA1_ARATH	540	66.78	283	93	1	2	847	157	439	4e-111	397	Full=NEDD8-activating enzyme E1 regulatory subunit;	Full=Auxin-resistance protein AXR1;	Arabidopsis thaliana (Mouse-ear cress).	GO:0005829 C:cytosol ;GO:0005634 C:nucleus ;GO:0005524 F:ATP binding ;GO:0003824 F:catalytic activity ;GO:0010252 P:auxin homeostasis ;GO:0009734 P:auxin mediated signaling pathway ;GO:0006281 P:DNA repair ;GO:0009965 P:leaf morphogenesis ;GO:0016567 P:protein ubiquitination ;GO:0009414 P:response to water deprivation ;	PF00899 ;
Locus_10608_Transcript_1/1_Confidence_1.000_Length_529	529	CHUP1_ARATH	1004	50.63	158	78	0	2	475	826	983	3e-42	167	Full=Protein CHUP1, chloroplastic;	Full=Protein CHLOROPLAST UNUSUAL POSITIONING 1;	Arabidopsis thaliana (Mouse-ear cress).	GO:0009707 C:chloroplast outer membrane ;GO:0009902 P:chloroplast relocation ;
Locus_10609_Transcript_2/3_Confidence_0.667_Length_1128	1128	MAD50_ORYSJ	230	59.62	213	81	3	147	770	1	213	3e-58	222	Full=MADS-box transcription factor 50;	Full=RMADS208;	Oryza sativa subsp. japonica (Rice).	GO:0005634 C:nucleus ;GO:0003677 F:DNA binding ;GO:0046983 F:protein dimerization activity ;GO:0003700 F:sequence-specific DNA binding transcription factor activity ;GO:0030154 P:cell differentiation ;GO:0009908 P:flower development ;GO:0006351 P:transcription, DNA-dependent ;	PF01486 ;PF00319 ;
Locus_10609_Transcript_3/3_Confidence_0.667_Length_1250	1250	SOC1_ARATH	214	69.72	109	31	1	147	467	1	109	4e-47	144	Full=MADS-box protein SOC1;	Full=Protein SUPPRESSOR OF CONSTANS OVEREXPRESSION 1;	Arabidopsis thaliana (Mouse-ear cress).	GO:0005737 C:cytoplasm ;GO:0005634 C:nucleus ;GO:0003677 F:DNA binding ;GO:0046983 F:protein dimerization activity ;GO:0003700 F:sequence-specific DNA binding transcription factor activity ;GO:0008134 F:transcription factor binding ;GO:0030154 P:cell differentiation ;GO:0009908 P:flower development ;GO:0009911 P:positive regulation of flower development ;GO:0045893 P:positive regulation of transc…	PF01486 ;PF00319 ;
Locus_1060_Transcript_1/4_Confidence_0.625_Length_2324	2324	ACOX1_ARATH	664	79.96	534	107	0	54	1655	4	537	0	884	Full=Peroxisomal acyl-coenzyme A oxidase 1;	Full=Long-chain acyl-CoA oxidase;	Arabidopsis thaliana (Mouse-ear cress).	GO:0005777 C:peroxisome ;GO:0009506 C:plasmodesma ;GO:0003995 F:acyl-CoA dehydrogenase activity ;GO:0003997 F:acyl-CoA oxidase activity ;GO:0050660 F:flavin adenine dinucleotide binding ;GO:0002213 P:defense response to insect ;GO:0006635 P:fatty acid beta-oxidation ;GO:0009695 P:jasmonic acid biosynthetic process ;GO:0001676 P:long-chain fatty acid metabolic process ;GO:0009555 P:pollen developm…	PF01756 ;PF02770 ;
Locus_1060_Transcript_2/4_Confidence_0.250_Length_1779	1779	ACOX1_ARATH	664	80.59	474	92	0	54	1475	4	477	0	790	Full=Peroxisomal acyl-coenzyme A oxidase 1;	Full=Long-chain acyl-CoA oxidase;	Arabidopsis thaliana (Mouse-ear cress).	GO:0005777 C:peroxisome ;GO:0009506 C:plasmodesma ;GO:0003995 F:acyl-CoA dehydrogenase activity ;GO:0003997 F:acyl-CoA oxidase activity ;GO:0050660 F:flavin adenine dinucleotide binding ;GO:0002213 P:defense response to insect ;GO:0006635 P:fatty acid beta-oxidation ;GO:0009695 P:jasmonic acid biosynthetic process ;GO:0001676 P:long-chain fatty acid metabolic process ;GO:0009555 P:pollen developm…	PF01756 ;PF02770 ;
Locus_1060_Transcript_3/4_Confidence_0.375_Length_1847	1847	ACOX1_ARATH	664	80.31	508	100	0	54	1577	4	511	0	846	Full=Peroxisomal acyl-coenzyme A oxidase 1;	Full=Long-chain acyl-CoA oxidase;	Arabidopsis thaliana (Mouse-ear cress).	GO:0005777 C:peroxisome ;GO:0009506 C:plasmodesma ;GO:0003995 F:acyl-CoA dehydrogenase activity ;GO:0003997 F:acyl-CoA oxidase activity ;GO:0050660 F:flavin adenine dinucleotide binding ;GO:0002213 P:defense response to insect ;GO:0006635 P:fatty acid beta-oxidation ;GO:0009695 P:jasmonic acid biosynthetic process ;GO:0001676 P:long-chain fatty acid metabolic process ;GO:0009555 P:pollen developm…	PF01756 ;PF02770 ;
Locus_1060_Transcript_4/4_Confidence_0.625_Length_2200	2200	ACOX1_ARATH	664	78.06	661	145	0	54	2036	4	664	0	1073	Full=Peroxisomal acyl-coenzyme A oxidase 1;	Full=Long-chain acyl-CoA oxidase;	Arabidopsis thaliana (Mouse-ear cress).	GO:0005777 C:peroxisome ;GO:0009506 C:plasmodesma ;GO:0003995 F:acyl-CoA dehydrogenase activity ;GO:0003997 F:acyl-CoA oxidase activity ;GO:0050660 F:flavin adenine dinucleotide binding ;GO:0002213 P:defense response to insect ;GO:0006635 P:fatty acid beta-oxidation ;GO:0009695 P:jasmonic acid biosynthetic process ;GO:0001676 P:long-chain fatty acid metabolic process ;GO:0009555 P:pollen developm…	PF01756 ;PF02770 ;
Locus_10610_Transcript_1/1_Confidence_1.000_Length_463	463	TOR_ARATH	2481	65.36	153	53	0	4	462	35	187	2e-55	210	Full=Serine/threonine-protein kinase TOR;	Full=Protein TARGET OF RAPAMYCIN;	Arabidopsis thaliana (Mouse-ear cress).	GO:0005737 C:cytoplasm ;GO:0005634 C:nucleus ;GO:0005524 F:ATP binding ;GO:0042802 F:identical protein binding ;GO:0043621 F:protein self-association ;GO:0004674 F:protein serine/threonine kinase activity ;GO:0000975 F:regulatory region DNA binding ;GO:0009793 P:embryo development ending in seed dormancy ;GO:0010507 P:negative regulation of autophagy ;GO:0030307 P:positive regulation of cell grow…	PF11865 ;PF02259 ;PF02260 ;PF00454 ;PF08771 ;
Locus_10612_Transcript_1/4_Confidence_0.286_Length_308	308	SRSF1_ARATH	303	76.92	52	11	1	308	153	106	156	1e-17	84.7	Full=Pre-mRNA-splicing factor SF2;	Full=SR1 protein;	Arabidopsis thaliana (Mouse-ear cress).	GO:0035061 C:interchromatin granule ;GO:0016607 C:nuclear speck ;GO:0000166 F:nucleotide binding ;GO:0005515 F:protein binding ;GO:0003723 F:RNA binding ;GO:0006397 P:mRNA processing ;GO:0008380 P:RNA splicing ;	PF00076 ;
Locus_10612_Transcript_2/4_Confidence_0.571_Length_520	520	SRSF1_ARATH	303	65.66	166	49	2	520	44	106	270	2e-54	207	Full=Pre-mRNA-splicing factor SF2;	Full=SR1 protein;	Arabidopsis thaliana (Mouse-ear cress).	GO:0035061 C:interchromatin granule ;GO:0016607 C:nuclear speck ;GO:0000166 F:nucleotide binding ;GO:0005515 F:protein binding ;GO:0003723 F:RNA binding ;GO:0006397 P:mRNA processing ;GO:0008380 P:RNA splicing ;	PF00076 ;
Locus_10612_Transcript_3/4_Confidence_0.429_Length_963	963	SRSF1_ARATH	303	65.66	166	49	2	963	487	106	270	5e-54	207	Full=Pre-mRNA-splicing factor SF2;	Full=SR1 protein;	Arabidopsis thaliana (Mouse-ear cress).	GO:0035061 C:interchromatin granule ;GO:0016607 C:nuclear speck ;GO:0000166 F:nucleotide binding ;GO:0005515 F:protein binding ;GO:0003723 F:RNA binding ;GO:0006397 P:mRNA processing ;GO:0008380 P:RNA splicing ;	PF00076 ;
Locus_10612_Transcript_4/4_Confidence_0.571_Length_520	520	SRSF1_ARATH	303	64.97	177	50	3	520	11	106	277	2e-56	214	Full=Pre-mRNA-splicing factor SF2;	Full=SR1 protein;	Arabidopsis thaliana (Mouse-ear cress).	GO:0035061 C:interchromatin granule ;GO:0016607 C:nuclear speck ;GO:0000166 F:nucleotide binding ;GO:0005515 F:protein binding ;GO:0003723 F:RNA binding ;GO:0006397 P:mRNA processing ;GO:0008380 P:RNA splicing ;	PF00076 ;
Locus_10614_Transcript_1/1_Confidence_1.000_Length_380	380	HXK2_ORYSJ	494	60	70	28	0	29	238	424	493	1e-20	94.7	Full=Hexokinase-2;	Full=Hexokinase-3;	Oryza sativa subsp. japonica (Rice).	GO:0005524 F:ATP binding ;GO:0006096 P:glycolysis ;	PF00349 ;PF03727 ;
Locus_10617_Transcript_1/1_Confidence_1.000_Length_859	859	FLS2_ARATH	1173	34.62	156	88	7	859	422	712	863	6e-11	64.7	Full=LRR receptor-like serine/threonine-protein kinase FLS2;	Full=Protein FLAGELLIN-SENSITIVE 2;	Arabidopsis thaliana (Mouse-ear cress).	GO:0010008 C:endosome membrane ;GO:0016021 C:integral to membrane ;GO:0005886 C:plasma membrane ;GO:0005524 F:ATP binding ;GO:0005515 F:protein binding ;GO:0004674 F:protein serine/threonine kinase activity ;GO:0004872 F:receptor activity ;GO:0052544 P:defense response by callose deposition in cell wall ;GO:0042742 P:defense response to bacterium ;GO:0016045 P:detection of bacterium ;GO:0010359 P…	PF00560 ;PF08263 ;PF00069 ;
Locus_1061_Transcript_1/1_Confidence_1.000_Length_1715	1715	GDA7_WHEAT	313	30.06	163	101	5	1064	1516	119	280	5e-06	49.7	Full=Alpha/beta-gliadin clone PW8142;	Full=Prolamin;	Triticum aestivum (Wheat).	GO:0045735 F:nutrient reservoir activity ;	PF00234 ;
Locus_10623_Transcript_1/1_Confidence_1.000_Length_965	965	MA657_ARATH	603	57.81	256	100	2	220	963	2	257	2e-75	278	Full=65-kDa microtubule-associated protein 7;		Arabidopsis thaliana (Mouse-ear cress).	GO:0005737 C:cytoplasm ;GO:0005874 C:microtubule ;GO:0005634 C:nucleus ;GO:0000922 C:spindle pole ;	PF03999 ;
Locus_10626_Transcript_1/3_Confidence_0.714_Length_2564	2564	NAT6_ARATH	532	72.46	403	110	1	464	1669	129	531	0	607	Full=Nucleobase-ascorbate transporter 6;		Arabidopsis thaliana (Mouse-ear cress).	GO:0005618 C:cell wall ;GO:0016021 C:integral to membrane ;GO:0009506 C:plasmodesma ;GO:0005773 C:vacuole ;GO:0005215 F:transporter activity ;GO:0055085 P:transmembrane transport ;	PF00860 ;
Locus_10626_Transcript_2/3_Confidence_0.714_Length_2584	2584	NAT6_ARATH	532	71.92	349	98	0	3	1049	2	350	0	522	Full=Nucleobase-ascorbate transporter 6;		Arabidopsis thaliana (Mouse-ear cress).	GO:0005618 C:cell wall ;GO:0016021 C:integral to membrane ;GO:0009506 C:plasmodesma ;GO:0005773 C:vacuole ;GO:0005215 F:transporter activity ;GO:0055085 P:transmembrane transport ;	PF00860 ;
Locus_10626_Transcript_3/3_Confidence_0.714_Length_2484	2484	NAT6_ARATH	532	73.77	530	138	1	3	1589	2	531	0	805	Full=Nucleobase-ascorbate transporter 6;		Arabidopsis thaliana (Mouse-ear cress).	GO:0005618 C:cell wall ;GO:0016021 C:integral to membrane ;GO:0009506 C:plasmodesma ;GO:0005773 C:vacuole ;GO:0005215 F:transporter activity ;GO:0055085 P:transmembrane transport ;	PF00860 ;
Locus_10627_Transcript_1/1_Confidence_1.000_Length_2555	2555	CRS1_MAIZE	715	50.87	743	311	12	182	2341	4	715	0	673	Full=Chloroplastic group IIA intron splicing facilitator CRS1, chloroplastic;	Full=Protein CHLOROPLAST RNA SPLICING 1;	Zea mays (Maize).	GO:0009570 C:chloroplast stroma ;GO:0030529 C:ribonucleoprotein complex ;GO:0003723 F:RNA binding ;GO:0006397 P:mRNA processing ;GO:0006417 P:regulation of translation ;GO:0008380 P:RNA splicing ;	PF01985 ;
Locus_10632_Transcript_1/6_Confidence_0.600_Length_1494	1494	SRSF1_ARATH	303	34.11	258	99	12	569	1150	51	301	2e-15	80.9	Full=Pre-mRNA-splicing factor SF2;	Full=SR1 protein;	Arabidopsis thaliana (Mouse-ear cress).	GO:0035061 C:interchromatin granule ;GO:0016607 C:nuclear speck ;GO:0000166 F:nucleotide binding ;GO:0005515 F:protein binding ;GO:0003723 F:RNA binding ;GO:0006397 P:mRNA processing ;GO:0008380 P:RNA splicing ;	PF00076 ;
Locus_10632_Transcript_5/6_Confidence_0.667_Length_1863	1863	SRSF1_ARATH	303	34.73	262	100	12	926	1519	47	301	2e-17	87.4	Full=Pre-mRNA-splicing factor SF2;	Full=SR1 protein;	Arabidopsis thaliana (Mouse-ear cress).	GO:0035061 C:interchromatin granule ;GO:0016607 C:nuclear speck ;GO:0000166 F:nucleotide binding ;GO:0005515 F:protein binding ;GO:0003723 F:RNA binding ;GO:0006397 P:mRNA processing ;GO:0008380 P:RNA splicing ;	PF00076 ;
Locus_10632_Transcript_6/6_Confidence_0.600_Length_1997	1997	SRSF1_ARATH	303	34.11	258	99	12	1072	1653	51	301	2e-15	80.9	Full=Pre-mRNA-splicing factor SF2;	Full=SR1 protein;	Arabidopsis thaliana (Mouse-ear cress).	GO:0035061 C:interchromatin granule ;GO:0016607 C:nuclear speck ;GO:0000166 F:nucleotide binding ;GO:0005515 F:protein binding ;GO:0003723 F:RNA binding ;GO:0006397 P:mRNA processing ;GO:0008380 P:RNA splicing ;	PF00076 ;
Locus_10636_Transcript_1/1_Confidence_1.000_Length_1073	1073	E13L4_ARATH	222	31.36	118	66	3	83	418	65	173	5e-06	48.9	Full=Glucan endo-1,3-beta-glucosidase-like protein At1g69295;		Arabidopsis thaliana (Mouse-ear cress).	GO:0031225 C:anchored to membrane ;GO:0005886 C:plasma membrane ;GO:0009506 C:plasmodesma ;	PF07983 ;
Locus_10637_Transcript_1/1_Confidence_1.000_Length_898	898	DRIP1_ARATH	421	42.36	314	154	10	897	4	39	341	2e-55	212	Full=E3 ubiquitin protein ligase DRIP1;	Full=DREB2A-interacting protein 1;	Arabidopsis thaliana (Mouse-ear cress).	GO:0005634 C:nucleus ;GO:0016874 F:ligase activity ;GO:0005515 F:protein binding ;GO:0008270 F:zinc ion binding ;GO:0051865 P:protein autoubiquitination ;	PF00097 ;
Locus_10647_Transcript_1/1_Confidence_1.000_Length_643	643	4CL3_ORYSJ	554	82.48	137	24	0	641	231	404	540	2e-62	235	Full=Probable 4-coumarate--CoA ligase 3;	Full=4-coumaroyl-CoA synthase 3;	Oryza sativa subsp. japonica (Rice).	GO:0016207 F:4-coumarate-CoA ligase activity ;GO:0005524 F:ATP binding ;GO:0009698 P:phenylpropanoid metabolic process ;	PF00501 ;
Locus_10648_Transcript_2/2_Confidence_1.000_Length_494	494	MFT_ARATH	173	51.47	136	44	1	87	494	1	114	1e-36	148	Full=Protein MOTHER of FT and TF 1;		Arabidopsis thaliana (Mouse-ear cress).	GO:0005737 C:cytoplasm ;GO:0005634 C:nucleus ;GO:0010030 P:positive regulation of seed germination ;GO:0009737 P:response to abscisic acid stimulus ;	PF01161 ;
Locus_10649_Transcript_1/1_Confidence_1.000_Length_2319	2319	Y2349_ARATH	623	48.51	639	261	18	204	2015	1	606	6e-141	498	Full=Uncharacterized protein At2g33490;		Arabidopsis thaliana (Mouse-ear cress).	GO:0005886 C:plasma membrane ;
Locus_10654_Transcript_1/1_Confidence_1.000_Length_1227	1227	CNGC2_ARATH	726	72.25	400	105	2	1201	2	193	586	6e-176	613	Full=Cyclic nucleotide-gated ion channel 2;	Full=Protein DEFENSE NO DEATH 1;	Arabidopsis thaliana (Mouse-ear cress).	GO:0016021 C:integral to membrane ;GO:0005886 C:plasma membrane ;GO:0005262 F:calcium channel activity ;GO:0005516 F:calmodulin binding ;GO:0030552 F:cAMP binding ;GO:0030553 F:cGMP binding ;GO:0005222 F:intracellular cAMP activated cation channel activity ;GO:0007263 P:nitric oxide mediated signal transduction ;GO:0009626 P:plant-type hypersensitive response ;	PF00027 ;
Locus_10657_Transcript_1/1_Confidence_1.000_Length_2213	2213	ALDO2_ORYSJ	1355	35.22	673	390	14	42	1997	692	1339	1e-92	337	Full=Probable aldehyde oxidase 2;		Oryza sativa subsp. japonica (Rice).	GO:0051537 F:2 iron, 2 sulfur cluster binding ;GO:0009055 F:electron carrier activity ;GO:0050660 F:flavin adenine dinucleotide binding ;GO:0005506 F:iron ion binding ;GO:0016614 F:oxidoreductase activity, acting on CH-OH group of donors ;GO:0009688 P:abscisic acid biosynthetic process ;GO:0009851 P:auxin biosynthetic process ;	PF01315 ;PF02738 ;PF03450 ;PF00941 ;PF00111 ;PF01799 ;
Locus_10658_Transcript_1/1_Confidence_1.000_Length_3112	3112	AB1B_ARATH	1286	81.59	994	179	1	3	2972	290	1283	0	1614	Full=ABC transporter B family member 1;	Full=P-glycoprotein 1;	Arabidopsis thaliana (Mouse-ear cress).	GO:0016021 C:integral to membrane ;GO:0005886 C:plasma membrane ;GO:0009506 C:plasmodesma ;GO:0005524 F:ATP binding ;GO:0042626 F:ATPase activity, coupled to transmembrane movement of substances ;GO:0010329 F:auxin efflux transmembrane transporter activity ;GO:0005515 F:protein binding ;GO:0043481 P:anthocyanin accumulation in tissues in response to UV light ;GO:0009926 P:auxin polar transport ;G…	PF00664 ;PF00005 ;
Locus_10659_Transcript_1/5_Confidence_0.636_Length_1637	1637	HT1_ARATH	390	33.86	254	150	7	817	1563	110	350	1e-31	134	Full=Serine/threonine-protein kinase HT1;	Full=High leaf temperature protein 1;	Arabidopsis thaliana (Mouse-ear cress).	GO:0005524 F:ATP binding ;GO:0004674 F:protein serine/threonine kinase activity ;GO:0010119 P:regulation of stomatal movement ;	PF07714 ;
Locus_1065_Transcript_1/1_Confidence_1.000_Length_684	684	H2B11_ARATH	150	87.66	154	15	4	625	164	1	150	3e-65	244	Full=Histone H2B.11;	Full=HTB4;	Arabidopsis thaliana (Mouse-ear cress).	GO:0009570 C:chloroplast stroma ;GO:0009534 C:chloroplast thylakoid ;GO:0005730 C:nucleolus ;GO:0000786 C:nucleosome ;GO:0003677 F:DNA binding ;GO:0006334 P:nucleosome assembly ;	PF00125 ;
Locus_10661_Transcript_1/1_Confidence_1.000_Length_614	614	DCP1_ARATH	367	40.21	189	97	8	608	87	177	364	4e-23	104	Full=mRNA-decapping enzyme-like protein;	Full=DCP1 homolog;	Arabidopsis thaliana (Mouse-ear cress).	GO:0000932 C:cytoplasmic mRNA processing body ;GO:0016787 F:hydrolase activity ;GO:0042803 F:protein homodimerization activity ;GO:0031087 P:deadenylation-independent decapping of nuclear-transcribed mRNA ;	PF06058 ;
Locus_10662_Transcript_1/1_Confidence_1.000_Length_1143	1143	BRI1_SOLPE	1207	78.41	352	73	2	8	1063	826	1174	2e-157	551	Full=Systemin receptor SR160;	Full=Brassinosteroid LRR receptor kinase;	Solanum peruvianum (Peruvian tomato) (Lycopersicon peruvianum).	GO:0016021 C:integral to membrane ;GO:0005886 C:plasma membrane ;GO:0005524 F:ATP binding ;GO:0004674 F:protein serine/threonine kinase activity ;GO:0004872 F:receptor activity ;GO:0005496 F:steroid binding ;GO:0006952 P:defense response ;	PF00560 ;PF08263 ;PF00069 ;
Locus_10667_Transcript_1/1_Confidence_1.000_Length_364	364	AB4B_ARATH	1286	42.06	126	58	6	364	2	617	732	2e-13	70.9	Full=ABC transporter B family member 4;	Full=P-glycoprotein 4;	Arabidopsis thaliana (Mouse-ear cress).	GO:0016021 C:integral to membrane ;GO:0005886 C:plasma membrane ;GO:0009506 C:plasmodesma ;GO:0005524 F:ATP binding ;GO:0008559 F:xenobiotic-transporting ATPase activity ;GO:0010315 P:auxin efflux ;GO:0010540 P:basipetal auxin transport ;GO:0009630 P:gravitropism ;GO:0009735 P:response to cytokinin stimulus ;GO:0048767 P:root hair elongation ;	PF00664 ;PF00005 ;
Locus_10669_Transcript_1/2_Confidence_1.000_Length_1396	1396	PIGM_ARATH	450	57.49	287	111	2	339	1184	166	446	2e-142	354	Full=GPI mannosyltransferase 1;	Full=Protein PEANUT 1;	Arabidopsis thaliana (Mouse-ear cress).	GO:0005789 C:endoplasmic reticulum membrane ;GO:0016021 C:integral to membrane ;GO:0016758 F:transferase activity, transferring hexosyl groups ;GO:0051301 P:cell division ;GO:0030244 P:cellulose biosynthetic process ;GO:0009790 P:embryo development ;GO:0006506 P:GPI anchor biosynthetic process ;GO:0009832 P:plant-type cell wall biogenesis ;	PF05007 ;
Locus_10669_Transcript_2/2_Confidence_1.000_Length_1175	1175	PIGM_ARATH	450	57.19	292	114	2	103	963	161	446	4e-99	358	Full=GPI mannosyltransferase 1;	Full=Protein PEANUT 1;	Arabidopsis thaliana (Mouse-ear cress).	GO:0005789 C:endoplasmic reticulum membrane ;GO:0016021 C:integral to membrane ;GO:0016758 F:transferase activity, transferring hexosyl groups ;GO:0051301 P:cell division ;GO:0030244 P:cellulose biosynthetic process ;GO:0009790 P:embryo development ;GO:0006506 P:GPI anchor biosynthetic process ;GO:0009832 P:plant-type cell wall biogenesis ;	PF05007 ;
Locus_1066_Transcript_1/1_Confidence_1.000_Length_694	694	HS186_ORYSJ	172	64.42	104	30	3	694	401	70	172	1e-30	129	Full=18.6 kDa class III heat shock protein;	Full=18.6 kDa heat shock protein;	Oryza sativa subsp. japonica (Rice).	GO:0005737 C:cytoplasm ;GO:0009408 P:response to heat ;	PF00011 ;
Locus_10671_Transcript_2/3_Confidence_0.286_Length_1048	1048	GLR28_ARATH	947	50.88	342	166	1	1042	17	510	849	2e-96	349	Full=Glutamate receptor 2.8;	Full=Ligand-gated ion channel 2.8;	Arabidopsis thaliana (Mouse-ear cress).	GO:0016021 C:integral to membrane ;GO:0030288 C:outer membrane-bounded periplasmic space ;GO:0005886 C:plasma membrane ;GO:0005262 F:calcium channel activity ;GO:0005234 F:extracellular-glutamate-gated ion channel activity ;GO:0004970 F:ionotropic glutamate receptor activity ;GO:0019722 P:calcium-mediated signaling ;GO:0071230 P:cellular response to amino acid stimulus ;	PF01094 ;PF00060 ;PF00497 ;
Locus_10671_Transcript_3/3_Confidence_0.714_Length_1459	1459	GLR28_ARATH	947	48.21	390	198	3	1453	287	510	896	3e-99	358	Full=Glutamate receptor 2.8;	Full=Ligand-gated ion channel 2.8;	Arabidopsis thaliana (Mouse-ear cress).	GO:0016021 C:integral to membrane ;GO:0030288 C:outer membrane-bounded periplasmic space ;GO:0005886 C:plasma membrane ;GO:0005262 F:calcium channel activity ;GO:0005234 F:extracellular-glutamate-gated ion channel activity ;GO:0004970 F:ionotropic glutamate receptor activity ;GO:0019722 P:calcium-mediated signaling ;GO:0071230 P:cellular response to amino acid stimulus ;	PF01094 ;PF00060 ;PF00497 ;
Locus_10675_Transcript_1/1_Confidence_1.000_Length_719	719	TLP14_ORYSJ	445	48.09	183	67	3	718	218	255	425	1e-34	142	Full=Tubby-like F-box protein 14;	Full=Tubby-like F-box protein 4;	Oryza sativa subsp. japonica (Rice).		PF00646 ;PF01167 ;
Locus_1067_Transcript_1/2_Confidence_1.000_Length_3106	3106	GCSP_SOLTU	1035	83.76	899	131	3	431	3106	1	891	0	1526	Full=Glycine dehydrogenase [decarboxylating], mitochondrial;	Full=Glycine decarboxylase;	Solanum tuberosum (Potato).	GO:0005739 C:mitochondrion ;GO:0004375 F:glycine dehydrogenase (decarboxylating) activity ;GO:0030170 F:pyridoxal phosphate binding ;GO:0006544 P:glycine metabolic process ;	PF02347 ;
Locus_1067_Transcript_2/2_Confidence_1.000_Length_3279	3279	GCSP_SOLTU	1035	83.67	888	130	3	431	3073	1	880	0	1504	Full=Glycine dehydrogenase [decarboxylating], mitochondrial;	Full=Glycine decarboxylase;	Solanum tuberosum (Potato).	GO:0005739 C:mitochondrion ;GO:0004375 F:glycine dehydrogenase (decarboxylating) activity ;GO:0030170 F:pyridoxal phosphate binding ;GO:0006544 P:glycine metabolic process ;	PF02347 ;
Locus_10684_Transcript_1/1_Confidence_1.000_Length_1419	1419	IAA6_ORYSJ	335	44.06	345	154	9	1135	185	1	334	3e-61	233	Full=Auxin-responsive protein IAA6;	Full=Indoleacetic acid-induced protein 6;	Oryza sativa subsp. japonica (Rice).	GO:0005634 C:nucleus ;GO:0046983 F:protein dimerization activity ;GO:0009734 P:auxin mediated signaling pathway ;GO:0006355 P:regulation of transcription, DNA-dependent ;GO:0006351 P:transcription, DNA-dependent ;	PF02309 ;
Locus_10686_Transcript_1/3_Confidence_0.600_Length_795	795	FRS5_ARATH	788	37.6	258	156	2	25	786	109	365	5e-51	197	Full=Protein FAR1-RELATED SEQUENCE 5;		Arabidopsis thaliana (Mouse-ear cress).	GO:0005634 C:nucleus ;GO:0008270 F:zinc ion binding ;	PF03101 ;PF10551 ;PF04434 ;
Locus_10686_Transcript_2/3_Confidence_0.600_Length_1333	1333	FRS5_ARATH	788	36.88	442	275	3	7	1326	172	611	2e-90	329	Full=Protein FAR1-RELATED SEQUENCE 5;		Arabidopsis thaliana (Mouse-ear cress).	GO:0005634 C:nucleus ;GO:0008270 F:zinc ion binding ;	PF03101 ;PF10551 ;PF04434 ;
Locus_10686_Transcript_3/3_Confidence_0.600_Length_1528	1528	FRS5_ARATH	788	35.45	505	318	4	25	1521	109	611	4e-98	355	Full=Protein FAR1-RELATED SEQUENCE 5;		Arabidopsis thaliana (Mouse-ear cress).	GO:0005634 C:nucleus ;GO:0008270 F:zinc ion binding ;	PF03101 ;PF10551 ;PF04434 ;
Locus_10688_Transcript_1/1_Confidence_1.000_Length_4478	4478	ACC1_ORYSJ	2267	70.74	1408	392	11	4477	287	868	2266	0	1970	Full=Acetyl-CoA carboxylase 1;		Oryza sativa subsp. japonica (Rice).	GO:0005829 C:cytosol ;GO:0003989 F:acetyl-CoA carboxylase activity ;GO:0005524 F:ATP binding ;GO:0004075 F:biotin carboxylase activity ;GO:0046872 F:metal ion binding ;GO:0006633 P:fatty acid biosynthetic process ;	PF08326 ;PF02785 ;PF00364 ;PF01039 ;PF00289 ;PF02786 ;
Locus_10690_Transcript_4/5_Confidence_0.600_Length_1215	1215	ARR17_ARATH	153	54.65	86	35	1	951	1208	17	98	8e-18	88.2	Full=Two-component response regulator ARR17;		Arabidopsis thaliana (Mouse-ear cress).	GO:0005634 C:nucleus ;GO:0000156 F:two-component response regulator activity ;GO:0009736 P:cytokinin mediated signaling pathway ;GO:0006355 P:regulation of transcription, DNA-dependent ;GO:0006351 P:transcription, DNA-dependent ;	PF00072 ;
Locus_10698_Transcript_1/1_Confidence_1.000_Length_441	441	CTBP_ARATH	636	35.34	116	75	0	30	377	219	334	7e-12	66.2	Full=C-terminal binding protein AN;	Full=Protein ANGUSTIFOLIA;	Arabidopsis thaliana (Mouse-ear cress).	GO:0005829 C:cytosol ;GO:0005874 C:microtubule ;GO:0005634 C:nucleus ;GO:0048037 F:cofactor binding ;GO:0000166 F:nucleotide binding ;GO:0016616 F:oxidoreductase activity, acting on the CH-OH group of donors, NAD or NADP as acceptor ;GO:0042803 F:protein homodimerization activity ;GO:0048444 P:floral organ morphogenesis ;GO:0048530 P:fruit morphogenesis ;GO:0031129 P:inductive cell-cell signaling…	PF02826 ;
Locus_10699_Transcript_1/1_Confidence_1.000_Length_1338	1338	KINB1_ARATH	283	57.39	284	114	5	1266	433	1	283	2e-87	319	Full=SNF1-related protein kinase regulatory subunit beta-1;		Arabidopsis thaliana (Mouse-ear cress).	GO:0005524 F:ATP binding ;GO:0005515 F:protein binding ;GO:0005975 P:carbohydrate metabolic process ;GO:0043562 P:cellular response to nitrogen levels ;GO:0006633 P:fatty acid biosynthetic process ;GO:0042128 P:nitrate assimilation ;	PF04739 ;
Locus_10701_Transcript_1/2_Confidence_1.000_Length_2550	2550	DHX8_ARATH	1168	45.5	644	326	11	2522	594	515	1134	5e-155	545	Full=Probable pre-mRNA-splicing factor ATP-dependent RNA helicase;		Arabidopsis thaliana (Mouse-ear cress).	GO:0005829 C:cytosol ;GO:0005739 C:mitochondrion ;GO:0005634 C:nucleus ;GO:0009506 C:plasmodesma ;GO:0005524 F:ATP binding ;GO:0008026 F:ATP-dependent helicase activity ;GO:0003723 F:RNA binding ;GO:0006397 P:mRNA processing ;GO:0008380 P:RNA splicing ;	PF00270 ;PF04408 ;PF00271 ;PF07717 ;PF00575 ;
Locus_10701_Transcript_2/2_Confidence_1.000_Length_1501	1501	DHX8_ARATH	1168	52.02	421	198	3	1473	211	515	931	2e-122	436	Full=Probable pre-mRNA-splicing factor ATP-dependent RNA helicase;		Arabidopsis thaliana (Mouse-ear cress).	GO:0005829 C:cytosol ;GO:0005739 C:mitochondrion ;GO:0005634 C:nucleus ;GO:0009506 C:plasmodesma ;GO:0005524 F:ATP binding ;GO:0008026 F:ATP-dependent helicase activity ;GO:0003723 F:RNA binding ;GO:0006397 P:mRNA processing ;GO:0008380 P:RNA splicing ;	PF00270 ;PF04408 ;PF00271 ;PF07717 ;PF00575 ;
Locus_10702_Transcript_2/2_Confidence_1.000_Length_1295	1295	ICS_CATRO	580	50.72	347	163	4	265	1293	53	395	6e-89	324	Full=Isochorismate synthase, chloroplastic;		Catharanthus roseus (Madagascar periwinkle) (Vinca rosea).	GO:0009507 C:chloroplast ;GO:0008909 F:isochorismate synthase activity ;GO:0009058 P:biosynthetic process ;	PF00425 ;
Locus_1070_Transcript_1/3_Confidence_0.400_Length_642	642	Y4115_ARATH	164	50.41	123	58	2	500	132	5	124	3e-24	108	Full=Uncharacterized protein At4g01150, chloroplastic;		Arabidopsis thaliana (Mouse-ear cress).	GO:0009941 C:chloroplast envelope ;GO:0009535 C:chloroplast thylakoid membrane ;GO:0016021 C:integral to membrane ;GO:0010287 C:plastoglobule ;
Locus_1070_Transcript_3/3_Confidence_0.600_Length_1330	1330	Y4115_ARATH	164	62.35	162	58	2	1188	703	5	163	1e-47	187	Full=Uncharacterized protein At4g01150, chloroplastic;		Arabidopsis thaliana (Mouse-ear cress).	GO:0009941 C:chloroplast envelope ;GO:0009535 C:chloroplast thylakoid membrane ;GO:0016021 C:integral to membrane ;GO:0010287 C:plastoglobule ;
Locus_10711_Transcript_1/1_Confidence_1.000_Length_2272	2272	CTR1_ARATH	821	51.97	406	167	7	19	1170	138	537	1e-111	400	Full=Serine/threonine-protein kinase CTR1;		Arabidopsis thaliana (Mouse-ear cress).	GO:0005789 C:endoplasmic reticulum membrane ;GO:0005524 F:ATP binding ;GO:0005515 F:protein binding ;GO:0004674 F:protein serine/threonine kinase activity ;GO:0071281 P:cellular response to iron ion ;GO:0009873 P:ethylene mediated signaling pathway ;GO:0009686 P:gibberellin biosynthetic process ;GO:0010105 P:negative regulation of ethylene mediated signaling pathway ;GO:0046777 P:protein autophos…	PF07714 ;
Locus_10716_Transcript_1/1_Confidence_1.000_Length_611	611	MAD34_ORYSJ	239	37.86	103	62	2	609	307	48	150	1e-10	63.2	Full=MADS-box transcription factor 34;	Full=RMADS212/RMADS217/RMADS221;	Oryza sativa subsp. japonica (Rice).	GO:0005634 C:nucleus ;GO:0003677 F:DNA binding ;GO:0046983 F:protein dimerization activity ;GO:0003700 F:sequence-specific DNA binding transcription factor activity ;GO:0006351 P:transcription, DNA-dependent ;	PF01486 ;PF00319 ;
Locus_1071_Transcript_1/1_Confidence_1.000_Length_4396	4396	PDR6_ORYSJ	1426	80.32	1367	266	2	4394	294	63	1426	0	2258	Full=Pleiotropic drug resistance protein 6;		Oryza sativa subsp. japonica (Rice).	GO:0016021 C:integral to membrane ;GO:0005524 F:ATP binding ;GO:0016887 F:ATPase activity ;GO:0006810 P:transport ;	PF01061 ;PF00005 ;PF08370 ;
Locus_10722_Transcript_1/1_Confidence_1.000_Length_2951	2951	IP5P4_ARATH	1101	64.63	885	305	7	2944	308	219	1101	0	1148	Full=Type II inositol-1,4,5-trisphosphate 5-phosphatase FRA3;	Full=Protein FRAGILE FIBER 3;	Arabidopsis thaliana (Mouse-ear cress).	GO:0046872 F:metal ion binding ;GO:0004439 F:phosphatidylinositol-4,5-bisphosphate 5-phosphatase activity ;	PF03372 ;
Locus_10723_Transcript_1/1_Confidence_1.000_Length_371	371	PT317_ARATH	375	77.22	79	18	0	133	369	89	167	2e-30	127	Full=Probable sugar phosphate/phosphate translocator At3g17430;		Arabidopsis thaliana (Mouse-ear cress).	GO:0016021 C:integral to membrane ;GO:0008643 P:carbohydrate transport ;	PF03151 ;
Locus_10726_Transcript_3/3_Confidence_0.571_Length_657	657	FAD3C_SESIN	447	87.5	112	14	0	1	336	327	438	4e-59	224	Full=Omega-3 fatty acid desaturase, chloroplastic;		Sesamum indicum (Oriental sesame) (Sesamum orientale).	GO:0031969 C:chloroplast membrane ;GO:0016717 F:oxidoreductase activity, acting on paired donors, with oxidation of a pair of donors resulting in the reduction of molecular oxygen to two molecules of water ;GO:0006633 P:fatty acid biosynthetic process ;	PF11960 ;PF00487 ;
Locus_10728_Transcript_1/1_Confidence_1.000_Length_343	343	IP5P3_ARATH	617	40.2	102	57	3	43	339	1	101	5e-12	65.9	Full=Type I inositol-1,4,5-trisphosphate 5-phosphatase CVP2;	Full=Protein COTYLEDON VASCULAR PATTERN 2;	Arabidopsis thaliana (Mouse-ear cress).	GO:0052659 F:inositol 1,3,4,5-tetrakisphosphate 5-phosphatase activity ;GO:0052658 F:inositol-1,4,5-trisphosphate 5-phosphatase activity ;GO:0004445 F:inositol-polyphosphate 5-phosphatase activity ;GO:0009738 P:abscisic acid mediated signaling pathway ;GO:0030154 P:cell differentiation ;GO:0010588 P:cotyledon vascular tissue pattern formation ;GO:0046855 P:inositol phosphate dephosphorylation ;GO…	PF03372 ;
Locus_10729_Transcript_1/1_Confidence_1.000_Length_1333	1333	RHF2A_ARATH	375	51.16	389	149	11	14	1105	1	373	2e-88	323	Full=E3 ubiquitin-protein ligase RHF2A;	Full=RING-H2 zinc finger protein RHF2a;	Arabidopsis thaliana (Mouse-ear cress).	GO:0016874 F:ligase activity ;GO:0008270 F:zinc ion binding ;	PF12678 ;
Locus_10730_Transcript_1/1_Confidence_1.000_Length_1324	1324	KTNA1_ARATH	523	38.11	265	149	6	166	921	236	498	2e-42	170	Full=Katanin p60 ATPase-containing subunit;	Full=p60 katanin;	Arabidopsis thaliana (Mouse-ear cress).	GO:0005737 C:cytoplasm ;GO:0005874 C:microtubule ;GO:0005524 F:ATP binding ;GO:0008568 F:microtubule-severing ATPase activity ;GO:0005515 F:protein binding ;GO:0043622 P:cortical microtubule organization ;GO:0009825 P:multidimensional cell growth ;GO:0009832 P:plant-type cell wall biogenesis ;GO:0010091 P:trichome branching ;	PF00004 ;PF09336 ;
Locus_10731_Transcript_1/1_Confidence_1.000_Length_683	683	ZDHC1_ARATH	596	53.29	152	50	5	664	251	451	595	7e-31	130	Full=Probable S-acyltransferase At1g69420;	Full=Zinc finger DHHC domain-containing protein At1g69420;	Arabidopsis thaliana (Mouse-ear cress).	GO:0016021 C:integral to membrane ;GO:0016746 F:transferase activity, transferring acyl groups ;GO:0008270 F:zinc ion binding ;	PF01529 ;
Locus_10734_Transcript_1/1_Confidence_1.000_Length_331	331	Y5343_ARATH	1038	55.66	106	47	0	331	14	699	804	5e-31	129	Full=Probable LRR receptor-like serine/threonine-protein kinase At1g53430;		Arabidopsis thaliana (Mouse-ear cress).	GO:0016021 C:integral to membrane ;GO:0005886 C:plasma membrane ;GO:0005524 F:ATP binding ;GO:0004674 F:protein serine/threonine kinase activity ;GO:0004872 F:receptor activity ;	PF00560 ;PF11721 ;PF07714 ;
Locus_10735_Transcript_1/2_Confidence_1.000_Length_2830	2830	BIP2C_ORYSJ	569	46.63	489	222	10	1186	2559	87	567	1e-103	374	Full=Probable protein phosphatase 2C BIPP2C1;	Full=BTH-induced protein phosphatase 2C 1;	Oryza sativa subsp. japonica (Rice).	GO:0046872 F:metal ion binding ;GO:0004721 F:phosphoprotein phosphatase activity ;	PF07228 ;
Locus_10735_Transcript_2/2_Confidence_1.000_Length_2818	2818	BIP2C_ORYSJ	569	46.63	489	222	10	1174	2547	87	567	1e-103	374	Full=Probable protein phosphatase 2C BIPP2C1;	Full=BTH-induced protein phosphatase 2C 1;	Oryza sativa subsp. japonica (Rice).	GO:0046872 F:metal ion binding ;GO:0004721 F:phosphoprotein phosphatase activity ;	PF07228 ;
Locus_10740_Transcript_1/1_Confidence_1.000_Length_1094	1094	GP1_CHLRE	555	31.73	271	145	10	55	855	5	239	2e-14	77	Full=Vegetative cell wall protein gp1;	Full=Hydroxyproline-rich glycoprotein 1;	Chlamydomonas reinhardtii (Chlamydomonas smithii).	GO:0005199 F:structural constituent of cell wall ;
Locus_10752_Transcript_1/1_Confidence_1.000_Length_805	805	AN321_ORYSJ	476	32.59	135	71	4	605	249	198	328	2e-11	66.2	Full=Acidic leucine-rich nuclear phosphoprotein 32-related protein 1;	Full=ANP32/acidic nuclear phosphoprotein-like protein 1;	Oryza sativa subsp. japonica (Rice).		PF00560 ;
Locus_10755_Transcript_1/1_Confidence_1.000_Length_777	777	RS13_SOYBN	151	95.36	151	7	0	73	525	1	151	5e-79	290	Full=40S ribosomal protein S13;		Glycine max (Soybean) (Glycine hispida).	GO:0003735 F:structural constituent of ribosome ;GO:0006412 P:translation ;	PF08069 ;PF00312 ;
Locus_10758_Transcript_1/1_Confidence_1.000_Length_234	234	GRP2_ORYSJ	185	63.04	46	7	2	2	109	73	118	1e-09	58.2	Full=Glycine-rich cell wall structural protein 2;	Full=Glycine-rich protein 1;	Oryza sativa subsp. japonica (Rice).	GO:0005618 C:cell wall ;GO:0005576 C:extracellular region ;GO:0007047 P:cellular cell wall organization ;
Locus_1075_Transcript_1/2_Confidence_1.000_Length_1627	1627	ERF1_ORYSJ	365	43.8	379	178	13	1511	426	1	361	3e-65	246	Full=Ethylene-responsive transcription factor 1;	Full=Ethylene-responsive element-binding factor 1;	Oryza sativa subsp. japonica (Rice).	GO:0005634 C:nucleus ;GO:0003677 F:DNA binding ;GO:0003700 F:sequence-specific DNA binding transcription factor activity ;GO:0006952 P:defense response ;GO:0006351 P:transcription, DNA-dependent ;	PF00847 ;
Locus_1075_Transcript_2/2_Confidence_1.000_Length_1618	1618	ERF1_ORYSJ	365	43.8	379	178	13	1502	417	1	361	3e-65	246	Full=Ethylene-responsive transcription factor 1;	Full=Ethylene-responsive element-binding factor 1;	Oryza sativa subsp. japonica (Rice).	GO:0005634 C:nucleus ;GO:0003677 F:DNA binding ;GO:0003700 F:sequence-specific DNA binding transcription factor activity ;GO:0006952 P:defense response ;GO:0006351 P:transcription, DNA-dependent ;	PF00847 ;
Locus_1076_Transcript_1/2_Confidence_1.000_Length_932	932	RU17_ARATH	427	30.53	190	92	9	3	539	265	425	5e-12	68.6	Full=U1 small nuclear ribonucleoprotein 70 kDa;		Arabidopsis thaliana (Mouse-ear cress).	GO:0005634 C:nucleus ;GO:0030529 C:ribonucleoprotein complex ;GO:0000166 F:nucleotide binding ;GO:0005515 F:protein binding ;GO:0003723 F:RNA binding ;GO:0000398 P:nuclear mRNA splicing, via spliceosome ;	PF00076 ;PF12220 ;
Locus_10772_Transcript_1/1_Confidence_1.000_Length_1212	1212	PSDE_ARATH	308	92.53	308	23	0	1130	207	1	308	2e-163	572	Full=26S proteasome non-ATPase regulatory subunit 14;	Full=26S proteasome regulatory subunit rpn11;	Arabidopsis thaliana (Mouse-ear cress).	GO:0005829 C:cytosol ;GO:0005634 C:nucleus ;GO:0000502 C:proteasome complex ;GO:0046872 F:metal ion binding ;GO:0008237 F:metallopeptidase activity ;GO:0030163 P:protein catabolic process ;GO:0006508 P:proteolysis ;GO:0009651 P:response to salt stress ;	PF01398 ;
Locus_10774_Transcript_1/4_Confidence_0.625_Length_1026	1026	P2C76_ARATH	420	67.35	245	78	1	292	1026	56	298	6e-94	340	Full=Probable protein phosphatase 2C 76;		Arabidopsis thaliana (Mouse-ear cress).	GO:0008287 C:protein serine/threonine phosphatase complex ;GO:0046872 F:metal ion binding ;GO:0004722 F:protein serine/threonine phosphatase activity ;GO:0006470 P:protein dephosphorylation ;	PF00481 ;
Locus_10774_Transcript_2/4_Confidence_0.625_Length_959	959	P2C76_ARATH	420	67.35	245	78	1	225	959	56	298	5e-94	340	Full=Probable protein phosphatase 2C 76;		Arabidopsis thaliana (Mouse-ear cress).	GO:0008287 C:protein serine/threonine phosphatase complex ;GO:0046872 F:metal ion binding ;GO:0004722 F:protein serine/threonine phosphatase activity ;GO:0006470 P:protein dephosphorylation ;	PF00481 ;
Locus_10774_Transcript_3/4_Confidence_0.625_Length_1230	1230	P2C76_ARATH	420	68.26	230	71	1	297	986	56	283	2e-89	326	Full=Probable protein phosphatase 2C 76;		Arabidopsis thaliana (Mouse-ear cress).	GO:0008287 C:protein serine/threonine phosphatase complex ;GO:0046872 F:metal ion binding ;GO:0004722 F:protein serine/threonine phosphatase activity ;GO:0006470 P:protein dephosphorylation ;	PF00481 ;
Locus_10774_Transcript_4/4_Confidence_0.625_Length_1031	1031	P2C76_ARATH	420	67.35	245	78	1	297	1031	56	298	6e-94	340	Full=Probable protein phosphatase 2C 76;		Arabidopsis thaliana (Mouse-ear cress).	GO:0008287 C:protein serine/threonine phosphatase complex ;GO:0046872 F:metal ion binding ;GO:0004722 F:protein serine/threonine phosphatase activity ;GO:0006470 P:protein dephosphorylation ;	PF00481 ;
Locus_1077_Transcript_1/1_Confidence_1.000_Length_1751	1751	EF1A_MANES	449	97.98	446	9	0	1668	331	1	446	0	883	Full=Elongation factor 1-alpha;		Manihot esculenta (Cassava) (Jatropha manihot).	GO:0005737 C:cytoplasm ;GO:0005525 F:GTP binding ;GO:0003924 F:GTPase activity ;GO:0003746 F:translation elongation factor activity ;	PF00009 ;PF03144 ;PF03143 ;
Locus_10780_Transcript_1/1_Confidence_1.000_Length_2132	2132	DNLI4_ARATH	1219	41.44	777	343	13	1	2040	458	1219	4e-163	572	Full=DNA ligase 4;	Full=Polydeoxyribonucleotide synthase [ATP] 4;	Arabidopsis thaliana (Mouse-ear cress).	GO:0005634 C:nucleus ;GO:0009506 C:plasmodesma ;GO:0005524 F:ATP binding ;GO:0003677 F:DNA binding ;GO:0003910 F:DNA ligase (ATP) activity ;GO:0046872 F:metal ion binding ;GO:0005515 F:protein binding ;GO:0051103 P:DNA ligation involved in DNA repair ;GO:0006310 P:DNA recombination ;GO:0006260 P:DNA replication ;GO:0006302 P:double-strand break repair ;GO:0010165 P:response to X-ray ;	PF00533 ;PF04679 ;PF01068 ;PF04675 ;
Locus_10782_Transcript_1/1_Confidence_1.000_Length_1633	1633	WAK3_ARATH	741	43.96	546	267	16	4	1575	160	688	3e-120	429	Full=Wall-associated receptor kinase 3;		Arabidopsis thaliana (Mouse-ear cress).	GO:0016021 C:integral to membrane ;GO:0005524 F:ATP binding ;GO:0005509 F:calcium ion binding ;GO:0004674 F:protein serine/threonine kinase activity ;	PF07645 ;PF00069 ;
Locus_10784_Transcript_1/1_Confidence_1.000_Length_895	895	Y4958_ARATH	287	76.55	226	52	1	893	216	63	287	1e-100	362	Full=Uncharacterized membrane protein At4g09580;		Arabidopsis thaliana (Mouse-ear cress).	GO:0005789 C:endoplasmic reticulum membrane ;GO:0016021 C:integral to membrane ;	PF09335 ;
Locus_10786_Transcript_1/1_Confidence_1.000_Length_323	323	C3H53_ORYSJ	682	43.81	105	43	6	16	321	125	216	2e-13	70.9	Full=Zinc finger CCCH domain-containing protein 53;		Oryza sativa subsp. japonica (Rice).	GO:0003677 F:DNA binding ;GO:0000166 F:nucleotide binding ;GO:0003723 F:RNA binding ;GO:0008270 F:zinc ion binding ;	PF00076 ;PF00642 ;
Locus_1078_Transcript_1/1_Confidence_1.000_Length_629	629	RS13_SOYBN	151	95.36	151	7	0	62	514	1	151	3e-79	290	Full=40S ribosomal protein S13;		Glycine max (Soybean) (Glycine hispida).	GO:0003735 F:structural constituent of ribosome ;GO:0006412 P:translation ;	PF08069 ;PF00312 ;
Locus_10790_Transcript_1/1_Confidence_1.000_Length_1002	1002	STA_RICCO	522	82.82	262	45	0	998	213	238	499	5e-129	457	Full=Sugar carrier protein A;		Ricinus communis (Castor bean).	GO:0016021 C:integral to membrane ;GO:0022891 F:substrate-specific transmembrane transporter activity ;GO:0015293 F:symporter activity ;GO:0008643 P:carbohydrate transport ;	PF00083 ;
Locus_10793_Transcript_1/3_Confidence_0.750_Length_1760	1760	P2C45_ORYSJ	282	33.76	157	84	4	801	1265	89	227	1e-21	82.4	Full=Probable protein phosphatase 2C 45;		Oryza sativa subsp. japonica (Rice).	GO:0008287 C:protein serine/threonine phosphatase complex ;GO:0046872 F:metal ion binding ;GO:0004722 F:protein serine/threonine phosphatase activity ;GO:0006470 P:protein dephosphorylation ;	PF00481 ;
Locus_10793_Transcript_2/3_Confidence_0.500_Length_1385	1385	P2C28_ARATH	239	31.5	127	63	5	813	1178	54	161	3e-10	51.6	Full=Probable protein phosphatase 2C 28;		Arabidopsis thaliana (Mouse-ear cress).	GO:0046872 F:metal ion binding ;GO:0004721 F:phosphoprotein phosphatase activity ;	PF00481 ;
Locus_10793_Transcript_3/3_Confidence_0.750_Length_1743	1743	P2C67_ORYSJ	367	79.9	209	41	1	795	1421	160	367	1e-127	340	Full=Probable protein phosphatase 2C 67;		Oryza sativa subsp. japonica (Rice).	GO:0046872 F:metal ion binding ;GO:0004721 F:phosphoprotein phosphatase activity ;	PF00481 ;
Locus_10794_Transcript_1/1_Confidence_1.000_Length_2371	2371	IP5P4_ARATH	1101	56.85	788	318	11	10	2319	298	1081	0	871	Full=Type II inositol-1,4,5-trisphosphate 5-phosphatase FRA3;	Full=Protein FRAGILE FIBER 3;	Arabidopsis thaliana (Mouse-ear cress).	GO:0046872 F:metal ion binding ;GO:0004439 F:phosphatidylinositol-4,5-bisphosphate 5-phosphatase activity ;	PF03372 ;
Locus_10795_Transcript_1/2_Confidence_1.000_Length_1951	1951	PGLR5_ARATH	444	53.58	433	193	4	1886	603	8	437	3e-136	482	Full=Probable polygalacturonase At1g80170;	Full=Pectinase At1g80170;	Arabidopsis thaliana (Mouse-ear cress).	GO:0005576 C:extracellular region ;GO:0009505 C:plant-type cell wall ;GO:0004650 F:polygalacturonase activity ;GO:0005515 F:protein binding ;GO:0005975 P:carbohydrate metabolic process ;GO:0007047 P:cellular cell wall organization ;	PF00295 ;
Locus_10795_Transcript_2/2_Confidence_1.000_Length_1923	1923	PGLR5_ARATH	444	58.23	316	130	2	1547	603	123	437	7e-127	403	Full=Probable polygalacturonase At1g80170;	Full=Pectinase At1g80170;	Arabidopsis thaliana (Mouse-ear cress).	GO:0005576 C:extracellular region ;GO:0009505 C:plant-type cell wall ;GO:0004650 F:polygalacturonase activity ;GO:0005515 F:protein binding ;GO:0005975 P:carbohydrate metabolic process ;GO:0007047 P:cellular cell wall organization ;	PF00295 ;
Locus_10797_Transcript_1/1_Confidence_1.000_Length_1746	1746	CD48C_ARATH	820	58.57	461	180	5	1744	371	348	800	4e-148	521	Full=Cell division control protein 48 homolog C;	Full=Protein EMBRYO DEFECTIVE 1354;	Arabidopsis thaliana (Mouse-ear cress).	GO:0005856 C:cytoskeleton ;GO:0005634 C:nucleus ;GO:0009524 C:phragmoplast ;GO:0005524 F:ATP binding ;GO:0017111 F:nucleoside-triphosphatase activity ;GO:0007049 P:cell cycle ;GO:0051301 P:cell division ;GO:0015031 P:protein transport ;	PF00004 ;
Locus_1079_Transcript_1/3_Confidence_0.571_Length_2065	2065	STOP1_ORYSJ	522	61.41	526	193	7	243	1802	1	522	2e-180	629	Full=Zinc finger protein STOP1 homolog;	Full=Protein STOP1 homolog;	Oryza sativa subsp. japonica (Rice).	GO:0005634 C:nucleus ;GO:0003676 F:nucleic acid binding ;GO:0008270 F:zinc ion binding ;GO:0006355 P:regulation of transcription, DNA-dependent ;GO:0006351 P:transcription, DNA-dependent ;
Locus_1079_Transcript_2/3_Confidence_0.571_Length_3100	3100	STOP1_ORYSJ	522	61.41	526	193	7	1278	2837	1	522	4e-180	629	Full=Zinc finger protein STOP1 homolog;	Full=Protein STOP1 homolog;	Oryza sativa subsp. japonica (Rice).	GO:0005634 C:nucleus ;GO:0003676 F:nucleic acid binding ;GO:0008270 F:zinc ion binding ;GO:0006355 P:regulation of transcription, DNA-dependent ;GO:0006351 P:transcription, DNA-dependent ;
Locus_1079_Transcript_3/3_Confidence_0.714_Length_2184	2184	STOP1_ORYSJ	522	61.41	526	193	7	362	1921	1	522	3e-180	629	Full=Zinc finger protein STOP1 homolog;	Full=Protein STOP1 homolog;	Oryza sativa subsp. japonica (Rice).	GO:0005634 C:nucleus ;GO:0003676 F:nucleic acid binding ;GO:0008270 F:zinc ion binding ;GO:0006355 P:regulation of transcription, DNA-dependent ;GO:0006351 P:transcription, DNA-dependent ;
Locus_107_Transcript_1/9_Confidence_0.636_Length_1943	1943	SD18_ARATH	850	52.74	656	275	8	1938	46	203	848	0	680	Full=Receptor-like serine/threonine-protein kinase SD1-8;	Full=S-domain-1 (SD1) receptor kinase 8;	Arabidopsis thaliana (Mouse-ear cress).	GO:0016021 C:integral to membrane ;GO:0005886 C:plasma membrane ;GO:0009506 C:plasmodesma ;GO:0005773 C:vacuole ;GO:0005524 F:ATP binding ;GO:0004674 F:protein serine/threonine kinase activity ;GO:0004872 F:receptor activity ;GO:0005529 F:sugar binding ;GO:0031625 F:ubiquitin protein ligase binding ;GO:0048544 P:recognition of pollen ;	PF01453 ;PF11883 ;PF12398 ;PF08276 ;PF07714 ;PF00954 ;
Locus_107_Transcript_2/9_Confidence_0.636_Length_2018	2018	SD18_ARATH	850	51.82	494	212	5	2013	595	203	691	0	518	Full=Receptor-like serine/threonine-protein kinase SD1-8;	Full=S-domain-1 (SD1) receptor kinase 8;	Arabidopsis thaliana (Mouse-ear cress).	GO:0016021 C:integral to membrane ;GO:0005886 C:plasma membrane ;GO:0009506 C:plasmodesma ;GO:0005773 C:vacuole ;GO:0005524 F:ATP binding ;GO:0004674 F:protein serine/threonine kinase activity ;GO:0004872 F:receptor activity ;GO:0005529 F:sugar binding ;GO:0031625 F:ubiquitin protein ligase binding ;GO:0048544 P:recognition of pollen ;	PF01453 ;PF11883 ;PF12398 ;PF08276 ;PF07714 ;PF00954 ;
Locus_107_Transcript_3/9_Confidence_0.682_Length_2058	2058	SD18_ARATH	850	50	696	275	10	2053	41	203	850	0	664	Full=Receptor-like serine/threonine-protein kinase SD1-8;	Full=S-domain-1 (SD1) receptor kinase 8;	Arabidopsis thaliana (Mouse-ear cress).	GO:0016021 C:integral to membrane ;GO:0005886 C:plasma membrane ;GO:0009506 C:plasmodesma ;GO:0005773 C:vacuole ;GO:0005524 F:ATP binding ;GO:0004674 F:protein serine/threonine kinase activity ;GO:0004872 F:receptor activity ;GO:0005529 F:sugar binding ;GO:0031625 F:ubiquitin protein ligase binding ;GO:0048544 P:recognition of pollen ;	PF01453 ;PF11883 ;PF12398 ;PF08276 ;PF07714 ;PF00954 ;
Locus_107_Transcript_4/9_Confidence_0.636_Length_1950	1950	SD18_ARATH	850	52.58	660	276	9	1945	41	203	850	0	677	Full=Receptor-like serine/threonine-protein kinase SD1-8;	Full=S-domain-1 (SD1) receptor kinase 8;	Arabidopsis thaliana (Mouse-ear cress).	GO:0016021 C:integral to membrane ;GO:0005886 C:plasma membrane ;GO:0009506 C:plasmodesma ;GO:0005773 C:vacuole ;GO:0005524 F:ATP binding ;GO:0004674 F:protein serine/threonine kinase activity ;GO:0004872 F:receptor activity ;GO:0005529 F:sugar binding ;GO:0031625 F:ubiquitin protein ligase binding ;GO:0048544 P:recognition of pollen ;	PF01453 ;PF11883 ;PF12398 ;PF08276 ;PF07714 ;PF00954 ;
Locus_107_Transcript_5/9_Confidence_0.636_Length_2016	2016	SD18_ARATH	850	50.73	682	277	8	2011	41	203	850	0	671	Full=Receptor-like serine/threonine-protein kinase SD1-8;	Full=S-domain-1 (SD1) receptor kinase 8;	Arabidopsis thaliana (Mouse-ear cress).	GO:0016021 C:integral to membrane ;GO:0005886 C:plasma membrane ;GO:0009506 C:plasmodesma ;GO:0005773 C:vacuole ;GO:0005524 F:ATP binding ;GO:0004674 F:protein serine/threonine kinase activity ;GO:0004872 F:receptor activity ;GO:0005529 F:sugar binding ;GO:0031625 F:ubiquitin protein ligase binding ;GO:0048544 P:recognition of pollen ;	PF01453 ;PF11883 ;PF12398 ;PF08276 ;PF07714 ;PF00954 ;
Locus_107_Transcript_6/9_Confidence_0.636_Length_2017	2017	SD18_ARATH	850	43.19	345	170	5	2012	1041	203	542	0	305	Full=Receptor-like serine/threonine-protein kinase SD1-8;	Full=S-domain-1 (SD1) receptor kinase 8;	Arabidopsis thaliana (Mouse-ear cress).	GO:0016021 C:integral to membrane ;GO:0005886 C:plasma membrane ;GO:0009506 C:plasmodesma ;GO:0005773 C:vacuole ;GO:0005524 F:ATP binding ;GO:0004674 F:protein serine/threonine kinase activity ;GO:0004872 F:receptor activity ;GO:0005529 F:sugar binding ;GO:0031625 F:ubiquitin protein ligase binding ;GO:0048544 P:recognition of pollen ;	PF01453 ;PF11883 ;PF12398 ;PF08276 ;PF07714 ;PF00954 ;
Locus_107_Transcript_7/9_Confidence_0.636_Length_2071	2071	SD18_ARATH	850	57.91	392	151	4	1204	41	469	850	0	426	Full=Receptor-like serine/threonine-protein kinase SD1-8;	Full=S-domain-1 (SD1) receptor kinase 8;	Arabidopsis thaliana (Mouse-ear cress).	GO:0016021 C:integral to membrane ;GO:0005886 C:plasma membrane ;GO:0009506 C:plasmodesma ;GO:0005773 C:vacuole ;GO:0005524 F:ATP binding ;GO:0004674 F:protein serine/threonine kinase activity ;GO:0004872 F:receptor activity ;GO:0005529 F:sugar binding ;GO:0031625 F:ubiquitin protein ligase binding ;GO:0048544 P:recognition of pollen ;	PF01453 ;PF11883 ;PF12398 ;PF08276 ;PF07714 ;PF00954 ;
Locus_107_Transcript_8/9_Confidence_0.636_Length_2018	2018	SD18_ARATH	850	47.61	418	193	5	2013	823	203	615	0	402	Full=Receptor-like serine/threonine-protein kinase SD1-8;	Full=S-domain-1 (SD1) receptor kinase 8;	Arabidopsis thaliana (Mouse-ear cress).	GO:0016021 C:integral to membrane ;GO:0005886 C:plasma membrane ;GO:0009506 C:plasmodesma ;GO:0005773 C:vacuole ;GO:0005524 F:ATP binding ;GO:0004674 F:protein serine/threonine kinase activity ;GO:0004872 F:receptor activity ;GO:0005529 F:sugar binding ;GO:0031625 F:ubiquitin protein ligase binding ;GO:0048544 P:recognition of pollen ;	PF01453 ;PF11883 ;PF12398 ;PF08276 ;PF07714 ;PF00954 ;
Locus_107_Transcript_9/9_Confidence_0.636_Length_1944	1944	SD18_ARATH	850	52.74	658	276	8	1939	41	203	850	0	682	Full=Receptor-like serine/threonine-protein kinase SD1-8;	Full=S-domain-1 (SD1) receptor kinase 8;	Arabidopsis thaliana (Mouse-ear cress).	GO:0016021 C:integral to membrane ;GO:0005886 C:plasma membrane ;GO:0009506 C:plasmodesma ;GO:0005773 C:vacuole ;GO:0005524 F:ATP binding ;GO:0004674 F:protein serine/threonine kinase activity ;GO:0004872 F:receptor activity ;GO:0005529 F:sugar binding ;GO:0031625 F:ubiquitin protein ligase binding ;GO:0048544 P:recognition of pollen ;	PF01453 ;PF11883 ;PF12398 ;PF08276 ;PF07714 ;PF00954 ;
Locus_10800_Transcript_1/1_Confidence_1.000_Length_1439	1439	DNJ10_ARATH	398	56.78	317	131	3	1263	325	1	315	2e-98	356	Full=Chaperone protein dnaJ 10;		Arabidopsis thaliana (Mouse-ear cress).	GO:0031072 F:heat shock protein binding ;GO:0051082 F:unfolded protein binding ;GO:0006457 P:protein folding ;	PF00226 ;
Locus_1080_Transcript_1/1_Confidence_1.000_Length_1322	1322	CHUP1_ARATH	1004	76.51	315	67	4	3	941	681	990	1e-135	479	Full=Protein CHUP1, chloroplastic;	Full=Protein CHLOROPLAST UNUSUAL POSITIONING 1;	Arabidopsis thaliana (Mouse-ear cress).	GO:0009707 C:chloroplast outer membrane ;GO:0009902 P:chloroplast relocation ;
Locus_10810_Transcript_1/1_Confidence_1.000_Length_619	619	RAE1A_ARATH	216	83.43	181	30	0	2	544	36	216	5e-85	310	Full=Ras-related protein RABE1a;	Full=Ras-related protein Rab8B;	Arabidopsis thaliana (Mouse-ear cress).	GO:0005829 C:cytosol ;GO:0000139 C:Golgi membrane ;GO:0005886 C:plasma membrane ;GO:0005525 F:GTP binding ;GO:0005515 F:protein binding ;GO:0015031 P:protein transport ;GO:0007264 P:small GTPase mediated signal transduction ;	PF00071 ;
Locus_10811_Transcript_1/1_Confidence_1.000_Length_730	730	Y2369_ARATH	544	50.63	239	111	2	15	728	287	519	4e-69	257	Full=BTB/POZ domain-containing protein At2g13690;	Full=Protein PRL1-interacting factor G;	Arabidopsis thaliana (Mouse-ear cress).
Locus_10818_Transcript_1/1_Confidence_1.000_Length_865	865	SWI3A_ARATH	512	36.95	295	161	8	2	865	90	366	3e-42	168	Full=SWI/SNF complex subunit SWI3A;	Full=Transcription regulatory protein SWI3A;	Arabidopsis thaliana (Mouse-ear cress).	GO:0005634 C:nucleus ;GO:0003677 F:DNA binding ;GO:0016568 P:chromatin modification ;GO:0007275 P:multicellular organismal development ;GO:0006355 P:regulation of transcription, DNA-dependent ;GO:0006351 P:transcription, DNA-dependent ;	PF00249 ;PF04433 ;
Locus_10820_Transcript_1/1_Confidence_1.000_Length_1580	1580	ERL1_ARATH	966	70.93	430	113	4	1579	293	548	966	5e-175	610	Full=LRR receptor-like serine/threonine-protein kinase ERL1;	Full=Protein ERECTA-like kinase 1;	Arabidopsis thaliana (Mouse-ear cress).	GO:0016021 C:integral to membrane ;GO:0005524 F:ATP binding ;GO:0004674 F:protein serine/threonine kinase activity ;GO:0004872 F:receptor activity ;GO:0010103 P:stomatal complex morphogenesis ;	PF00560 ;PF08263 ;PF00069 ;
Locus_10823_Transcript_1/1_Confidence_1.000_Length_2624	2624	PEX6_ARATH	941	59.57	883	333	12	1	2622	17	884	0	952	Full=Peroxisome biogenesis protein 6;	Full=Peroxin-6;	Arabidopsis thaliana (Mouse-ear cress).	GO:0005737 C:cytoplasm ;GO:0005524 F:ATP binding ;GO:0017111 F:nucleoside-triphosphatase activity ;GO:0005515 F:protein binding ;GO:0006635 P:fatty acid beta-oxidation ;GO:0016558 P:protein import into peroxisome matrix ;	PF00004 ;
Locus_10824_Transcript_1/2_Confidence_1.000_Length_730	730	SUI12_ARATH	113	89.38	113	12	0	329	667	1	113	7e-55	210	Full=Protein translation factor SUI1 homolog 2;		Arabidopsis thaliana (Mouse-ear cress).	GO:0003743 F:translation initiation factor activity ;GO:0006417 P:regulation of translation ;	PF01253 ;
Locus_10824_Transcript_2/2_Confidence_1.000_Length_626	626	SUI12_ARATH	113	89.38	113	12	0	225	563	1	113	6e-55	210	Full=Protein translation factor SUI1 homolog 2;		Arabidopsis thaliana (Mouse-ear cress).	GO:0003743 F:translation initiation factor activity ;GO:0006417 P:regulation of translation ;	PF01253 ;
Locus_10827_Transcript_1/1_Confidence_1.000_Length_266	266	PIMT_ARATH	230	70.45	88	26	0	2	265	141	228	2e-32	134	Full=Protein-L-isoaspartate O-methyltransferase;	Full=Protein-beta-aspartate methyltransferase;	Arabidopsis thaliana (Mouse-ear cress).	GO:0005829 C:cytosol ;GO:0004719 F:protein-L-isoaspartate (D-aspartate) O-methyltransferase activity ;GO:0007568 P:aging ;GO:0009737 P:response to abscisic acid stimulus ;GO:0009651 P:response to salt stress ;GO:0009845 P:seed germination ;	PF01135 ;
Locus_1082_Transcript_1/4_Confidence_0.667_Length_2463	2463	E138_ARATH	481	66.95	472	152	4	856	2268	13	481	0	635	Full=Glucan endo-1,3-beta-glucosidase 8;	Full=Beta-1,3-endoglucanase 8;	Arabidopsis thaliana (Mouse-ear cress).	GO:0046658 C:anchored to plasma membrane ;GO:0005618 C:cell wall ;GO:0005576 C:extracellular region ;GO:0009506 C:plasmodesma ;GO:0043169 F:cation binding ;GO:0042973 F:glucan endo-1,3-beta-D-glucosidase activity ;GO:0005975 P:carbohydrate metabolic process ;GO:0007047 P:cellular cell wall organization ;GO:0006952 P:defense response ;	PF00332 ;PF07983 ;
Locus_1082_Transcript_2/4_Confidence_0.667_Length_2405	2405	E138_ARATH	481	67.74	465	146	4	841	2232	13	474	0	637	Full=Glucan endo-1,3-beta-glucosidase 8;	Full=Beta-1,3-endoglucanase 8;	Arabidopsis thaliana (Mouse-ear cress).	GO:0046658 C:anchored to plasma membrane ;GO:0005618 C:cell wall ;GO:0005576 C:extracellular region ;GO:0009506 C:plasmodesma ;GO:0043169 F:cation binding ;GO:0042973 F:glucan endo-1,3-beta-D-glucosidase activity ;GO:0005975 P:carbohydrate metabolic process ;GO:0007047 P:cellular cell wall organization ;GO:0006952 P:defense response ;	PF00332 ;PF07983 ;
Locus_1082_Transcript_3/4_Confidence_0.667_Length_3035	3035	E138_ARATH	481	65.59	372	124	4	1728	2840	113	481	5e-138	489	Full=Glucan endo-1,3-beta-glucosidase 8;	Full=Beta-1,3-endoglucanase 8;	Arabidopsis thaliana (Mouse-ear cress).	GO:0046658 C:anchored to plasma membrane ;GO:0005618 C:cell wall ;GO:0005576 C:extracellular region ;GO:0009506 C:plasmodesma ;GO:0043169 F:cation binding ;GO:0042973 F:glucan endo-1,3-beta-D-glucosidase activity ;GO:0005975 P:carbohydrate metabolic process ;GO:0007047 P:cellular cell wall organization ;GO:0006952 P:defense response ;	PF00332 ;PF07983 ;
Locus_1082_Transcript_4/4_Confidence_0.667_Length_2448	2448	E138_ARATH	481	66.95	472	152	4	841	2253	13	481	0	635	Full=Glucan endo-1,3-beta-glucosidase 8;	Full=Beta-1,3-endoglucanase 8;	Arabidopsis thaliana (Mouse-ear cress).	GO:0046658 C:anchored to plasma membrane ;GO:0005618 C:cell wall ;GO:0005576 C:extracellular region ;GO:0009506 C:plasmodesma ;GO:0043169 F:cation binding ;GO:0042973 F:glucan endo-1,3-beta-D-glucosidase activity ;GO:0005975 P:carbohydrate metabolic process ;GO:0007047 P:cellular cell wall organization ;GO:0006952 P:defense response ;	PF00332 ;PF07983 ;
Locus_10830_Transcript_1/1_Confidence_1.000_Length_2148	2148	IQD31_ARATH	587	35.21	585	311	23	1964	360	1	567	4e-67	253	Full=Protein IQ-DOMAIN 31;		Arabidopsis thaliana (Mouse-ear cress).	GO:0005829 C:cytosol ;GO:0005886 C:plasma membrane ;	PF00612 ;
Locus_10832_Transcript_1/2_Confidence_1.000_Length_625	625	UBC4_SOLLC	148	87.23	141	18	0	503	81	8	148	5e-73	270	Full=Ubiquitin-conjugating enzyme E2-17 kDa;	Full=Ubiquitin-protein ligase;	Solanum lycopersicum (Tomato) (Lycopersicon esculentum).	GO:0005524 F:ATP binding ;GO:0004842 F:ubiquitin-protein ligase activity ;	PF00179 ;
Locus_10836_Transcript_1/1_Confidence_1.000_Length_1645	1645	APK2B_ARATH	426	67.66	436	121	7	107	1387	1	425	1e-160	563	Full=Protein kinase 2B, chloroplastic;		Arabidopsis thaliana (Mouse-ear cress).	GO:0009507 C:chloroplast ;GO:0005634 C:nucleus ;GO:0005886 C:plasma membrane ;GO:0005524 F:ATP binding ;GO:0004674 F:protein serine/threonine kinase activity ;	PF07714 ;
Locus_10839_Transcript_1/1_Confidence_1.000_Length_1451	1451	BCAL3_ARATH	373	57.57	337	135	5	300	1298	41	373	4e-104	375	Full=Branched-chain-amino-acid aminotransferase-like protein 3, chloroplastic;		Arabidopsis thaliana (Mouse-ear cress).	GO:0009570 C:chloroplast stroma ;GO:0008696 F:4-amino-4-deoxychorismate lyase activity ;GO:0008483 F:transaminase activity ;GO:0008153 P:para-aminobenzoic acid biosynthetic process ;GO:0046654 P:tetrahydrofolate biosynthetic process ;	PF01063 ;
Locus_1083_Transcript_1/3_Confidence_0.571_Length_815	815	DME_ARATH	1987	64.62	260	88	4	772	2	1571	1829	6e-94	332	Full=Transcriptional activator DEMETER;	Full=DNA glycosylase-related protein DME;	Arabidopsis thaliana (Mouse-ear cress).	GO:0043078 C:polar nucleus ;GO:0051539 F:4 iron, 4 sulfur cluster binding ;GO:0003677 F:DNA binding ;GO:0019104 F:DNA N-glycosylase activity ;GO:0003906 F:DNA-(apurinic or apyrimidinic site) lyase activity ;GO:0004519 F:endonuclease activity ;GO:0046872 F:metal ion binding ;GO:0006284 P:base-excision repair ;GO:0006306 P:DNA methylation ;GO:0009793 P:embryo development ending in seed dormancy ;GO…	PF00730 ;
Locus_1083_Transcript_2/3_Confidence_0.714_Length_965	965	DME_ARATH	1987	62.96	324	90	5	964	2	1533	1829	8e-108	386	Full=Transcriptional activator DEMETER;	Full=DNA glycosylase-related protein DME;	Arabidopsis thaliana (Mouse-ear cress).	GO:0043078 C:polar nucleus ;GO:0051539 F:4 iron, 4 sulfur cluster binding ;GO:0003677 F:DNA binding ;GO:0019104 F:DNA N-glycosylase activity ;GO:0003906 F:DNA-(apurinic or apyrimidinic site) lyase activity ;GO:0004519 F:endonuclease activity ;GO:0046872 F:metal ion binding ;GO:0006284 P:base-excision repair ;GO:0006306 P:DNA methylation ;GO:0009793 P:embryo development ending in seed dormancy ;GO…	PF00730 ;
Locus_1083_Transcript_3/3_Confidence_0.714_Length_887	887	DME_ARATH	1987	68.46	298	90	4	886	2	1533	1829	4e-112	400	Full=Transcriptional activator DEMETER;	Full=DNA glycosylase-related protein DME;	Arabidopsis thaliana (Mouse-ear cress).	GO:0043078 C:polar nucleus ;GO:0051539 F:4 iron, 4 sulfur cluster binding ;GO:0003677 F:DNA binding ;GO:0019104 F:DNA N-glycosylase activity ;GO:0003906 F:DNA-(apurinic or apyrimidinic site) lyase activity ;GO:0004519 F:endonuclease activity ;GO:0046872 F:metal ion binding ;GO:0006284 P:base-excision repair ;GO:0006306 P:DNA methylation ;GO:0009793 P:embryo development ending in seed dormancy ;GO…	PF00730 ;
Locus_10843_Transcript_1/1_Confidence_1.000_Length_899	899	DIOXL_ARATH	269	64.77	264	87	4	842	63	7	268	2e-98	355	Full=4,5-DOPA dioxygenase extradiol-like protein;		Arabidopsis thaliana (Mouse-ear cress).	GO:0008198 F:ferrous iron binding ;GO:0016701 F:oxidoreductase activity, acting on single donors with incorporation of molecular oxygen ;GO:0008270 F:zinc ion binding ;GO:0006725 P:cellular aromatic compound metabolic process ;	PF02900 ;
Locus_10846_Transcript_1/1_Confidence_1.000_Length_482	482	MATK_MUSLA	511	89.57	115	12	0	137	481	1	115	8e-55	209	Full=Maturase K;	Full=Intron maturase;	Musella lasiocarpa (Chinese yellow banana).	GO:0009507 C:chloroplast ;GO:0003723 F:RNA binding ;GO:0006397 P:mRNA processing ;GO:0008033 P:tRNA processing ;
Locus_10849_Transcript_1/1_Confidence_1.000_Length_1029	1029	Y4729_ARATH	783	39.31	346	199	3	16	1026	7	350	1e-76	283	Full=G-type lectin S-receptor-like serine/threonine-protein kinase At4g27290;		Arabidopsis thaliana (Mouse-ear cress).	GO:0016021 C:integral to membrane ;GO:0044459 C:plasma membrane part ;GO:0005524 F:ATP binding ;GO:0005516 F:calmodulin binding ;GO:0004674 F:protein serine/threonine kinase activity ;GO:0004872 F:receptor activity ;GO:0005529 F:sugar binding ;GO:0048544 P:recognition of pollen ;	PF01453 ;PF08276 ;PF07714 ;PF00954 ;
Locus_1084_Transcript_1/1_Confidence_1.000_Length_1480	1480	EAAC_ARATH	381	31.49	308	165	6	1210	332	81	357	2e-37	154	Full=Probable envelope ADP,ATP carrier protein, chloroplastic;	Full=Envelope ADP/ATP translocase;	Arabidopsis thaliana (Mouse-ear cress).	GO:0031969 C:chloroplast membrane ;GO:0016021 C:integral to membrane ;GO:0005743 C:mitochondrial inner membrane ;GO:0005488 F:binding ;GO:0009624 P:response to nematode ;GO:0055085 P:transmembrane transport ;	PF00153 ;
Locus_10854_Transcript_1/1_Confidence_1.000_Length_821	821	FRS3_ARATH	851	40.51	274	157	3	821	3	362	630	2e-55	212	Full=Protein FAR1-RELATED SEQUENCE 3;		Arabidopsis thaliana (Mouse-ear cress).	GO:0005634 C:nucleus ;GO:0009506 C:plasmodesma ;GO:0008270 F:zinc ion binding ;	PF03101 ;PF10551 ;PF04434 ;
Locus_10855_Transcript_1/1_Confidence_1.000_Length_1636	1636	DAG_ANTMA	230	49.5	200	87	3	49	609	24	222	3e-45	179	Full=DAG protein, chloroplastic;		Antirrhinum majus (Garden snapdragon).	GO:0009507 C:chloroplast ;
Locus_10856_Transcript_1/1_Confidence_1.000_Length_545	545	RH57_ORYSJ	540	78.45	181	39	0	544	2	311	491	6e-83	302	Full=DEAD-box ATP-dependent RNA helicase 57;		Oryza sativa subsp. japonica (Rice).	GO:0005524 F:ATP binding ;GO:0008026 F:ATP-dependent helicase activity ;GO:0003723 F:RNA binding ;	PF00270 ;PF00271 ;
Locus_1085_Transcript_1/4_Confidence_0.667_Length_2862	2862	CNGC8_ARATH	753	63.34	431	147	6	2534	1266	2	429	2e-150	530	Full=Putative cyclic nucleotide-gated ion channel 8;	Full=Cyclic nucleotide- and calmodulin-regulated ion channel 8;	Arabidopsis thaliana (Mouse-ear cress).	GO:0016021 C:integral to membrane ;GO:0005886 C:plasma membrane ;GO:0005516 F:calmodulin binding ;GO:0030552 F:cAMP binding ;GO:0030553 F:cGMP binding ;GO:0005216 F:ion channel activity ;	PF00027 ;PF00520 ;
Locus_1085_Transcript_2/4_Confidence_0.444_Length_1614	1614	CNGC9_ARATH	733	80.17	343	61	2	1252	230	394	731	4e-156	548	Full=Putative cyclic nucleotide-gated ion channel 9;	Full=Cyclic nucleotide- and calmodulin-regulated ion channel 9;	Arabidopsis thaliana (Mouse-ear cress).	GO:0016021 C:integral to membrane ;GO:0005886 C:plasma membrane ;GO:0005516 F:calmodulin binding ;GO:0030552 F:cAMP binding ;GO:0030553 F:cGMP binding ;GO:0005249 F:voltage-gated potassium channel activity ;	PF00027 ;PF00520 ;
Locus_1085_Transcript_3/4_Confidence_0.667_Length_2914	2914	CNGC9_ARATH	733	69.82	739	204	7	2413	230	1	731	0	1010	Full=Putative cyclic nucleotide-gated ion channel 9;	Full=Cyclic nucleotide- and calmodulin-regulated ion channel 9;	Arabidopsis thaliana (Mouse-ear cress).	GO:0016021 C:integral to membrane ;GO:0005886 C:plasma membrane ;GO:0005516 F:calmodulin binding ;GO:0030552 F:cAMP binding ;GO:0030553 F:cGMP binding ;GO:0005249 F:voltage-gated potassium channel activity ;	PF00027 ;PF00520 ;
Locus_1085_Transcript_4/4_Confidence_0.667_Length_2726	2726	CNGC9_ARATH	733	69.82	739	204	7	2413	230	1	731	0	1010	Full=Putative cyclic nucleotide-gated ion channel 9;	Full=Cyclic nucleotide- and calmodulin-regulated ion channel 9;	Arabidopsis thaliana (Mouse-ear cress).	GO:0016021 C:integral to membrane ;GO:0005886 C:plasma membrane ;GO:0005516 F:calmodulin binding ;GO:0030552 F:cAMP binding ;GO:0030553 F:cGMP binding ;GO:0005249 F:voltage-gated potassium channel activity ;	PF00027 ;PF00520 ;
Locus_10863_Transcript_1/1_Confidence_1.000_Length_1092	1092	P2C64_ORYSJ	427	69.45	311	86	4	31	951	119	424	6e-118	420	Full=Probable protein phosphatase 2C 64;		Oryza sativa subsp. japonica (Rice).	GO:0046872 F:metal ion binding ;GO:0004721 F:phosphoprotein phosphatase activity ;	PF00481 ;
Locus_10864_Transcript_1/2_Confidence_1.000_Length_1715	1715	FBL34_ARATH	419	67.67	399	127	1	1715	525	21	419	4e-152	535	Full=F-box/LRR-repeat protein At1g67190;		Arabidopsis thaliana (Mouse-ear cress).
Locus_10864_Transcript_2/2_Confidence_1.000_Length_1490	1490	FBL34_ARATH	419	67.67	399	127	1	1490	300	21	419	3e-152	535	Full=F-box/LRR-repeat protein At1g67190;		Arabidopsis thaliana (Mouse-ear cress).
Locus_10865_Transcript_1/1_Confidence_1.000_Length_368	368	ARC6_ARATH	801	56.56	122	51	2	364	2	364	484	7e-33	135	Full=Protein ACCUMULATION AND REPLICATION OF CHLOROPLASTS 6, chloroplastic;		Arabidopsis thaliana (Mouse-ear cress).	GO:0031357 C:integral to chloroplast inner membrane ;GO:0031072 F:heat shock protein binding ;GO:0043621 F:protein self-association ;GO:0010020 P:chloroplast fission ;
Locus_10868_Transcript_1/1_Confidence_1.000_Length_1803	1803	RH37_ORYSJ	637	75.14	547	105	10	214	1803	1	533	0	775	Full=DEAD-box ATP-dependent RNA helicase 37;	Full=OsPL10a;	Oryza sativa subsp. japonica (Rice).	GO:0005524 F:ATP binding ;GO:0008026 F:ATP-dependent helicase activity ;GO:0003723 F:RNA binding ;	PF00270 ;PF00271 ;
Locus_1086_Transcript_1/2_Confidence_1.000_Length_845	845	MRS2A_ORYSJ	474	54.09	281	114	4	44	844	12	291	1e-67	253	Full=Magnesium transporter MRS2-A, chloroplastic;		Oryza sativa subsp. japonica (Rice).	GO:0031969 C:chloroplast membrane ;GO:0016021 C:integral to membrane ;	PF01544 ;
Locus_1086_Transcript_2/2_Confidence_1.000_Length_862	862	MRS2A_ORYSJ	474	52.43	267	112	4	44	802	12	277	7e-63	231	Full=Magnesium transporter MRS2-A, chloroplastic;		Oryza sativa subsp. japonica (Rice).	GO:0031969 C:chloroplast membrane ;GO:0016021 C:integral to membrane ;	PF01544 ;
Locus_10871_Transcript_1/1_Confidence_1.000_Length_1403	1403	TOC34_ARATH	313	68.85	305	95	0	193	1107	8	312	1e-122	436	Full=Translocase of chloroplast 34, chloroplastic;	Full=Plastid protein import 3;	Arabidopsis thaliana (Mouse-ear cress).	GO:0009707 C:chloroplast outer membrane ;GO:0016021 C:integral to membrane ;GO:0005525 F:GTP binding ;GO:0003924 F:GTPase activity ;GO:0046872 F:metal ion binding ;GO:0015450 F:P-P-bond-hydrolysis-driven protein transmembrane transporter activity ;GO:0005515 F:protein binding ;GO:0004872 F:receptor activity ;GO:0019750 P:chloroplast localization ;GO:0045036 P:protein targeting to chloroplast ;	PF04548 ;
Locus_10888_Transcript_1/1_Confidence_1.000_Length_576	576	Y1561_ARATH	1032	46.59	176	89	4	576	52	845	1016	2e-32	135	Full=Probable LRR receptor-like serine/threonine-protein kinase At1g56130;		Arabidopsis thaliana (Mouse-ear cress).	GO:0016021 C:integral to membrane ;GO:0005886 C:plasma membrane ;GO:0005524 F:ATP binding ;GO:0004674 F:protein serine/threonine kinase activity ;GO:0004872 F:receptor activity ;	PF00560 ;PF11721 ;PF07714 ;
Locus_10891_Transcript_1/3_Confidence_0.600_Length_828	828	ROC2_ORYSJ	784	55.06	158	64	3	102	560	626	781	1e-41	166	Full=Homeobox-leucine zipper protein ROC2;	Full=Protein RICE OUTERMOST CELL-SPECIFIC 2;	Oryza sativa subsp. japonica (Rice).	GO:0005634 C:nucleus ;GO:0043565 F:sequence-specific DNA binding ;GO:0003700 F:sequence-specific DNA binding transcription factor activity ;GO:0006351 P:transcription, DNA-dependent ;	PF00046 ;PF01852 ;
Locus_10891_Transcript_2/3_Confidence_0.600_Length_1528	1528	ROC2_ORYSJ	784	58.11	296	115	4	37	903	478	771	2e-94	342	Full=Homeobox-leucine zipper protein ROC2;	Full=Protein RICE OUTERMOST CELL-SPECIFIC 2;	Oryza sativa subsp. japonica (Rice).	GO:0005634 C:nucleus ;GO:0043565 F:sequence-specific DNA binding ;GO:0003700 F:sequence-specific DNA binding transcription factor activity ;GO:0006351 P:transcription, DNA-dependent ;	PF00046 ;PF01852 ;
Locus_10891_Transcript_3/3_Confidence_0.600_Length_1201	1201	ROC2_ORYSJ	784	57.19	306	122	4	37	933	478	781	3e-96	348	Full=Homeobox-leucine zipper protein ROC2;	Full=Protein RICE OUTERMOST CELL-SPECIFIC 2;	Oryza sativa subsp. japonica (Rice).	GO:0005634 C:nucleus ;GO:0043565 F:sequence-specific DNA binding ;GO:0003700 F:sequence-specific DNA binding transcription factor activity ;GO:0006351 P:transcription, DNA-dependent ;	PF00046 ;PF01852 ;
Locus_10897_Transcript_1/2_Confidence_1.000_Length_1007	1007	NUD13_ARATH	202	60.42	144	53	2	371	790	23	166	2e-45	179	Full=Nudix hydrolase 13, mitochondrial;		Arabidopsis thaliana (Mouse-ear cress).	GO:0005739 C:mitochondrion ;GO:0034432 F:bis(5'-adenosyl)-pentaphosphatase activity ;GO:0046872 F:metal ion binding ;	PF00293 ;
Locus_10897_Transcript_2/2_Confidence_1.000_Length_678	678	NUD13_ARATH	202	61.15	157	57	2	3	461	10	166	1e-51	199	Full=Nudix hydrolase 13, mitochondrial;		Arabidopsis thaliana (Mouse-ear cress).	GO:0005739 C:mitochondrion ;GO:0034432 F:bis(5'-adenosyl)-pentaphosphatase activity ;GO:0046872 F:metal ion binding ;	PF00293 ;
Locus_10898_Transcript_1/1_Confidence_1.000_Length_418	418	NUA_ARATH	2093	56.52	138	60	0	418	5	52	189	7e-42	165	Full=Nuclear-pore anchor;	Full=Protein TRANSLOCATED PROMOTER REGION;	Arabidopsis thaliana (Mouse-ear cress).	GO:0009507 C:chloroplast ;GO:0005829 C:cytosol ;GO:0031965 C:nuclear membrane ;GO:0005643 C:nuclear pore ;GO:0005730 C:nucleolus ;GO:0009506 C:plasmodesma ;GO:0005515 F:protein binding ;GO:0009910 P:negative regulation of flower development ;GO:0033234 P:negative regulation of protein sumoylation ;GO:0016973 P:poly(A)+ mRNA export from nucleus ;GO:0006606 P:protein import into nucleus ;GO:0048443…	PF07926 ;
Locus_1089_Transcript_1/1_Confidence_1.000_Length_2733	2733	DXS_CAPAN	719	59.76	661	255	4	2365	416	58	718	0	765	Full=Probable 1-deoxy-D-xylulose-5-phosphate synthase, chloroplastic;	Full=CapTKT2;	Capsicum annuum (Bell pepper).	GO:0009507 C:chloroplast ;GO:0008661 F:1-deoxy-D-xylulose-5-phosphate synthase activity ;GO:0016624 F:oxidoreductase activity, acting on the aldehyde or oxo group of donors, disulfide as acceptor ;GO:0016114 P:terpenoid biosynthetic process ;GO:0009228 P:thiamine biosynthetic process ;	PF00676 ;PF02779 ;PF02780 ;
Locus_10906_Transcript_1/3_Confidence_0.375_Length_2889	2889	AB5C_ARATH	1514	67.86	781	242	5	554	2887	14	788	0	1043	Full=ABC transporter C family member 5;	Full=Multidrug resistance-associated protein 5;	Arabidopsis thaliana (Mouse-ear cress).	GO:0016021 C:integral to membrane ;GO:0000325 C:plant-type vacuole ;GO:0005774 C:vacuolar membrane ;GO:0005524 F:ATP binding ;GO:0008281 F:sulfonylurea receptor activity ;GO:0008559 F:xenobiotic-transporting ATPase activity ;GO:0030007 P:cellular potassium ion homeostasis ;GO:0009651 P:response to salt stress ;	PF00664 ;PF00005 ;
Locus_10906_Transcript_2/3_Confidence_0.750_Length_3438	3438	AB5C_ARATH	1514	67.25	971	300	8	554	3436	14	976	0	1267	Full=ABC transporter C family member 5;	Full=Multidrug resistance-associated protein 5;	Arabidopsis thaliana (Mouse-ear cress).	GO:0016021 C:integral to membrane ;GO:0000325 C:plant-type vacuole ;GO:0005774 C:vacuolar membrane ;GO:0005524 F:ATP binding ;GO:0008281 F:sulfonylurea receptor activity ;GO:0008559 F:xenobiotic-transporting ATPase activity ;GO:0030007 P:cellular potassium ion homeostasis ;GO:0009651 P:response to salt stress ;	PF00664 ;PF00005 ;
Locus_10906_Transcript_3/3_Confidence_0.750_Length_3542	3542	AB5C_ARATH	1514	67.6	821	254	6	554	3007	14	825	0	1087	Full=ABC transporter C family member 5;	Full=Multidrug resistance-associated protein 5;	Arabidopsis thaliana (Mouse-ear cress).	GO:0016021 C:integral to membrane ;GO:0000325 C:plant-type vacuole ;GO:0005774 C:vacuolar membrane ;GO:0005524 F:ATP binding ;GO:0008281 F:sulfonylurea receptor activity ;GO:0008559 F:xenobiotic-transporting ATPase activity ;GO:0030007 P:cellular potassium ion homeostasis ;GO:0009651 P:response to salt stress ;	PF00664 ;PF00005 ;
Locus_10908_Transcript_1/1_Confidence_1.000_Length_649	649	CLPP_CHLSC	201	92.9	183	11	1	2	550	20	200	8e-94	339	Full=ATP-dependent Clp protease proteolytic subunit;	Full=Endopeptidase Clp;	Chloranthus spicatus (Chulantree) (Nigrina spicata).	GO:0009507 C:chloroplast ;GO:0005524 F:ATP binding ;GO:0004252 F:serine-type endopeptidase activity ;GO:0006508 P:proteolysis ;	PF00574 ;
Locus_10909_Transcript_1/1_Confidence_1.000_Length_522	522	THE1_ARATH	855	50.36	139	68	1	419	6	20	158	4e-35	144	Full=Receptor-like protein kinase THESEUS 1;		Arabidopsis thaliana (Mouse-ear cress).	GO:0016021 C:integral to membrane ;GO:0005886 C:plasma membrane ;GO:0009506 C:plasmodesma ;GO:0005524 F:ATP binding ;GO:0004674 F:protein serine/threonine kinase activity ;GO:0009742 P:brassinosteroid mediated signaling pathway ;GO:0009791 P:post-embryonic development ;GO:0046777 P:protein autophosphorylation ;GO:0051510 P:regulation of unidimensional cell growth ;GO:0009826 P:unidimensional cell…	PF12819 ;PF07714 ;
Locus_1090_Transcript_1/5_Confidence_0.636_Length_2161	2161	CCR4A_ARATH	602	70.46	606	166	6	117	1919	1	598	0	865	Full=Carbon catabolite repressor protein 4 homolog 1;		Arabidopsis thaliana (Mouse-ear cress).	GO:0005829 C:cytosol ;GO:0005634 C:nucleus ;GO:0046872 F:metal ion binding ;GO:0004535 F:poly(A)-specific ribonuclease activity ;GO:0003723 F:RNA binding ;GO:0006355 P:regulation of transcription, DNA-dependent ;GO:0006351 P:transcription, DNA-dependent ;	PF03372 ;
Locus_1090_Transcript_2/5_Confidence_0.636_Length_2161	2161	CCR4B_ARATH	603	69.24	608	174	5	117	1919	1	602	0	859	Full=Carbon catabolite repressor protein 4 homolog 2;		Arabidopsis thaliana (Mouse-ear cress).	GO:0005737 C:cytoplasm ;GO:0005634 C:nucleus ;GO:0046872 F:metal ion binding ;GO:0004535 F:poly(A)-specific ribonuclease activity ;GO:0003723 F:RNA binding ;GO:0006355 P:regulation of transcription, DNA-dependent ;GO:0006351 P:transcription, DNA-dependent ;	PF03372 ;
Locus_1090_Transcript_3/5_Confidence_0.636_Length_2245	2245	CCR4B_ARATH	603	69.9	608	170	5	117	1919	1	602	0	868	Full=Carbon catabolite repressor protein 4 homolog 2;		Arabidopsis thaliana (Mouse-ear cress).	GO:0005737 C:cytoplasm ;GO:0005634 C:nucleus ;GO:0046872 F:metal ion binding ;GO:0004535 F:poly(A)-specific ribonuclease activity ;GO:0003723 F:RNA binding ;GO:0006355 P:regulation of transcription, DNA-dependent ;GO:0006351 P:transcription, DNA-dependent ;	PF03372 ;
Locus_1090_Transcript_4/5_Confidence_0.636_Length_2407	2407	CCR4B_ARATH	603	69.57	608	172	5	363	2165	1	602	0	862	Full=Carbon catabolite repressor protein 4 homolog 2;		Arabidopsis thaliana (Mouse-ear cress).	GO:0005737 C:cytoplasm ;GO:0005634 C:nucleus ;GO:0046872 F:metal ion binding ;GO:0004535 F:poly(A)-specific ribonuclease activity ;GO:0003723 F:RNA binding ;GO:0006355 P:regulation of transcription, DNA-dependent ;GO:0006351 P:transcription, DNA-dependent ;	PF03372 ;
Locus_1090_Transcript_5/5_Confidence_0.636_Length_2161	2161	CCR4B_ARATH	603	69.57	608	172	5	117	1919	1	602	0	863	Full=Carbon catabolite repressor protein 4 homolog 2;		Arabidopsis thaliana (Mouse-ear cress).	GO:0005737 C:cytoplasm ;GO:0005634 C:nucleus ;GO:0046872 F:metal ion binding ;GO:0004535 F:poly(A)-specific ribonuclease activity ;GO:0003723 F:RNA binding ;GO:0006355 P:regulation of transcription, DNA-dependent ;GO:0006351 P:transcription, DNA-dependent ;	PF03372 ;
Locus_10917_Transcript_1/1_Confidence_1.000_Length_386	386	HAT1_ORYSJ	466	54.12	85	38	1	254	3	1	85	4e-23	103	Full=Probable acetyltransferase type B catalytic subunit;	Full=HAT B;	Oryza sativa subsp. japonica (Rice).	GO:0005737 C:cytoplasm ;GO:0000123 C:histone acetyltransferase complex ;GO:0042393 F:histone binding ;GO:0006348 P:chromatin silencing at telomere ;	PF10394 ;
Locus_10920_Transcript_1/1_Confidence_1.000_Length_1027	1027	CHIP_ARATH	278	57.71	279	114	1	1012	176	2	276	1e-92	336	Full=E3 ubiquitin-protein ligase CHIP;	Full=U-box domain-containing protein 61;	Arabidopsis thaliana (Mouse-ear cress).	GO:0000151 C:ubiquitin ligase complex ;GO:0051087 F:chaperone binding ;GO:0004842 F:ubiquitin-protein ligase activity ;GO:0009737 P:response to abscisic acid stimulus ;GO:0009651 P:response to salt stress ;GO:0009266 P:response to temperature stimulus ;	PF00515 ;PF04564 ;
Locus_10923_Transcript_1/3_Confidence_0.714_Length_609	609	LIS_CLABR	870	44	150	68	3	186	587	17	166	2e-28	121	Full=S-linalool synthase;		Clarkia breweri (Fairy fans) (Eucharidium breweri).	GO:0000287 F:magnesium ion binding ;GO:0034007 F:S-linalool synthase activity ;	PF01397 ;PF03936 ;
Locus_10923_Transcript_2/3_Confidence_0.714_Length_609	609	LIS_CLABR	870	45.33	150	66	3	186	587	17	166	7e-29	123	Full=S-linalool synthase;		Clarkia breweri (Fairy fans) (Eucharidium breweri).	GO:0000287 F:magnesium ion binding ;GO:0034007 F:S-linalool synthase activity ;	PF01397 ;PF03936 ;
Locus_10923_Transcript_3/3_Confidence_0.714_Length_609	609	LIS_CLABR	870	44.67	150	67	3	186	587	17	166	1e-28	122	Full=S-linalool synthase;		Clarkia breweri (Fairy fans) (Eucharidium breweri).	GO:0000287 F:magnesium ion binding ;GO:0034007 F:S-linalool synthase activity ;	PF01397 ;PF03936 ;
Locus_10927_Transcript_1/1_Confidence_1.000_Length_994	994	RPB1_ARATH	1839	30.88	285	161	12	8	832	1552	1810	1e-14	77	Full=DNA-directed RNA polymerase II subunit RPB1;	Full=DNA-directed RNA polymerase III largest subunit;	Arabidopsis thaliana (Mouse-ear cress).	GO:0009507 C:chloroplast ;GO:0005665 C:DNA-directed RNA polymerase II, core complex ;GO:0009506 C:plasmodesma ;GO:0005773 C:vacuole ;GO:0003677 F:DNA binding ;GO:0003899 F:DNA-directed RNA polymerase activity ;GO:0046872 F:metal ion binding ;GO:0005515 F:protein binding ;GO:0006366 P:transcription from RNA polymerase II promoter ;	PF04997 ;PF00623 ;PF04983 ;PF05000 ;PF04998 ;PF04992 ;PF04990 ;PF05001 ;
Locus_1092_Transcript_1/3_Confidence_0.667_Length_1213	1213	IN21B_ORYSJ	244	68.07	238	75	1	247	960	7	243	6e-88	321	Full=Protein IN2-1 homolog B;	Full=Glutathione S-transferase GSTZ5;	Oryza sativa subsp. japonica (Rice).		PF00043 ;
Locus_1092_Transcript_3/3_Confidence_0.667_Length_1307	1307	IN21B_ORYSJ	244	68.07	238	75	1	341	1054	7	243	6e-88	321	Full=Protein IN2-1 homolog B;	Full=Glutathione S-transferase GSTZ5;	Oryza sativa subsp. japonica (Rice).		PF00043 ;
Locus_10930_Transcript_1/1_Confidence_1.000_Length_412	412	FH20_ARATH	1649	34.21	114	58	3	328	5	761	863	1e-06	48.5	Full=Formin-like protein 20;		Arabidopsis thaliana (Mouse-ear cress).	GO:0003779 F:actin binding ;GO:0004721 F:phosphoprotein phosphatase activity ;GO:0030036 P:actin cytoskeleton organization ;	PF02181 ;PF10409 ;
Locus_10931_Transcript_1/1_Confidence_1.000_Length_589	589	GID1C_ARATH	344	73.05	141	38	0	3	425	204	344	1e-59	225	Full=Gibberellin receptor GID1C;	Full=Protein GA INSENSITIVE DWARF 1C;	Arabidopsis thaliana (Mouse-ear cress).	GO:0005634 C:nucleus ;GO:0016787 F:hydrolase activity ;GO:0005515 F:protein binding ;GO:0004872 F:receptor activity ;GO:0009740 P:gibberellic acid mediated signaling pathway ;GO:0010325 P:raffinose family oligosaccharide biosynthetic process ;	PF07859 ;
Locus_10932_Transcript_1/1_Confidence_1.000_Length_1656	1656	PERK1_ARATH	652	69.8	543	143	12	1651	53	121	652	0	739	Full=Proline-rich receptor-like protein kinase PERK1;	Full=Proline-rich extensin-like receptor kinase 1;	Arabidopsis thaliana (Mouse-ear cress).	GO:0016021 C:integral to membrane ;GO:0005886 C:plasma membrane ;GO:0005524 F:ATP binding ;GO:0004674 F:protein serine/threonine kinase activity ;GO:0046777 P:protein autophosphorylation ;	PF07714 ;
Locus_10937_Transcript_1/1_Confidence_1.000_Length_878	878	DNLI1_ARATH	790	37.98	287	170	3	874	14	251	529	2e-48	189	Full=DNA ligase 1;	Full=Polydeoxyribonucleotide synthase [ATP] 1;	Arabidopsis thaliana (Mouse-ear cress).	GO:0005739 C:mitochondrion ;GO:0005634 C:nucleus ;GO:0005524 F:ATP binding ;GO:0003677 F:DNA binding ;GO:0003910 F:DNA ligase (ATP) activity ;GO:0046872 F:metal ion binding ;GO:0007049 P:cell cycle ;GO:0051301 P:cell division ;GO:0051103 P:DNA ligation involved in DNA repair ;GO:0006310 P:DNA recombination ;GO:0006260 P:DNA replication ;	PF04679 ;PF01068 ;PF04675 ;
Locus_10938_Transcript_1/2_Confidence_1.000_Length_1938	1938	RH56_ARATH	427	93.82	356	22	0	1383	316	72	427	0	671	Full=DEAD-box ATP-dependent RNA helicase 56;		Arabidopsis thaliana (Mouse-ear cress).	GO:0005618 C:cell wall ;GO:0005634 C:nucleus ;GO:0009506 C:plasmodesma ;GO:0005524 F:ATP binding ;GO:0008026 F:ATP-dependent helicase activity ;GO:0003723 F:RNA binding ;GO:0006397 P:mRNA processing ;GO:0051028 P:mRNA transport ;GO:0008380 P:RNA splicing ;	PF00270 ;PF00271 ;
Locus_10938_Transcript_2/2_Confidence_1.000_Length_1826	1826	RH56_ARATH	427	91.82	428	34	1	1599	316	1	427	0	789	Full=DEAD-box ATP-dependent RNA helicase 56;		Arabidopsis thaliana (Mouse-ear cress).	GO:0005618 C:cell wall ;GO:0005634 C:nucleus ;GO:0009506 C:plasmodesma ;GO:0005524 F:ATP binding ;GO:0008026 F:ATP-dependent helicase activity ;GO:0003723 F:RNA binding ;GO:0006397 P:mRNA processing ;GO:0051028 P:mRNA transport ;GO:0008380 P:RNA splicing ;	PF00270 ;PF00271 ;
Locus_10942_Transcript_1/1_Confidence_1.000_Length_1615	1615	PRS6A_ORYSJ	429	40.09	222	122	5	956	1606	162	377	1e-35	147	Full=26S protease regulatory subunit 6A homolog;	Full=Tat-binding protein homolog 1;	Oryza sativa subsp. japonica (Rice).	GO:0005737 C:cytoplasm ;GO:0005634 C:nucleus ;GO:0005524 F:ATP binding ;GO:0017111 F:nucleoside-triphosphatase activity ;	PF00004 ;
Locus_10944_Transcript_1/1_Confidence_1.000_Length_258	258	SDG40_ARATH	491	44.05	84	46	1	256	8	320	403	2e-13	70.9	Full=Protein SET DOMAIN GROUP 40;		Arabidopsis thaliana (Mouse-ear cress).		PF00856 ;
Locus_10946_Transcript_1/2_Confidence_1.000_Length_1360	1360	HCT_TOBAC	435	67.45	424	125	4	1359	100	20	434	8e-169	590	Full=Hydroxycinnamoyl-Coenzyme A shikimate/quinate hydroxycinnamoyltransferase;	Full=Hydroxycinnamoyl transferase;	Nicotiana tabacum (Common tobacco).	GO:0016787 F:hydrolase activity ;GO:0016747 F:transferase activity, transferring acyl groups other than amino-acyl groups ;	PF02458 ;
Locus_10946_Transcript_2/2_Confidence_1.000_Length_1360	1360	HCT_TOBAC	435	67.45	424	125	4	1359	100	20	434	8e-169	590	Full=Hydroxycinnamoyl-Coenzyme A shikimate/quinate hydroxycinnamoyltransferase;	Full=Hydroxycinnamoyl transferase;	Nicotiana tabacum (Common tobacco).	GO:0016787 F:hydrolase activity ;GO:0016747 F:transferase activity, transferring acyl groups other than amino-acyl groups ;	PF02458 ;
Locus_1094_Transcript_1/2_Confidence_1.000_Length_4909	4909	IF4G1_ARATH	1727	36.68	1682	802	51	8	4876	60	1537	0	827	Full=Eukaryotic translation initiation factor 4G;	Full=Protein synthesis initiation factor 4G;	Arabidopsis thaliana (Mouse-ear cress).	GO:0003743 F:translation initiation factor activity ;GO:0006417 P:regulation of translation ;GO:0016070 P:RNA metabolic process ;	PF02847 ;PF02854 ;
Locus_1094_Transcript_2/2_Confidence_1.000_Length_5667	5667	IF4G1_ARATH	1727	38.55	1873	891	52	8	5464	60	1726	0	1040	Full=Eukaryotic translation initiation factor 4G;	Full=Protein synthesis initiation factor 4G;	Arabidopsis thaliana (Mouse-ear cress).	GO:0003743 F:translation initiation factor activity ;GO:0006417 P:regulation of translation ;GO:0016070 P:RNA metabolic process ;	PF02847 ;PF02854 ;
Locus_10954_Transcript_1/2_Confidence_1.000_Length_882	882	IF4G1_ARATH	1727	39.27	275	136	13	839	63	264	523	9e-39	157	Full=Eukaryotic translation initiation factor 4G;	Full=Protein synthesis initiation factor 4G;	Arabidopsis thaliana (Mouse-ear cress).	GO:0003743 F:translation initiation factor activity ;GO:0006417 P:regulation of translation ;GO:0016070 P:RNA metabolic process ;	PF02847 ;PF02854 ;
Locus_10954_Transcript_2/2_Confidence_1.000_Length_894	894	IF4G1_ARATH	1727	39.02	287	143	14	872	63	252	523	7e-40	160	Full=Eukaryotic translation initiation factor 4G;	Full=Protein synthesis initiation factor 4G;	Arabidopsis thaliana (Mouse-ear cress).	GO:0003743 F:translation initiation factor activity ;GO:0006417 P:regulation of translation ;GO:0016070 P:RNA metabolic process ;	PF02847 ;PF02854 ;
Locus_1095_Transcript_1/1_Confidence_1.000_Length_1103	1103	ASPG1_ARATH	315	78.35	291	61	2	3	872	24	313	1e-126	449	Full=Isoaspartyl peptidase/L-asparaginase 1;	Full=L-asparagine amidohydrolase 1;	Arabidopsis thaliana (Mouse-ear cress).	GO:0005829 C:cytosol ;GO:0004067 F:asparaginase activity ;GO:0008798 F:beta-aspartyl-peptidase activity ;GO:0006508 P:proteolysis ;	PF01112 ;
Locus_10960_Transcript_1/2_Confidence_1.000_Length_620	620	C90B1_ARATH	513	63.38	213	59	1	619	38	219	431	1e-73	272	Full=Cytochrome P450 90B1;	Full=Steroid 22-alpha-hydroxylase;	Arabidopsis thaliana (Mouse-ear cress).	GO:0005783 C:endoplasmic reticulum ;GO:0016021 C:integral to membrane ;GO:0009055 F:electron carrier activity ;GO:0020037 F:heme binding ;GO:0016705 F:oxidoreductase activity, acting on paired donors, with incorporation or reduction of molecular oxygen ;GO:0010012 F:steroid 22-alpha hydroxylase activity ;GO:0016132 P:brassinosteroid biosynthetic process ;GO:0009867 P:jasmonic acid mediated signal…	PF00067 ;
Locus_10960_Transcript_2/2_Confidence_1.000_Length_873	873	C90B1_ARATH	513	63	200	55	1	580	38	232	431	7e-68	253	Full=Cytochrome P450 90B1;	Full=Steroid 22-alpha-hydroxylase;	Arabidopsis thaliana (Mouse-ear cress).	GO:0005783 C:endoplasmic reticulum ;GO:0016021 C:integral to membrane ;GO:0009055 F:electron carrier activity ;GO:0020037 F:heme binding ;GO:0016705 F:oxidoreductase activity, acting on paired donors, with incorporation or reduction of molecular oxygen ;GO:0010012 F:steroid 22-alpha hydroxylase activity ;GO:0016132 P:brassinosteroid biosynthetic process ;GO:0009867 P:jasmonic acid mediated signal…	PF00067 ;
Locus_10966_Transcript_1/1_Confidence_1.000_Length_480	480	VA725_ARATH	285	84.35	115	17	1	139	480	64	178	5e-53	202	Full=Vesicle-associated membrane protein 725;		Arabidopsis thaliana (Mouse-ear cress).	GO:0005768 C:endosome ;GO:0016021 C:integral to membrane ;GO:0005886 C:plasma membrane ;GO:0015031 P:protein transport ;GO:0016192 P:vesicle-mediated transport ;	PF00957 ;
Locus_10967_Transcript_1/1_Confidence_1.000_Length_1241	1241	EBP2_ARATH	293	58.36	281	110	6	963	133	16	293	7e-86	314	Full=Probable rRNA-processing protein EBP2 homolog;		Arabidopsis thaliana (Mouse-ear cress).	GO:0005730 C:nucleolus ;GO:0042254 P:ribosome biogenesis ;	PF05890 ;
Locus_10968_Transcript_1/1_Confidence_1.000_Length_1188	1188	SRF3_ARATH	776	58.56	333	134	4	5	997	434	764	1e-103	373	Full=Protein STRUBBELIG-RECEPTOR FAMILY 3;	Full=Leucine-rich repeat receptor kinase-like protein SRF3;	Arabidopsis thaliana (Mouse-ear cress).	GO:0016021 C:integral to membrane ;GO:0005886 C:plasma membrane ;GO:0005524 F:ATP binding ;GO:0004672 F:protein kinase activity ;GO:0004872 F:receptor activity ;GO:0007623 P:circadian rhythm ;	PF00560 ;PF08263 ;PF07714 ;
Locus_10969_Transcript_1/2_Confidence_1.000_Length_1022	1022	OPT7_ARATH	766	72.94	340	89	1	2	1021	312	648	1e-157	552	Full=Oligopeptide transporter 7;		Arabidopsis thaliana (Mouse-ear cress).	GO:0016021 C:integral to membrane ;GO:0015198 F:oligopeptide transporter activity ;GO:0015031 P:protein transport ;GO:0055085 P:transmembrane transport ;	PF03169 ;
Locus_10969_Transcript_2/2_Confidence_1.000_Length_546	546	OPT6_ARATH	736	77.55	147	33	0	105	545	471	617	6e-70	259	Full=Oligopeptide transporter 6;		Arabidopsis thaliana (Mouse-ear cress).	GO:0016021 C:integral to membrane ;GO:0005886 C:plasma membrane ;GO:0015198 F:oligopeptide transporter activity ;GO:0015031 P:protein transport ;GO:0055085 P:transmembrane transport ;	PF03169 ;
Locus_10975_Transcript_1/1_Confidence_1.000_Length_920	920	RS24_ARATH	276	87.83	230	27	1	3	692	33	261	8e-116	413	Full=40S ribosomal protein S2-4;		Arabidopsis thaliana (Mouse-ear cress).	GO:0022627 C:cytosolic small ribosomal subunit ;GO:0016020 C:membrane ;GO:0009506 C:plasmodesma ;GO:0003723 F:RNA binding ;GO:0003735 F:structural constituent of ribosome ;GO:0006412 P:translation ;	PF00333 ;PF03719 ;
Locus_10976_Transcript_1/1_Confidence_1.000_Length_369	369	AAP3_ARATH	476	73.91	92	24	0	2	277	383	474	6e-38	152	Full=Amino acid permease 3;	Full=Amino acid transporter AAP3;	Arabidopsis thaliana (Mouse-ear cress).	GO:0016021 C:integral to membrane ;GO:0031965 C:nuclear membrane ;GO:0005886 C:plasma membrane ;GO:0015293 F:symporter activity ;GO:0015802 P:basic amino acid transport ;	PF01490 ;
Locus_10978_Transcript_1/1_Confidence_1.000_Length_204	204	B3GTJ_ARATH	681	76.47	68	15	1	203	3	424	491	5e-23	102	Full=Probable beta-1,3-galactosyltransferase 19;		Arabidopsis thaliana (Mouse-ear cress).	GO:0009507 C:chloroplast ;GO:0000139 C:Golgi membrane ;GO:0016021 C:integral to membrane ;GO:0008378 F:galactosyltransferase activity ;GO:0005529 F:sugar binding ;GO:0006486 P:protein glycosylation ;	PF00337 ;PF01762 ;
Locus_10980_Transcript_1/1_Confidence_1.000_Length_1046	1046	Y1615_ARATH	734	42.72	206	111	2	185	796	528	728	7e-42	167	Full=Uncharacterized basic helix-loop-helix protein At1g06150;		Arabidopsis thaliana (Mouse-ear cress).
Locus_10981_Transcript_1/1_Confidence_1.000_Length_651	651	TRM1_ARATH	593	57.14	175	64	3	127	651	5	168	1e-45	179	Full=Probable tRNA (guanine(26)-N(2))-dimethyltransferase 1;	Full=tRNA(m(2,2)G26)dimethyltransferase 1;	Arabidopsis thaliana (Mouse-ear cress).	GO:0003723 F:RNA binding ;GO:0004809 F:tRNA (guanine-N2-)-methyltransferase activity ;	PF02005 ;
Locus_10984_Transcript_1/1_Confidence_1.000_Length_255	255	ATL46_ARATH	376	51.52	66	28	1	53	250	10	71	4e-12	66.2	Full=RING-H2 finger protein ATL46;		Arabidopsis thaliana (Mouse-ear cress).	GO:0016021 C:integral to membrane ;GO:0008270 F:zinc ion binding ;	PF12678 ;
Locus_10985_Transcript_1/2_Confidence_1.000_Length_1357	1357	DRB8_ORYSJ	424	64.11	248	87	2	309	1049	28	274	1e-85	313	Full=Double-stranded RNA-binding protein 8;	Full=dsRNA-binding protein 8;	Oryza sativa subsp. japonica (Rice).	GO:0005622 C:intracellular ;GO:0003725 F:double-stranded RNA binding ;GO:0004525 F:ribonuclease III activity ;GO:0016075 P:rRNA catabolic process ;	PF00035 ;
Locus_10985_Transcript_2/2_Confidence_1.000_Length_1357	1357	DRB8_ORYSJ	424	62.9	248	90	2	309	1049	28	274	3e-84	308	Full=Double-stranded RNA-binding protein 8;	Full=dsRNA-binding protein 8;	Oryza sativa subsp. japonica (Rice).	GO:0005622 C:intracellular ;GO:0003725 F:double-stranded RNA binding ;GO:0004525 F:ribonuclease III activity ;GO:0016075 P:rRNA catabolic process ;	PF00035 ;
Locus_10987_Transcript_1/1_Confidence_1.000_Length_1120	1120	CP20B_ARATH	259	63.71	259	85	3	92	862	5	256	1e-89	327	Full=Peptidyl-prolyl cis-trans isomerase CYP20-2, chloroplastic;	Full=Thylakoid lumen PPIase of 20 kDa;	Arabidopsis thaliana (Mouse-ear cress).	GO:0031969 C:chloroplast membrane ;GO:0009533 C:chloroplast stromal thylakoid ;GO:0009543 C:chloroplast thylakoid lumen ;GO:0009535 C:chloroplast thylakoid membrane ;GO:0042277 F:peptide binding ;GO:0003755 F:peptidyl-prolyl cis-trans isomerase activity ;GO:0043424 F:protein histidine kinase binding ;GO:0010275 P:NAD(P)H dehydrogenase complex assembly ;GO:0006457 P:protein folding ;	PF00160 ;
Locus_10989_Transcript_1/2_Confidence_1.000_Length_4402	4402	TPL_ARATH	1131	64.41	1152	370	13	3658	257	1	1130	0	1506	Full=Protein TOPLESS;	Full=WUS-interacting protein 1;	Arabidopsis thaliana (Mouse-ear cress).	GO:0005829 C:cytosol ;GO:0005634 C:nucleus ;GO:0042803 F:protein homodimerization activity ;GO:0009867 P:jasmonic acid mediated signaling pathway ;GO:0045892 P:negative regulation of transcription, DNA-dependent ;GO:0010072 P:primary shoot apical meristem specification ;GO:0009733 P:response to auxin stimulus ;GO:0006351 P:transcription, DNA-dependent ;GO:0010051 P:xylem and phloem pattern format…	PF00400 ;
Locus_10989_Transcript_2/2_Confidence_1.000_Length_1381	1381	TPR3_ARATH	1108	63.11	347	117	4	1294	257	768	1104	2e-130	455	Full=Topless-related protein 3;		Arabidopsis thaliana (Mouse-ear cress).	GO:0005634 C:nucleus ;GO:0005515 F:protein binding ;GO:0006355 P:regulation of transcription, DNA-dependent ;GO:0006351 P:transcription, DNA-dependent ;	PF00400 ;
Locus_10991_Transcript_1/1_Confidence_1.000_Length_792	792	HSL1_ARATH	996	56.49	262	113	1	787	2	136	396	2e-82	301	Full=Receptor-like protein kinase HSL1;	Full=Protein HAESA-LIKE1;	Arabidopsis thaliana (Mouse-ear cress).	GO:0016021 C:integral to membrane ;GO:0005886 C:plasma membrane ;GO:0005524 F:ATP binding ;GO:0004674 F:protein serine/threonine kinase activity ;	PF00560 ;PF08263 ;PF00069 ;
Locus_10993_Transcript_1/2_Confidence_1.000_Length_3525	3525	SCL14_ARATH	769	42.27	686	358	11	830	2782	87	769	1e-143	508	Full=Scarecrow-like protein 14;	Full=GRAS family protein 2;	Arabidopsis thaliana (Mouse-ear cress).	GO:0005829 C:cytosol ;GO:0005634 C:nucleus ;GO:0045893 P:positive regulation of transcription, DNA-dependent ;GO:0009410 P:response to xenobiotic stimulus ;GO:0006351 P:transcription, DNA-dependent ;	PF03514 ;
Locus_10993_Transcript_2/2_Confidence_1.000_Length_3525	3525	SCL14_ARATH	769	42.27	686	358	11	830	2782	87	769	1e-143	508	Full=Scarecrow-like protein 14;	Full=GRAS family protein 2;	Arabidopsis thaliana (Mouse-ear cress).	GO:0005829 C:cytosol ;GO:0005634 C:nucleus ;GO:0045893 P:positive regulation of transcription, DNA-dependent ;GO:0009410 P:response to xenobiotic stimulus ;GO:0006351 P:transcription, DNA-dependent ;	PF03514 ;
Locus_10994_Transcript_1/1_Confidence_1.000_Length_1668	1668	SUVH2_ARATH	651	54.83	445	200	1	3	1337	202	645	6e-155	544	Full=Histone-lysine N-methyltransferase, H3 lysine-9, H3 lysine-27, H4 lysine-20 and cytosine specific SUVH2;	Full=Suppressor of variegation 3-9 homolog protein 2;	Arabidopsis thaliana (Mouse-ear cress).	GO:0000775 C:chromosome, centromeric region ;GO:0005720 C:nuclear heterochromatin ;GO:0042393 F:histone binding ;GO:0018024 F:histone-lysine N-methyltransferase activity ;GO:0008270 F:zinc ion binding ;GO:0040029 P:regulation of gene expression, epigenetic ;	PF05033 ;PF00856 ;PF02182 ;
Locus_10996_Transcript_1/1_Confidence_1.000_Length_202	202	OPD23_ARATH	539	81.03	58	10	1	175	2	93	149	2e-21	97.1	Full=Dihydrolipoyllysine-residue acetyltransferase component 3 of pyruvate dehydrogenase complex, mitochondrial;	Full=Pyruvate dehydrogenase complex component E2 3;	Arabidopsis thaliana (Mouse-ear cress).	GO:0005759 C:mitochondrial matrix ;GO:0045254 C:pyruvate dehydrogenase complex ;GO:0004742 F:dihydrolipoyllysine-residue acetyltransferase activity ;GO:0006096 P:glycolysis ;GO:0006090 P:pyruvate metabolic process ;	PF00198 ;PF00364 ;PF02817 ;
Locus_1099_Transcript_1/2_Confidence_1.000_Length_235	235	TIM8_ARATH	77	67.92	53	15	1	160	2	5	55	3e-15	76.6	Full=Mitochondrial import inner membrane translocase subunit Tim8;		Arabidopsis thaliana (Mouse-ear cress).	GO:0005743 C:mitochondrial inner membrane ;GO:0042719 C:mitochondrial intermembrane space protein transporter complex ;GO:0046872 F:metal ion binding ;GO:0045039 P:protein import into mitochondrial inner membrane ;	PF02953 ;
Locus_1099_Transcript_2/2_Confidence_1.000_Length_229	229	TIM8_ARATH	77	70.59	51	15	0	154	2	5	55	9e-17	81.6	Full=Mitochondrial import inner membrane translocase subunit Tim8;		Arabidopsis thaliana (Mouse-ear cress).	GO:0005743 C:mitochondrial inner membrane ;GO:0042719 C:mitochondrial intermembrane space protein transporter complex ;GO:0046872 F:metal ion binding ;GO:0045039 P:protein import into mitochondrial inner membrane ;	PF02953 ;
Locus_10_Transcript_1/1_Confidence_1.000_Length_2872	2872	WNK1_ORYSJ	704	56.31	753	254	17	312	2534	15	704	0	762	Full=Probable serine/threonine-protein kinase WNK1;	Full=Protein kinase with no lysine 1;	Oryza sativa subsp. japonica (Rice).	GO:0005524 F:ATP binding ;GO:0004674 F:protein serine/threonine kinase activity ;	PF00069 ;
Locus_11002_Transcript_1/1_Confidence_1.000_Length_391	391	CAPZB_ARATH	256	78.3	106	23	0	1	318	148	253	5e-45	176	Full=Probable F-actin-capping protein subunit beta;	Full=CapZ-beta;	Arabidopsis thaliana (Mouse-ear cress).	GO:0005737 C:cytoplasm ;GO:0008290 C:F-actin capping protein complex ;GO:0003779 F:actin binding ;GO:0030036 P:actin cytoskeleton organization ;GO:0051693 P:actin filament capping ;	PF01115 ;
Locus_11009_Transcript_1/1_Confidence_1.000_Length_1001	1001	XYL2_MEDSV	774	70.11	271	81	0	3	815	504	774	2e-114	408	Full=Beta-xylosidase/alpha-L-arabinofuranosidase 2;	Full=Xylan 1,4-beta-xylosidase/Alpha-N-arabinofuranosidase 2;	Medicago sativa subsp. varia (Alfalfa) (Medicago varia).	GO:0005578 C:proteinaceous extracellular matrix ;GO:0046556 F:alpha-N-arabinofuranosidase activity ;GO:0009044 F:xylan 1,4-beta-xylosidase activity ;GO:0045493 P:xylan catabolic process ;	PF00933 ;PF01915 ;
Locus_1100_Transcript_1/1_Confidence_1.000_Length_1279	1279	QORL_ARATH	386	31.98	222	128	6	112	744	108	317	7e-23	105	Full=Quinone oxidoreductase-like protein At1g23740, chloroplastic;		Arabidopsis thaliana (Mouse-ear cress).	GO:0048046 C:apoplast ;GO:0009941 C:chloroplast envelope ;GO:0009570 C:chloroplast stroma ;GO:0010319 C:stromule ;GO:0009579 C:thylakoid ;GO:0035798 F:2-alkenal reductase (NADP+) activity ;GO:0035671 F:enone reductase activity ;GO:0000166 F:nucleotide binding ;GO:0008270 F:zinc ion binding ;GO:0009409 P:response to cold ;	PF08240 ;PF00107 ;
Locus_11010_Transcript_1/1_Confidence_1.000_Length_856	856	SODM_NICPL	228	81.37	204	38	0	2	613	23	226	3e-99	358	Full=Superoxide dismutase [Mn], mitochondrial;		Nicotiana plumbaginifolia (Leadwort-leaved tobacco) (Tex-Mex tobacco).	GO:0005759 C:mitochondrial matrix ;GO:0046872 F:metal ion binding ;GO:0004784 F:superoxide dismutase activity ;GO:0006801 P:superoxide metabolic process ;	PF02777 ;PF00081 ;
Locus_11011_Transcript_1/1_Confidence_1.000_Length_1659	1659	ROGF8_ARATH	523	62.58	449	153	4	60	1388	84	523	2e-153	539	Full=Rho guanine nucleotide exchange factor 8;		Arabidopsis thaliana (Mouse-ear cress).	GO:0042802 F:identical protein binding ;GO:0005089 F:Rho guanyl-nucleotide exchange factor activity ;	PF03759 ;
Locus_11013_Transcript_1/1_Confidence_1.000_Length_1204	1204	LHP1_ARATH	445	40.22	358	194	10	9	1031	87	441	6e-59	224	Full=Chromo domain-containing protein LHP1;	Full=Protein TERMINAL FLOWER 2;	Arabidopsis thaliana (Mouse-ear cress).	GO:0000791 C:euchromatin ;GO:0005720 C:nuclear heterochromatin ;GO:0003677 F:DNA binding ;GO:0035064 F:methylated histone residue binding ;GO:0030154 P:cell differentiation ;GO:0016568 P:chromatin modification ;GO:0006342 P:chromatin silencing ;GO:0009908 P:flower development ;GO:0009825 P:multidimensional cell growth ;GO:0009910 P:negative regulation of flower development ;GO:0045857 P:negative …	PF00385 ;
Locus_11020_Transcript_1/1_Confidence_1.000_Length_243	243	CCR35_ARATH	362	46.38	69	34	2	17	223	81	146	4e-10	59.7	Full=Serine/threonine-protein kinase-like protein At3g51990;	Full=CRINKLY 4-related kinase;	Arabidopsis thaliana (Mouse-ear cress).	GO:0005576 C:extracellular region ;GO:0005524 F:ATP binding ;GO:0004674 F:protein serine/threonine kinase activity ;GO:0004872 F:receptor activity ;	PF00069 ;
Locus_11025_Transcript_1/1_Confidence_1.000_Length_632	632	Y5977_ARATH	946	50.26	189	93	1	1	564	733	921	1e-46	182	Full=Probable leucine-rich repeat receptor-like protein kinase At5g49770;		Arabidopsis thaliana (Mouse-ear cress).	GO:0016021 C:integral to membrane ;GO:0005524 F:ATP binding ;GO:0004674 F:protein serine/threonine kinase activity ;GO:0004872 F:receptor activity ;	PF00560 ;PF08263 ;PF07714 ;
Locus_11026_Transcript_1/1_Confidence_1.000_Length_638	638	FTSHB_ARATH	806	31.54	149	68	5	29	460	492	611	5e-06	47.8	Full=ATP-dependent zinc metalloprotease FTSH 11, chloroplastic/mitochondrial;		Arabidopsis thaliana (Mouse-ear cress).	GO:0009941 C:chloroplast envelope ;GO:0009535 C:chloroplast thylakoid membrane ;GO:0016021 C:integral to membrane ;GO:0005743 C:mitochondrial inner membrane ;GO:0005524 F:ATP binding ;GO:0046872 F:metal ion binding ;GO:0004222 F:metalloendopeptidase activity ;GO:0017111 F:nucleoside-triphosphatase activity ;GO:0006508 P:proteolysis ;GO:0010304 P:PSII associated light-harvesting complex II catabol…	PF00004 ;PF01434 ;
Locus_11027_Transcript_1/1_Confidence_1.000_Length_2242	2242	TRA1_MAIZE	807	31.54	669	402	11	105	2057	124	754	2e-84	310	Full=Putative AC transposase;	Full=ORFA;	Zea mays (Maize).	GO:0003677 F:DNA binding ;GO:0046983 F:protein dimerization activity ;GO:0006310 P:DNA recombination ;GO:0032196 P:transposition ;	PF05699 ;
Locus_1102_Transcript_1/2_Confidence_1.000_Length_516	516	U2A2B_WHEAT	543	78.4	125	27	0	512	138	415	539	1e-52	202	Full=Splicing factor U2af large subunit B;	Full=U2 small nuclear ribonucleoprotein auxiliary factor large subunit B;	Triticum aestivum (Wheat).	GO:0005634 C:nucleus ;GO:0000166 F:nucleotide binding ;GO:0003723 F:RNA binding ;GO:0006397 P:mRNA processing ;GO:0008380 P:RNA splicing ;	PF00076 ;
Locus_1102_Transcript_2/2_Confidence_1.000_Length_568	568	U2A2B_WHEAT	543	77.68	112	25	0	473	138	428	539	2e-46	181	Full=Splicing factor U2af large subunit B;	Full=U2 small nuclear ribonucleoprotein auxiliary factor large subunit B;	Triticum aestivum (Wheat).	GO:0005634 C:nucleus ;GO:0000166 F:nucleotide binding ;GO:0003723 F:RNA binding ;GO:0006397 P:mRNA processing ;GO:0008380 P:RNA splicing ;	PF00076 ;
Locus_11038_Transcript_1/1_Confidence_1.000_Length_2301	2301	ASD1_ARATH	678	70.44	619	176	3	307	2157	43	656	0	900	Full=Alpha-L-arabinofuranosidase 1;	Full=Beta-D-xylosidase;	Arabidopsis thaliana (Mouse-ear cress).	GO:0048046 C:apoplast ;GO:0009505 C:plant-type cell wall ;GO:0005578 C:proteinaceous extracellular matrix ;GO:0005773 C:vacuole ;GO:0046556 F:alpha-N-arabinofuranosidase activity ;GO:0009044 F:xylan 1,4-beta-xylosidase activity ;GO:0046373 P:L-arabinose metabolic process ;GO:0045493 P:xylan catabolic process ;	PF06964 ;
Locus_1103_Transcript_1/1_Confidence_1.000_Length_1322	1322	KINB1_ARATH	283	56.49	285	117	5	1215	376	1	283	2e-87	319	Full=SNF1-related protein kinase regulatory subunit beta-1;		Arabidopsis thaliana (Mouse-ear cress).	GO:0005524 F:ATP binding ;GO:0005515 F:protein binding ;GO:0005975 P:carbohydrate metabolic process ;GO:0043562 P:cellular response to nitrogen levels ;GO:0006633 P:fatty acid biosynthetic process ;GO:0042128 P:nitrate assimilation ;	PF04739 ;
Locus_11040_Transcript_1/1_Confidence_1.000_Length_935	935	BH020_ARATH	320	41.92	167	76	4	407	898	66	214	6e-25	111	Full=Transcription factor NAI1;	Full=bHLH transcription factor bHLH020;	Arabidopsis thaliana (Mouse-ear cress).	GO:0005634 C:nucleus ;GO:0003677 F:DNA binding ;GO:0006355 P:regulation of transcription, DNA-dependent ;GO:0006351 P:transcription, DNA-dependent ;	PF00010 ;
Locus_11044_Transcript_1/1_Confidence_1.000_Length_1192	1192	NUD14_ARATH	309	60.07	293	112	2	87	959	11	300	4e-95	345	Full=Nudix hydrolase 14, chloroplastic;	Full=ADP-sugar diphosphatase;	Arabidopsis thaliana (Mouse-ear cress).	GO:0009570 C:chloroplast stroma ;GO:0080042 F:ADP-glucose pyrophosphohydrolase activity ;GO:0080041 F:ADP-ribose pyrophosphohydrolase activity ;GO:0046872 F:metal ion binding ;	PF00293 ;
Locus_11045_Transcript_1/1_Confidence_1.000_Length_348	348	PLDP1_ARATH	1096	65.79	114	39	0	2	343	283	396	1e-40	160	Full=Phospholipase D p1;	Full=Phospholipase D1 PHOX and PX-containing domain protein;	Arabidopsis thaliana (Mouse-ear cress).	GO:0070290 F:NAPE-specific phospholipase D activity ;GO:0004630 F:phospholipase D activity ;GO:0016042 P:lipid catabolic process ;GO:0048364 P:root development ;	PF00614 ;
Locus_11046_Transcript_1/1_Confidence_1.000_Length_457	457	FLA10_CHLRE	786	38.51	161	85	5	444	4	118	278	7e-20	92.8	Full=Kinesin-like protein FLA10;	Full=Protein KHP1;	Chlamydomonas reinhardtii (Chlamydomonas smithii).	GO:0005874 C:microtubule ;GO:0097014 C:microtubule-based flagellar cytoplasm ;GO:0005524 F:ATP binding ;GO:0003777 F:microtubule motor activity ;GO:0009296 P:flagellum assembly ;GO:0035720 P:intraflagellar anterograde transport ;	PF00225 ;
Locus_11047_Transcript_1/1_Confidence_1.000_Length_487	487	SKI15_ARATH	374	39.64	169	90	3	485	3	5	169	2e-30	128	Full=SKP1-interacting partner 15;	Full=F-box only protein 3;	Arabidopsis thaliana (Mouse-ear cress).	GO:0005634 C:nucleus ;GO:0005515 F:protein binding ;	PF00646 ;PF07646 ;
Locus_1104_Transcript_1/2_Confidence_1.000_Length_1145	1145	PTBP1_ARATH	399	82.69	312	54	0	980	45	2	313	2e-151	527	Full=Polypyrimidine tract-binding protein homolog 1;		Arabidopsis thaliana (Mouse-ear cress).	GO:0000932 C:cytoplasmic mRNA processing body ;GO:0005634 C:nucleus ;GO:0000166 F:nucleotide binding ;GO:0003723 F:RNA binding ;GO:0006397 P:mRNA processing ;GO:0009846 P:pollen germination ;GO:0043484 P:regulation of RNA splicing ;GO:0006417 P:regulation of translation ;GO:0008380 P:RNA splicing ;	PF00076 ;
Locus_1104_Transcript_2/2_Confidence_1.000_Length_1135	1135	PTBP1_ARATH	399	82.97	323	55	0	970	2	2	324	5e-156	547	Full=Polypyrimidine tract-binding protein homolog 1;		Arabidopsis thaliana (Mouse-ear cress).	GO:0000932 C:cytoplasmic mRNA processing body ;GO:0005634 C:nucleus ;GO:0000166 F:nucleotide binding ;GO:0003723 F:RNA binding ;GO:0006397 P:mRNA processing ;GO:0009846 P:pollen germination ;GO:0043484 P:regulation of RNA splicing ;GO:0006417 P:regulation of translation ;GO:0008380 P:RNA splicing ;	PF00076 ;
Locus_11050_Transcript_1/1_Confidence_1.000_Length_360	360	LEGA_PEA	517	54.1	61	19	2	178	360	92	143	1e-10	61.2	Full=Legumin A;		Pisum sativum (Garden pea).	GO:0045735 F:nutrient reservoir activity ;	PF00190 ;
Locus_11055_Transcript_1/1_Confidence_1.000_Length_278	278	C90B1_ARATH	513	51.09	92	45	0	3	278	320	411	3e-24	106	Full=Cytochrome P450 90B1;	Full=Steroid 22-alpha-hydroxylase;	Arabidopsis thaliana (Mouse-ear cress).	GO:0005783 C:endoplasmic reticulum ;GO:0016021 C:integral to membrane ;GO:0009055 F:electron carrier activity ;GO:0020037 F:heme binding ;GO:0016705 F:oxidoreductase activity, acting on paired donors, with incorporation or reduction of molecular oxygen ;GO:0010012 F:steroid 22-alpha hydroxylase activity ;GO:0016132 P:brassinosteroid biosynthetic process ;GO:0009867 P:jasmonic acid mediated signal…	PF00067 ;
Locus_11058_Transcript_1/2_Confidence_1.000_Length_1123	1123	QORH_ARATH	329	66.37	226	75	1	246	920	103	328	5e-90	307	Full=Putative quinone-oxidoreductase homolog, chloroplastic;		Arabidopsis thaliana (Mouse-ear cress).	GO:0009706 C:chloroplast inner membrane ;GO:0009535 C:chloroplast thylakoid membrane ;GO:0005886 C:plasma membrane ;GO:0005773 C:vacuole ;GO:0000166 F:nucleotide binding ;GO:0016491 F:oxidoreductase activity ;GO:0008270 F:zinc ion binding ;	PF08240 ;PF00107 ;
Locus_11058_Transcript_2/2_Confidence_1.000_Length_930	930	QORH_ARATH	329	65.7	242	82	1	5	727	87	328	7e-88	320	Full=Putative quinone-oxidoreductase homolog, chloroplastic;		Arabidopsis thaliana (Mouse-ear cress).	GO:0009706 C:chloroplast inner membrane ;GO:0009535 C:chloroplast thylakoid membrane ;GO:0005886 C:plasma membrane ;GO:0005773 C:vacuole ;GO:0000166 F:nucleotide binding ;GO:0016491 F:oxidoreductase activity ;GO:0008270 F:zinc ion binding ;	PF08240 ;PF00107 ;
Locus_1105_Transcript_1/1_Confidence_1.000_Length_1209	1209	ROC4_NICSY	315	57.63	321	114	8	1123	206	2	315	4e-84	308	Full=31 kDa ribonucleoprotein, chloroplastic;		Nicotiana sylvestris (Wood tobacco) (South American tobacco).	GO:0009507 C:chloroplast ;GO:0030529 C:ribonucleoprotein complex ;GO:0000166 F:nucleotide binding ;GO:0003723 F:RNA binding ;GO:0006397 P:mRNA processing ;	PF00076 ;
Locus_11060_Transcript_1/3_Confidence_0.667_Length_1510	1510	AL3F1_ARATH	484	52	500	200	3	1507	20	21	484	2e-152	536	Full=Aldehyde dehydrogenase family 3 member F1;		Arabidopsis thaliana (Mouse-ear cress).	GO:0005783 C:endoplasmic reticulum ;GO:0016020 C:membrane ;GO:0004029 F:aldehyde dehydrogenase (NAD) activity ;GO:0004030 F:aldehyde dehydrogenase [NAD(P)+] activity ;GO:0006081 P:cellular aldehyde metabolic process ;	PF00171 ;
Locus_11060_Transcript_2/3_Confidence_0.333_Length_1227	1227	AL3F1_ARATH	484	58.95	363	145	1	1096	20	122	484	2e-127	452	Full=Aldehyde dehydrogenase family 3 member F1;		Arabidopsis thaliana (Mouse-ear cress).	GO:0005783 C:endoplasmic reticulum ;GO:0016020 C:membrane ;GO:0004029 F:aldehyde dehydrogenase (NAD) activity ;GO:0004030 F:aldehyde dehydrogenase [NAD(P)+] activity ;GO:0006081 P:cellular aldehyde metabolic process ;	PF00171 ;
Locus_11060_Transcript_3/3_Confidence_0.667_Length_1402	1402	AL3F1_ARATH	484	55.6	464	202	1	1399	20	21	484	2e-157	551	Full=Aldehyde dehydrogenase family 3 member F1;		Arabidopsis thaliana (Mouse-ear cress).	GO:0005783 C:endoplasmic reticulum ;GO:0016020 C:membrane ;GO:0004029 F:aldehyde dehydrogenase (NAD) activity ;GO:0004030 F:aldehyde dehydrogenase [NAD(P)+] activity ;GO:0006081 P:cellular aldehyde metabolic process ;	PF00171 ;
Locus_11063_Transcript_1/3_Confidence_0.667_Length_581	581	Y5564_ARATH	408	72.55	102	28	0	579	274	160	261	4e-55	157	Full=Probable receptor-like protein kinase At5g56460;		Arabidopsis thaliana (Mouse-ear cress).	GO:0005886 C:plasma membrane ;GO:0009506 C:plasmodesma ;GO:0005524 F:ATP binding ;GO:0004674 F:protein serine/threonine kinase activity ;	PF07714 ;
Locus_11063_Transcript_2/3_Confidence_0.667_Length_769	769	Y5102_ARATH	410	74.1	139	36	0	418	2	167	305	2e-57	218	Full=Serine/threonine-protein kinase At5g01020;		Arabidopsis thaliana (Mouse-ear cress).	GO:0005886 C:plasma membrane ;GO:0005524 F:ATP binding ;GO:0004674 F:protein serine/threonine kinase activity ;	PF00069 ;
Locus_11063_Transcript_3/3_Confidence_0.667_Length_471	471	Y5102_ARATH	410	72.44	156	43	0	469	2	150	305	2e-63	237	Full=Serine/threonine-protein kinase At5g01020;		Arabidopsis thaliana (Mouse-ear cress).	GO:0005886 C:plasma membrane ;GO:0005524 F:ATP binding ;GO:0004674 F:protein serine/threonine kinase activity ;	PF00069 ;
Locus_11071_Transcript_1/1_Confidence_1.000_Length_452	452	OEP80_ORYSJ	665	82	150	27	0	1	450	122	271	3e-70	259	Full=Outer envelope protein of 80 kDa;		Oryza sativa subsp. japonica (Rice).	GO:0009707 C:chloroplast outer membrane ;	PF01103 ;PF07244 ;
Locus_11075_Transcript_1/1_Confidence_1.000_Length_968	968	RAA1F_ARATH	217	85.12	215	32	0	854	210	3	217	1e-104	376	Full=Ras-related protein RABA1f;		Arabidopsis thaliana (Mouse-ear cress).	GO:0005886 C:plasma membrane ;GO:0005525 F:GTP binding ;GO:0015031 P:protein transport ;GO:0007264 P:small GTPase mediated signal transduction ;	PF00071 ;
Locus_11079_Transcript_1/1_Confidence_1.000_Length_612	612	NEP2_NEPGR	438	41.18	119	68	2	246	602	94	210	2e-26	115	Full=Aspartic proteinase nepenthesin-2;	Full=Nepenthesin-II;	Nepenthes gracilis (Slender pitcher plant).	GO:0005576 C:extracellular region ;GO:0004190 F:aspartic-type endopeptidase activity ;GO:0006508 P:proteolysis ;	PF00026 ;
Locus_11080_Transcript_1/1_Confidence_1.000_Length_849	849	ICR3_ARATH	564	31.3	345	166	6	848	27	220	564	1e-32	137	Full=Interactor of constitutive active ROPs 3;		Arabidopsis thaliana (Mouse-ear cress).	GO:0005886 C:plasma membrane ;
Locus_11081_Transcript_1/1_Confidence_1.000_Length_908	908	BH121_ARATH	337	44.74	266	109	7	799	11	48	278	4e-51	198	Full=Transcription factor bHLH121;	Full=bHLH transcription factor bHLH121;	Arabidopsis thaliana (Mouse-ear cress).	GO:0005634 C:nucleus ;GO:0003677 F:DNA binding ;GO:0006355 P:regulation of transcription, DNA-dependent ;GO:0006351 P:transcription, DNA-dependent ;	PF00010 ;
Locus_11083_Transcript_2/3_Confidence_0.714_Length_3402	3402	PPR40_ARATH	517	44.09	508	283	1	2777	1257	9	516	6e-128	455	Full=Pentatricopeptide repeat-containing protein At1g13040, mitochondrial;		Arabidopsis thaliana (Mouse-ear cress).	GO:0005739 C:mitochondrion ;GO:0005774 C:vacuolar membrane ;GO:0005488 F:binding ;	PF01535 ;
Locus_11083_Transcript_3/3_Confidence_0.714_Length_3244	3244	PPR40_ARATH	517	44.09	508	283	1	2619	1099	9	516	6e-128	455	Full=Pentatricopeptide repeat-containing protein At1g13040, mitochondrial;		Arabidopsis thaliana (Mouse-ear cress).	GO:0005739 C:mitochondrion ;GO:0005774 C:vacuolar membrane ;GO:0005488 F:binding ;	PF01535 ;
Locus_11084_Transcript_1/1_Confidence_1.000_Length_1023	1023	UKL1_ARATH	486	85.25	339	50	0	3	1019	52	390	7e-171	596	Full=Uridine kinase-like protein 1, chloroplastic;		Arabidopsis thaliana (Mouse-ear cress).	GO:0009507 C:chloroplast ;GO:0005829 C:cytosol ;GO:0005524 F:ATP binding ;GO:0005525 F:GTP binding ;GO:0016773 F:phosphotransferase activity, alcohol group as acceptor ;GO:0004845 F:uracil phosphoribosyltransferase activity ;GO:0004849 F:uridine kinase activity ;	PF00156 ;PF00485 ;
Locus_11088_Transcript_1/2_Confidence_1.000_Length_426	426	Y5064_ARATH	548	88.8	125	14	0	424	50	115	239	7e-59	222	Full=CBS domain-containing protein CBSCBSPB5;		Arabidopsis thaliana (Mouse-ear cress).	GO:0016021 C:integral to membrane ;GO:0003824 F:catalytic activity ;	PF00571 ;PF00564 ;
Locus_11088_Transcript_2/2_Confidence_1.000_Length_422	422	Y5349_ARATH	543	82.86	140	24	0	420	1	107	246	2e-61	230	Full=CBS domain-containing protein CBSCBSPB1;		Arabidopsis thaliana (Mouse-ear cress).	GO:0016021 C:integral to membrane ;GO:0003824 F:catalytic activity ;	PF00571 ;PF00564 ;
Locus_11089_Transcript_1/1_Confidence_1.000_Length_282	282	Y5064_ARATH	548	82.02	89	16	0	14	280	48	136	9e-36	144	Full=CBS domain-containing protein CBSCBSPB5;		Arabidopsis thaliana (Mouse-ear cress).	GO:0016021 C:integral to membrane ;GO:0003824 F:catalytic activity ;	PF00571 ;PF00564 ;
Locus_1108_Transcript_1/3_Confidence_0.667_Length_2470	2470	PAS1_ARATH	635	74.71	518	131	0	304	1857	14	531	0	813	Full=Peptidyl-prolyl isomerase PASTICCINO1;	Full=Rotamase;	Arabidopsis thaliana (Mouse-ear cress).	GO:0005829 C:cytosol ;GO:0005783 C:endoplasmic reticulum ;GO:0016021 C:integral to membrane ;GO:0003755 F:peptidyl-prolyl cis-trans isomerase activity ;GO:0005515 F:protein binding ;GO:0009734 P:auxin mediated signaling pathway ;GO:0030154 P:cell differentiation ;GO:0009736 P:cytokinin mediated signaling pathway ;GO:0009880 P:embryonic pattern specification ;GO:0030010 P:establishment of cell pol…	PF00254 ;
Locus_1108_Transcript_2/3_Confidence_0.667_Length_2318	2318	PAS1_ARATH	635	70.56	591	161	2	304	2067	14	594	0	863	Full=Peptidyl-prolyl isomerase PASTICCINO1;	Full=Rotamase;	Arabidopsis thaliana (Mouse-ear cress).	GO:0005829 C:cytosol ;GO:0005783 C:endoplasmic reticulum ;GO:0016021 C:integral to membrane ;GO:0003755 F:peptidyl-prolyl cis-trans isomerase activity ;GO:0005515 F:protein binding ;GO:0009734 P:auxin mediated signaling pathway ;GO:0030154 P:cell differentiation ;GO:0009736 P:cytokinin mediated signaling pathway ;GO:0009880 P:embryonic pattern specification ;GO:0030010 P:establishment of cell pol…	PF00254 ;
Locus_1108_Transcript_3/3_Confidence_0.667_Length_2409	2409	PAS1_ARATH	635	68.28	618	182	3	304	2145	14	621	0	864	Full=Peptidyl-prolyl isomerase PASTICCINO1;	Full=Rotamase;	Arabidopsis thaliana (Mouse-ear cress).	GO:0005829 C:cytosol ;GO:0005783 C:endoplasmic reticulum ;GO:0016021 C:integral to membrane ;GO:0003755 F:peptidyl-prolyl cis-trans isomerase activity ;GO:0005515 F:protein binding ;GO:0009734 P:auxin mediated signaling pathway ;GO:0030154 P:cell differentiation ;GO:0009736 P:cytokinin mediated signaling pathway ;GO:0009880 P:embryonic pattern specification ;GO:0030010 P:establishment of cell pol…	PF00254 ;
Locus_11091_Transcript_1/4_Confidence_0.250_Length_412	412	Y5343_ARATH	1038	62.5	136	50	1	6	410	190	325	7e-44	172	Full=Probable LRR receptor-like serine/threonine-protein kinase At1g53430;		Arabidopsis thaliana (Mouse-ear cress).	GO:0016021 C:integral to membrane ;GO:0005886 C:plasma membrane ;GO:0005524 F:ATP binding ;GO:0004674 F:protein serine/threonine kinase activity ;GO:0004872 F:receptor activity ;	PF00560 ;PF11721 ;PF07714 ;
Locus_11091_Transcript_2/4_Confidence_0.625_Length_1114	1114	Y5343_ARATH	1038	49.68	314	153	5	183	1112	13	325	5e-78	288	Full=Probable LRR receptor-like serine/threonine-protein kinase At1g53430;		Arabidopsis thaliana (Mouse-ear cress).	GO:0016021 C:integral to membrane ;GO:0005886 C:plasma membrane ;GO:0005524 F:ATP binding ;GO:0004674 F:protein serine/threonine kinase activity ;GO:0004872 F:receptor activity ;	PF00560 ;PF11721 ;PF07714 ;
Locus_11091_Transcript_3/4_Confidence_0.375_Length_1021	1021	Y5343_ARATH	1038	48.48	328	143	4	78	1019	10	325	3e-78	288	Full=Probable LRR receptor-like serine/threonine-protein kinase At1g53430;		Arabidopsis thaliana (Mouse-ear cress).	GO:0016021 C:integral to membrane ;GO:0005886 C:plasma membrane ;GO:0005524 F:ATP binding ;GO:0004674 F:protein serine/threonine kinase activity ;GO:0004872 F:receptor activity ;	PF00560 ;PF11721 ;PF07714 ;
Locus_11091_Transcript_4/4_Confidence_0.625_Length_1117	1117	Y5343_ARATH	1038	49.23	325	139	4	183	1115	13	325	2e-79	293	Full=Probable LRR receptor-like serine/threonine-protein kinase At1g53430;		Arabidopsis thaliana (Mouse-ear cress).	GO:0016021 C:integral to membrane ;GO:0005886 C:plasma membrane ;GO:0005524 F:ATP binding ;GO:0004674 F:protein serine/threonine kinase activity ;GO:0004872 F:receptor activity ;	PF00560 ;PF11721 ;PF07714 ;
Locus_11092_Transcript_1/1_Confidence_1.000_Length_952	952	XTH23_ARATH	286	69.06	278	69	2	53	835	9	286	1e-112	402	Full=Probable xyloglucan endotransglucosylase/hydrolase protein 23;		Arabidopsis thaliana (Mouse-ear cress).	GO:0048046 C:apoplast ;GO:0005618 C:cell wall ;GO:0004553 F:hydrolase activity, hydrolyzing O-glycosyl compounds ;GO:0016762 F:xyloglucan:xyloglucosyl transferase activity ;GO:0007047 P:cellular cell wall organization ;GO:0006073 P:cellular glucan metabolic process ;	PF00722 ;PF06955 ;
Locus_11095_Transcript_1/1_Confidence_1.000_Length_958	958	BURPC_ORYSJ	627	58.31	319	123	4	2	955	154	463	2e-103	372	Full=BURP domain-containing protein 12;		Oryza sativa subsp. japonica (Rice).		PF03181 ;
Locus_11098_Transcript_1/1_Confidence_1.000_Length_2435	2435	FRS5_ARATH	788	34.43	607	386	8	553	2349	73	675	1e-99	361	Full=Protein FAR1-RELATED SEQUENCE 5;		Arabidopsis thaliana (Mouse-ear cress).	GO:0005634 C:nucleus ;GO:0008270 F:zinc ion binding ;	PF03101 ;PF10551 ;PF04434 ;
Locus_110_Transcript_1/2_Confidence_1.000_Length_3326	3326	PSAA_PHAAO	750	98	750	15	0	3149	900	1	750	0	1534	Full=Photosystem I P700 chlorophyll a apoprotein A1;	Full=PsaA;	Phalaenopsis aphrodite subsp. formosana (Moth orchid).	GO:0009535 C:chloroplast thylakoid membrane ;GO:0016021 C:integral to membrane ;GO:0009522 C:photosystem I ;GO:0051539 F:4 iron, 4 sulfur cluster binding ;GO:0016168 F:chlorophyll binding ;GO:0046872 F:metal ion binding ;GO:0016491 F:oxidoreductase activity ;GO:0022900 P:electron transport chain ;GO:0015979 P:photosynthesis ;GO:0018298 P:protein-chromophore linkage ;GO:0006810 P:transport ;	PF00223 ;
Locus_110_Transcript_2/2_Confidence_1.000_Length_2985	2985	PSAB_GOSHI	734	77.45	736	142	9	2715	553	8	734	0	1142	Full=Photosystem I P700 chlorophyll a apoprotein A2;	Full=PsaB;	Gossypium hirsutum (Upland cotton) (Gossypium mexicanum).	GO:0009535 C:chloroplast thylakoid membrane ;GO:0016021 C:integral to membrane ;GO:0009522 C:photosystem I ;GO:0051539 F:4 iron, 4 sulfur cluster binding ;GO:0016168 F:chlorophyll binding ;GO:0046872 F:metal ion binding ;GO:0016491 F:oxidoreductase activity ;GO:0022900 P:electron transport chain ;GO:0015979 P:photosynthesis ;GO:0018298 P:protein-chromophore linkage ;GO:0006810 P:transport ;	PF00223 ;
Locus_11101_Transcript_1/1_Confidence_1.000_Length_656	656	IAA27_ARATH	305	45.73	199	76	8	520	2	8	200	7e-30	127	Full=Auxin-responsive protein IAA27;	Full=Phytochrome-associated protein 2;	Arabidopsis thaliana (Mouse-ear cress).	GO:0005634 C:nucleus ;GO:0046983 F:protein dimerization activity ;GO:0009734 P:auxin mediated signaling pathway ;GO:0006355 P:regulation of transcription, DNA-dependent ;GO:0006351 P:transcription, DNA-dependent ;	PF02309 ;
Locus_11102_Transcript_1/1_Confidence_1.000_Length_3227	3227	AFC3_ARATH	400	30.87	366	190	5	653	1681	70	395	5e-43	173	Full=Serine/threonine-protein kinase AFC3;		Arabidopsis thaliana (Mouse-ear cress).	GO:0005524 F:ATP binding ;GO:0004674 F:protein serine/threonine kinase activity ;GO:0004712 F:protein serine/threonine/tyrosine kinase activity ;GO:0046777 P:protein autophosphorylation ;	PF00069 ;
Locus_11108_Transcript_1/2_Confidence_1.000_Length_574	574	HY5_ARATH	168	71.88	160	40	1	106	570	1	160	6e-58	219	Full=Transcription factor HY5;	Full=bZIP transcription factor 56;	Arabidopsis thaliana (Mouse-ear cress).	GO:0005634 C:nucleus ;GO:0003690 F:double-stranded DNA binding ;GO:0046983 F:protein dimerization activity ;GO:0043565 F:sequence-specific DNA binding ;GO:0003700 F:sequence-specific DNA binding transcription factor activity ;GO:0009740 P:gibberellic acid mediated signaling pathway ;GO:0031539 P:positive regulation of anthocyanin metabolic process ;GO:0042753 P:positive regulation of circadian rh…	PF00170 ;
Locus_11108_Transcript_2/2_Confidence_1.000_Length_680	680	HY5_ARATH	168	72.11	147	36	1	106	531	1	147	8e-53	203	Full=Transcription factor HY5;	Full=bZIP transcription factor 56;	Arabidopsis thaliana (Mouse-ear cress).	GO:0005634 C:nucleus ;GO:0003690 F:double-stranded DNA binding ;GO:0046983 F:protein dimerization activity ;GO:0043565 F:sequence-specific DNA binding ;GO:0003700 F:sequence-specific DNA binding transcription factor activity ;GO:0009740 P:gibberellic acid mediated signaling pathway ;GO:0031539 P:positive regulation of anthocyanin metabolic process ;GO:0042753 P:positive regulation of circadian rh…	PF00170 ;
Locus_1110_Transcript_1/4_Confidence_0.727_Length_1278	1278	AKRC9_ARATH	315	70.51	234	67	2	3	701	58	290	8e-100	345	Full=Aldo-keto reductase family 4 member C9;		Arabidopsis thaliana (Mouse-ear cress).	GO:0009507 C:chloroplast ;GO:0008106 F:alcohol dehydrogenase (NADP+) activity ;GO:0070401 F:NADP+ binding ;GO:0016229 F:steroid dehydrogenase activity ;GO:0009409 P:response to cold ;GO:0009651 P:response to salt stress ;GO:0009636 P:response to toxin ;GO:0009414 P:response to water deprivation ;	PF00248 ;
Locus_1110_Transcript_2/4_Confidence_0.727_Length_1277	1277	AKRC9_ARATH	315	63.41	287	74	4	3	857	58	315	5e-100	361	Full=Aldo-keto reductase family 4 member C9;		Arabidopsis thaliana (Mouse-ear cress).	GO:0009507 C:chloroplast ;GO:0008106 F:alcohol dehydrogenase (NADP+) activity ;GO:0070401 F:NADP+ binding ;GO:0016229 F:steroid dehydrogenase activity ;GO:0009409 P:response to cold ;GO:0009651 P:response to salt stress ;GO:0009636 P:response to toxin ;GO:0009414 P:response to water deprivation ;	PF00248 ;
Locus_1110_Transcript_3/4_Confidence_0.727_Length_1742	1742	AKRC9_ARATH	315	71.08	204	56	3	717	1322	113	315	4e-81	299	Full=Aldo-keto reductase family 4 member C9;		Arabidopsis thaliana (Mouse-ear cress).	GO:0009507 C:chloroplast ;GO:0008106 F:alcohol dehydrogenase (NADP+) activity ;GO:0070401 F:NADP+ binding ;GO:0016229 F:steroid dehydrogenase activity ;GO:0009409 P:response to cold ;GO:0009651 P:response to salt stress ;GO:0009636 P:response to toxin ;GO:0009414 P:response to water deprivation ;	PF00248 ;
Locus_1110_Transcript_4/4_Confidence_0.727_Length_1193	1193	AKRC9_ARATH	315	70.27	259	74	3	3	773	58	315	1e-104	376	Full=Aldo-keto reductase family 4 member C9;		Arabidopsis thaliana (Mouse-ear cress).	GO:0009507 C:chloroplast ;GO:0008106 F:alcohol dehydrogenase (NADP+) activity ;GO:0070401 F:NADP+ binding ;GO:0016229 F:steroid dehydrogenase activity ;GO:0009409 P:response to cold ;GO:0009651 P:response to salt stress ;GO:0009636 P:response to toxin ;GO:0009414 P:response to water deprivation ;	PF00248 ;
Locus_11117_Transcript_1/1_Confidence_1.000_Length_227	227	CBSX6_ARATH	425	70.83	48	14	0	146	3	1	48	4e-13	69.7	Full=CBS domain-containing protein CBSX6;		Arabidopsis thaliana (Mouse-ear cress).	GO:0016021 C:integral to membrane ;GO:0005774 C:vacuolar membrane ;	PF00571 ;
Locus_11118_Transcript_1/1_Confidence_1.000_Length_238	238	DNAJ1_ARATH	408	44.87	78	43	0	3	236	246	323	6e-13	68.9	Full=Chaperone protein dnaJ 1, mitochondrial;		Arabidopsis thaliana (Mouse-ear cress).	GO:0005739 C:mitochondrion ;GO:0005524 F:ATP binding ;GO:0031072 F:heat shock protein binding ;GO:0003676 F:nucleic acid binding ;GO:0051082 F:unfolded protein binding ;GO:0008270 F:zinc ion binding ;GO:0006457 P:protein folding ;GO:0009408 P:response to heat ;	PF00226 ;PF01556 ;PF00684 ;
Locus_11119_Transcript_1/1_Confidence_1.000_Length_624	624	Y4837_ARATH	606	36.04	111	61	3	141	455	497	603	5e-08	54.3	Full=KH domain-containing protein At4g18375;		Arabidopsis thaliana (Mouse-ear cress).	GO:0005634 C:nucleus ;GO:0003723 F:RNA binding ;	PF00013 ;
Locus_1111_Transcript_1/1_Confidence_1.000_Length_1261	1261	ATPD_RHDSA	180	30.91	110	73	1	527	856	72	178	1e-07	54.7	Full=ATP synthase subunit delta, chloroplastic;	Full=F-type ATPase subunit delta;	Rhodomonas salina (Cryptomonas salina).	GO:0009535 C:chloroplast thylakoid membrane ;GO:0005886 C:plasma membrane ;GO:0045261 C:proton-transporting ATP synthase complex, catalytic core F(1) ;GO:0046933 F:hydrogen ion transporting ATP synthase activity, rotational mechanism ;GO:0015986 P:ATP synthesis coupled proton transport ;	PF00213 ;
Locus_11121_Transcript_1/3_Confidence_0.400_Length_764	764	TLOV1_ARATH	399	53.74	214	98	1	763	125	50	263	2e-56	215	Full=Protein TWIN LOV 1;		Arabidopsis thaliana (Mouse-ear cress).	GO:0009881 F:photoreceptor activity ;GO:0000155 F:two-component sensor activity ;GO:0018298 P:protein-chromophore linkage ;GO:0006355 P:regulation of transcription, DNA-dependent ;	PF00989 ;
Locus_11121_Transcript_2/3_Confidence_0.600_Length_896	896	TLOV1_ARATH	399	55.08	236	105	1	895	191	50	285	7e-66	247	Full=Protein TWIN LOV 1;		Arabidopsis thaliana (Mouse-ear cress).	GO:0009881 F:photoreceptor activity ;GO:0000155 F:two-component sensor activity ;GO:0018298 P:protein-chromophore linkage ;GO:0006355 P:regulation of transcription, DNA-dependent ;	PF00989 ;
Locus_11121_Transcript_3/3_Confidence_0.600_Length_1276	1276	TLOV1_ARATH	399	55.23	344	150	3	1275	256	50	393	3e-98	355	Full=Protein TWIN LOV 1;		Arabidopsis thaliana (Mouse-ear cress).	GO:0009881 F:photoreceptor activity ;GO:0000155 F:two-component sensor activity ;GO:0018298 P:protein-chromophore linkage ;GO:0006355 P:regulation of transcription, DNA-dependent ;	PF00989 ;
Locus_11124_Transcript_1/4_Confidence_0.625_Length_2012	2012	HDA15_ARATH	552	64.47	456	158	3	1417	62	52	507	5e-167	584	Full=Histone deacetylase 15;		Arabidopsis thaliana (Mouse-ear cress).	GO:0005634 C:nucleus ;GO:0034739 F:histone deacetylase activity (H3-K16 specific) ;GO:0032041 F:NAD-dependent histone deacetylase activity (H3-K14 specific) ;GO:0046969 F:NAD-dependent histone deacetylase activity (H3-K9 specific) ;GO:0046970 F:NAD-dependent histone deacetylase activity (H4-K16 specific) ;GO:0008270 F:zinc ion binding ;GO:0009294 P:DNA mediated transformation ;GO:0006355 P:regula…	PF00850 ;
Locus_11124_Transcript_2/4_Confidence_0.625_Length_1941	1941	HDA15_ARATH	552	59.08	523	197	6	1538	3	14	530	5e-169	591	Full=Histone deacetylase 15;		Arabidopsis thaliana (Mouse-ear cress).	GO:0005634 C:nucleus ;GO:0034739 F:histone deacetylase activity (H3-K16 specific) ;GO:0032041 F:NAD-dependent histone deacetylase activity (H3-K14 specific) ;GO:0046969 F:NAD-dependent histone deacetylase activity (H3-K9 specific) ;GO:0046970 F:NAD-dependent histone deacetylase activity (H4-K16 specific) ;GO:0008270 F:zinc ion binding ;GO:0009294 P:DNA mediated transformation ;GO:0006355 P:regula…	PF00850 ;
Locus_11124_Transcript_4/4_Confidence_0.625_Length_2022	2022	HDA15_ARATH	552	62.42	479	176	3	1427	3	52	530	1e-168	590	Full=Histone deacetylase 15;		Arabidopsis thaliana (Mouse-ear cress).	GO:0005634 C:nucleus ;GO:0034739 F:histone deacetylase activity (H3-K16 specific) ;GO:0032041 F:NAD-dependent histone deacetylase activity (H3-K14 specific) ;GO:0046969 F:NAD-dependent histone deacetylase activity (H3-K9 specific) ;GO:0046970 F:NAD-dependent histone deacetylase activity (H4-K16 specific) ;GO:0008270 F:zinc ion binding ;GO:0009294 P:DNA mediated transformation ;GO:0006355 P:regula…	PF00850 ;
Locus_11127_Transcript_1/2_Confidence_1.000_Length_1022	1022	MCMBP_ARATH	589	41.58	190	57	2	196	762	453	589	1e-32	137	Full=Mini-chromosome maintenance complex-binding protein;	Full=Protein E2F TARGET GENE 1;	Arabidopsis thaliana (Mouse-ear cress).	GO:0009941 C:chloroplast envelope ;GO:0042555 C:MCM complex ;GO:0043601 C:nuclear replisome ;GO:0005515 F:protein binding ;GO:0051301 P:cell division ;GO:0006260 P:DNA replication ;GO:0007067 P:mitosis ;GO:0006301 P:postreplication repair ;GO:0007062 P:sister chromatid cohesion ;	PF09739 ;
Locus_11128_Transcript_1/1_Confidence_1.000_Length_664	664	POED2_ORYSJ	353	31.58	114	69	3	232	555	242	352	5e-11	64.3	Full=Probable polyprenol reductase 2;		Oryza sativa subsp. japonica (Rice).	GO:0005789 C:endoplasmic reticulum membrane ;GO:0016021 C:integral to membrane ;GO:0016627 F:oxidoreductase activity, acting on the CH-CH group of donors ;GO:0006629 P:lipid metabolic process ;	PF02544 ;
Locus_11132_Transcript_1/3_Confidence_0.600_Length_672	672	YCF45_PORPU	565	60.92	174	67	1	596	78	156	329	2e-59	225	Full=Uncharacterized protein ycf45;	Full=ORF565;	Porphyra purpurea.	GO:0009507 C:chloroplast ;GO:0005524 F:ATP binding ;GO:0003676 F:nucleic acid binding ;GO:0017111 F:nucleoside-triphosphatase activity ;	PF00004 ;PF01424 ;
Locus_11132_Transcript_2/3_Confidence_0.600_Length_438	438	YCF45_PORPU	565	75	96	24	0	437	150	156	251	2e-38	154	Full=Uncharacterized protein ycf45;	Full=ORF565;	Porphyra purpurea.	GO:0009507 C:chloroplast ;GO:0005524 F:ATP binding ;GO:0003676 F:nucleic acid binding ;GO:0017111 F:nucleoside-triphosphatase activity ;	PF00004 ;PF01424 ;
Locus_11132_Transcript_3/3_Confidence_0.600_Length_597	597	YCF45_PORPU	565	60.92	174	67	1	596	78	156	329	2e-59	225	Full=Uncharacterized protein ycf45;	Full=ORF565;	Porphyra purpurea.	GO:0009507 C:chloroplast ;GO:0005524 F:ATP binding ;GO:0003676 F:nucleic acid binding ;GO:0017111 F:nucleoside-triphosphatase activity ;	PF00004 ;PF01424 ;
Locus_11133_Transcript_1/1_Confidence_1.000_Length_529	529	FKBP3_ARATH	208	84.35	115	18	0	527	183	92	206	1e-56	215	Full=FKBP-type peptidyl-prolyl cis-trans isomerase 3, chloroplastic;	Full=Rotamase;	Arabidopsis thaliana (Mouse-ear cress).	GO:0009543 C:chloroplast thylakoid lumen ;GO:0003755 F:peptidyl-prolyl cis-trans isomerase activity ;GO:0005515 F:protein binding ;GO:0006457 P:protein folding ;	PF00254 ;
Locus_11134_Transcript_1/2_Confidence_1.000_Length_1094	1094	C94A1_VICSA	514	40.67	359	188	9	66	1094	16	365	5e-70	261	Full=Cytochrome P450 94A1;	Full=P450-dependent fatty acid omega-hydroxylase;	Vicia sativa (Spring vetch) (Tare).	GO:0005789 C:endoplasmic reticulum membrane ;GO:0016021 C:integral to membrane ;GO:0009055 F:electron carrier activity ;GO:0020037 F:heme binding ;GO:0004497 F:monooxygenase activity ;GO:0016705 F:oxidoreductase activity, acting on paired donors, with incorporation or reduction of molecular oxygen ;	PF00067 ;
Locus_11134_Transcript_2/2_Confidence_1.000_Length_1016	1016	C94A1_VICSA	514	40.86	350	186	8	3	1016	25	365	1e-69	259	Full=Cytochrome P450 94A1;	Full=P450-dependent fatty acid omega-hydroxylase;	Vicia sativa (Spring vetch) (Tare).	GO:0005789 C:endoplasmic reticulum membrane ;GO:0016021 C:integral to membrane ;GO:0009055 F:electron carrier activity ;GO:0020037 F:heme binding ;GO:0004497 F:monooxygenase activity ;GO:0016705 F:oxidoreductase activity, acting on paired donors, with incorporation or reduction of molecular oxygen ;	PF00067 ;
Locus_11137_Transcript_1/1_Confidence_1.000_Length_1376	1376	MGDG3_ORYSJ	508	83.64	379	62	0	3	1139	117	495	0	667	Full=Probable monogalactosyldiacylglycerol synthase 3, chloroplastic;		Oryza sativa subsp. japonica (Rice).	GO:0046509 F:1,2-diacylglycerol 3-beta-galactosyltransferase activity ;GO:0030246 F:carbohydrate binding ;GO:0009247 P:glycolipid biosynthetic process ;GO:0030259 P:lipid glycosylation ;	PF04101 ;PF06925 ;
Locus_11139_Transcript_1/1_Confidence_1.000_Length_2962	2962	AKH1_MAIZE	920	81.84	870	151	2	140	2749	58	920	0	1405	Full=Bifunctional aspartokinase/homoserine dehydrogenase 1, chloroplastic;		Zea mays (Maize).	GO:0009507 C:chloroplast ;GO:0016597 F:amino acid binding ;GO:0004072 F:aspartate kinase activity ;GO:0005524 F:ATP binding ;GO:0004412 F:homoserine dehydrogenase activity ;GO:0050661 F:NADP binding ;GO:0009086 P:methionine biosynthetic process ;	PF00696 ;PF01842 ;PF00742 ;PF03447 ;
Locus_11143_Transcript_1/1_Confidence_1.000_Length_341	341	PP354_ARATH	632	53.15	111	51	1	331	2	256	366	8e-31	128	Full=Pentatricopeptide repeat-containing protein At4g37380, chloroplastic;		Arabidopsis thaliana (Mouse-ear cress).	GO:0009507 C:chloroplast ;GO:0005488 F:binding ;	PF01535 ;
Locus_11145_Transcript_1/3_Confidence_0.429_Length_372	372	TRL12_ORYSJ	279	58.43	89	29	2	47	289	191	279	7e-20	92	Full=Thioredoxin-like 1-2, chloroplastic;	Full=Lilium-type thioredoxin 1-2;	Oryza sativa subsp. japonica (Rice).	GO:0009055 F:electron carrier activity ;GO:0015035 F:protein disulfide oxidoreductase activity ;GO:0045454 P:cell redox homeostasis ;GO:0022900 P:electron transport chain ;GO:0006662 P:glycerol ether metabolic process ;GO:0006810 P:transport ;	PF00085 ;
Locus_11145_Transcript_2/3_Confidence_0.571_Length_1064	1064	TRL12_ORYSJ	279	67.97	231	65	3	313	981	50	279	2e-83	305	Full=Thioredoxin-like 1-2, chloroplastic;	Full=Lilium-type thioredoxin 1-2;	Oryza sativa subsp. japonica (Rice).	GO:0009055 F:electron carrier activity ;GO:0015035 F:protein disulfide oxidoreductase activity ;GO:0045454 P:cell redox homeostasis ;GO:0022900 P:electron transport chain ;GO:0006662 P:glycerol ether metabolic process ;GO:0006810 P:transport ;	PF00085 ;
Locus_11145_Transcript_3/3_Confidence_0.571_Length_1370	1370	TRL12_ORYSJ	279	66.87	166	49	2	313	810	50	209	2e-57	220	Full=Thioredoxin-like 1-2, chloroplastic;	Full=Lilium-type thioredoxin 1-2;	Oryza sativa subsp. japonica (Rice).	GO:0009055 F:electron carrier activity ;GO:0015035 F:protein disulfide oxidoreductase activity ;GO:0045454 P:cell redox homeostasis ;GO:0022900 P:electron transport chain ;GO:0006662 P:glycerol ether metabolic process ;GO:0006810 P:transport ;	PF00085 ;
Locus_11146_Transcript_2/2_Confidence_1.000_Length_2212	2212	ATX2_ARATH	1083	33.33	384	209	12	918	1970	690	1059	5e-47	186	Full=Histone-lysine N-methyltransferase ATX2;	Full=Trithorax-homolog protein 2;	Arabidopsis thaliana (Mouse-ear cress).	GO:0005634 C:nucleus ;GO:0003677 F:DNA binding ;GO:0042800 F:histone methyltransferase activity (H3-K4 specific) ;GO:0008270 F:zinc ion binding ;GO:0006355 P:regulation of transcription, DNA-dependent ;	PF05965 ;PF05964 ;PF00855 ;PF00856 ;
Locus_11150_Transcript_1/1_Confidence_1.000_Length_1002	1002	CAPZA_ARATH	308	64.16	293	96	1	1	879	25	308	1e-113	406	Full=F-actin-capping protein subunit alpha;	Full=CapZ alpha;	Arabidopsis thaliana (Mouse-ear cress).	GO:0008290 C:F-actin capping protein complex ;GO:0005634 C:nucleus ;GO:0003779 F:actin binding ;GO:0030036 P:actin cytoskeleton organization ;GO:0051693 P:actin filament capping ;	PF01267 ;
Locus_11151_Transcript_1/1_Confidence_1.000_Length_435	435	HSP23_MAIZE	154	65.29	121	39	3	75	434	1	119	1e-38	155	Full=17.0 kDa class II heat shock protein;	Full=HSP 18;	Zea mays (Maize).	GO:0005737 C:cytoplasm ;	PF00011 ;
Locus_11156_Transcript_1/3_Confidence_0.714_Length_1700	1700	TBB3_ORYSJ	446	97.06	442	13	0	99	1424	1	442	0	884	Full=Tubulin beta-3 chain;	Full=Beta-3-tubulin;	Oryza sativa subsp. japonica (Rice).	GO:0005874 C:microtubule ;GO:0005525 F:GTP binding ;GO:0003924 F:GTPase activity ;GO:0005198 F:structural molecule activity ;GO:0007018 P:microtubule-based movement ;GO:0051258 P:protein polymerization ;	PF00091 ;PF03953 ;
Locus_11156_Transcript_2/3_Confidence_0.429_Length_1647	1647	TBB5_GOSHI	445	96.85	444	14	0	71	1402	1	444	0	890	Full=Tubulin beta-5 chain;	Full=Beta-5-tubulin;	Gossypium hirsutum (Upland cotton) (Gossypium mexicanum).	GO:0005737 C:cytoplasm ;GO:0005874 C:microtubule ;GO:0005525 F:GTP binding ;GO:0003924 F:GTPase activity ;GO:0005198 F:structural molecule activity ;GO:0007018 P:microtubule-based movement ;GO:0051258 P:protein polymerization ;	PF00091 ;PF03953 ;
Locus_11156_Transcript_3/3_Confidence_0.714_Length_1672	1672	TBB3_ORYSJ	446	97.06	442	13	0	71	1396	1	442	0	884	Full=Tubulin beta-3 chain;	Full=Beta-3-tubulin;	Oryza sativa subsp. japonica (Rice).	GO:0005874 C:microtubule ;GO:0005525 F:GTP binding ;GO:0003924 F:GTPase activity ;GO:0005198 F:structural molecule activity ;GO:0007018 P:microtubule-based movement ;GO:0051258 P:protein polymerization ;	PF00091 ;PF03953 ;
Locus_1115_Transcript_1/2_Confidence_1.000_Length_2059	2059	MUT11_CHLRE	370	32.47	194	119	4	1018	1590	47	231	3e-20	97.4	Full=Protein Mut11;	Full=Mut11p;	Chlamydomonas reinhardtii (Chlamydomonas smithii).	GO:0005634 C:nucleus ;	PF00400 ;
Locus_1115_Transcript_2/2_Confidence_1.000_Length_2069	2069	MUT11_CHLRE	370	32.47	194	119	4	1018	1590	47	231	3e-20	97.1	Full=Protein Mut11;	Full=Mut11p;	Chlamydomonas reinhardtii (Chlamydomonas smithii).	GO:0005634 C:nucleus ;	PF00400 ;
Locus_11167_Transcript_1/1_Confidence_1.000_Length_353	353	RL261_ARATH	146	85.59	118	16	1	351	1	16	133	6e-53	201	Full=60S ribosomal protein L26-1;		Arabidopsis thaliana (Mouse-ear cress).	GO:0009507 C:chloroplast ;GO:0022625 C:cytosolic large ribosomal subunit ;GO:0005730 C:nucleolus ;GO:0005886 C:plasma membrane ;GO:0005774 C:vacuolar membrane ;GO:0003735 F:structural constituent of ribosome ;GO:0009409 P:response to cold ;GO:0006412 P:translation ;	PF00467 ;
Locus_1116_Transcript_1/1_Confidence_1.000_Length_2043	2043	PTR2_ARATH	585	70.99	586	168	1	14	1771	1	584	0	874	Full=Peptide transporter PTR2;	Full=Histidine-transporting protein;	Arabidopsis thaliana (Mouse-ear cress).	GO:0016021 C:integral to membrane ;GO:0000325 C:plant-type vacuole ;GO:0005774 C:vacuolar membrane ;GO:0042936 F:dipeptide transporter activity ;GO:0015334 F:high affinity oligopeptide transporter activity ;GO:0042937 F:tripeptide transporter activity ;GO:0015031 P:protein transport ;	PF00854 ;
Locus_11171_Transcript_1/1_Confidence_1.000_Length_1687	1687	RMA1_ARATH	249	34.62	182	99	5	1075	566	44	217	1e-21	101	Full=E3 ubiquitin-protein ligase RMA1;	Full=Protein RING membrane-anchor 1;	Arabidopsis thaliana (Mouse-ear cress).	GO:0005789 C:endoplasmic reticulum membrane ;GO:0016021 C:integral to membrane ;GO:0004842 F:ubiquitin-protein ligase activity ;GO:0008270 F:zinc ion binding ;GO:0032527 P:protein exit from endoplasmic reticulum ;GO:0032940 P:secretion by cell ;GO:0006511 P:ubiquitin-dependent protein catabolic process ;	PF00097 ;
Locus_11172_Transcript_1/1_Confidence_1.000_Length_311	311	NIK3_ARATH	632	60.82	97	38	0	291	1	231	327	2e-30	126	Full=Protein NSP-INTERACTING KINASE 3;	Full=LRR receptor-like serine/threonine-protein kinase NIK3;	Arabidopsis thaliana (Mouse-ear cress).	GO:0016021 C:integral to membrane ;GO:0005886 C:plasma membrane ;GO:0005524 F:ATP binding ;GO:0004674 F:protein serine/threonine kinase activity ;GO:0004872 F:receptor activity ;GO:0006952 P:defense response ;GO:0044419 P:interspecies interaction between organisms ;	PF08263 ;PF00069 ;
Locus_11174_Transcript_1/2_Confidence_1.000_Length_919	919	GDT14_ARATH	230	79.17	168	34	1	104	604	2	169	4e-92	266	Full=GDT1-like protein 4;		Arabidopsis thaliana (Mouse-ear cress).	GO:0016021 C:integral to membrane ;GO:0080167 P:response to karrikin ;	PF01169 ;
Locus_11174_Transcript_2/2_Confidence_1.000_Length_361	361	GDT15_ORYSJ	232	84.72	72	11	0	1	216	155	226	2e-29	124	Full=GDT1-like protein 5;		Oryza sativa subsp. japonica (Rice).	GO:0016021 C:integral to membrane ;	PF01169 ;
Locus_11176_Transcript_1/2_Confidence_1.000_Length_285	285	MGP_ARATH	506	85.19	81	12	0	6	248	123	203	7e-41	161	Full=Zinc finger protein MAGPIE;		Arabidopsis thaliana (Mouse-ear cress).	GO:0005634 C:nucleus ;GO:0003677 F:DNA binding ;GO:0005515 F:protein binding ;GO:0008270 F:zinc ion binding ;GO:0006355 P:regulation of transcription, DNA-dependent ;GO:0006351 P:transcription, DNA-dependent ;	PF00096 ;
Locus_11177_Transcript_1/1_Confidence_1.000_Length_283	283	C3H59_ORYSJ	613	68.09	94	27	2	279	1	275	366	1e-32	134	Full=Zinc finger CCCH domain-containing protein 59;		Oryza sativa subsp. japonica (Rice).	GO:0003824 F:catalytic activity ;GO:0003677 F:DNA binding ;GO:0008270 F:zinc ion binding ;	PF04677 ;PF04676 ;
Locus_11180_Transcript_1/1_Confidence_1.000_Length_446	446	PSKR2_ARATH	1036	43.26	141	80	0	3	425	246	386	7e-27	115	Full=Phytosulfokine receptor 2;	Full=Phytosulfokine LRR receptor kinase 2;	Arabidopsis thaliana (Mouse-ear cress).	GO:0009507 C:chloroplast ;GO:0016021 C:integral to membrane ;GO:0005886 C:plasma membrane ;GO:0005524 F:ATP binding ;GO:0001653 F:peptide receptor activity ;GO:0004674 F:protein serine/threonine kinase activity ;GO:0009611 P:response to wounding ;	PF00560 ;PF08263 ;PF00069 ;
Locus_11181_Transcript_1/1_Confidence_1.000_Length_687	687	LRX5_ARATH	857	36.63	172	85	5	480	16	499	663	3e-15	78.6	Full=Leucine-rich repeat extensin-like protein 5;	Full=Cell wall hydroxyproline-rich glycoprotein;	Arabidopsis thaliana (Mouse-ear cress).	GO:0005618 C:cell wall ;GO:0005576 C:extracellular region ;GO:0009506 C:plasmodesma ;GO:0007047 P:cellular cell wall organization ;	PF08263 ;
Locus_11182_Transcript_1/1_Confidence_1.000_Length_309	309	WAKLB_ARATH	748	63.83	94	34	0	283	2	402	495	2e-32	134	Full=Wall-associated receptor kinase-like 2;		Arabidopsis thaliana (Mouse-ear cress).	GO:0016021 C:integral to membrane ;GO:0005524 F:ATP binding ;GO:0005509 F:calcium ion binding ;GO:0004674 F:protein serine/threonine kinase activity ;GO:0046777 P:protein autophosphorylation ;	PF00069 ;PF08488 ;
Locus_11188_Transcript_1/1_Confidence_1.000_Length_1346	1346	OPD23_ARATH	539	33.72	433	249	11	3	1250	128	539	7e-55	211	Full=Dihydrolipoyllysine-residue acetyltransferase component 3 of pyruvate dehydrogenase complex, mitochondrial;	Full=Pyruvate dehydrogenase complex component E2 3;	Arabidopsis thaliana (Mouse-ear cress).	GO:0005759 C:mitochondrial matrix ;GO:0045254 C:pyruvate dehydrogenase complex ;GO:0004742 F:dihydrolipoyllysine-residue acetyltransferase activity ;GO:0006096 P:glycolysis ;GO:0006090 P:pyruvate metabolic process ;	PF00198 ;PF00364 ;PF02817 ;
Locus_1118_Transcript_1/1_Confidence_1.000_Length_313	313	FRS5_ARATH	788	48.51	101	52	0	5	307	326	426	5e-28	119	Full=Protein FAR1-RELATED SEQUENCE 5;		Arabidopsis thaliana (Mouse-ear cress).	GO:0005634 C:nucleus ;GO:0008270 F:zinc ion binding ;	PF03101 ;PF10551 ;PF04434 ;
Locus_11190_Transcript_1/3_Confidence_0.625_Length_391	391	2ABB_ORYSJ	525	83	100	17	0	302	3	293	392	3e-45	176	Full=Serine/threonine protein phosphatase 2A 55 kDa regulatory subunit B beta isoform;		Oryza sativa subsp. japonica (Rice).	GO:0000159 C:protein phosphatase type 2A complex ;GO:0008601 F:protein phosphatase type 2A regulator activity ;GO:0007165 P:signal transduction ;	PF00400 ;
Locus_11190_Transcript_3/3_Confidence_0.750_Length_341	341	2ABB_ORYSJ	525	87.61	113	14	0	341	3	280	392	2e-54	206	Full=Serine/threonine protein phosphatase 2A 55 kDa regulatory subunit B beta isoform;		Oryza sativa subsp. japonica (Rice).	GO:0000159 C:protein phosphatase type 2A complex ;GO:0008601 F:protein phosphatase type 2A regulator activity ;GO:0007165 P:signal transduction ;	PF00400 ;
Locus_11199_Transcript_1/1_Confidence_1.000_Length_700	700	LRX5_ARATH	857	33.49	215	120	8	631	8	413	611	4e-17	84.7	Full=Leucine-rich repeat extensin-like protein 5;	Full=Cell wall hydroxyproline-rich glycoprotein;	Arabidopsis thaliana (Mouse-ear cress).	GO:0005618 C:cell wall ;GO:0005576 C:extracellular region ;GO:0009506 C:plasmodesma ;GO:0007047 P:cellular cell wall organization ;	PF08263 ;
Locus_1119_Transcript_2/2_Confidence_1.000_Length_1211	1211	BPM3_ARATH	408	63.35	322	111	2	1209	250	91	407	2e-113	405	Full=BTB/POZ and MATH domain-containing protein 3;	Full=Protein BTB-POZ AND MATH DOMAIN 3;	Arabidopsis thaliana (Mouse-ear cress).	GO:0005829 C:cytosol ;GO:0005634 C:nucleus ;GO:0042802 F:identical protein binding ;GO:0071472 P:cellular response to salt stress ;	PF00651 ;PF00917 ;
Locus_111_Transcript_1/4_Confidence_0.571_Length_584	584	CBSX1_ARATH	236	82.42	165	29	0	53	547	72	236	2e-76	281	Full=CBS domain-containing protein CBSX1, chloroplastic;	Full=Protein LOSS OF THE TIMING OF ET AND JA BIOSYNTHESIS 2;	Arabidopsis thaliana (Mouse-ear cress).	GO:0009507 C:chloroplast ;	PF00571 ;
Locus_111_Transcript_2/4_Confidence_0.286_Length_447	447	CBSX1_ARATH	236	77.11	83	19	0	162	410	154	236	3e-32	133	Full=CBS domain-containing protein CBSX1, chloroplastic;	Full=Protein LOSS OF THE TIMING OF ET AND JA BIOSYNTHESIS 2;	Arabidopsis thaliana (Mouse-ear cress).	GO:0009507 C:chloroplast ;	PF00571 ;
Locus_111_Transcript_3/4_Confidence_0.571_Length_792	792	CBSX1_ARATH	236	80.12	171	34	0	243	755	66	236	2e-76	282	Full=CBS domain-containing protein CBSX1, chloroplastic;	Full=Protein LOSS OF THE TIMING OF ET AND JA BIOSYNTHESIS 2;	Arabidopsis thaliana (Mouse-ear cress).	GO:0009507 C:chloroplast ;	PF00571 ;
Locus_111_Transcript_4/4_Confidence_0.429_Length_1021	1021	CBSX1_ARATH	236	76.76	185	43	0	430	984	52	236	3e-78	288	Full=CBS domain-containing protein CBSX1, chloroplastic;	Full=Protein LOSS OF THE TIMING OF ET AND JA BIOSYNTHESIS 2;	Arabidopsis thaliana (Mouse-ear cress).	GO:0009507 C:chloroplast ;	PF00571 ;
Locus_11202_Transcript_1/3_Confidence_0.400_Length_2327	2327	TRA1_MAIZE	807	30.5	682	418	15	2238	274	135	787	4e-86	316	Full=Putative AC transposase;	Full=ORFA;	Zea mays (Maize).	GO:0003677 F:DNA binding ;GO:0046983 F:protein dimerization activity ;GO:0006310 P:DNA recombination ;GO:0032196 P:transposition ;	PF05699 ;
Locus_11202_Transcript_2/3_Confidence_0.600_Length_2330	2330	TRA1_MAIZE	807	30.5	682	418	15	2238	274	135	787	4e-86	316	Full=Putative AC transposase;	Full=ORFA;	Zea mays (Maize).	GO:0003677 F:DNA binding ;GO:0046983 F:protein dimerization activity ;GO:0006310 P:DNA recombination ;GO:0032196 P:transposition ;	PF05699 ;
Locus_11202_Transcript_3/3_Confidence_0.600_Length_2309	2309	TRA1_MAIZE	807	30.5	682	418	15	2238	274	135	787	4e-86	316	Full=Putative AC transposase;	Full=ORFA;	Zea mays (Maize).	GO:0003677 F:DNA binding ;GO:0046983 F:protein dimerization activity ;GO:0006310 P:DNA recombination ;GO:0032196 P:transposition ;	PF05699 ;
Locus_11204_Transcript_1/1_Confidence_1.000_Length_2075	2075	FRS5_ARATH	788	33.87	375	244	2	6	1118	320	694	4e-62	236	Full=Protein FAR1-RELATED SEQUENCE 5;		Arabidopsis thaliana (Mouse-ear cress).	GO:0005634 C:nucleus ;GO:0008270 F:zinc ion binding ;	PF03101 ;PF10551 ;PF04434 ;
Locus_1120_Transcript_1/3_Confidence_0.667_Length_866	866	RK18_ARATH	170	38.21	123	72	2	386	745	46	167	1e-15	80.5	Full=50S ribosomal protein L18, chloroplastic;	Full=CL18;	Arabidopsis thaliana (Mouse-ear cress).	GO:0009941 C:chloroplast envelope ;GO:0009570 C:chloroplast stroma ;GO:0005840 C:ribosome ;GO:0019843 F:rRNA binding ;GO:0003735 F:structural constituent of ribosome ;GO:0006412 P:translation ;	PF00861 ;
Locus_1120_Transcript_2/3_Confidence_0.667_Length_872	872	RK18_ARATH	170	38.21	123	72	2	392	751	46	167	1e-15	80.5	Full=50S ribosomal protein L18, chloroplastic;	Full=CL18;	Arabidopsis thaliana (Mouse-ear cress).	GO:0009941 C:chloroplast envelope ;GO:0009570 C:chloroplast stroma ;GO:0005840 C:ribosome ;GO:0019843 F:rRNA binding ;GO:0003735 F:structural constituent of ribosome ;GO:0006412 P:translation ;	PF00861 ;
Locus_1120_Transcript_3/3_Confidence_0.667_Length_880	880	RK18_ARATH	170	38.21	123	72	2	400	759	46	167	1e-15	80.5	Full=50S ribosomal protein L18, chloroplastic;	Full=CL18;	Arabidopsis thaliana (Mouse-ear cress).	GO:0009941 C:chloroplast envelope ;GO:0009570 C:chloroplast stroma ;GO:0005840 C:ribosome ;GO:0019843 F:rRNA binding ;GO:0003735 F:structural constituent of ribosome ;GO:0006412 P:translation ;	PF00861 ;
Locus_11211_Transcript_1/3_Confidence_0.667_Length_1316	1316	SUMT_CYACA	251	36.57	175	111	0	1044	520	73	247	5e-38	112	Full=Uroporphyrinogen-III C-methyltransferase;	Full=Uroporphyrinogen III methylase;	Cyanidium caldarium.	GO:0009507 C:chloroplast ;GO:0043115 F:precorrin-2 dehydrogenase activity ;GO:0004851 F:uroporphyrin-III C-methyltransferase activity ;GO:0009236 P:cobalamin biosynthetic process ;	PF00590 ;
Locus_11211_Transcript_2/3_Confidence_0.667_Length_1007	1007	SUMT_CYACA	251	39.08	238	145	0	985	272	10	247	8e-43	171	Full=Uroporphyrinogen-III C-methyltransferase;	Full=Uroporphyrinogen III methylase;	Cyanidium caldarium.	GO:0009507 C:chloroplast ;GO:0043115 F:precorrin-2 dehydrogenase activity ;GO:0004851 F:uroporphyrin-III C-methyltransferase activity ;GO:0009236 P:cobalamin biosynthetic process ;	PF00590 ;
Locus_11211_Transcript_3/3_Confidence_0.667_Length_1255	1255	SUMT_CYACA	251	39.08	238	145	0	1233	520	10	247	1e-42	171	Full=Uroporphyrinogen-III C-methyltransferase;	Full=Uroporphyrinogen III methylase;	Cyanidium caldarium.	GO:0009507 C:chloroplast ;GO:0043115 F:precorrin-2 dehydrogenase activity ;GO:0004851 F:uroporphyrin-III C-methyltransferase activity ;GO:0009236 P:cobalamin biosynthetic process ;	PF00590 ;
Locus_11213_Transcript_1/1_Confidence_1.000_Length_1106	1106	PERK8_ARATH	681	38.44	333	187	8	6	959	339	668	1e-54	210	Full=Proline-rich receptor-like protein kinase PERK8;	Full=Proline-rich extensin-like receptor kinase 8;	Arabidopsis thaliana (Mouse-ear cress).	GO:0016021 C:integral to membrane ;GO:0005886 C:plasma membrane ;GO:0005524 F:ATP binding ;GO:0004674 F:protein serine/threonine kinase activity ;GO:0005199 F:structural constituent of cell wall ;	PF00069 ;
Locus_11215_Transcript_1/2_Confidence_1.000_Length_3191	3191	SYAP_ORYSI	996	76.31	937	200	4	217	3018	79	996	0	1424	Full=Probable alanine--tRNA ligase, chloroplastic;	Full=Alanyl-tRNA synthetase;	Oryza sativa subsp. indica (Rice).	GO:0005739 C:mitochondrion ;GO:0004813 F:alanine-tRNA ligase activity ;GO:0005524 F:ATP binding ;GO:0046872 F:metal ion binding ;GO:0000049 F:tRNA binding ;GO:0006419 P:alanyl-tRNA aminoacylation ;	PF02272 ;PF01411 ;PF07973 ;
Locus_11215_Transcript_2/2_Confidence_1.000_Length_3146	3146	SYAP_ORYSI	996	77.55	922	200	3	217	2973	79	996	0	1433	Full=Probable alanine--tRNA ligase, chloroplastic;	Full=Alanyl-tRNA synthetase;	Oryza sativa subsp. indica (Rice).	GO:0005739 C:mitochondrion ;GO:0004813 F:alanine-tRNA ligase activity ;GO:0005524 F:ATP binding ;GO:0046872 F:metal ion binding ;GO:0000049 F:tRNA binding ;GO:0006419 P:alanyl-tRNA aminoacylation ;	PF02272 ;PF01411 ;PF07973 ;
Locus_11217_Transcript_1/2_Confidence_1.000_Length_1892	1892	BH106_ARATH	253	44.88	127	65	3	1214	1588	100	223	2e-20	97.4	Full=Transcription factor bHLH106;	Full=bHLH transcription factor bHLH106;	Arabidopsis thaliana (Mouse-ear cress).	GO:0009941 C:chloroplast envelope ;GO:0005634 C:nucleus ;GO:0003677 F:DNA binding ;GO:0006355 P:regulation of transcription, DNA-dependent ;GO:0006351 P:transcription, DNA-dependent ;	PF00010 ;
Locus_11217_Transcript_2/2_Confidence_1.000_Length_1520	1520	BH030_ARATH	368	39.78	274	141	7	482	1276	92	350	1e-42	171	Full=Transcription factor bHLH30;	Full=bHLH transcription factor bHLH030;	Arabidopsis thaliana (Mouse-ear cress).	GO:0005634 C:nucleus ;GO:0003677 F:DNA binding ;GO:0006355 P:regulation of transcription, DNA-dependent ;GO:0006351 P:transcription, DNA-dependent ;	PF00010 ;
Locus_11221_Transcript_1/3_Confidence_0.714_Length_1303	1303	DCHS_SOLLC	413	60.83	314	119	4	371	1303	34	346	2e-110	396	Full=Histidine decarboxylase;	Full=TOM92;	Solanum lycopersicum (Tomato) (Lycopersicon esculentum).	GO:0004398 F:histidine decarboxylase activity ;GO:0030170 F:pyridoxal phosphate binding ;GO:0019752 P:carboxylic acid metabolic process ;	PF00282 ;
Locus_11221_Transcript_2/3_Confidence_0.714_Length_1295	1295	DCHS_SOLLC	413	55.9	356	129	4	234	1295	17	346	3e-113	405	Full=Histidine decarboxylase;	Full=TOM92;	Solanum lycopersicum (Tomato) (Lycopersicon esculentum).	GO:0004398 F:histidine decarboxylase activity ;GO:0030170 F:pyridoxal phosphate binding ;GO:0019752 P:carboxylic acid metabolic process ;	PF00282 ;
Locus_11221_Transcript_3/3_Confidence_0.714_Length_1217	1217	DCHS_SOLLC	413	59.82	331	129	4	234	1217	17	346	2e-115	412	Full=Histidine decarboxylase;	Full=TOM92;	Solanum lycopersicum (Tomato) (Lycopersicon esculentum).	GO:0004398 F:histidine decarboxylase activity ;GO:0030170 F:pyridoxal phosphate binding ;GO:0019752 P:carboxylic acid metabolic process ;	PF00282 ;
Locus_11224_Transcript_1/1_Confidence_1.000_Length_382	382	GAUT3_ARATH	680	49.61	127	60	1	14	382	242	368	1e-27	117	Full=Probable galacturonosyltransferase 3;		Arabidopsis thaliana (Mouse-ear cress).	GO:0000139 C:Golgi membrane ;GO:0016021 C:integral to membrane ;GO:0005774 C:vacuolar membrane ;GO:0016757 F:transferase activity, transferring glycosyl groups ;GO:0007047 P:cellular cell wall organization ;	PF01501 ;
Locus_11227_Transcript_1/1_Confidence_1.000_Length_240	240	LRK71_ARATH	686	59.21	76	29	1	3	224	337	412	6e-21	95.5	Full=L-type lectin-domain containing receptor kinase VII.1;		Arabidopsis thaliana (Mouse-ear cress).	GO:0016021 C:integral to membrane ;GO:0005886 C:plasma membrane ;GO:0005524 F:ATP binding ;GO:0004674 F:protein serine/threonine kinase activity ;GO:0004872 F:receptor activity ;GO:0005529 F:sugar binding ;	PF00139 ;PF00069 ;
Locus_11229_Transcript_1/1_Confidence_1.000_Length_376	376	RH57_ARATH	541	47.9	119	58	2	30	374	43	161	4e-23	102	Full=DEAD-box ATP-dependent RNA helicase 57;		Arabidopsis thaliana (Mouse-ear cress).	GO:0005524 F:ATP binding ;GO:0008026 F:ATP-dependent helicase activity ;GO:0003723 F:RNA binding ;	PF00270 ;PF00271 ;
Locus_1122_Transcript_1/1_Confidence_1.000_Length_1201	1201	SKP2A_ARATH	360	63.03	357	117	6	39	1100	8	352	3e-127	451	Full=F-box protein SKP2A;	Full=SKP2-like protein 1;	Arabidopsis thaliana (Mouse-ear cress).	GO:0005634 C:nucleus ;GO:0019005 C:SCF ubiquitin ligase complex ;GO:0005515 F:protein binding ;GO:0004842 F:ubiquitin-protein ligase activity ;GO:0009734 P:auxin mediated signaling pathway ;GO:0010386 P:lateral root primordium development ;GO:0051781 P:positive regulation of cell division ;GO:0031146 P:SCF-dependent proteasomal ubiquitin-dependent protein catabolic process ;	PF00646 ;
Locus_11231_Transcript_1/1_Confidence_1.000_Length_697	697	CP19B_ARATH	174	60.23	171	64	3	626	120	4	172	1e-53	206	Full=Peptidyl-prolyl cis-trans isomerase CYP19-2;	Full=Rotamase cyclophilin-6;	Arabidopsis thaliana (Mouse-ear cress).	GO:0005829 C:cytosol ;GO:0005886 C:plasma membrane ;GO:0042277 F:peptide binding ;GO:0003755 F:peptidyl-prolyl cis-trans isomerase activity ;GO:0006457 P:protein folding ;	PF00160 ;
Locus_11232_Transcript_1/4_Confidence_0.625_Length_1587	1587	AGP19_ARATH	222	33.08	133	73	5	1266	901	58	185	2e-06	50.8	Full=Lysine-rich arabinogalactan protein 19;		Arabidopsis thaliana (Mouse-ear cress).	GO:0031225 C:anchored to membrane ;GO:0005886 C:plasma membrane ;
Locus_11232_Transcript_4/4_Confidence_0.625_Length_1575	1575	AGP19_ARATH	222	33.08	133	73	5	1254	889	58	185	2e-06	50.8	Full=Lysine-rich arabinogalactan protein 19;		Arabidopsis thaliana (Mouse-ear cress).	GO:0031225 C:anchored to membrane ;GO:0005886 C:plasma membrane ;
Locus_11235_Transcript_1/1_Confidence_1.000_Length_307	307	RBOHE_ARATH	952	59	100	41	0	1	300	456	555	2e-31	130	Full=Respiratory burst oxidase homolog protein E;	Full=NADPH oxidase RBOHE;	Arabidopsis thaliana (Mouse-ear cress).	GO:0016021 C:integral to membrane ;GO:0005509 F:calcium ion binding ;GO:0009055 F:electron carrier activity ;GO:0050660 F:flavin adenine dinucleotide binding ;GO:0005506 F:iron ion binding ;GO:0050664 F:oxidoreductase activity, acting on NADH or NADPH, oxygen as acceptor ;GO:0004601 F:peroxidase activity ;	PF08022 ;PF01794 ;PF08030 ;PF08414 ;
Locus_11236_Transcript_1/1_Confidence_1.000_Length_351	351	FRS5_ARATH	788	38.14	118	60	4	25	342	12	128	2e-14	73.9	Full=Protein FAR1-RELATED SEQUENCE 5;		Arabidopsis thaliana (Mouse-ear cress).	GO:0005634 C:nucleus ;GO:0008270 F:zinc ion binding ;	PF03101 ;PF10551 ;PF04434 ;
Locus_11244_Transcript_1/1_Confidence_1.000_Length_2130	2130	NUC_ARATH	466	46.09	460	170	13	625	1806	4	451	8e-94	341	Full=Zinc finger protein NUTCRACKER;		Arabidopsis thaliana (Mouse-ear cress).	GO:0005634 C:nucleus ;GO:0003677 F:DNA binding ;GO:0008270 F:zinc ion binding ;GO:0010260 P:organ senescence ;GO:0048573 P:photoperiodism, flowering ;GO:0045893 P:positive regulation of transcription, DNA-dependent ;GO:0048510 P:regulation of timing of transition from vegetative to reproductive phase ;GO:0006351 P:transcription, DNA-dependent ;
Locus_11245_Transcript_1/1_Confidence_1.000_Length_581	581	B3GTI_ARATH	672	73.3	191	50	1	10	579	217	407	2e-82	301	Full=Probable beta-1,3-galactosyltransferase 18;		Arabidopsis thaliana (Mouse-ear cress).	GO:0000139 C:Golgi membrane ;GO:0016021 C:integral to membrane ;GO:0008378 F:galactosyltransferase activity ;GO:0005529 F:sugar binding ;GO:0006486 P:protein glycosylation ;	PF00337 ;PF01762 ;
Locus_11252_Transcript_1/2_Confidence_1.000_Length_1754	1754	NICA_ARATH	676	56.73	446	187	4	50	1375	233	676	1e-142	501	Full=Nicastrin;		Arabidopsis thaliana (Mouse-ear cress).	GO:0016021 C:integral to membrane ;GO:0007219 P:Notch signaling pathway ;GO:0016485 P:protein processing ;	PF05450 ;
Locus_11252_Transcript_2/2_Confidence_1.000_Length_1749	1749	NICA_ARATH	676	56.74	460	193	4	3	1370	219	676	4e-148	521	Full=Nicastrin;		Arabidopsis thaliana (Mouse-ear cress).	GO:0016021 C:integral to membrane ;GO:0007219 P:Notch signaling pathway ;GO:0016485 P:protein processing ;	PF05450 ;
Locus_11257_Transcript_1/1_Confidence_1.000_Length_1097	1097	WNK11_ARATH	314	76.61	248	58	0	354	1097	15	262	4e-116	414	Full=Probable serine/threonine-protein kinase WNK11;	Full=Protein kinase with no lysine 11;	Arabidopsis thaliana (Mouse-ear cress).	GO:0005524 F:ATP binding ;GO:0004674 F:protein serine/threonine kinase activity ;	PF00069 ;
Locus_1125_Transcript_1/4_Confidence_0.667_Length_1019	1019	Y4105_ARATH	466	57.53	259	80	5	49	735	208	466	1e-72	264	Full=Uncharacterized protein At4g01050, chloroplastic;		Arabidopsis thaliana (Mouse-ear cress).	GO:0009941 C:chloroplast envelope ;GO:0009535 C:chloroplast thylakoid membrane ;GO:0005515 F:protein binding ;GO:0042742 P:defense response to bacterium ;GO:0009772 P:photosynthetic electron transport in photosystem II ;
Locus_1125_Transcript_2/4_Confidence_0.556_Length_958	958	Y4105_ARATH	466	51.44	208	72	4	138	674	259	466	2e-44	176	Full=Uncharacterized protein At4g01050, chloroplastic;		Arabidopsis thaliana (Mouse-ear cress).	GO:0009941 C:chloroplast envelope ;GO:0009535 C:chloroplast thylakoid membrane ;GO:0005515 F:protein binding ;GO:0042742 P:defense response to bacterium ;GO:0009772 P:photosynthetic electron transport in photosystem II ;
Locus_1125_Transcript_3/4_Confidence_0.444_Length_573	573	Y4105_ARATH	466	70	180	53	1	3	539	194	373	1e-67	251	Full=Uncharacterized protein At4g01050, chloroplastic;		Arabidopsis thaliana (Mouse-ear cress).	GO:0009941 C:chloroplast envelope ;GO:0009535 C:chloroplast thylakoid membrane ;GO:0005515 F:protein binding ;GO:0042742 P:defense response to bacterium ;GO:0009772 P:photosynthetic electron transport in photosystem II ;
Locus_1125_Transcript_4/4_Confidence_0.667_Length_1015	1015	Y4105_ARATH	466	58.97	273	82	5	3	731	194	466	3e-78	288	Full=Uncharacterized protein At4g01050, chloroplastic;		Arabidopsis thaliana (Mouse-ear cress).	GO:0009941 C:chloroplast envelope ;GO:0009535 C:chloroplast thylakoid membrane ;GO:0005515 F:protein binding ;GO:0042742 P:defense response to bacterium ;GO:0009772 P:photosynthetic electron transport in photosystem II ;
Locus_11262_Transcript_1/3_Confidence_0.667_Length_773	773	LRE_ARATH	165	46.46	127	67	1	139	519	1	126	3e-27	118	Full=GPI-anchored protein LORELEI;		Arabidopsis thaliana (Mouse-ear cress).	GO:0031225 C:anchored to membrane ;GO:0005886 C:plasma membrane ;GO:0009567 P:double fertilization forming a zygote and endosperm ;GO:0010183 P:pollen tube guidance ;GO:0010483 P:pollen tube reception ;GO:0007338 P:single fertilization ;GO:0010198 P:synergid death ;
Locus_11262_Transcript_2/3_Confidence_0.778_Length_739	739	LRE_ARATH	165	46.46	127	67	1	139	519	1	126	8e-27	117	Full=GPI-anchored protein LORELEI;		Arabidopsis thaliana (Mouse-ear cress).	GO:0031225 C:anchored to membrane ;GO:0005886 C:plasma membrane ;GO:0009567 P:double fertilization forming a zygote and endosperm ;GO:0010183 P:pollen tube guidance ;GO:0010483 P:pollen tube reception ;GO:0007338 P:single fertilization ;GO:0010198 P:synergid death ;
Locus_11262_Transcript_3/3_Confidence_0.778_Length_773	773	LRE_ARATH	165	47.24	127	66	1	139	519	1	126	3e-27	118	Full=GPI-anchored protein LORELEI;		Arabidopsis thaliana (Mouse-ear cress).	GO:0031225 C:anchored to membrane ;GO:0005886 C:plasma membrane ;GO:0009567 P:double fertilization forming a zygote and endosperm ;GO:0010183 P:pollen tube guidance ;GO:0010483 P:pollen tube reception ;GO:0007338 P:single fertilization ;GO:0010198 P:synergid death ;
Locus_11265_Transcript_1/1_Confidence_1.000_Length_556	556	RAA1F_ARATH	217	79.13	115	24	0	555	211	103	217	4e-49	190	Full=Ras-related protein RABA1f;		Arabidopsis thaliana (Mouse-ear cress).	GO:0005886 C:plasma membrane ;GO:0005525 F:GTP binding ;GO:0015031 P:protein transport ;GO:0007264 P:small GTPase mediated signal transduction ;	PF00071 ;
Locus_1126_Transcript_1/10_Confidence_0.654_Length_3835	3835	ARFQ_ORYSJ	917	67.08	957	263	14	912	3746	1	917	0	1214	Full=Auxin response factor 17;		Oryza sativa subsp. japonica (Rice).	GO:0005634 C:nucleus ;GO:0003677 F:DNA binding ;GO:0046983 F:protein dimerization activity ;GO:0009734 P:auxin mediated signaling pathway ;GO:0006355 P:regulation of transcription, DNA-dependent ;GO:0006351 P:transcription, DNA-dependent ;	PF02309 ;PF06507 ;PF02362 ;
Locus_1126_Transcript_10/10_Confidence_0.654_Length_3766	3766	ARFQ_ORYSJ	917	68.74	934	263	13	912	3677	1	917	0	1227	Full=Auxin response factor 17;		Oryza sativa subsp. japonica (Rice).	GO:0005634 C:nucleus ;GO:0003677 F:DNA binding ;GO:0046983 F:protein dimerization activity ;GO:0009734 P:auxin mediated signaling pathway ;GO:0006355 P:regulation of transcription, DNA-dependent ;GO:0006351 P:transcription, DNA-dependent ;	PF02309 ;PF06507 ;PF02362 ;
Locus_1126_Transcript_2/10_Confidence_0.577_Length_3761	3761	ARFQ_ORYSJ	917	68.74	934	263	13	907	3672	1	917	0	1227	Full=Auxin response factor 17;		Oryza sativa subsp. japonica (Rice).	GO:0005634 C:nucleus ;GO:0003677 F:DNA binding ;GO:0046983 F:protein dimerization activity ;GO:0009734 P:auxin mediated signaling pathway ;GO:0006355 P:regulation of transcription, DNA-dependent ;GO:0006351 P:transcription, DNA-dependent ;	PF02309 ;PF06507 ;PF02362 ;
Locus_1126_Transcript_4/10_Confidence_0.654_Length_3875	3875	ARFQ_ORYSJ	917	58.35	617	235	12	1951	3786	318	917	0	657	Full=Auxin response factor 17;		Oryza sativa subsp. japonica (Rice).	GO:0005634 C:nucleus ;GO:0003677 F:DNA binding ;GO:0046983 F:protein dimerization activity ;GO:0009734 P:auxin mediated signaling pathway ;GO:0006355 P:regulation of transcription, DNA-dependent ;GO:0006351 P:transcription, DNA-dependent ;	PF02309 ;PF06507 ;PF02362 ;
Locus_1126_Transcript_5/10_Confidence_0.654_Length_3845	3845	ARFQ_ORYSJ	917	67.19	823	248	12	1303	3756	112	917	0	1050	Full=Auxin response factor 17;		Oryza sativa subsp. japonica (Rice).	GO:0005634 C:nucleus ;GO:0003677 F:DNA binding ;GO:0046983 F:protein dimerization activity ;GO:0009734 P:auxin mediated signaling pathway ;GO:0006355 P:regulation of transcription, DNA-dependent ;GO:0006351 P:transcription, DNA-dependent ;	PF02309 ;PF06507 ;PF02362 ;
Locus_1126_Transcript_6/10_Confidence_0.654_Length_3762	3762	ARFQ_ORYSJ	917	68.74	934	263	13	912	3677	1	917	0	1227	Full=Auxin response factor 17;		Oryza sativa subsp. japonica (Rice).	GO:0005634 C:nucleus ;GO:0003677 F:DNA binding ;GO:0046983 F:protein dimerization activity ;GO:0009734 P:auxin mediated signaling pathway ;GO:0006355 P:regulation of transcription, DNA-dependent ;GO:0006351 P:transcription, DNA-dependent ;	PF02309 ;PF06507 ;PF02362 ;
Locus_1126_Transcript_7/10_Confidence_0.654_Length_3859	3859	ARFQ_ORYSJ	917	68.74	934	263	13	1005	3770	1	917	0	1227	Full=Auxin response factor 17;		Oryza sativa subsp. japonica (Rice).	GO:0005634 C:nucleus ;GO:0003677 F:DNA binding ;GO:0046983 F:protein dimerization activity ;GO:0009734 P:auxin mediated signaling pathway ;GO:0006355 P:regulation of transcription, DNA-dependent ;GO:0006351 P:transcription, DNA-dependent ;	PF02309 ;PF06507 ;PF02362 ;
Locus_1126_Transcript_8/10_Confidence_0.654_Length_4056	4056	ARFQ_ORYSJ	917	68.81	869	244	11	912	3482	1	854	0	1150	Full=Auxin response factor 17;		Oryza sativa subsp. japonica (Rice).	GO:0005634 C:nucleus ;GO:0003677 F:DNA binding ;GO:0046983 F:protein dimerization activity ;GO:0009734 P:auxin mediated signaling pathway ;GO:0006355 P:regulation of transcription, DNA-dependent ;GO:0006351 P:transcription, DNA-dependent ;	PF02309 ;PF06507 ;PF02362 ;
Locus_1126_Transcript_9/10_Confidence_0.654_Length_4832	4832	ARFQ_ORYSJ	917	69.77	913	254	12	2020	4743	22	917	0	1226	Full=Auxin response factor 17;		Oryza sativa subsp. japonica (Rice).	GO:0005634 C:nucleus ;GO:0003677 F:DNA binding ;GO:0046983 F:protein dimerization activity ;GO:0009734 P:auxin mediated signaling pathway ;GO:0006355 P:regulation of transcription, DNA-dependent ;GO:0006351 P:transcription, DNA-dependent ;	PF02309 ;PF06507 ;PF02362 ;
Locus_11270_Transcript_1/1_Confidence_1.000_Length_4286	4286	NO20_MEDTR	268	35.57	149	65	7	12	455	136	254	2e-08	58.9	Full=Early nodulin-20;		Medicago truncatula (Barrel medic) (Medicago tribuloides).	GO:0005507 F:copper ion binding ;GO:0009055 F:electron carrier activity ;GO:0009877 P:nodulation ;	PF02298 ;
Locus_11272_Transcript_1/1_Confidence_1.000_Length_1009	1009	ISW2_ORYSJ	1107	91.96	336	27	0	1	1008	480	815	0	637	Full=Probable chromatin-remodeling complex ATPase chain;	Full=Sucrose nonfermenting protein 2 homolog;	Oryza sativa subsp. japonica (Rice).	GO:0016585 C:chromatin remodeling complex ;GO:0005524 F:ATP binding ;GO:0003677 F:DNA binding ;GO:0004386 F:helicase activity ;GO:0031491 F:nucleosome binding ;GO:0043044 P:ATP-dependent chromatin remodeling ;	PF09110 ;PF00271 ;PF09111 ;PF00176 ;
Locus_11277_Transcript_1/1_Confidence_1.000_Length_687	687	TOP6A_ARATH	427	86.99	146	19	0	1	438	282	427	9e-73	269	Full=DNA topoisomerase 6 subunit A;	Full=Protein ROOT HAIRLESS 2;	Arabidopsis thaliana (Mouse-ear cress).	GO:0005694 C:chromosome ;GO:0005634 C:nucleus ;GO:0005524 F:ATP binding ;GO:0003918 F:DNA topoisomerase (ATP-hydrolyzing) activity ;GO:0042802 F:identical protein binding ;GO:0006265 P:DNA topological change ;GO:0009957 P:epidermal cell fate specification ;	PF04406 ;
Locus_11282_Transcript_1/1_Confidence_1.000_Length_2699	2699	Y2162_ARATH	861	64.83	836	292	2	2698	191	26	859	0	1106	Full=Uncharacterized protein At2g41620;		Arabidopsis thaliana (Mouse-ear cress).	GO:0005643 C:nuclear pore ;GO:0005730 C:nucleolus ;GO:0009506 C:plasmodesma ;GO:0005515 F:protein binding ;GO:0006810 P:transport ;	PF04097 ;
Locus_11283_Transcript_1/1_Confidence_1.000_Length_1036	1036	TF2B_ORYSJ	312	91.8	244	20	0	5	736	69	312	2e-127	452	Full=Transcription initiation factor IIB;	Full=General transcription factor TFIIB;	Oryza sativa subsp. japonica (Rice).	GO:0005634 C:nucleus ;GO:0003743 F:translation initiation factor activity ;GO:0008270 F:zinc ion binding ;GO:0006355 P:regulation of transcription, DNA-dependent ;GO:0006352 P:transcription initiation, DNA-dependent ;	PF08271 ;PF00382 ;
Locus_11288_Transcript_1/1_Confidence_1.000_Length_1554	1554	ENL2_ARATH	349	31.3	230	98	11	130	798	125	301	3e-08	57	Full=Early nodulin-like protein 2;	Full=Phytocyanin-like protein;	Arabidopsis thaliana (Mouse-ear cress).	GO:0046658 C:anchored to plasma membrane ;GO:0048046 C:apoplast ;GO:0009507 C:chloroplast ;GO:0005773 C:vacuole ;GO:0005507 F:copper ion binding ;GO:0009055 F:electron carrier activity ;	PF02298 ;
Locus_11289_Transcript_1/1_Confidence_1.000_Length_2198	2198	GLYM_ARATH	517	52.77	506	221	7	542	2041	24	517	3e-141	499	Full=Serine hydroxymethyltransferase, mitochondrial;	Full=Serine methylase;	Arabidopsis thaliana (Mouse-ear cress).	GO:0048046 C:apoplast ;GO:0009570 C:chloroplast stroma ;GO:0009534 C:chloroplast thylakoid ;GO:0022626 C:cytosolic ribosome ;GO:0005739 C:mitochondrion ;GO:0005634 C:nucleus ;GO:0005886 C:plasma membrane ;GO:0010319 C:stromule ;GO:0004372 F:glycine hydroxymethyltransferase activity ;GO:0008266 F:poly(U) RNA binding ;GO:0005515 F:protein binding ;GO:0030170 F:pyridoxal phosphate binding ;GO:000654…	PF00464 ;
Locus_1128_Transcript_1/1_Confidence_1.000_Length_1798	1798	NAT6_ARATH	532	71.94	531	148	1	99	1688	1	531	0	794	Full=Nucleobase-ascorbate transporter 6;		Arabidopsis thaliana (Mouse-ear cress).	GO:0005618 C:cell wall ;GO:0016021 C:integral to membrane ;GO:0009506 C:plasmodesma ;GO:0005773 C:vacuole ;GO:0005215 F:transporter activity ;GO:0055085 P:transmembrane transport ;	PF00860 ;
Locus_11290_Transcript_1/2_Confidence_1.000_Length_1573	1573	CDPKD_ARATH	528	86.57	432	58	0	2	1297	97	528	0	759	Full=Calcium-dependent protein kinase 13;		Arabidopsis thaliana (Mouse-ear cress).	GO:0005886 C:plasma membrane ;GO:0005524 F:ATP binding ;GO:0005509 F:calcium ion binding ;GO:0004674 F:protein serine/threonine kinase activity ;GO:0046777 P:protein autophosphorylation ;	PF00036 ;PF00069 ;
Locus_11290_Transcript_2/2_Confidence_1.000_Length_1573	1573	CDPKD_ARATH	528	87.04	432	56	0	2	1297	97	528	0	760	Full=Calcium-dependent protein kinase 13;		Arabidopsis thaliana (Mouse-ear cress).	GO:0005886 C:plasma membrane ;GO:0005524 F:ATP binding ;GO:0005509 F:calcium ion binding ;GO:0004674 F:protein serine/threonine kinase activity ;GO:0046777 P:protein autophosphorylation ;	PF00036 ;PF00069 ;
Locus_11291_Transcript_1/1_Confidence_1.000_Length_966	966	Y5020_ARATH	1048	50.94	320	155	2	963	7	142	460	1e-84	310	Full=Probable inactive receptor kinase At5g10020;		Arabidopsis thaliana (Mouse-ear cress).	GO:0005829 C:cytosol ;GO:0016021 C:integral to membrane ;GO:0005886 C:plasma membrane ;GO:0005524 F:ATP binding ;GO:0004672 F:protein kinase activity ;GO:0004872 F:receptor activity ;	PF00560 ;PF08263 ;PF07714 ;
Locus_11293_Transcript_1/1_Confidence_1.000_Length_732	732	KCAB_ORYSJ	328	83.54	164	27	0	730	239	165	328	1e-75	279	Full=Probable voltage-gated potassium channel subunit beta;	Full=K(+) channel subunit beta;	Oryza sativa subsp. japonica (Rice).	GO:0005244 F:voltage-gated ion channel activity ;GO:0006813 P:potassium ion transport ;	PF00248 ;
Locus_11294_Transcript_1/1_Confidence_1.000_Length_1628	1628	SCL6_ARATH	558	46.05	367	180	6	1292	198	205	555	5e-85	311	Full=Scarecrow-like protein 6;	Full=SCL6-IV;	Arabidopsis thaliana (Mouse-ear cress).	GO:0005634 C:nucleus ;GO:0005515 F:protein binding ;GO:0051301 P:cell division ;GO:0007623 P:circadian rhythm ;GO:0006355 P:regulation of transcription, DNA-dependent ;GO:0048768 P:root hair cell tip growth ;GO:0006351 P:transcription, DNA-dependent ;	PF03514 ;
Locus_11296_Transcript_1/1_Confidence_1.000_Length_2383	2383	Y5586_ARATH	649	52.29	633	292	6	236	2119	21	648	3e-171	598	Full=WEB family protein At5g55860;		Arabidopsis thaliana (Mouse-ear cress).	GO:0005886 C:plasma membrane ;	PF05701 ;
Locus_11298_Transcript_1/6_Confidence_0.250_Length_1206	1206	C3H53_ORYSJ	682	47.65	277	107	13	1205	411	429	679	2e-45	179	Full=Zinc finger CCCH domain-containing protein 53;		Oryza sativa subsp. japonica (Rice).	GO:0003677 F:DNA binding ;GO:0000166 F:nucleotide binding ;GO:0003723 F:RNA binding ;GO:0008270 F:zinc ion binding ;	PF00076 ;PF00642 ;
Locus_11298_Transcript_2/6_Confidence_0.688_Length_3029	3029	C3H53_ORYSJ	682	55.99	384	128	13	1517	411	322	679	1e-171	343	Full=Zinc finger CCCH domain-containing protein 53;		Oryza sativa subsp. japonica (Rice).	GO:0003677 F:DNA binding ;GO:0000166 F:nucleotide binding ;GO:0003723 F:RNA binding ;GO:0008270 F:zinc ion binding ;	PF00076 ;PF00642 ;
Locus_11298_Transcript_3/6_Confidence_0.688_Length_3040	3040	C3H53_ORYSJ	682	53.07	424	150	21	2658	1435	1	391	4e-171	352	Full=Zinc finger CCCH domain-containing protein 53;		Oryza sativa subsp. japonica (Rice).	GO:0003677 F:DNA binding ;GO:0000166 F:nucleotide binding ;GO:0003723 F:RNA binding ;GO:0008270 F:zinc ion binding ;	PF00076 ;PF00642 ;
Locus_11298_Transcript_4/6_Confidence_0.688_Length_3068	3068	C3H53_ORYSJ	682	58.37	478	153	20	2686	1292	1	445	5e-132	469	Full=Zinc finger CCCH domain-containing protein 53;		Oryza sativa subsp. japonica (Rice).	GO:0003677 F:DNA binding ;GO:0000166 F:nucleotide binding ;GO:0003723 F:RNA binding ;GO:0008270 F:zinc ion binding ;	PF00076 ;PF00642 ;
Locus_11298_Transcript_5/6_Confidence_0.688_Length_3040	3040	C3H53_ORYSJ	682	53.66	738	260	32	2658	514	1	679	3e-176	616	Full=Zinc finger CCCH domain-containing protein 53;		Oryza sativa subsp. japonica (Rice).	GO:0003677 F:DNA binding ;GO:0000166 F:nucleotide binding ;GO:0003723 F:RNA binding ;GO:0008270 F:zinc ion binding ;	PF00076 ;PF00642 ;
Locus_11298_Transcript_6/6_Confidence_0.688_Length_2937	2937	C3H53_ORYSJ	682	53.66	738	260	32	2555	411	1	679	2e-176	616	Full=Zinc finger CCCH domain-containing protein 53;		Oryza sativa subsp. japonica (Rice).	GO:0003677 F:DNA binding ;GO:0000166 F:nucleotide binding ;GO:0003723 F:RNA binding ;GO:0008270 F:zinc ion binding ;	PF00076 ;PF00642 ;
Locus_1129_Transcript_1/6_Confidence_0.444_Length_1346	1346	CUL1_ARATH	738	79.29	367	73	1	127	1227	2	365	2e-175	606	Full=Cullin-1;		Arabidopsis thaliana (Mouse-ear cress).	GO:0000794 C:condensed nuclear chromosome ;GO:0031461 C:cullin-RING ubiquitin ligase complex ;GO:0005829 C:cytosol ;GO:0009524 C:phragmoplast ;GO:0005819 C:spindle ;GO:0031625 F:ubiquitin protein ligase binding ;GO:0009734 P:auxin mediated signaling pathway ;GO:0007049 P:cell cycle ;GO:0009793 P:embryo development ending in seed dormancy ;GO:0009873 P:ethylene mediated signaling pathway ;GO:00098…	PF00888 ;PF10557 ;
Locus_1129_Transcript_2/6_Confidence_0.722_Length_1786	1786	CUL1_ARATH	738	83.18	553	90	1	127	1785	2	551	0	949	Full=Cullin-1;		Arabidopsis thaliana (Mouse-ear cress).	GO:0000794 C:condensed nuclear chromosome ;GO:0031461 C:cullin-RING ubiquitin ligase complex ;GO:0005829 C:cytosol ;GO:0009524 C:phragmoplast ;GO:0005819 C:spindle ;GO:0031625 F:ubiquitin protein ligase binding ;GO:0009734 P:auxin mediated signaling pathway ;GO:0007049 P:cell cycle ;GO:0009793 P:embryo development ending in seed dormancy ;GO:0009873 P:ethylene mediated signaling pathway ;GO:00098…	PF00888 ;PF10557 ;
Locus_1129_Transcript_3/6_Confidence_0.722_Length_1786	1786	CUL1_ARATH	738	83.54	553	88	1	127	1785	2	551	0	952	Full=Cullin-1;		Arabidopsis thaliana (Mouse-ear cress).	GO:0000794 C:condensed nuclear chromosome ;GO:0031461 C:cullin-RING ubiquitin ligase complex ;GO:0005829 C:cytosol ;GO:0009524 C:phragmoplast ;GO:0005819 C:spindle ;GO:0031625 F:ubiquitin protein ligase binding ;GO:0009734 P:auxin mediated signaling pathway ;GO:0007049 P:cell cycle ;GO:0009793 P:embryo development ending in seed dormancy ;GO:0009873 P:ethylene mediated signaling pathway ;GO:00098…	PF00888 ;PF10557 ;
Locus_1129_Transcript_4/6_Confidence_0.722_Length_1844	1844	CUL1_ARATH	738	83.54	553	88	1	185	1843	2	551	0	951	Full=Cullin-1;		Arabidopsis thaliana (Mouse-ear cress).	GO:0000794 C:condensed nuclear chromosome ;GO:0031461 C:cullin-RING ubiquitin ligase complex ;GO:0005829 C:cytosol ;GO:0009524 C:phragmoplast ;GO:0005819 C:spindle ;GO:0031625 F:ubiquitin protein ligase binding ;GO:0009734 P:auxin mediated signaling pathway ;GO:0007049 P:cell cycle ;GO:0009793 P:embryo development ending in seed dormancy ;GO:0009873 P:ethylene mediated signaling pathway ;GO:00098…	PF00888 ;PF10557 ;
Locus_1129_Transcript_5/6_Confidence_0.667_Length_1786	1786	CUL1_ARATH	738	83.73	553	87	1	127	1785	2	551	0	953	Full=Cullin-1;		Arabidopsis thaliana (Mouse-ear cress).	GO:0000794 C:condensed nuclear chromosome ;GO:0031461 C:cullin-RING ubiquitin ligase complex ;GO:0005829 C:cytosol ;GO:0009524 C:phragmoplast ;GO:0005819 C:spindle ;GO:0031625 F:ubiquitin protein ligase binding ;GO:0009734 P:auxin mediated signaling pathway ;GO:0007049 P:cell cycle ;GO:0009793 P:embryo development ending in seed dormancy ;GO:0009873 P:ethylene mediated signaling pathway ;GO:00098…	PF00888 ;PF10557 ;
Locus_1129_Transcript_6/6_Confidence_0.722_Length_1786	1786	CUL1_ARATH	738	83.73	553	87	1	127	1785	2	551	0	953	Full=Cullin-1;		Arabidopsis thaliana (Mouse-ear cress).	GO:0000794 C:condensed nuclear chromosome ;GO:0031461 C:cullin-RING ubiquitin ligase complex ;GO:0005829 C:cytosol ;GO:0009524 C:phragmoplast ;GO:0005819 C:spindle ;GO:0031625 F:ubiquitin protein ligase binding ;GO:0009734 P:auxin mediated signaling pathway ;GO:0007049 P:cell cycle ;GO:0009793 P:embryo development ending in seed dormancy ;GO:0009873 P:ethylene mediated signaling pathway ;GO:00098…	PF00888 ;PF10557 ;
Locus_112_Transcript_1/1_Confidence_1.000_Length_491	491	PLAS_SPIOL	168	80.77	104	20	0	3	314	65	168	1e-44	175	Full=Plastocyanin, chloroplastic;		Spinacia oleracea (Spinach).	GO:0009535 C:chloroplast thylakoid membrane ;GO:0005507 F:copper ion binding ;GO:0009055 F:electron carrier activity ;GO:0022900 P:electron transport chain ;GO:0006810 P:transport ;	PF00127 ;
Locus_11300_Transcript_2/2_Confidence_1.000_Length_1327	1327	RHA4A_ARATH	174	35.51	107	66	3	897	580	43	147	1e-08	58.2	Full=RING-H2 zinc finger protein RHA4a;		Arabidopsis thaliana (Mouse-ear cress).	GO:0008270 F:zinc ion binding ;	PF12678 ;
Locus_11306_Transcript_1/1_Confidence_1.000_Length_416	416	BPM5_ARATH	410	83.18	107	18	0	323	3	12	118	7e-50	192	Full=BTB/POZ and MATH domain-containing protein 5;	Full=Protein BTB-POZ AND MATH DOMAIN 5;	Arabidopsis thaliana (Mouse-ear cress).	GO:0005829 C:cytosol ;GO:0005634 C:nucleus ;GO:0005515 F:protein binding ;GO:0071472 P:cellular response to salt stress ;GO:0042631 P:cellular response to water deprivation ;	PF00651 ;PF00917 ;
Locus_1130_Transcript_1/1_Confidence_1.000_Length_1551	1551	CSN4_ARATH	397	82.96	399	66	1	177	1373	1	397	0	642	Full=COP9 signalosome complex subunit 4;	Full=Protein FUSCA 4;	Arabidopsis thaliana (Mouse-ear cress).	GO:0005829 C:cytosol ;GO:0008180 C:signalosome ;GO:0005515 F:protein binding ;GO:0010388 P:cullin deneddylation ;GO:0000085 P:G2 phase of mitotic cell cycle ;GO:0007275 P:multicellular organismal development ;GO:0009585 P:red, far-red light phototransduction ;	PF01399 ;
Locus_11312_Transcript_1/1_Confidence_1.000_Length_1134	1134	U326_ARATH	224	55.69	167	74	0	954	454	7	173	3e-57	219	Full=UPF0326 protein At4g17486;		Arabidopsis thaliana (Mouse-ear cress).		PF05903 ;
Locus_11316_Transcript_1/2_Confidence_1.000_Length_3297	3297	NPY2_ARATH	634	53.02	645	273	13	1078	2961	1	632	1e-176	617	Full=BTB/POZ domain-containing protein NPY2;	Full=Protein NAKED PINS IN YUC MUTANTS 2;	Arabidopsis thaliana (Mouse-ear cress).	GO:0071944 C:cell periphery ;GO:0004871 F:signal transducer activity ;GO:0009416 P:response to light stimulus ;	PF03000 ;
Locus_11316_Transcript_2/2_Confidence_1.000_Length_2955	2955	NPY2_ARATH	634	53.02	645	273	13	736	2619	1	632	8e-177	617	Full=BTB/POZ domain-containing protein NPY2;	Full=Protein NAKED PINS IN YUC MUTANTS 2;	Arabidopsis thaliana (Mouse-ear cress).	GO:0071944 C:cell periphery ;GO:0004871 F:signal transducer activity ;GO:0009416 P:response to light stimulus ;	PF03000 ;
Locus_11318_Transcript_1/1_Confidence_1.000_Length_426	426	NCED5_ARATH	589	73.57	140	37	0	421	2	411	550	7e-56	212	Full=Probable 9-cis-epoxycarotenoid dioxygenase NCED5, chloroplastic;		Arabidopsis thaliana (Mouse-ear cress).	GO:0009535 C:chloroplast thylakoid membrane ;GO:0045549 F:9-cis-epoxycarotenoid dioxygenase activity ;GO:0046872 F:metal ion binding ;GO:0009688 P:abscisic acid biosynthetic process ;	PF03055 ;
Locus_11319_Transcript_1/1_Confidence_1.000_Length_588	588	NCED3_ARATH	599	78.76	193	41	0	9	587	236	428	1e-89	325	Full=9-cis-epoxycarotenoid dioxygenase NCED3, chloroplastic;	Full=Protein SALT TOLERANT 1;	Arabidopsis thaliana (Mouse-ear cress).	GO:0009570 C:chloroplast stroma ;GO:0009535 C:chloroplast thylakoid membrane ;GO:0045549 F:9-cis-epoxycarotenoid dioxygenase activity ;GO:0046872 F:metal ion binding ;GO:0009688 P:abscisic acid biosynthetic process ;GO:0042538 P:hyperosmotic salinity response ;GO:0009414 P:response to water deprivation ;	PF03055 ;
Locus_11320_Transcript_1/3_Confidence_0.333_Length_565	565	LEA3_WHEAT	224	40.6	133	68	3	460	62	32	153	9e-17	83.2	Full=Late embryogenesis abundant protein, group 3;	Full=PMA2005;	Triticum aestivum (Wheat).	GO:0006950 P:response to stress ;	PF02987 ;
Locus_11320_Transcript_2/3_Confidence_0.667_Length_1044	1044	LEA3_WHEAT	224	33.94	165	98	2	532	38	30	183	8e-19	91.3	Full=Late embryogenesis abundant protein, group 3;	Full=PMA2005;	Triticum aestivum (Wheat).	GO:0006950 P:response to stress ;	PF02987 ;
Locus_11320_Transcript_3/3_Confidence_0.667_Length_956	956	LEA3_WHEAT	224	33.74	163	97	2	526	38	32	183	2e-18	90.1	Full=Late embryogenesis abundant protein, group 3;	Full=PMA2005;	Triticum aestivum (Wheat).	GO:0006950 P:response to stress ;	PF02987 ;
Locus_11322_Transcript_1/2_Confidence_1.000_Length_785	785	RL31_PERFR	121	85.95	121	17	0	668	306	1	121	3e-55	211	Full=60S ribosomal protein L31;		Perilla frutescens (Beefsteak mint) (Perilla ocymoides).	GO:0005840 C:ribosome ;GO:0003735 F:structural constituent of ribosome ;GO:0006412 P:translation ;	PF01198 ;
Locus_11322_Transcript_2/2_Confidence_1.000_Length_668	668	RL31_PERFR	121	86.96	92	12	0	581	306	30	121	7e-41	163	Full=60S ribosomal protein L31;		Perilla frutescens (Beefsteak mint) (Perilla ocymoides).	GO:0005840 C:ribosome ;GO:0003735 F:structural constituent of ribosome ;GO:0006412 P:translation ;	PF01198 ;
Locus_11323_Transcript_1/1_Confidence_1.000_Length_337	337	PP269_ARATH	621	50.57	87	43	0	337	77	533	619	7e-22	98.6	Full=Pentatricopeptide repeat-containing protein At3g48250, chloroplastic;		Arabidopsis thaliana (Mouse-ear cress).	GO:0009507 C:chloroplast ;GO:0005739 C:mitochondrion ;GO:0005488 F:binding ;GO:0008380 P:RNA splicing ;	PF01535 ;
Locus_11328_Transcript_1/2_Confidence_1.000_Length_1820	1820	GATB_ORYSI	544	82	511	91	1	1783	251	32	541	0	857	Full=Glutamyl-tRNA(Gln) amidotransferase subunit B, chloroplastic/mitochondrial;		Oryza sativa subsp. indica (Rice).	GO:0005739 C:mitochondrion ;GO:0005524 F:ATP binding ;GO:0016884 F:carbon-nitrogen ligase activity, with glutamine as amido-N-donor ;GO:0006412 P:translation ;	PF02934 ;PF02637 ;
Locus_11328_Transcript_2/2_Confidence_1.000_Length_1832	1832	GATB_ORYSI	544	82	511	91	1	1783	251	32	541	0	857	Full=Glutamyl-tRNA(Gln) amidotransferase subunit B, chloroplastic/mitochondrial;		Oryza sativa subsp. indica (Rice).	GO:0005739 C:mitochondrion ;GO:0005524 F:ATP binding ;GO:0016884 F:carbon-nitrogen ligase activity, with glutamine as amido-N-donor ;GO:0006412 P:translation ;	PF02934 ;PF02637 ;
Locus_11329_Transcript_1/1_Confidence_1.000_Length_401	401	FRS3_ARATH	851	32.85	137	72	3	353	3	98	234	5e-17	82.8	Full=Protein FAR1-RELATED SEQUENCE 3;		Arabidopsis thaliana (Mouse-ear cress).	GO:0005634 C:nucleus ;GO:0009506 C:plasmodesma ;GO:0008270 F:zinc ion binding ;	PF03101 ;PF10551 ;PF04434 ;
Locus_1132_Transcript_1/3_Confidence_0.500_Length_689	689	AB11G_ARATH	703	62.56	195	72	1	103	687	103	296	1e-62	236	Full=ABC transporter G family member 11;	Full=White-brown complex homolog protein 11;	Arabidopsis thaliana (Mouse-ear cress).	GO:0009897 C:external side of plasma membrane ;GO:0016021 C:integral to membrane ;GO:0005524 F:ATP binding ;GO:0016887 F:ATPase activity ;GO:0015245 F:fatty acid transporter activity ;GO:0080051 P:cutin transport ;GO:0009737 P:response to abscisic acid stimulus ;GO:0009651 P:response to salt stress ;GO:0009611 P:response to wounding ;	PF01061 ;PF00005 ;
Locus_1132_Transcript_2/3_Confidence_0.667_Length_979	979	AB11G_ARATH	703	57.64	288	96	2	115	978	50	311	9e-86	313	Full=ABC transporter G family member 11;	Full=White-brown complex homolog protein 11;	Arabidopsis thaliana (Mouse-ear cress).	GO:0009897 C:external side of plasma membrane ;GO:0016021 C:integral to membrane ;GO:0005524 F:ATP binding ;GO:0016887 F:ATPase activity ;GO:0015245 F:fatty acid transporter activity ;GO:0080051 P:cutin transport ;GO:0009737 P:response to abscisic acid stimulus ;GO:0009651 P:response to salt stress ;GO:0009611 P:response to wounding ;	PF01061 ;PF00005 ;
Locus_1132_Transcript_3/3_Confidence_0.500_Length_860	860	AB11G_ARATH	703	61.69	248	94	1	115	858	50	296	1e-81	299	Full=ABC transporter G family member 11;	Full=White-brown complex homolog protein 11;	Arabidopsis thaliana (Mouse-ear cress).	GO:0009897 C:external side of plasma membrane ;GO:0016021 C:integral to membrane ;GO:0005524 F:ATP binding ;GO:0016887 F:ATPase activity ;GO:0015245 F:fatty acid transporter activity ;GO:0080051 P:cutin transport ;GO:0009737 P:response to abscisic acid stimulus ;GO:0009651 P:response to salt stress ;GO:0009611 P:response to wounding ;	PF01061 ;PF00005 ;
Locus_11333_Transcript_1/1_Confidence_1.000_Length_794	794	NFYB3_ORYSJ	185	32.77	119	69	3	644	297	35	145	4e-12	62.8	Full=Nuclear transcription factor Y subunit B-3;	Full=Transcriptional activator HAP3B;	Oryza sativa subsp. japonica (Rice).	GO:0005634 C:nucleus ;GO:0043565 F:sequence-specific DNA binding ;GO:0006355 P:regulation of transcription, DNA-dependent ;GO:0006351 P:transcription, DNA-dependent ;	PF00808 ;
Locus_11337_Transcript_1/1_Confidence_1.000_Length_1342	1342	CHX18_ARATH	810	65.72	423	138	3	14	1261	245	667	6e-161	563	Full=Cation/H(+) antiporter 18;	Full=Protein CATION/H+ EXCHANGER 18;	Arabidopsis thaliana (Mouse-ear cress).	GO:0016021 C:integral to membrane ;GO:0005770 C:late endosome ;GO:0015299 F:solute:hydrogen antiporter activity ;GO:0006813 P:potassium ion transport ;GO:0006885 P:regulation of pH ;	PF00999 ;
Locus_1133_Transcript_1/1_Confidence_1.000_Length_1451	1451	VA0D2_ARATH	351	93.16	351	24	0	1323	271	1	351	0	682	Full=V-type proton ATPase subunit d2;	Full=Vacuolar proton pump subunit d2;	Arabidopsis thaliana (Mouse-ear cress).	GO:0009506 C:plasmodesma ;GO:0033179 C:proton-transporting V-type ATPase, V0 domain ;GO:0005774 C:vacuolar membrane ;GO:0015078 F:hydrogen ion transmembrane transporter activity ;GO:0015991 P:ATP hydrolysis coupled proton transport ;	PF01992 ;
Locus_11340_Transcript_1/1_Confidence_1.000_Length_3055	3055	ROGF2_ARATH	485	46.1	269	90	8	1524	2303	224	446	4e-94	205	Full=Rop guanine nucleotide exchange factor 2;		Arabidopsis thaliana (Mouse-ear cress).	GO:0005089 F:Rho guanyl-nucleotide exchange factor activity ;	PF03759 ;
Locus_11341_Transcript_1/3_Confidence_0.714_Length_2327	2327	RH3_ORYSJ	758	75.78	739	119	11	2278	140	54	758	0	1052	Full=DEAD-box ATP-dependent RNA helicase 3, chloroplastic;		Oryza sativa subsp. japonica (Rice).	GO:0005634 C:nucleus ;GO:0005524 F:ATP binding ;GO:0008026 F:ATP-dependent helicase activity ;GO:0003723 F:RNA binding ;GO:0008270 F:zinc ion binding ;	PF00270 ;PF08152 ;PF00271 ;PF00098 ;
Locus_11341_Transcript_2/3_Confidence_0.714_Length_2799	2799	RH3_ORYSJ	758	81.63	588	93	6	2750	993	54	628	0	923	Full=DEAD-box ATP-dependent RNA helicase 3, chloroplastic;		Oryza sativa subsp. japonica (Rice).	GO:0005634 C:nucleus ;GO:0005524 F:ATP binding ;GO:0008026 F:ATP-dependent helicase activity ;GO:0003723 F:RNA binding ;GO:0008270 F:zinc ion binding ;	PF00270 ;PF08152 ;PF00271 ;PF00098 ;
Locus_11341_Transcript_3/3_Confidence_0.714_Length_2342	2342	RH3_ORYSJ	758	75.27	744	119	11	2293	140	54	758	0	1050	Full=DEAD-box ATP-dependent RNA helicase 3, chloroplastic;		Oryza sativa subsp. japonica (Rice).	GO:0005634 C:nucleus ;GO:0005524 F:ATP binding ;GO:0008026 F:ATP-dependent helicase activity ;GO:0003723 F:RNA binding ;GO:0008270 F:zinc ion binding ;	PF00270 ;PF08152 ;PF00271 ;PF00098 ;
Locus_11342_Transcript_1/1_Confidence_1.000_Length_510	510	BH049_ARATH	486	46.48	142	66	3	3	425	328	460	2e-23	105	Full=Transcription factor bHLH49;	Full=bHLH transcription factor bHLH049;	Arabidopsis thaliana (Mouse-ear cress).	GO:0005634 C:nucleus ;GO:0003677 F:DNA binding ;GO:0006355 P:regulation of transcription, DNA-dependent ;GO:0006351 P:transcription, DNA-dependent ;	PF00010 ;
Locus_11345_Transcript_1/1_Confidence_1.000_Length_1268	1268	GPT2_ARATH	388	83.59	323	53	0	1223	255	66	388	1e-157	552	Full=Glucose-6-phosphate/phosphate translocator 2, chloroplastic;		Arabidopsis thaliana (Mouse-ear cress).	GO:0031969 C:chloroplast membrane ;GO:0016021 C:integral to membrane ;GO:0005774 C:vacuolar membrane ;GO:0015152 F:glucose-6-phosphate transmembrane transporter activity ;GO:0005315 F:inorganic phosphate transmembrane transporter activity ;GO:0015120 F:phosphoglycerate transmembrane transporter activity ;GO:0071917 F:triose-phosphate transmembrane transporter activity ;GO:0015714 P:phosphoenolpyr…	PF00892 ;PF03151 ;
Locus_11347_Transcript_1/2_Confidence_1.000_Length_1407	1407	MDHG_ORYSJ	356	80.93	236	42	1	24	722	1	236	7e-163	384	Full=Malate dehydrogenase, glyoxysomal;		Oryza sativa subsp. japonica (Rice).	GO:0009514 C:glyoxysome ;GO:0030060 F:L-malate dehydrogenase activity ;GO:0000166 F:nucleotide binding ;GO:0006097 P:glyoxylate cycle ;GO:0006108 P:malate metabolic process ;GO:0006099 P:tricarboxylic acid cycle ;	PF02866 ;PF00056 ;
Locus_11347_Transcript_2/2_Confidence_1.000_Length_1397	1397	MDHG_ORYSJ	356	83.15	356	60	0	24	1091	1	356	3e-168	588	Full=Malate dehydrogenase, glyoxysomal;		Oryza sativa subsp. japonica (Rice).	GO:0009514 C:glyoxysome ;GO:0030060 F:L-malate dehydrogenase activity ;GO:0000166 F:nucleotide binding ;GO:0006097 P:glyoxylate cycle ;GO:0006108 P:malate metabolic process ;GO:0006099 P:tricarboxylic acid cycle ;	PF02866 ;PF00056 ;
Locus_11354_Transcript_1/1_Confidence_1.000_Length_412	412	DNLI4_ARATH	1219	80	130	26	0	22	411	340	469	3e-59	223	Full=DNA ligase 4;	Full=Polydeoxyribonucleotide synthase [ATP] 4;	Arabidopsis thaliana (Mouse-ear cress).	GO:0005634 C:nucleus ;GO:0009506 C:plasmodesma ;GO:0005524 F:ATP binding ;GO:0003677 F:DNA binding ;GO:0003910 F:DNA ligase (ATP) activity ;GO:0046872 F:metal ion binding ;GO:0005515 F:protein binding ;GO:0051103 P:DNA ligation involved in DNA repair ;GO:0006310 P:DNA recombination ;GO:0006260 P:DNA replication ;GO:0006302 P:double-strand break repair ;GO:0010165 P:response to X-ray ;	PF00533 ;PF04679 ;PF01068 ;PF04675 ;
Locus_11362_Transcript_1/1_Confidence_1.000_Length_455	455	F3PH_PETHY	512	41.84	141	79	2	31	453	1	138	5e-28	119	Full=Flavonoid 3'-monooxygenase;	Full=Flavonoid 3'-hydroxylase;	Petunia hybrida (Petunia).	GO:0005789 C:endoplasmic reticulum membrane ;GO:0016021 C:integral to membrane ;GO:0009055 F:electron carrier activity ;GO:0016711 F:flavonoid 3'-monooxygenase activity ;GO:0020037 F:heme binding ;GO:0009813 P:flavonoid biosynthetic process ;	PF00067 ;
Locus_11364_Transcript_1/1_Confidence_1.000_Length_243	243	H2A8_ORYSI	135	92.5	80	6	0	2	241	35	114	2e-36	147	Full=Probable histone H2A.8;		Oryza sativa subsp. indica (Rice).	GO:0000786 C:nucleosome ;GO:0005634 C:nucleus ;GO:0003677 F:DNA binding ;GO:0006334 P:nucleosome assembly ;	PF00125 ;
Locus_11365_Transcript_1/1_Confidence_1.000_Length_249	249	LRX3_ARATH	760	33.93	56	25	2	151	2	545	594	4e-06	28.9	Full=Leucine-rich repeat extensin-like protein 3;	Full=Cell wall hydroxyproline-rich glycoprotein;	Arabidopsis thaliana (Mouse-ear cress).	GO:0005576 C:extracellular region ;GO:0009505 C:plant-type cell wall ;GO:0009506 C:plasmodesma ;GO:0005515 F:protein binding ;GO:0007047 P:cellular cell wall organization ;	PF08263 ;
Locus_11375_Transcript_1/1_Confidence_1.000_Length_470	470	LRX3_ARATH	760	31.11	135	65	3	30	416	542	654	4e-06	47.4	Full=Leucine-rich repeat extensin-like protein 3;	Full=Cell wall hydroxyproline-rich glycoprotein;	Arabidopsis thaliana (Mouse-ear cress).	GO:0005576 C:extracellular region ;GO:0009505 C:plant-type cell wall ;GO:0009506 C:plasmodesma ;GO:0005515 F:protein binding ;GO:0007047 P:cellular cell wall organization ;	PF08263 ;
Locus_11378_Transcript_1/4_Confidence_0.222_Length_406	406	FRS3_ARATH	851	32.2	118	79	1	2	352	462	579	1e-13	72	Full=Protein FAR1-RELATED SEQUENCE 3;		Arabidopsis thaliana (Mouse-ear cress).	GO:0005634 C:nucleus ;GO:0009506 C:plasmodesma ;GO:0008270 F:zinc ion binding ;	PF03101 ;PF10551 ;PF04434 ;
Locus_11382_Transcript_1/1_Confidence_1.000_Length_435	435	RTNLH_ARATH	247	56.94	144	62	0	2	433	84	227	3e-45	177	Full=Reticulon-like protein B8;		Arabidopsis thaliana (Mouse-ear cress).	GO:0005789 C:endoplasmic reticulum membrane ;GO:0016021 C:integral to membrane ;GO:0005739 C:mitochondrion ;	PF02453 ;
Locus_11384_Transcript_1/1_Confidence_1.000_Length_369	369	CLCB_ARATH	780	75.83	120	29	0	368	9	287	406	8e-51	194	Full=Chloride channel protein CLC-b;	Full=CBS domain-containing protein CBSCLC7;	Arabidopsis thaliana (Mouse-ear cress).	GO:0034707 C:chloride channel complex ;GO:0009705 C:plant-type vacuole membrane ;GO:0009671 F:nitrate:hydrogen symporter activity ;GO:0005247 F:voltage-gated chloride channel activity ;	PF00571 ;PF00654 ;
Locus_11387_Transcript_1/1_Confidence_1.000_Length_879	879	CX5B2_ARATH	171	55.75	174	66	3	49	546	1	171	2e-50	196	Full=Cytochrome c oxidase subunit 5b-2, mitochondrial;		Arabidopsis thaliana (Mouse-ear cress).	GO:0004129 F:cytochrome-c oxidase activity ;GO:0046872 F:metal ion binding ;	PF01215 ;
Locus_11389_Transcript_1/1_Confidence_1.000_Length_483	483	PHF5_ARATH	110	99.09	110	1	0	96	425	1	110	1e-65	244	Full=Uncharacterized protein At1g07170/At2g30000;		Arabidopsis thaliana (Mouse-ear cress).		PF03660 ;
Locus_1138_Transcript_1/4_Confidence_0.625_Length_2086	2086	THD1_ARATH	592	74.63	410	96	3	86	1309	36	439	0	600	Full=Threonine dehydratase biosynthetic, chloroplastic;	Full=Threonine deaminase;	Arabidopsis thaliana (Mouse-ear cress).	GO:0009507 C:chloroplast ;GO:0004794 F:L-threonine ammonia-lyase activity ;GO:0030170 F:pyridoxal phosphate binding ;GO:0009097 P:isoleucine biosynthetic process ;	PF00291 ;PF00585 ;
Locus_1138_Transcript_2/4_Confidence_0.250_Length_1277	1277	THD1_ARATH	592	72.56	328	82	3	86	1063	36	357	1e-130	463	Full=Threonine dehydratase biosynthetic, chloroplastic;	Full=Threonine deaminase;	Arabidopsis thaliana (Mouse-ear cress).	GO:0009507 C:chloroplast ;GO:0004794 F:L-threonine ammonia-lyase activity ;GO:0030170 F:pyridoxal phosphate binding ;GO:0009097 P:isoleucine biosynthetic process ;	PF00291 ;PF00585 ;
Locus_1138_Transcript_3/4_Confidence_0.625_Length_1823	1823	THD1_ARATH	592	74.13	518	125	4	86	1633	36	546	0	757	Full=Threonine dehydratase biosynthetic, chloroplastic;	Full=Threonine deaminase;	Arabidopsis thaliana (Mouse-ear cress).	GO:0009507 C:chloroplast ;GO:0004794 F:L-threonine ammonia-lyase activity ;GO:0030170 F:pyridoxal phosphate binding ;GO:0009097 P:isoleucine biosynthetic process ;	PF00291 ;PF00585 ;
Locus_1138_Transcript_4/4_Confidence_0.625_Length_2006	2006	THD1_ARATH	592	72.65	563	145	4	86	1768	36	591	0	810	Full=Threonine dehydratase biosynthetic, chloroplastic;	Full=Threonine deaminase;	Arabidopsis thaliana (Mouse-ear cress).	GO:0009507 C:chloroplast ;GO:0004794 F:L-threonine ammonia-lyase activity ;GO:0030170 F:pyridoxal phosphate binding ;GO:0009097 P:isoleucine biosynthetic process ;	PF00291 ;PF00585 ;
Locus_11390_Transcript_1/1_Confidence_1.000_Length_741	741	PP407_ARATH	747	37.78	225	140	0	15	689	343	567	1e-43	173	Full=Pentatricopeptide repeat-containing protein At5g39710;	Full=Protein EMBRYO DEFECTIVE 2745;	Arabidopsis thaliana (Mouse-ear cress).	GO:0005488 F:binding ;	PF01535 ;
Locus_11399_Transcript_1/2_Confidence_1.000_Length_2910	2910	AGD14_ARATH	649	40.67	686	331	20	2655	712	2	649	2e-109	394	Full=Probable ADP-ribosylation factor GTPase-activating protein AGD14;	Full=Protein ZIGA4;	Arabidopsis thaliana (Mouse-ear cress).	GO:0005886 C:plasma membrane ;GO:0008060 F:ARF GTPase activator activity ;GO:0004674 F:protein serine/threonine kinase activity ;GO:0008270 F:zinc ion binding ;GO:0046777 P:protein autophosphorylation ;GO:0032312 P:regulation of ARF GTPase activity ;	PF01412 ;
Locus_1139_Transcript_1/1_Confidence_1.000_Length_1398	1398	RPB1_ARATH	1839	45.04	464	243	5	1386	1	429	882	5e-100	361	Full=DNA-directed RNA polymerase II subunit RPB1;	Full=DNA-directed RNA polymerase III largest subunit;	Arabidopsis thaliana (Mouse-ear cress).	GO:0009507 C:chloroplast ;GO:0005665 C:DNA-directed RNA polymerase II, core complex ;GO:0009506 C:plasmodesma ;GO:0005773 C:vacuole ;GO:0003677 F:DNA binding ;GO:0003899 F:DNA-directed RNA polymerase activity ;GO:0046872 F:metal ion binding ;GO:0005515 F:protein binding ;GO:0006366 P:transcription from RNA polymerase II promoter ;	PF04997 ;PF00623 ;PF04983 ;PF05000 ;PF04998 ;PF04992 ;PF04990 ;PF05001 ;
Locus_11400_Transcript_1/1_Confidence_1.000_Length_947	947	WDR69_CHLRE	446	32.51	203	134	3	334	939	175	375	4e-23	105	Full=Outer row dynein assembly protein 16;	Full=WD repeat-containing protein 69 homolog;	Chlamydomonas reinhardtii (Chlamydomonas smithii).	GO:0005929 C:cilium ;GO:0035086 C:flagellar axoneme ;GO:0005932 C:microtubule basal body ;	PF00400 ;
Locus_11409_Transcript_1/1_Confidence_1.000_Length_1137	1137	AFC2_ARATH	427	32.47	348	197	8	33	980	79	420	2e-39	160	Full=Serine/threonine-protein kinase AFC2;		Arabidopsis thaliana (Mouse-ear cress).	GO:0005524 F:ATP binding ;GO:0005515 F:protein binding ;GO:0004674 F:protein serine/threonine kinase activity ;GO:0004712 F:protein serine/threonine/tyrosine kinase activity ;GO:0006397 P:mRNA processing ;GO:0046777 P:protein autophosphorylation ;	PF00069 ;
Locus_1140_Transcript_1/3_Confidence_0.600_Length_481	481	IQD1_ARATH	454	62.79	129	48	0	1	387	108	236	1e-38	155	Full=Protein IQ-DOMAIN 1;		Arabidopsis thaliana (Mouse-ear cress).	GO:0005634 C:nucleus ;GO:0005516 F:calmodulin binding ;GO:0006952 P:defense response ;GO:0019761 P:glucosinolate biosynthetic process ;	PF00612 ;
Locus_1140_Transcript_2/3_Confidence_0.600_Length_1693	1693	IQD1_ARATH	454	44.28	341	150	8	582	1526	123	449	9e-61	231	Full=Protein IQ-DOMAIN 1;		Arabidopsis thaliana (Mouse-ear cress).	GO:0005634 C:nucleus ;GO:0005516 F:calmodulin binding ;GO:0006952 P:defense response ;GO:0019761 P:glucosinolate biosynthetic process ;	PF00612 ;
Locus_1140_Transcript_3/3_Confidence_0.600_Length_1157	1157	IQD1_ARATH	454	45.51	356	154	8	1	990	108	449	4e-67	251	Full=Protein IQ-DOMAIN 1;		Arabidopsis thaliana (Mouse-ear cress).	GO:0005634 C:nucleus ;GO:0005516 F:calmodulin binding ;GO:0006952 P:defense response ;GO:0019761 P:glucosinolate biosynthetic process ;	PF00612 ;
Locus_11410_Transcript_1/1_Confidence_1.000_Length_905	905	TRP3_ARATH	619	54.61	282	123	3	27	869	322	599	7e-77	283	Full=Telomere repeat-binding protein 3;	Full=Telomeric DNA-binding protein 2;	Arabidopsis thaliana (Mouse-ear cress).	GO:0005634 C:nucleus ;GO:0008301 F:DNA bending activity ;GO:0042162 F:telomeric DNA binding ;GO:0006355 P:regulation of transcription, DNA-dependent ;GO:0009737 P:response to abscisic acid stimulus ;GO:0006351 P:transcription, DNA-dependent ;
Locus_11413_Transcript_1/3_Confidence_0.600_Length_1669	1669	HT1_ARATH	390	34.14	331	188	5	1327	347	40	344	9e-53	204	Full=Serine/threonine-protein kinase HT1;	Full=High leaf temperature protein 1;	Arabidopsis thaliana (Mouse-ear cress).	GO:0005524 F:ATP binding ;GO:0004674 F:protein serine/threonine kinase activity ;GO:0010119 P:regulation of stomatal movement ;	PF07714 ;
Locus_11413_Transcript_2/3_Confidence_0.600_Length_1070	1070	HT1_ARATH	390	37.02	289	162	3	1052	186	76	344	3e-51	199	Full=Serine/threonine-protein kinase HT1;	Full=High leaf temperature protein 1;	Arabidopsis thaliana (Mouse-ear cress).	GO:0005524 F:ATP binding ;GO:0004674 F:protein serine/threonine kinase activity ;GO:0010119 P:regulation of stomatal movement ;	PF07714 ;
Locus_11413_Transcript_3/3_Confidence_0.600_Length_1508	1508	HT1_ARATH	390	33.84	331	189	5	1166	186	40	344	2e-52	203	Full=Serine/threonine-protein kinase HT1;	Full=High leaf temperature protein 1;	Arabidopsis thaliana (Mouse-ear cress).	GO:0005524 F:ATP binding ;GO:0004674 F:protein serine/threonine kinase activity ;GO:0010119 P:regulation of stomatal movement ;	PF07714 ;
Locus_11414_Transcript_1/1_Confidence_1.000_Length_780	780	PP1_MEDSV	321	70.47	193	53	1	3	569	128	320	9e-83	303	Full=Serine/threonine-protein phosphatase PP1;		Medicago sativa subsp. varia (Alfalfa) (Medicago varia).	GO:0046872 F:metal ion binding ;GO:0004721 F:phosphoprotein phosphatase activity ;	PF00149 ;
Locus_11415_Transcript_1/1_Confidence_1.000_Length_1033	1033	LRX6_ARATH	470	63.17	315	114	2	940	2	39	353	9e-114	406	Full=Leucine-rich repeat extensin-like protein 6;	Full=Cell wall hydroxyproline-rich glycoprotein;	Arabidopsis thaliana (Mouse-ear cress).	GO:0005618 C:cell wall ;GO:0005576 C:extracellular region ;GO:0007047 P:cellular cell wall organization ;	PF00560 ;PF08263 ;
Locus_11417_Transcript_1/2_Confidence_1.000_Length_1250	1250	RH50_ORYSJ	641	77.31	260	58	1	1248	472	381	640	7e-116	414	Full=DEAD-box ATP-dependent RNA helicase 50;		Oryza sativa subsp. japonica (Rice).	GO:0005524 F:ATP binding ;GO:0004004 F:ATP-dependent RNA helicase activity ;GO:0003723 F:RNA binding ;GO:0006968 P:cellular defense response ;GO:0071369 P:cellular response to ethylene stimulus ;GO:0071395 P:cellular response to jasmonic acid stimulus ;GO:0071446 P:cellular response to salicylic acid stimulus ;GO:0009817 P:defense response to fungus, incompatible interaction ;	PF00270 ;PF00271 ;
Locus_11417_Transcript_2/2_Confidence_1.000_Length_1403	1403	RH50_ORYSJ	641	77.14	245	55	1	1203	472	396	640	6e-108	387	Full=DEAD-box ATP-dependent RNA helicase 50;		Oryza sativa subsp. japonica (Rice).	GO:0005524 F:ATP binding ;GO:0004004 F:ATP-dependent RNA helicase activity ;GO:0003723 F:RNA binding ;GO:0006968 P:cellular defense response ;GO:0071369 P:cellular response to ethylene stimulus ;GO:0071395 P:cellular response to jasmonic acid stimulus ;GO:0071446 P:cellular response to salicylic acid stimulus ;GO:0009817 P:defense response to fungus, incompatible interaction ;	PF00270 ;PF00271 ;
Locus_11418_Transcript_1/1_Confidence_1.000_Length_1302	1302	HEM4_ORYSJ	302	63.08	260	95	1	1145	369	40	299	1e-93	340	Full=Uroporphyrinogen-III synthase, chloroplastic;	Full=Uroporphyrinogen-III cosynthase;	Oryza sativa subsp. japonica (Rice).	GO:0009507 C:chloroplast ;GO:0004852 F:uroporphyrinogen-III synthase activity ;GO:0015995 P:chlorophyll biosynthetic process ;	PF02602 ;
Locus_11419_Transcript_1/1_Confidence_1.000_Length_652	652	P2C37_ARATH	399	71.14	201	38	3	3	602	218	399	3e-71	264	Full=Protein phosphatase 2C 37;	Full=Protein phosphatase 2C A;	Arabidopsis thaliana (Mouse-ear cress).	GO:0008287 C:protein serine/threonine phosphatase complex ;GO:0046872 F:metal ion binding ;GO:0019901 F:protein kinase binding ;GO:0004722 F:protein serine/threonine phosphatase activity ;GO:0009738 P:abscisic acid mediated signaling pathway ;GO:0009788 P:negative regulation of abscisic acid mediated signaling pathway ;GO:0010360 P:negative regulation of anion channel activity ;GO:0006470 P:prote…	PF00481 ;
Locus_11420_Transcript_1/2_Confidence_1.000_Length_316	316	RLK1_ARATH	832	56.73	104	42	1	12	314	511	614	4e-27	115	Full=G-type lectin S-receptor-like serine/threonine-protein kinase RLK1;	Full=Receptor-like protein kinase 1;	Arabidopsis thaliana (Mouse-ear cress).	GO:0016021 C:integral to membrane ;GO:0044459 C:plasma membrane part ;GO:0005524 F:ATP binding ;GO:0005516 F:calmodulin binding ;GO:0004674 F:protein serine/threonine kinase activity ;GO:0004872 F:receptor activity ;GO:0005529 F:sugar binding ;	PF01453 ;PF00069 ;
Locus_11420_Transcript_2/2_Confidence_1.000_Length_316	316	RLK1_ARATH	832	57.69	104	41	1	12	314	511	614	1e-27	117	Full=G-type lectin S-receptor-like serine/threonine-protein kinase RLK1;	Full=Receptor-like protein kinase 1;	Arabidopsis thaliana (Mouse-ear cress).	GO:0016021 C:integral to membrane ;GO:0044459 C:plasma membrane part ;GO:0005524 F:ATP binding ;GO:0005516 F:calmodulin binding ;GO:0004674 F:protein serine/threonine kinase activity ;GO:0004872 F:receptor activity ;GO:0005529 F:sugar binding ;	PF01453 ;PF00069 ;
Locus_11423_Transcript_1/1_Confidence_1.000_Length_266	266	CPSF2_ORYSJ	738	67.78	90	27	2	2	265	372	461	2e-26	114	Full=Cleavage and polyadenylation specificity factor subunit 2;	Full=Cleavage and polyadenylation specificity factor 100 kDa subunit;	Oryza sativa subsp. japonica (Rice).	GO:0005634 C:nucleus ;GO:0016787 F:hydrolase activity ;GO:0003723 F:RNA binding ;GO:0006397 P:mRNA processing ;	PF10996 ;PF07521 ;
Locus_11429_Transcript_1/2_Confidence_1.000_Length_1271	1271	NPP_HORVU	368	59.91	222	83	1	301	948	147	368	1e-79	293	Full=Nucleotide pyrophosphatase/phosphodiesterase;		Hordeum vulgare (Barley).	GO:0009507 C:chloroplast ;GO:0016787 F:hydrolase activity ;	PF00149 ;
Locus_11429_Transcript_2/2_Confidence_1.000_Length_979	979	PPA24_ARATH	615	71.56	211	60	0	3	635	398	608	9e-94	340	Full=Probable inactive purple acid phosphatase 24;		Arabidopsis thaliana (Mouse-ear cress).	GO:0005618 C:cell wall ;GO:0005576 C:extracellular region ;GO:0003993 F:acid phosphatase activity ;GO:0046872 F:metal ion binding ;	PF00149 ;
Locus_1142_Transcript_1/8_Confidence_0.667_Length_3037	3037	HAK11_ORYSJ	791	77.55	588	128	3	1281	3035	204	790	0	926	Full=Probable potassium transporter 11;	Full=OsHAK11;	Oryza sativa subsp. japonica (Rice).	GO:0016021 C:integral to membrane ;GO:0015079 F:potassium ion transmembrane transporter activity ;	PF02705 ;
Locus_1142_Transcript_2/8_Confidence_0.524_Length_2939	2939	HAK11_ORYSJ	791	79.52	791	159	2	571	2937	1	790	0	1285	Full=Probable potassium transporter 11;	Full=OsHAK11;	Oryza sativa subsp. japonica (Rice).	GO:0016021 C:integral to membrane ;GO:0015079 F:potassium ion transmembrane transporter activity ;	PF02705 ;
Locus_1142_Transcript_3/8_Confidence_0.381_Length_1300	1300	HAK11_ORYSJ	791	78.34	434	91	2	3	1298	358	790	0	689	Full=Probable potassium transporter 11;	Full=OsHAK11;	Oryza sativa subsp. japonica (Rice).	GO:0016021 C:integral to membrane ;GO:0015079 F:potassium ion transmembrane transporter activity ;	PF02705 ;
Locus_1142_Transcript_4/8_Confidence_0.619_Length_3197	3197	HAK11_ORYSJ	791	78.47	576	121	2	1474	3195	216	790	0	926	Full=Probable potassium transporter 11;	Full=OsHAK11;	Oryza sativa subsp. japonica (Rice).	GO:0016021 C:integral to membrane ;GO:0015079 F:potassium ion transmembrane transporter activity ;	PF02705 ;
Locus_1142_Transcript_5/8_Confidence_0.619_Length_3614	3614	HAK12_ORYSJ	793	83.75	443	72	0	571	1899	1	443	0	762	Full=Putative potassium transporter 12;	Full=OsHAK12;	Oryza sativa subsp. japonica (Rice).	GO:0016021 C:integral to membrane ;GO:0015079 F:potassium ion transmembrane transporter activity ;	PF02705 ;
Locus_1142_Transcript_6/8_Confidence_0.619_Length_3298	3298	HAK11_ORYSJ	791	79.55	792	159	2	571	2940	1	791	0	1288	Full=Probable potassium transporter 11;	Full=OsHAK11;	Oryza sativa subsp. japonica (Rice).	GO:0016021 C:integral to membrane ;GO:0015079 F:potassium ion transmembrane transporter activity ;	PF02705 ;
Locus_1142_Transcript_7/8_Confidence_0.476_Length_2939	2939	HAK11_ORYSJ	791	80.28	791	153	2	571	2937	1	790	0	1290	Full=Probable potassium transporter 11;	Full=OsHAK11;	Oryza sativa subsp. japonica (Rice).	GO:0016021 C:integral to membrane ;GO:0015079 F:potassium ion transmembrane transporter activity ;	PF02705 ;
Locus_1142_Transcript_8/8_Confidence_0.619_Length_2939	2939	HAK11_ORYSJ	791	79.65	791	158	2	571	2937	1	790	0	1288	Full=Probable potassium transporter 11;	Full=OsHAK11;	Oryza sativa subsp. japonica (Rice).	GO:0016021 C:integral to membrane ;GO:0015079 F:potassium ion transmembrane transporter activity ;	PF02705 ;
Locus_11430_Transcript_1/1_Confidence_1.000_Length_271	271	WRK23_ARATH	337	82.5	80	14	0	240	1	150	229	1e-35	144	Full=Probable WRKY transcription factor 23;	Full=WRKY DNA-binding protein 23;	Arabidopsis thaliana (Mouse-ear cress).	GO:0005634 C:nucleus ;GO:0043565 F:sequence-specific DNA binding ;GO:0003700 F:sequence-specific DNA binding transcription factor activity ;GO:0009733 P:response to auxin stimulus ;GO:0009624 P:response to nematode ;GO:0006351 P:transcription, DNA-dependent ;	PF03106 ;
Locus_11435_Transcript_1/1_Confidence_1.000_Length_970	970	EIN4_ARATH	766	63.35	251	87	4	218	967	1	247	2e-77	286	Full=Protein EIN4;	Full=Protein ETHYLENE INSENSITIVE 4;	Arabidopsis thaliana (Mouse-ear cress).	GO:0005789 C:endoplasmic reticulum membrane ;GO:0016021 C:integral to membrane ;GO:0005524 F:ATP binding ;GO:0051740 F:ethylene binding ;GO:0046872 F:metal ion binding ;GO:0004674 F:protein serine/threonine kinase activity ;GO:0004872 F:receptor activity ;GO:0000156 F:two-component response regulator activity ;GO:0000155 F:two-component sensor activity ;GO:0009873 P:ethylene mediated signaling pa…	PF01590 ;PF02518 ;PF00512 ;PF00072 ;
Locus_11440_Transcript_1/1_Confidence_1.000_Length_429	429	CB24_PEA	252	86.6	97	13	0	429	139	155	251	2e-48	187	Full=Chlorophyll a-b binding protein P4, chloroplastic;	Full=LHCI type III CAB-P4;	Pisum sativum (Garden pea).	GO:0009535 C:chloroplast thylakoid membrane ;GO:0016021 C:integral to membrane ;GO:0009522 C:photosystem I ;GO:0009523 C:photosystem II ;GO:0016168 F:chlorophyll binding ;GO:0046872 F:metal ion binding ;GO:0009765 P:photosynthesis, light harvesting ;GO:0018298 P:protein-chromophore linkage ;	PF00504 ;
Locus_11443_Transcript_1/1_Confidence_1.000_Length_1275	1275	SCC13_ARATH	693	37.78	270	133	10	443	1219	1	246	2e-36	150	Full=Sister chromatid cohesion 1 protein 3;	Full=SCC1 homolog 3;	Arabidopsis thaliana (Mouse-ear cress).	GO:0000228 C:nuclear chromosome ;GO:0005730 C:nucleolus ;GO:0051301 P:cell division ;GO:0007059 P:chromosome segregation ;GO:0009561 P:megagametogenesis ;GO:0007067 P:mitosis ;GO:0009555 P:pollen development ;	PF04824 ;PF04825 ;
Locus_1144_Transcript_1/3_Confidence_0.500_Length_550	550	CHSA_SOLTU	389	67.76	152	49	0	91	546	58	209	4e-56	213	Full=Chalcone synthase 1A;	Full=Naringenin-chalcone synthase 1A;	Solanum tuberosum (Potato).	GO:0016210 F:naringenin-chalcone synthase activity ;GO:0009813 P:flavonoid biosynthetic process ;	PF02797 ;PF00195 ;
Locus_1144_Transcript_2/3_Confidence_0.500_Length_1030	1030	CHS6_SOYBN	388	66.67	219	73	0	373	1029	1	219	1e-84	310	Full=Chalcone synthase 6;	Full=Naringenin-chalcone synthase 6;	Glycine max (Soybean) (Glycine hispida).	GO:0016210 F:naringenin-chalcone synthase activity ;GO:0009813 P:flavonoid biosynthetic process ;	PF02797 ;PF00195 ;
Locus_1144_Transcript_3/3_Confidence_0.500_Length_666	666	CHSA_PETHY	389	67.46	209	68	0	36	662	1	209	4e-81	297	Full=Chalcone synthase A;	Full=Naringenin-chalcone synthase A;	Petunia hybrida (Petunia).	GO:0016210 F:naringenin-chalcone synthase activity ;GO:0009813 P:flavonoid biosynthetic process ;	PF02797 ;PF00195 ;
Locus_11450_Transcript_1/1_Confidence_1.000_Length_273	273	4CL4_ORYSJ	559	82.22	90	16	0	271	2	289	378	2e-38	153	Full=Probable 4-coumarate--CoA ligase 4;	Full=4-coumaroyl-CoA synthase 4;	Oryza sativa subsp. japonica (Rice).	GO:0016207 F:4-coumarate-CoA ligase activity ;GO:0005524 F:ATP binding ;GO:0009698 P:phenylpropanoid metabolic process ;	PF00501 ;
Locus_11456_Transcript_1/1_Confidence_1.000_Length_543	543	Y5659_ARATH	625	61.14	175	67	1	538	14	49	222	1e-55	211	Full=Probable inactive receptor kinase At5g16590;		Arabidopsis thaliana (Mouse-ear cress).	GO:0016021 C:integral to membrane ;GO:0009505 C:plant-type cell wall ;GO:0005886 C:plasma membrane ;GO:0009506 C:plasmodesma ;GO:0005524 F:ATP binding ;GO:0004672 F:protein kinase activity ;GO:0004872 F:receptor activity ;GO:0009610 P:response to symbiotic fungus ;	PF08263 ;PF00069 ;
Locus_11459_Transcript_1/1_Confidence_1.000_Length_1500	1500	2A5A_ARATH	495	79.89	353	71	0	1	1059	143	495	2e-169	592	Full=Serine/threonine protein phosphatase 2A 57 kDa regulatory subunit B' alpha isoform;		Arabidopsis thaliana (Mouse-ear cress).	GO:0000159 C:protein phosphatase type 2A complex ;GO:0005488 F:binding ;GO:0008601 F:protein phosphatase type 2A regulator activity ;GO:0007165 P:signal transduction ;	PF01603 ;
Locus_11462_Transcript_1/2_Confidence_1.000_Length_900	900	PTBP3_ARATH	432	73.16	231	58	1	78	770	1	227	4e-97	351	Full=Polypyrimidine tract-binding protein homolog 3;		Arabidopsis thaliana (Mouse-ear cress).	GO:0000932 C:cytoplasmic mRNA processing body ;GO:0005634 C:nucleus ;GO:0000166 F:nucleotide binding ;GO:0003723 F:RNA binding ;GO:0006397 P:mRNA processing ;GO:0043484 P:regulation of RNA splicing ;GO:0006417 P:regulation of translation ;GO:0008380 P:RNA splicing ;	PF00076 ;
Locus_11462_Transcript_2/2_Confidence_1.000_Length_1591	1591	PTBP3_ARATH	432	73.15	447	105	2	78	1418	1	432	0	684	Full=Polypyrimidine tract-binding protein homolog 3;		Arabidopsis thaliana (Mouse-ear cress).	GO:0000932 C:cytoplasmic mRNA processing body ;GO:0005634 C:nucleus ;GO:0000166 F:nucleotide binding ;GO:0003723 F:RNA binding ;GO:0006397 P:mRNA processing ;GO:0043484 P:regulation of RNA splicing ;GO:0006417 P:regulation of translation ;GO:0008380 P:RNA splicing ;	PF00076 ;
Locus_11465_Transcript_1/1_Confidence_1.000_Length_466	466	NO20_MEDTR	268	35.81	148	77	4	18	446	112	246	6e-12	66.6	Full=Early nodulin-20;		Medicago truncatula (Barrel medic) (Medicago tribuloides).	GO:0005507 F:copper ion binding ;GO:0009055 F:electron carrier activity ;GO:0009877 P:nodulation ;	PF02298 ;
Locus_11471_Transcript_1/1_Confidence_1.000_Length_532	532	NU1C_HELAN	363	90.64	171	16	0	530	18	14	184	1e-83	305	Full=NAD(P)H-quinone oxidoreductase subunit 1, chloroplastic;	Full=NADH-plastoquinone oxidoreductase subunit 1;	Helianthus annuus (Common sunflower).	GO:0009535 C:chloroplast thylakoid membrane ;GO:0016021 C:integral to membrane ;GO:0016491 F:oxidoreductase activity ;GO:0048038 F:quinone binding ;	PF00146 ;
Locus_11472_Transcript_1/1_Confidence_1.000_Length_396	396	APC1_ARATH	1678	61.83	131	45	2	3	395	1046	1171	1e-38	154	Full=Anaphase-promoting complex subunit 1;	Full=Protein EMBRYO DEFECTIVE 2771;	Arabidopsis thaliana (Mouse-ear cress).	GO:0005634 C:nucleus ;GO:0051301 P:cell division ;GO:0007067 P:mitosis ;
Locus_11473_Transcript_1/1_Confidence_1.000_Length_674	674	G2OX_PHACN	332	60.71	224	87	1	3	674	100	322	2e-71	265	Full=Gibberellin 2-beta-dioxygenase;	Full=Gibberellin 2-oxidase;	Phaseolus coccineus (Scarlet runner bean) (Phaseolus multiflorus).	GO:0045543 F:gibberellin 2-beta-dioxygenase activity ;GO:0005506 F:iron ion binding ;GO:0016702 F:oxidoreductase activity, acting on single donors with incorporation of molecular oxygen, incorporation of two atoms of oxygen ;	PF03171 ;
Locus_11474_Transcript_1/1_Confidence_1.000_Length_1755	1755	FK132_ARATH	393	60.74	349	136	1	585	1628	45	393	6e-127	451	Full=F-box/kelch-repeat protein At5g60570;		Arabidopsis thaliana (Mouse-ear cress).	GO:0005634 C:nucleus ;	PF01344 ;
Locus_11477_Transcript_1/2_Confidence_1.000_Length_1420	1420	PUS7_ORYSJ	393	71.65	381	101	2	72	1196	4	383	9e-163	570	Full=RNA pseudourine synthase 7;	Full=RNA-uridine isomerase 7;	Oryza sativa subsp. japonica (Rice).	GO:0009982 F:pseudouridine synthase activity ;GO:0003723 F:RNA binding ;GO:0001522 P:pseudouridine synthesis ;	PF00849 ;
Locus_11477_Transcript_2/2_Confidence_1.000_Length_1015	1015	PUS7_ORYSJ	393	59.85	259	94	3	33	791	129	383	6e-83	304	Full=RNA pseudourine synthase 7;	Full=RNA-uridine isomerase 7;	Oryza sativa subsp. japonica (Rice).	GO:0009982 F:pseudouridine synthase activity ;GO:0003723 F:RNA binding ;GO:0001522 P:pseudouridine synthesis ;	PF00849 ;
Locus_1147_Transcript_1/1_Confidence_1.000_Length_749	749	AX22D_VIGRR	193	62.6	131	38	3	11	385	65	190	2e-38	155	Full=Auxin-induced protein 22D;	Full=Indole-3-acetic acid-induced protein ARG13;	Vigna radiata var. radiata (Mung bean) (Phaseolus aureus).	GO:0005634 C:nucleus ;GO:0046983 F:protein dimerization activity ;GO:0009734 P:auxin mediated signaling pathway ;GO:0006355 P:regulation of transcription, DNA-dependent ;GO:0006351 P:transcription, DNA-dependent ;	PF02309 ;
Locus_11482_Transcript_1/3_Confidence_0.600_Length_908	908	NAC98_ARATH	375	50.31	163	65	4	103	543	66	228	2e-34	142	Full=Protein CUP-SHAPED COTYLEDON 2;	Full=NAC domain-containing protein CUC2;	Arabidopsis thaliana (Mouse-ear cress).	GO:0005634 C:nucleus ;GO:0003677 F:DNA binding ;GO:0010160 P:formation of organ boundary ;GO:0048366 P:leaf development ;GO:0010072 P:primary shoot apical meristem specification ;GO:0048504 P:regulation of timing of organ formation ;GO:0006355 P:regulation of transcription, DNA-dependent ;GO:0010223 P:secondary shoot formation ;GO:0006351 P:transcription, DNA-dependent ;	PF02365 ;
Locus_11482_Transcript_2/3_Confidence_0.600_Length_720	720	NAC22_ARATH	324	58.39	149	57	2	182	628	15	158	2e-49	182	Full=NAC domain-containing protein 21/22;		Arabidopsis thaliana (Mouse-ear cress).	GO:0005634 C:nucleus ;GO:0003677 F:DNA binding ;GO:0003700 F:sequence-specific DNA binding transcription factor activity ;GO:0009734 P:auxin mediated signaling pathway ;GO:0048527 P:lateral root development ;GO:0010072 P:primary shoot apical meristem specification ;GO:0006351 P:transcription, DNA-dependent ;	PF02365 ;
Locus_11482_Transcript_3/3_Confidence_0.600_Length_1149	1149	NAC98_ARATH	375	52.58	213	84	5	194	784	17	228	1e-52	203	Full=Protein CUP-SHAPED COTYLEDON 2;	Full=NAC domain-containing protein CUC2;	Arabidopsis thaliana (Mouse-ear cress).	GO:0005634 C:nucleus ;GO:0003677 F:DNA binding ;GO:0010160 P:formation of organ boundary ;GO:0048366 P:leaf development ;GO:0010072 P:primary shoot apical meristem specification ;GO:0048504 P:regulation of timing of organ formation ;GO:0006355 P:regulation of transcription, DNA-dependent ;GO:0010223 P:secondary shoot formation ;GO:0006351 P:transcription, DNA-dependent ;	PF02365 ;
Locus_11483_Transcript_1/3_Confidence_0.600_Length_348	348	Y5102_ARATH	410	77.97	59	13	0	177	1	166	224	3e-21	96.7	Full=Serine/threonine-protein kinase At5g01020;		Arabidopsis thaliana (Mouse-ear cress).	GO:0005886 C:plasma membrane ;GO:0005524 F:ATP binding ;GO:0004674 F:protein serine/threonine kinase activity ;	PF00069 ;
Locus_11483_Transcript_2/3_Confidence_0.600_Length_848	848	Y1725_ARATH	450	52.65	226	95	3	804	154	2	224	3e-60	228	Full=Putative receptor-like protein kinase At1g72540;		Arabidopsis thaliana (Mouse-ear cress).	GO:0005524 F:ATP binding ;GO:0004674 F:protein serine/threonine kinase activity ;	PF00069 ;
Locus_11483_Transcript_3/3_Confidence_0.600_Length_740	740	Y1725_ARATH	450	53.94	241	99	3	696	1	2	239	3e-67	251	Full=Putative receptor-like protein kinase At1g72540;		Arabidopsis thaliana (Mouse-ear cress).	GO:0005524 F:ATP binding ;GO:0004674 F:protein serine/threonine kinase activity ;	PF00069 ;
Locus_11484_Transcript_1/1_Confidence_1.000_Length_773	773	RPB7_SOYBN	176	33.33	153	98	3	598	143	19	168	6e-20	94.4	Full=DNA-directed RNA polymerase II subunit RPB7;		Glycine max (Soybean) (Glycine hispida).	GO:0003899 F:DNA-directed RNA polymerase activity ;GO:0003723 F:RNA binding ;	PF03876 ;PF00575 ;
Locus_11485_Transcript_1/1_Confidence_1.000_Length_577	577	PP142_ARATH	486	62.72	169	63	0	577	71	310	478	7e-60	226	Full=Pentatricopeptide repeat-containing protein At2g01860;	Full=Protein EMBRYO DEFECTIVE 975;	Arabidopsis thaliana (Mouse-ear cress).		PF01535 ;
Locus_11489_Transcript_1/1_Confidence_1.000_Length_817	817	BLH4_ARATH	627	48.3	265	95	5	703	5	130	384	2e-57	218	Full=BEL1-like homeodomain protein 4;	Full=Protein SAWTOOTH 2;	Arabidopsis thaliana (Mouse-ear cress).	GO:0005634 C:nucleus ;GO:0043565 F:sequence-specific DNA binding ;GO:0003700 F:sequence-specific DNA binding transcription factor activity ;GO:0009965 P:leaf morphogenesis ;GO:0006351 P:transcription, DNA-dependent ;	PF05920 ;PF07526 ;
Locus_11490_Transcript_1/1_Confidence_1.000_Length_1366	1366	APK1B_ARATH	412	60.57	350	138	0	11	1060	6	355	3e-125	445	Full=Protein kinase APK1B, chloroplastic;		Arabidopsis thaliana (Mouse-ear cress).	GO:0009507 C:chloroplast ;GO:0005886 C:plasma membrane ;GO:0005524 F:ATP binding ;GO:0004674 F:protein serine/threonine kinase activity ;GO:0004713 F:protein tyrosine kinase activity ;	PF07714 ;
Locus_11491_Transcript_1/1_Confidence_1.000_Length_810	810	KC1D_ARATH	450	40.83	169	94	3	805	308	108	273	2e-32	135	Full=Casein kinase I isoform delta-like;		Arabidopsis thaliana (Mouse-ear cress).	GO:0005737 C:cytoplasm ;GO:0009506 C:plasmodesma ;GO:0005524 F:ATP binding ;GO:0004674 F:protein serine/threonine kinase activity ;	PF00069 ;
Locus_11497_Transcript_1/1_Confidence_1.000_Length_498	498	ATXR6_ARATH	349	61.82	165	62	1	3	497	52	215	5e-54	206	Full=Histone-lysine N-methyltransferase ATXR6;	Full=Trithorax-related protein 6;	Arabidopsis thaliana (Mouse-ear cress).	GO:0005634 C:nucleus ;GO:0046976 F:histone methyltransferase activity (H3-K27 specific) ;GO:0005515 F:protein binding ;GO:0008270 F:zinc ion binding ;GO:0009901 P:anther dehiscence ;GO:0051726 P:regulation of cell cycle ;GO:0006275 P:regulation of DNA replication ;	PF00628 ;PF00856 ;
Locus_11498_Transcript_1/1_Confidence_1.000_Length_499	499	PGLR4_ARATH	475	43.98	166	86	4	10	498	129	290	2e-33	138	Full=Polygalacturonase At1g48100;	Full=Pectinase At1g48100;	Arabidopsis thaliana (Mouse-ear cress).	GO:0005618 C:cell wall ;GO:0005576 C:extracellular region ;GO:0004650 F:polygalacturonase activity ;GO:0005975 P:carbohydrate metabolic process ;GO:0007047 P:cellular cell wall organization ;	PF00295 ;
Locus_11499_Transcript_1/1_Confidence_1.000_Length_680	680	GAUT8_ARATH	559	92.26	155	12	0	1	465	403	557	2e-89	324	Full=Galacturonosyltransferase 8;	Full=Glycosyltransferase QUASIMODO1;	Arabidopsis thaliana (Mouse-ear cress).	GO:0000139 C:Golgi membrane ;GO:0016021 C:integral to membrane ;GO:0005739 C:mitochondrion ;GO:0016757 F:transferase activity, transferring glycosyl groups ;GO:0007155 P:cell adhesion ;GO:0007047 P:cellular cell wall organization ;GO:0010289 P:homogalacturonan biosynthetic process ;	PF01501 ;
Locus_1149_Transcript_1/1_Confidence_1.000_Length_344	344	Y3148_ARATH	1020	45.63	103	48	4	46	342	29	127	6e-19	89	Full=Probable leucine-rich repeat receptor-like serine/threonine-protein kinase At3g14840;		Arabidopsis thaliana (Mouse-ear cress).	GO:0016021 C:integral to membrane ;GO:0005886 C:plasma membrane ;GO:0009506 C:plasmodesma ;GO:0005524 F:ATP binding ;GO:0004674 F:protein serine/threonine kinase activity ;GO:0004872 F:receptor activity ;	PF00560 ;PF11721 ;PF07714 ;
Locus_114_Transcript_1/3_Confidence_0.600_Length_622	622	Y5102_ARATH	410	76.77	155	36	0	622	158	195	349	3e-66	247	Full=Serine/threonine-protein kinase At5g01020;		Arabidopsis thaliana (Mouse-ear cress).	GO:0005886 C:plasma membrane ;GO:0005524 F:ATP binding ;GO:0004674 F:protein serine/threonine kinase activity ;	PF00069 ;
Locus_114_Transcript_2/3_Confidence_0.600_Length_864	864	Y5158_ARATH	493	57.54	179	75	1	586	50	286	463	9e-53	203	Full=Probable receptor-like protein kinase At5g15080;		Arabidopsis thaliana (Mouse-ear cress).	GO:0016021 C:integral to membrane ;GO:0005886 C:plasma membrane ;GO:0005524 F:ATP binding ;GO:0004674 F:protein serine/threonine kinase activity ;	PF07714 ;
Locus_114_Transcript_3/3_Confidence_0.600_Length_631	631	Y5102_ARATH	410	76.77	155	36	0	631	167	195	349	3e-66	247	Full=Serine/threonine-protein kinase At5g01020;		Arabidopsis thaliana (Mouse-ear cress).	GO:0005886 C:plasma membrane ;GO:0005524 F:ATP binding ;GO:0004674 F:protein serine/threonine kinase activity ;	PF00069 ;
Locus_11502_Transcript_1/2_Confidence_1.000_Length_1022	1022	COL13_ARATH	332	33.62	235	133	6	973	272	116	328	1e-26	117	Full=Zinc finger protein CONSTANS-LIKE 13;		Arabidopsis thaliana (Mouse-ear cress).	GO:0005634 C:nucleus ;GO:0008270 F:zinc ion binding ;GO:0006355 P:regulation of transcription, DNA-dependent ;	PF06203 ;PF00643 ;
Locus_11502_Transcript_2/2_Confidence_1.000_Length_971	971	COL13_ARATH	332	33.62	235	133	6	922	221	116	328	1e-26	117	Full=Zinc finger protein CONSTANS-LIKE 13;		Arabidopsis thaliana (Mouse-ear cress).	GO:0005634 C:nucleus ;GO:0008270 F:zinc ion binding ;GO:0006355 P:regulation of transcription, DNA-dependent ;	PF06203 ;PF00643 ;
Locus_11503_Transcript_1/1_Confidence_1.000_Length_917	917	RS5_CICAR	197	89.06	192	21	0	78	653	6	197	4e-96	347	Full=40S ribosomal protein S5;		Cicer arietinum (Chickpea) (Garbanzo).	GO:0015935 C:small ribosomal subunit ;GO:0003723 F:RNA binding ;GO:0003735 F:structural constituent of ribosome ;GO:0006412 P:translation ;	PF00177 ;
Locus_11506_Transcript_1/1_Confidence_1.000_Length_204	204	ARK2_ORYSJ	891	73.13	67	18	0	3	203	260	326	5e-22	99	Full=Armadillo repeat-containing kinesin-like protein 2;		Oryza sativa subsp. japonica (Rice).	GO:0005737 C:cytoplasm ;GO:0005874 C:microtubule ;GO:0005524 F:ATP binding ;GO:0003777 F:microtubule motor activity ;GO:0007018 P:microtubule-based movement ;	PF00514 ;PF00225 ;
Locus_11507_Transcript_1/3_Confidence_0.333_Length_630	630	RAG3A_ARATH	206	63.89	108	36	2	518	204	99	206	1e-34	142	Full=Ras-related protein RABG3a;	Full=Ras-related protein Rab76;	Arabidopsis thaliana (Mouse-ear cress).	GO:0005886 C:plasma membrane ;GO:0005774 C:vacuolar membrane ;GO:0005525 F:GTP binding ;GO:0015031 P:protein transport ;GO:0007264 P:small GTPase mediated signal transduction ;	PF00071 ;
Locus_11507_Transcript_2/3_Confidence_0.667_Length_1356	1356	RAB7_VIGAC	206	72.77	202	51	2	806	204	8	206	2e-83	306	Full=Ras-related protein Rab7;		Vigna aconitifolia (Moth bean) (Phaseolus aconitifolius).	GO:0005886 C:plasma membrane ;GO:0005525 F:GTP binding ;GO:0015031 P:protein transport ;GO:0007264 P:small GTPase mediated signal transduction ;	PF00071 ;
Locus_11507_Transcript_3/3_Confidence_0.667_Length_951	951	RAB7_SOYBN	206	80.58	206	39	1	818	204	1	206	5e-96	347	Full=Ras-related protein Rab7;		Glycine max (Soybean) (Glycine hispida).	GO:0005886 C:plasma membrane ;GO:0005525 F:GTP binding ;GO:0015031 P:protein transport ;GO:0007264 P:small GTPase mediated signal transduction ;	PF00071 ;
Locus_1150_Transcript_1/6_Confidence_0.643_Length_1972	1972	SCRK2_SOLHA	328	35.42	288	164	4	813	1673	37	303	4e-44	176	Full=Fructokinase-2;		Solanum habrochaites (Wild tomato) (Lycopersicon hirsutum).	GO:0005524 F:ATP binding ;GO:0008865 F:fructokinase activity ;GO:0004747 F:ribokinase activity ;GO:0006014 P:D-ribose metabolic process ;	PF00294 ;
Locus_1150_Transcript_2/6_Confidence_0.643_Length_1972	1972	SCRK2_SOLHA	328	35.42	288	164	4	813	1673	37	303	4e-44	176	Full=Fructokinase-2;		Solanum habrochaites (Wild tomato) (Lycopersicon hirsutum).	GO:0005524 F:ATP binding ;GO:0008865 F:fructokinase activity ;GO:0004747 F:ribokinase activity ;GO:0006014 P:D-ribose metabolic process ;	PF00294 ;
Locus_1150_Transcript_3/6_Confidence_0.643_Length_1976	1976	SCRK2_SOLHA	328	35.42	288	164	4	813	1673	37	303	4e-44	176	Full=Fructokinase-2;		Solanum habrochaites (Wild tomato) (Lycopersicon hirsutum).	GO:0005524 F:ATP binding ;GO:0008865 F:fructokinase activity ;GO:0004747 F:ribokinase activity ;GO:0006014 P:D-ribose metabolic process ;	PF00294 ;
Locus_1150_Transcript_5/6_Confidence_0.643_Length_1972	1972	SCRK2_SOLHA	328	34.72	288	166	3	813	1673	37	303	7e-44	175	Full=Fructokinase-2;		Solanum habrochaites (Wild tomato) (Lycopersicon hirsutum).	GO:0005524 F:ATP binding ;GO:0008865 F:fructokinase activity ;GO:0004747 F:ribokinase activity ;GO:0006014 P:D-ribose metabolic process ;	PF00294 ;
Locus_1150_Transcript_6/6_Confidence_0.643_Length_1972	1972	SCRK2_SOLHA	328	35.42	288	164	4	813	1673	37	303	4e-44	176	Full=Fructokinase-2;		Solanum habrochaites (Wild tomato) (Lycopersicon hirsutum).	GO:0005524 F:ATP binding ;GO:0008865 F:fructokinase activity ;GO:0004747 F:ribokinase activity ;GO:0006014 P:D-ribose metabolic process ;	PF00294 ;
Locus_11510_Transcript_1/2_Confidence_1.000_Length_1061	1061	SCL1_ARATH	593	67.48	286	92	1	1	855	308	593	7e-114	407	Full=Scarecrow-like protein 1;	Full=GRAS family protein 4;	Arabidopsis thaliana (Mouse-ear cress).	GO:0005634 C:nucleus ;GO:0006355 P:regulation of transcription, DNA-dependent ;GO:0006351 P:transcription, DNA-dependent ;	PF03514 ;
Locus_11510_Transcript_2/2_Confidence_1.000_Length_1036	1036	SCL1_ARATH	593	67.51	277	89	1	3	830	317	593	4e-109	391	Full=Scarecrow-like protein 1;	Full=GRAS family protein 4;	Arabidopsis thaliana (Mouse-ear cress).	GO:0005634 C:nucleus ;GO:0006355 P:regulation of transcription, DNA-dependent ;GO:0006351 P:transcription, DNA-dependent ;	PF03514 ;
Locus_11514_Transcript_1/1_Confidence_1.000_Length_1524	1524	Y1343_ARATH	829	43.48	368	177	6	176	1264	427	768	4e-76	282	Full=G-type lectin S-receptor-like serine/threonine-protein kinase At1g34300;		Arabidopsis thaliana (Mouse-ear cress).	GO:0016021 C:integral to membrane ;GO:0044459 C:plasma membrane part ;GO:0005524 F:ATP binding ;GO:0005516 F:calmodulin binding ;GO:0004674 F:protein serine/threonine kinase activity ;GO:0004872 F:receptor activity ;GO:0005529 F:sugar binding ;GO:0048544 P:recognition of pollen ;	PF01453 ;PF00069 ;PF00954 ;
Locus_11515_Transcript_1/1_Confidence_1.000_Length_1373	1373	4CL2_TOBAC	542	77.07	375	86	0	1371	247	168	542	6e-172	600	Full=4-coumarate--CoA ligase 2;	Full=4-coumaroyl-CoA synthase 2;	Nicotiana tabacum (Common tobacco).	GO:0016207 F:4-coumarate-CoA ligase activity ;GO:0005524 F:ATP binding ;GO:0009698 P:phenylpropanoid metabolic process ;	PF00501 ;
Locus_11516_Transcript_1/2_Confidence_1.000_Length_1512	1512	KC1D_ARATH	450	78.63	379	77	2	340	1473	1	376	1e-175	613	Full=Casein kinase I isoform delta-like;		Arabidopsis thaliana (Mouse-ear cress).	GO:0005737 C:cytoplasm ;GO:0009506 C:plasmodesma ;GO:0005524 F:ATP binding ;GO:0004674 F:protein serine/threonine kinase activity ;	PF00069 ;
[truncated: 20,073 more rows]
