# Supplementary material for: Next generation sequencing and de novo transcriptome analysis of Costus pictus D. Don, a non-model plant with potent anti-diabetic properties
Source: BMC Genomics. 2012 Nov 23;13:663. doi: 10.1186/1471-2164-13-663 (PMC3533581; doi:10.1186/1471-2164-13-663)
Supplement: Additional file 5 — KOG Annotations. The tab delimited table lists the annotations from Cluster of Orthologous Groups leading to KOG classifications. [file 1471-2164-13-663-S5.xls]

## Sheet: Sheet1
Transcript	Transcript Length	KOG Protein	Protein Length	% Identity	Alignment Length	Mismatches	Gap Openings	Transcript Start	Transcript End	Protein Start	Protein End	Evalue	Bit Score	Protein Name
Locus_10000_Transcript_1/1_Confidence_1.000_Length_2040	2040	At1g77220	500	60.7	486	151	4	1799	429	6	480	7e-164	576	[T] KOG2641 Predicted seven transmembrane receptor - rhodopsin family
Locus_10001_Transcript_1/1_Confidence_1.000_Length_1718	1718	At4g36790	489	64.04	445	148	3	179	1510	55	488	4e-148	523	[G] KOG1330 Sugar transporter/spinster transmembrane protein
Locus_10002_Transcript_1/1_Confidence_1.000_Length_1184	1184	At3g59360	458	66.37	333	55	4	836	3	2	332	4e-105	380	[G] KOG2234 Predicted UDP-galactose transporter
Locus_10003_Transcript_1/1_Confidence_1.000_Length_652	652	At3g08790	607	58.22	225	73	4	646	2	1	214	1e-56	218	[U] KOG1087 Cytosolic sorting protein GGA2/TOM1
Locus_10005_Transcript_1/2_Confidence_1.000_Length_2600	2600	At5g64580	871	79.71	690	120	3	2590	578	182	870	0	1029	[O] KOG0731 AAA+-type ATPase containing the peptidase M41 domain
Locus_10005_Transcript_2/2_Confidence_1.000_Length_2600	2600	At5g64580	871	79.71	690	120	3	2590	578	182	870	0	1029	[O] KOG0731 AAA+-type ATPase containing the peptidase M41 domain
Locus_10006_Transcript_1/1_Confidence_1.000_Length_774	774	At4g00900	1054	70.93	227	62	3	3	671	824	1050	3e-90	330	[P] KOG0202 Ca2+ transporting ATPase
Locus_10007_Transcript_1/1_Confidence_1.000_Length_616	616	At3g14020	308	61.45	83	32	0	11	259	157	239	3e-17	87	[K] KOG1561 CCAAT-binding factor, subunit B (HAP2)
Locus_10009_Transcript_2/5_Confidence_0.214_Length_494	494	At5g51770	654	38.84	121	60	5	24	359	528	643	5e-13	72	[T] KOG1187 Serine/threonine protein kinase
Locus_10009_Transcript_3/5_Confidence_0.286_Length_413	413	At5g51770	654	38.84	121	60	5	24	359	528	643	3e-13	72	[T] KOG1187 Serine/threonine protein kinase
Locus_10009_Transcript_5/5_Confidence_0.571_Length_1065	1065	At5g51770	654	38.84	121	60	5	24	359	528	643	2e-12	72	[T] KOG1187 Serine/threonine protein kinase
Locus_1000_Transcript_1/1_Confidence_1.000_Length_3439	3439	At5g11850	886	82.94	252	43	0	1899	2654	635	886	1e-125	449	[T] KOG0192 Tyrosine kinase specific for activated (GTP-bound) p21cdc42Hs
Locus_10011_Transcript_1/1_Confidence_1.000_Length_1082	1082	At1g48090	4099	64.17	360	126	2	5	1081	1178	1535	2e-125	447	[U] KOG1809 Vacuolar protein sorting-associated protein
Locus_10012_Transcript_1/1_Confidence_1.000_Length_336	336	At1g54490	947	54.24	59	27	0	177	1	135	193	3e-16	64.7	[LA] KOG2044 5'-3' exonuclease HKE1/RAT1
Locus_10013_Transcript_1/1_Confidence_1.000_Length_320	320	At1g71210	864	52.38	105	50	0	2	316	349	453	1e-25	113	[R] KOG4197 FOG: PPR repeat
Locus_10014_Transcript_1/1_Confidence_1.000_Length_916	916	At3g02320	599	64.66	232	78	1	915	220	358	585	7e-88	322	[J] KOG1253 tRNA methyltransferase
Locus_10015_Transcript_1/1_Confidence_1.000_Length_572	572	At1g47620	520	41.26	143	83	1	142	570	39	180	3e-29	126	[QI] KOG0157 Cytochrome P450 CYP4/CYP19/CYP26 subfamilies
Locus_10016_Transcript_1/1_Confidence_1.000_Length_890	890	At4g38620	282	69.46	167	39	2	753	289	3	169	4e-63	239	[K] KOG0048 Transcription factor, Myb superfamily
Locus_10017_Transcript_1/1_Confidence_1.000_Length_2280	2280	At4g09570	501	77.57	477	107	0	1621	191	13	489	0	776	[T] KOG0032 Ca2+/calmodulin-dependent protein kinase, EF-Hand protein superfamily
Locus_1001_Transcript_1/2_Confidence_1.000_Length_1873	1873	At1g70770	610	55.4	435	180	6	1686	403	146	573	6e-125	446	[S] KOG4467 Uncharacterized conserved protein
Locus_1001_Transcript_2/2_Confidence_1.000_Length_1864	1864	At1g70770	610	55.79	432	180	5	1677	403	146	573	1e-126	452	[S] KOG4467 Uncharacterized conserved protein
Locus_10020_Transcript_2/2_Confidence_1.000_Length_202	202	At2g46280	328	89.47	38	4	0	1	114	291	328	2e-15	79.3	[JT] KOG0643 Translation initiation factor 3, subunit i (eIF-3i)/TGF-beta receptor-interacting protein (TRIP-1)
Locus_10022_Transcript_1/1_Confidence_1.000_Length_548	548	AtMi019	393	91.67	156	13	0	2	469	238	393	6e-72	268	[C] KOG4663 Cytochrome b
Locus_10023_Transcript_1/1_Confidence_1.000_Length_674	674	At2g23890	546	65.35	228	55	2	1	672	163	370	2e-81	300	[F] KOG2470 Similar to IMP-GMP specific 5'-nucleotidase
Locus_10029_Transcript_1/1_Confidence_1.000_Length_1549	1549	At2g07180	423	64.76	403	124	5	213	1415	17	403	2e-141	501	[T] KOG1187 Serine/threonine protein kinase
Locus_10031_Transcript_1/1_Confidence_1.000_Length_275	275	At3g48820	470	47.57	103	24	2	52	270	25	127	7e-19	90.5	[G] KOG2692 Sialyltransferase
Locus_10032_Transcript_1/1_Confidence_1.000_Length_348	348	At5g13480	679	71.93	114	32	0	3	344	16	129	3e-42	168	[A] KOG0284 Polyadenylation factor I complex, subunit PFS2
Locus_10036_Transcript_1/1_Confidence_1.000_Length_411	411	At3g11080	943	39.47	114	68	1	17	355	149	262	8e-17	84	[R] KOG0619 FOG: Leucine rich repeat
Locus_10037_Transcript_1/1_Confidence_1.000_Length_477	477	At5g27730	455	40.87	115	67	1	2	343	299	413	1e-16	84.3	[S] KOG4683 Uncharacterized conserved protein
Locus_10038_Transcript_1/1_Confidence_1.000_Length_1262	1262	At5g24320	694	42.97	263	102	8	1	756	467	692	3e-43	174	[S] KOG0283 WD40 repeat-containing protein
Locus_10039_Transcript_1/1_Confidence_1.000_Length_1864	1864	At3g05670	883	48.36	244	111	5	1032	316	413	646	4e-61	234	[K] KOG4430 Topoisomerase I-binding arginine-serine-rich protein
Locus_1003_Transcript_1/2_Confidence_1.000_Length_1315	1315	At5g60540	253	74.68	158	32	2	1154	690	9	161	5e-77	236	[H] KOG3210 Imidazoleglycerol-phosphate synthase subunit H-like
Locus_1003_Transcript_2/2_Confidence_1.000_Length_1245	1245	At5g60540	253	62.4	250	80	3	1084	362	9	253	2e-80	298	[H] KOG3210 Imidazoleglycerol-phosphate synthase subunit H-like
Locus_10041_Transcript_1/1_Confidence_1.000_Length_675	675	At2g40930	914	65.53	235	71	1	1	675	341	575	7e-77	285	[O] KOG1870 Ubiquitin C-terminal hydrolase
Locus_10043_Transcript_1/1_Confidence_1.000_Length_665	665	At5g55540	1380	60.63	221	84	1	3	665	564	781	1e-70	264	[S] KOG4308 LRR-containing protein
Locus_10044_Transcript_1/1_Confidence_1.000_Length_607	607	At3g48200	1998	40	165	80	5	606	142	847	1002	3e-18	90.1	[T] KOG1829 Uncharacterized conserved protein, contains C1, PH and RUN domains
Locus_10048_Transcript_1/2_Confidence_1.000_Length_1058	1058	At2g17500	396	61.21	116	45	0	3	350	280	395	4e-39	160	[S] KOG2722 Predicted membrane protein
Locus_10048_Transcript_2/2_Confidence_1.000_Length_1049	1049	At2g17500	396	61.21	116	45	0	3	350	280	395	4e-39	160	[S] KOG2722 Predicted membrane protein
Locus_10050_Transcript_1/4_Confidence_0.625_Length_795	795	At2g24790	294	35.71	126	71	2	222	599	8	123	5e-15	80.1	[K] KOG1601 GATA-4/5/6 transcription factors
Locus_10050_Transcript_2/4_Confidence_0.500_Length_747	747	At5g15850	355	30.81	172	99	4	222	704	12	174	7e-16	82.8	[K] KOG1601 GATA-4/5/6 transcription factors
Locus_10050_Transcript_3/4_Confidence_0.625_Length_1695	1695	At5g15840	373	50	64	28	1	174	365	51	110	9e-11	67.4	[K] KOG1601 GATA-4/5/6 transcription factors
Locus_10050_Transcript_4/4_Confidence_0.625_Length_748	748	At5g15850	355	30.81	172	99	4	222	704	12	174	7e-16	82.8	[K] KOG1601 GATA-4/5/6 transcription factors
Locus_10051_Transcript_1/1_Confidence_1.000_Length_2098	2098	At1g20080	535	69.26	514	154	3	1784	243	25	534	0	702	[R] KOG1012 Ca2+-dependent lipid-binding protein CLB1/vesicle protein vp115/Granuphilin A, contains C2 domain
Locus_10059_Transcript_1/1_Confidence_1.000_Length_2000	2000	At2g26260	390	72.83	368	96	2	2	1093	16	383	3e-153	541	[IE] KOG1430 C-3 sterol dehydrogenase/3-beta-hydroxysteroid dehydrogenase and related dehydrogenases
Locus_10060_Transcript_1/1_Confidence_1.000_Length_3213	3213	At1g29720	628	51.85	594	261	7	1928	171	12	588	6e-163	573	[T] KOG1187 Serine/threonine protein kinase
Locus_10062_Transcript_1/1_Confidence_1.000_Length_1305	1305	At5g50250	289	54.51	277	105	3	76	906	34	289	6e-70	263	[R] KOG0118 FOG: RRM domain
Locus_10063_Transcript_1/1_Confidence_1.000_Length_1198	1198	At3g25860	480	71.24	386	100	3	1149	1	57	434	3e-122	437	[C] KOG0557 Dihydrolipoamide acetyltransferase
Locus_10064_Transcript_1/2_Confidence_1.000_Length_2511	2511	At1g54560	1529	83.5	606	100	0	2214	397	9	614	0	1042	[Z] KOG0160 Myosin class V heavy chain
Locus_10064_Transcript_2/2_Confidence_1.000_Length_2158	2158	At1g54560	1529	83.55	620	102	0	1861	2	9	628	0	1066	[Z] KOG0160 Myosin class V heavy chain
Locus_10065_Transcript_1/3_Confidence_0.571_Length_3468	3468	At2g06210	1115	67.3	994	240	7	3344	516	4	963	0	1266	[P] KOG2002 TPR-containing nuclear phosphoprotein that regulates K(+) uptake
Locus_10065_Transcript_2/3_Confidence_0.714_Length_4067	4067	At2g06210	1115	63.23	688	168	7	3943	2033	4	657	0	830	[P] KOG2002 TPR-containing nuclear phosphoprotein that regulates K(+) uptake
Locus_10065_Transcript_3/3_Confidence_0.714_Length_3879	3879	At2g06210	1115	67.3	994	240	7	3755	927	4	963	0	1266	[P] KOG2002 TPR-containing nuclear phosphoprotein that regulates K(+) uptake
Locus_10066_Transcript_1/1_Confidence_1.000_Length_990	990	AtCh087	274	70.71	99	27	1	471	761	138	236	2e-32	138	[J] KOG0438 Mitochondrial/chloroplast ribosomal protein L2
Locus_10067_Transcript_1/1_Confidence_1.000_Length_1622	1622	At1g01220_1	1101	67.2	503	165	0	10	1518	551	1053	1e-175	615	[G] KOG4644 L-fucose kinase
Locus_10068_Transcript_1/1_Confidence_1.000_Length_282	282	7296944	92	82.67	75	13	0	57	281	1	75	2e-33	139	[J] KOG0402 60S ribosomal protein L37
Locus_10069_Transcript_1/3_Confidence_0.667_Length_1469	1469	At4g35250	395	81.07	391	59	4	88	1248	16	395	2e-178	624	[G] KOG1203 Predicted dehydrogenase
Locus_10069_Transcript_2/3_Confidence_0.667_Length_1450	1450	At4g35250	395	82.98	382	59	4	88	1221	16	395	1e-179	627	[G] KOG1203 Predicted dehydrogenase
Locus_10069_Transcript_3/3_Confidence_0.667_Length_1442	1442	At4g35250	395	82.98	382	59	4	88	1221	16	395	1e-179	627	[G] KOG1203 Predicted dehydrogenase
Locus_10070_Transcript_1/1_Confidence_1.000_Length_1106	1106	At5g51180	349	60.84	286	92	6	1104	262	77	347	2e-92	337	[R] KOG4372 Predicted alpha/beta hydrolase
Locus_10071_Transcript_1/1_Confidence_1.000_Length_833	833	At3g14050	709	61.47	231	85	3	833	147	471	699	4e-78	289	[T] KOG1157 Predicted guanosine polyphosphate pyrophosphohydrolase/synthase
Locus_10074_Transcript_1/1_Confidence_1.000_Length_1397	1397	At1g74960	562	77.02	457	83	3	5	1312	107	562	5e-179	625	[IQ] KOG1394 3-oxoacyl-(acyl-carrier-protein) synthase (I and II)
Locus_10075_Transcript_1/2_Confidence_1.000_Length_3676	3676	At2g29200	968	51.51	1029	372	27	3365	348	41	965	0	874	[J] KOG1488 Translational repressor Pumilio/PUF3 and related RNA-binding proteins (Puf superfamily)
Locus_10075_Transcript_2/2_Confidence_1.000_Length_604	604	At2g29200	968	52.94	102	43	3	293	3	41	142	7e-15	79	[J] KOG1488 Translational repressor Pumilio/PUF3 and related RNA-binding proteins (Puf superfamily)
Locus_10076_Transcript_1/1_Confidence_1.000_Length_2501	2501	At1g08190	1000	70.6	789	171	9	269	2500	42	814	0	1097	[U] KOG2066 Vacuolar assembly/sorting protein VPS41
Locus_10079_Transcript_2/2_Confidence_1.000_Length_336	336	At3g10850	258	59.46	37	15	0	4	114	221	257	3e-08	55.1	[R] KOG0813 Glyoxylase
Locus_1007_Transcript_1/1_Confidence_1.000_Length_2495	2495	At5g49580	695	44.81	694	323	10	198	2198	1	661	3e-161	568	[O] KOG0720 Molecular chaperone (DnaJ superfamily)
Locus_10083_Transcript_1/1_Confidence_1.000_Length_653	653	At5g62300	124	87.8	123	15	0	494	126	1	123	7e-56	215	[J] KOG0900 40S ribosomal protein S20
Locus_10085_Transcript_1/1_Confidence_1.000_Length_1628	1628	At3g49990	502	39.11	537	259	14	1	1566	15	498	1e-59	229	[S] KOG2637 Uncharacterized conserved protein
Locus_10086_Transcript_1/1_Confidence_1.000_Length_675	675	At3g52140	1403	63.51	148	54	0	456	13	84	231	2e-43	173	[R] KOG1839 Uncharacterized protein CLU1/cluA/TIF31 involved in mitochondrial morphology/distribution, also found associated with eIF-3
Locus_10087_Transcript_1/1_Confidence_1.000_Length_611	611	At1g22520	110	57.53	73	31	0	527	309	6	78	4e-17	86.3	[S] KOG4604 Uncharacterized conserved protein
Locus_10089_Transcript_1/1_Confidence_1.000_Length_328	328	At1g55750	612	50	48	24	0	183	326	31	78	2e-07	52.4	[KL] KOG2074 RNA polymerase II transcription initiation/nucleotide excision repair factor TFIIH, subunit TFB1
Locus_10090_Transcript_1/1_Confidence_1.000_Length_603	603	At3g61420	566	53.73	201	83	3	602	3	10	201	3e-51	199	[KL] KOG2074 RNA polymerase II transcription initiation/nucleotide excision repair factor TFIIH, subunit TFB1
Locus_10091_Transcript_1/6_Confidence_0.600_Length_2136	2136	At1g50920	671	75.21	601	141	4	1794	1	1	596	0	852	[R] KOG1490 GTP-binding protein CRFG/NOG1 (ODN superfamily)
Locus_10091_Transcript_2/6_Confidence_0.600_Length_2136	2136	At1g50920	671	75.21	601	141	4	1794	1	1	596	0	852	[R] KOG1490 GTP-binding protein CRFG/NOG1 (ODN superfamily)
Locus_10091_Transcript_3/6_Confidence_0.600_Length_2136	2136	At1g50920	671	75.21	601	141	4	1794	1	1	596	0	852	[R] KOG1490 GTP-binding protein CRFG/NOG1 (ODN superfamily)
Locus_10091_Transcript_4/6_Confidence_0.533_Length_2070	2070	At1g50920	671	75.21	601	141	4	1794	1	1	596	0	852	[R] KOG1490 GTP-binding protein CRFG/NOG1 (ODN superfamily)
Locus_10091_Transcript_5/6_Confidence_0.200_Length_2622	2622	At3g11450	663	60.76	632	235	6	2147	267	37	660	7e-167	586	[O] KOG0724 Zuotin and related molecular chaperones (DnaJ superfamily), contains DNA-binding domains
Locus_10091_Transcript_6/6_Confidence_0.600_Length_2136	2136	At1g50920	671	75.21	601	141	4	1794	1	1	596	0	852	[R] KOG1490 GTP-binding protein CRFG/NOG1 (ODN superfamily)
Locus_10095_Transcript_1/2_Confidence_1.000_Length_1573	1573	At1g44170	484	59.53	472	191	0	1562	147	12	483	6e-171	599	[C] KOG2456 Aldehyde dehydrogenase
Locus_10095_Transcript_2/2_Confidence_1.000_Length_1573	1573	At1g44170	484	59.53	472	191	0	1562	147	12	483	6e-171	599	[C] KOG2456 Aldehyde dehydrogenase
Locus_10096_Transcript_1/3_Confidence_0.300_Length_1643	1643	At3g55320	1408	85.19	547	79	1	2	1642	94	638	0	881	[Q] KOG0055 Multidrug/pheromone exporter, ABC superfamily
Locus_10096_Transcript_2/3_Confidence_0.800_Length_2866	2866	At2g39480	1407	80.04	937	182	3	57	2864	103	1035	0	1377	[Q] KOG0055 Multidrug/pheromone exporter, ABC superfamily
Locus_10096_Transcript_3/3_Confidence_0.800_Length_2844	2844	At2g39480	1407	79.85	948	186	4	2	2842	92	1035	0	1387	[Q] KOG0055 Multidrug/pheromone exporter, ABC superfamily
Locus_10097_Transcript_1/1_Confidence_1.000_Length_655	655	At5g52810	325	57.06	170	72	1	9	518	154	322	5e-51	199	[E] KOG3007 Mu-crystallin
Locus_1009_Transcript_1/3_Confidence_0.286_Length_791	791	At5g66810	752	57.39	115	42	2	131	454	606	720	9e-29	119	[Z] KOG2659 LisH motif-containing protein
Locus_1009_Transcript_2/3_Confidence_0.286_Length_529	529	At5g66810	752	68.54	89	25	1	1	267	129	214	3e-28	122	[Z] KOG2659 LisH motif-containing protein
Locus_1009_Transcript_3/3_Confidence_0.714_Length_2152	2152	At5g66810	752	53.86	622	240	10	1	1815	129	720	5e-155	542	[Z] KOG2659 LisH motif-containing protein
Locus_10102_Transcript_1/2_Confidence_1.000_Length_2220	2220	At3g26990	517	42.69	417	191	10	467	1603	1	407	5e-79	294	[A] KOG2669 Regulator of nuclear mRNA
Locus_10104_Transcript_1/1_Confidence_1.000_Length_517	517	At4g14150_3	253	57.36	129	51	1	376	2	120	248	6e-39	158	[Z] KOG1876 Actin-related protein Arp2/3 complex, subunit ARPC4
Locus_10105_Transcript_1/1_Confidence_1.000_Length_1422	1422	At2g28600	502	39.29	481	238	11	36	1418	50	496	3e-78	291	[A] KOG0339 ATP-dependent RNA helicase
Locus_10106_Transcript_1/1_Confidence_1.000_Length_2093	2093	At3g28430	671	42.91	571	195	10	3	1661	203	660	2e-86	318	[S] KOG2219 Uncharacterized conserved protein
Locus_10107_Transcript_1/1_Confidence_1.000_Length_1566	1566	At5g08200_1	128	77.78	54	12	0	388	549	75	128	3e-19	95.5	[R] KOG2850 Predicted peptidoglycan-binding protein, contains LysM domain
Locus_10108_Transcript_1/1_Confidence_1.000_Length_418	418	At3g56690	1022	33.09	139	85	4	3	416	25	156	4e-10	62	[O] KOG0733 Nuclear AAA ATPase (VCP subfamily)
Locus_10109_Transcript_2/3_Confidence_0.400_Length_1454	1454	At5g19820	1116	66.58	395	128	2	1442	258	89	479	2e-133	474	[YU] KOG2171 Karyopherin (importin) beta 3
Locus_10109_Transcript_3/3_Confidence_0.600_Length_3474	3474	At5g19820	1116	74.12	1028	261	3	3462	379	89	1111	0	1411	[YU] KOG2171 Karyopherin (importin) beta 3
Locus_1010_Transcript_1/1_Confidence_1.000_Length_1548	1548	At1g04870	383	65.28	360	125	0	1345	266	24	383	7e-143	506	[OKT] KOG1499 Protein arginine N-methyltransferase PRMT1 and related enzymes
Locus_10110_Transcript_1/1_Confidence_1.000_Length_2095	2095	At5g04420	514	48.04	510	251	4	198	1694	3	509	3e-131	468	[R] KOG0379 Kelch repeat-containing proteins
Locus_10113_Transcript_1/1_Confidence_1.000_Length_1401	1401	At4g12130	363	52	375	128	6	2	1123	29	352	1e-94	345	[K] KOG2929 Transcription factor, component of CCR4 transcriptional complex
Locus_10116_Transcript_1/1_Confidence_1.000_Length_917	917	At1g60220	604	54.69	128	58	0	1	384	471	598	2e-37	154	[O] KOG0779 Protease, Ulp1 family
Locus_10117_Transcript_1/8_Confidence_0.167_Length_511	511	At1g02300	677	45.56	90	18	1	1	270	619	677	2e-13	73.6	[O] KOG1543 Cysteine proteinase Cathepsin L
Locus_10117_Transcript_2/8_Confidence_0.444_Length_1077	1077	At4g01610	359	79.69	192	39	0	501	1076	124	315	4e-88	323	[O] KOG1543 Cysteine proteinase Cathepsin L
Locus_10117_Transcript_3/8_Confidence_0.444_Length_989	989	At4g01610	359	72.32	271	75	0	176	988	45	315	1e-116	418	[O] KOG1543 Cysteine proteinase Cathepsin L
Locus_10117_Transcript_4/8_Confidence_0.500_Length_997	997	At4g01610	359	62.15	325	77	1	22	996	37	315	2e-113	407	[O] KOG1543 Cysteine proteinase Cathepsin L
Locus_10117_Transcript_5/8_Confidence_0.444_Length_1210	1210	At4g01610	359	68.56	229	72	0	22	708	37	265	8e-88	322	[O] KOG1543 Cysteine proteinase Cathepsin L
Locus_10117_Transcript_6/8_Confidence_0.111_Length_418	418	At1g02300	677	69.49	59	18	0	1	177	619	677	2e-18	89.7	[O] KOG1543 Cysteine proteinase Cathepsin L
Locus_10117_Transcript_7/8_Confidence_0.556_Length_1405	1405	At4g01610	359	60.93	366	85	2	22	1119	37	344	2e-123	441	[O] KOG1543 Cysteine proteinase Cathepsin L
Locus_10117_Transcript_8/8_Confidence_0.444_Length_859	859	At4g01610	359	72.04	279	78	0	22	858	37	315	2e-119	426	[O] KOG1543 Cysteine proteinase Cathepsin L
Locus_10118_Transcript_1/2_Confidence_1.000_Length_1755	1755	At4g11280	495	62.61	337	115	4	1117	140	159	495	8e-179	411	[T] KOG0256 1-aminocyclopropane-1-carboxylate synthase, and related proteins
Locus_10118_Transcript_2/2_Confidence_1.000_Length_1675	1675	At4g11280	495	65.77	482	154	4	1552	140	14	495	0	644	[T] KOG0256 1-aminocyclopropane-1-carboxylate synthase, and related proteins
Locus_10125_Transcript_1/1_Confidence_1.000_Length_1714	1714	At3g09920	815	67.29	584	162	9	1	1713	230	797	0	724	[T] KOG0229 Phosphatidylinositol-4-phosphate 5-kinase
Locus_10128_Transcript_1/1_Confidence_1.000_Length_1902	1902	At1g74800	642	70.57	547	147	7	24	1652	106	642	0	782	[G] KOG2287 Galactosyltransferases
Locus_10131_Transcript_1/1_Confidence_1.000_Length_837	837	At5g35750	1173	50.41	242	103	6	7	699	934	1169	7e-57	219	[T] KOG0519 Sensory transduction histidine kinase
Locus_10134_Transcript_1/1_Confidence_1.000_Length_1062	1062	At4g10590	937	54.97	151	66	1	917	465	773	921	4e-45	180	[O] KOG1870 Ubiquitin C-terminal hydrolase
Locus_10135_Transcript_1/1_Confidence_1.000_Length_659	659	At1g57590	417	59.63	218	88	0	1	654	177	394	2e-78	290	[M] KOG4287 Pectin acetylesterase and similar proteins
Locus_1013_Transcript_1/1_Confidence_1.000_Length_768	768	At4g30260	355	83.25	197	33	0	1	591	153	349	9e-80	295	[S] KOG2946 Uncharacterized conserved protein
Locus_10141_Transcript_1/1_Confidence_1.000_Length_497	497	At4g30990	2895	40	145	84	1	30	464	261	402	6e-20	95.1	[V] KOG1823 DRIM (Down-regulated in metastasis)-like proteins
Locus_10143_Transcript_1/2_Confidence_1.000_Length_947	947	At3g19553	479	66.42	268	88	1	2	799	212	479	5e-104	375	[E] KOG1287 Amino acid transporters
Locus_10143_Transcript_2/2_Confidence_1.000_Length_706	706	At3g19553	479	60.13	153	59	1	106	558	327	479	2e-48	190	[E] KOG1287 Amino acid transporters
Locus_10144_Transcript_1/1_Confidence_1.000_Length_2654	2654	At3g14400	661	43.01	665	330	11	2413	467	8	639	2e-127	455	[O] KOG1865 Ubiquitin carboxyl-terminal hydrolase
Locus_10145_Transcript_1/1_Confidence_1.000_Length_666	666	At4g33520	949	57.47	87	37	0	596	336	136	222	2e-24	110	[P] KOG0207 Cation transport ATPase
Locus_10148_Transcript_1/1_Confidence_1.000_Length_1296	1296	At1g66680	358	61.23	325	108	3	11	931	33	357	4e-108	390	[R] KOG1271 Methyltransferases
Locus_1014_Transcript_1/1_Confidence_1.000_Length_2074	2074	At3g52660	471	59.13	367	139	5	1392	325	73	439	4e-125	447	[A] KOG0117 Heterogeneous nuclear ribonucleoprotein R (RRM superfamily)
Locus_10157_Transcript_1/1_Confidence_1.000_Length_629	629	At2g20270	179	70.65	92	27	0	336	61	74	165	6e-35	145	[O] KOG1752 Glutaredoxin and related proteins
Locus_1015_Transcript_1/3_Confidence_0.500_Length_745	745	At3g02380	347	56.14	114	47	2	128	469	230	340	4e-27	120	[K] KOG1601 GATA-4/5/6 transcription factors
Locus_1015_Transcript_2/3_Confidence_0.667_Length_802	802	At3g02380	347	56.14	114	47	2	185	526	230	340	4e-27	120	[K] KOG1601 GATA-4/5/6 transcription factors
Locus_1015_Transcript_3/3_Confidence_0.333_Length_665	665	At3g02380	347	53.49	129	57	2	3	389	215	340	1e-29	127	[K] KOG1601 GATA-4/5/6 transcription factors
Locus_10160_Transcript_1/2_Confidence_1.000_Length_3306	3306	At3g63340_1	750	41.21	779	362	20	8	2281	46	749	3e-140	498	[T] KOG0698 Serine/threonine protein phosphatase
Locus_10160_Transcript_2/2_Confidence_1.000_Length_3149	3149	At3g63340_1	750	41.21	779	362	20	8	2281	46	749	3e-140	498	[T] KOG0698 Serine/threonine protein phosphatase
Locus_10161_Transcript_1/1_Confidence_1.000_Length_337	337	At4g03810	964	56.36	110	38	1	7	336	154	253	1e-27	119	[R] KOG0017 FOG: Transposon-encoded proteins with TYA, reverse transcriptase, integrase domains in various combinations
Locus_10165_Transcript_1/1_Confidence_1.000_Length_682	682	At2g31320	1009	72.2	205	53	1	11	625	445	645	4e-83	305	[KLO] KOG1037 NAD+ ADP-ribosyltransferase Parp, required for poly-ADP ribosylation of nuclear proteins
Locus_10166_Transcript_1/1_Confidence_1.000_Length_3802	3802	At1g61850	1265	65	1240	360	13	2	3646	75	1265	0	1488	[I] KOG4231 Intracellular membrane-bound Ca2+-independent phospholipase A2
Locus_1016_Transcript_1/2_Confidence_1.000_Length_1777	1777	At5g27470	451	71.98	439	120	1	165	1472	1	439	0	667	[J] KOG2509 Seryl-tRNA synthetase
Locus_1016_Transcript_2/2_Confidence_1.000_Length_1704	1704	At5g27470	451	71.98	439	120	1	165	1472	1	439	0	667	[J] KOG2509 Seryl-tRNA synthetase
Locus_10170_Transcript_1/1_Confidence_1.000_Length_544	544	At3g12400	398	42.95	156	86	1	69	536	228	380	3e-24	109	[OU] KOG2391 Vacuolar sorting protein/ubiquitin receptor VPS23
Locus_10171_Transcript_1/1_Confidence_1.000_Length_5056	5056	At1g03060_2	717	77.39	690	151	1	2544	4598	1	690	0	1102	[TU] KOG1786 Lysosomal trafficking regulator LYST and related BEACH and WD40 repeat proteins
Locus_10174_Transcript_1/2_Confidence_1.000_Length_1397	1397	At2g44530	386	81.84	358	65	0	106	1179	27	384	5e-166	582	[FE] KOG1448 Ribose-phosphate pyrophosphokinase
Locus_10174_Transcript_2/2_Confidence_1.000_Length_1519	1519	At2g44530	386	81.56	358	66	0	106	1179	27	384	1e-165	581	[FE] KOG1448 Ribose-phosphate pyrophosphokinase
Locus_10177_Transcript_1/2_Confidence_1.000_Length_814	814	At5g16280	1265	41.03	234	121	6	810	118	1044	1263	2e-47	187	[D] KOG1938 Protein with predicted involvement in meiosis (GSG1)
Locus_10177_Transcript_2/2_Confidence_1.000_Length_820	820	At5g16280	1265	41.1	236	120	7	816	118	1044	1263	1e-46	184	[D] KOG1938 Protein with predicted involvement in meiosis (GSG1)
Locus_10179_Transcript_1/3_Confidence_0.286_Length_625	625	At5g61990	973	39.29	84	51	0	624	373	628	711	9e-10	62	[R] KOG4197 FOG: PPR repeat
Locus_10179_Transcript_2/3_Confidence_0.714_Length_1592	1592	At4g28010	704	40.68	413	244	1	1584	349	280	692	2e-85	315	[R] KOG4197 FOG: PPR repeat
Locus_10179_Transcript_3/3_Confidence_0.714_Length_1592	1592	At4g28010	704	40.44	413	245	1	1584	349	280	692	4e-84	310	[R] KOG4197 FOG: PPR repeat
Locus_1017_Transcript_1/2_Confidence_1.000_Length_1997	1997	At5g49570	721	53.24	494	224	4	413	1873	224	717	3e-151	534	[O] KOG0909 Peptide:N-glycanase
Locus_1017_Transcript_2/2_Confidence_1.000_Length_1627	1627	At5g49570	721	53.45	507	229	4	4	1503	211	717	9e-157	552	[O] KOG0909 Peptide:N-glycanase
Locus_10180_Transcript_1/1_Confidence_1.000_Length_1280	1280	At4g14540	161	80.6	134	20	2	446	841	1	130	3e-53	207	[K] KOG0869 CCAAT-binding factor, subunit A (HAP3)
Locus_10184_Transcript_1/1_Confidence_1.000_Length_2006	2006	At5g58380	464	62.5	440	161	2	521	1840	1	436	9e-146	516	[T] KOG0583 Serine/threonine protein kinase
Locus_10185_Transcript_1/1_Confidence_1.000_Length_1226	1226	At3g15200	523	53.36	223	102	1	1225	563	275	497	3e-68	257	[R] KOG4197 FOG: PPR repeat
Locus_10186_Transcript_1/1_Confidence_1.000_Length_1041	1041	At2g29100	940	41.67	312	167	6	110	1039	29	327	1e-58	225	[PET] KOG1052 Glutamate-gated kainate-type ion channel receptor subunit GluR5 and related subunits
Locus_1018_Transcript_1/4_Confidence_0.625_Length_1731	1731	At5g17440	381	72.2	313	58	4	15	947	1	286	2e-104	378	[A] KOG0796 Spliceosome subunit
Locus_1018_Transcript_3/4_Confidence_0.500_Length_1512	1512	At5g17440	381	72.2	313	58	4	15	947	1	286	2e-104	378	[A] KOG0796 Spliceosome subunit
Locus_1018_Transcript_4/4_Confidence_0.625_Length_1810	1810	At5g17440	381	72.2	313	58	4	15	947	1	286	2e-104	378	[A] KOG0796 Spliceosome subunit
Locus_10195_Transcript_1/2_Confidence_1.000_Length_1645	1645	At4g29810	363	60	360	130	4	1492	434	1	353	9e-114	409	[T] KOG0581 Mitogen-activated protein kinase kinase (MAP2K)
Locus_10195_Transcript_2/2_Confidence_1.000_Length_1553	1553	At4g29810	363	60	360	130	4	1400	342	1	353	9e-114	409	[T] KOG0581 Mitogen-activated protein kinase kinase (MAP2K)
Locus_10196_Transcript_1/3_Confidence_0.600_Length_1119	1119	At5g49010	254	57.38	122	51	1	1117	755	41	162	1e-32	139	[L] KOG3176 Predicted alpha-helical protein, potentially involved in replication/repair
Locus_10196_Transcript_2/3_Confidence_0.600_Length_531	531	At5g49010	254	58.49	106	43	1	403	89	57	162	2e-28	123	[L] KOG3176 Predicted alpha-helical protein, potentially involved in replication/repair
Locus_10196_Transcript_3/3_Confidence_0.600_Length_1197	1197	At5g49010	254	58.49	106	43	1	1069	755	57	162	7e-28	123	[L] KOG3176 Predicted alpha-helical protein, potentially involved in replication/repair
Locus_10197_Transcript_1/2_Confidence_1.000_Length_1082	1082	At5g59410	130	64.29	112	40	0	223	558	8	119	5e-33	140	[U] KOG3415 Putative Rab5-interacting protein
Locus_10197_Transcript_2/2_Confidence_1.000_Length_894	894	At5g59410	130	66.67	123	41	0	223	591	8	130	1e-39	161	[U] KOG3415 Putative Rab5-interacting protein
Locus_10199_Transcript_1/2_Confidence_1.000_Length_946	946	At1g21640	868	61.33	225	87	0	272	946	1	225	4e-81	300	[G] KOG2178 Predicted sugar kinase
Locus_10199_Transcript_2/2_Confidence_1.000_Length_898	898	At1g21640	868	61.33	225	87	0	224	898	1	225	4e-81	300	[G] KOG2178 Predicted sugar kinase
Locus_10202_Transcript_2/7_Confidence_0.308_Length_945	945	At1g33390	1237	63.51	296	101	3	945	73	269	562	4e-99	359	[AJ] KOG0926 DEAH-box RNA helicase
Locus_10202_Transcript_4/7_Confidence_0.462_Length_1778	1778	At1g33390	1237	54.78	460	181	6	1385	9	77	510	3e-126	451	[AJ] KOG0926 DEAH-box RNA helicase
Locus_10202_Transcript_5/7_Confidence_0.538_Length_2154	2154	At1g33390	1237	52.33	514	212	8	1599	73	77	562	5e-131	467	[AJ] KOG0926 DEAH-box RNA helicase
Locus_10202_Transcript_6/7_Confidence_0.538_Length_1998	1998	At1g33390	1237	50.58	516	220	6	1605	73	77	562	6e-124	443	[AJ] KOG0926 DEAH-box RNA helicase
Locus_10202_Transcript_7/7_Confidence_0.538_Length_1992	1992	At1g33390	1237	52.33	514	212	8	1599	73	77	562	5e-131	467	[AJ] KOG0926 DEAH-box RNA helicase
Locus_10204_Transcript_1/2_Confidence_1.000_Length_257	257	At1g62630	893	44.12	68	38	0	1	204	304	371	1e-13	73.2	[T] KOG4658 Apoptotic ATPase
Locus_10204_Transcript_2/2_Confidence_1.000_Length_383	383	At1g52660	375	51.72	87	42	0	70	330	274	360	4e-20	94.7	[T] KOG4658 Apoptotic ATPase
Locus_10205_Transcript_1/1_Confidence_1.000_Length_234	234	At2g18330_2	614	62.26	53	19	1	66	221	276	328	2e-12	68.9	[O] KOG0742 AAA+-type ATPase
Locus_10209_Transcript_1/1_Confidence_1.000_Length_470	470	At1g54490	947	57.97	69	19	1	365	189	1	69	4e-16	82.4	[LA] KOG2044 5'-3' exonuclease HKE1/RAT1
Locus_1020_Transcript_1/6_Confidence_0.500_Length_1053	1053	At5g27150	538	67.67	331	107	0	60	1052	18	348	9e-124	441	[P] KOG1965 Sodium/hydrogen exchanger protein
Locus_1020_Transcript_2/6_Confidence_0.583_Length_1124	1124	At3g06370	552	64.18	335	96	1	60	1064	21	331	8e-124	442	[P] KOG1965 Sodium/hydrogen exchanger protein
Locus_1020_Transcript_3/6_Confidence_0.417_Length_1511	1511	At3g06370	552	68.2	283	90	0	60	908	21	303	1e-105	382	[P] KOG1965 Sodium/hydrogen exchanger protein
Locus_1020_Transcript_4/6_Confidence_0.417_Length_917	917	At3g05030	546	79.69	64	13	0	669	860	268	331	2e-26	118	[P] KOG1965 Sodium/hydrogen exchanger protein
Locus_1020_Transcript_5/6_Confidence_0.583_Length_2070	2070	At5g27150	538	68.54	321	101	0	60	1022	18	338	2e-120	432	[P] KOG1965 Sodium/hydrogen exchanger protein
Locus_1020_Transcript_6/6_Confidence_0.583_Length_1052	1052	At5g27150	538	69.87	312	94	0	60	995	18	329	1e-120	431	[P] KOG1965 Sodium/hydrogen exchanger protein
Locus_10210_Transcript_1/1_Confidence_1.000_Length_482	482	At1g55880	421	77.5	160	29	1	466	8	41	200	4e-64	241	[E] KOG1481 Cysteine synthase
Locus_10213_Transcript_1/1_Confidence_1.000_Length_1922	1922	At1g64880	482	54.53	453	156	5	1704	370	72	482	3e-126	451	[J] KOG2646 Ribosomal protein S5
Locus_10214_Transcript_1/2_Confidence_1.000_Length_522	522	At4g23240	352	52.76	127	59	1	1	378	184	310	1e-31	134	[T] KOG1187 Serine/threonine protein kinase
Locus_10214_Transcript_2/2_Confidence_1.000_Length_481	481	At4g23240	352	48.53	68	35	0	134	337	243	310	7e-27	73.9	[T] KOG1187 Serine/threonine protein kinase
Locus_10215_Transcript_1/1_Confidence_1.000_Length_3458	3458	At1g18270_1	1202	69.33	900	271	3	3	2690	304	1202	0	1251	[R] KOG0409 Predicted dehydrogenase
Locus_10218_Transcript_1/1_Confidence_1.000_Length_2188	2188	At3g50050	632	59.5	563	216	6	138	1814	78	632	0	672	[O] KOG1339 Aspartyl protease
Locus_10220_Transcript_1/1_Confidence_1.000_Length_1431	1431	At4g16310	1265	44.71	170	85	3	818	1321	314	476	4e-30	131	[Q] KOG0029 Amine oxidase
Locus_10221_Transcript_1/1_Confidence_1.000_Length_771	771	At1g01420	481	47.27	220	114	2	116	769	7	226	5e-49	192	[GC] KOG1192 UDP-glucuronosyl and UDP-glucosyl transferase
Locus_10223_Transcript_1/1_Confidence_1.000_Length_599	599	At5g16890	511	80	105	21	0	284	598	218	322	7e-90	189	[GMW] KOG1021 Acetylglucosaminyltransferase EXT1/exostosin 1
Locus_10225_Transcript_1/3_Confidence_0.400_Length_617	617	At3g23320_2	84	92.86	84	6	0	574	323	1	84	4e-42	169	[S] KOG3485 Uncharacterized conserved protein
Locus_10225_Transcript_2/3_Confidence_0.600_Length_757	757	At3g23320_2	84	92.86	84	6	0	574	323	1	84	6e-42	169	[S] KOG3485 Uncharacterized conserved protein
Locus_10225_Transcript_3/3_Confidence_0.600_Length_749	749	At3g23320_2	84	92.86	84	6	0	574	323	1	84	5e-42	169	[S] KOG3485 Uncharacterized conserved protein
Locus_10226_Transcript_1/1_Confidence_1.000_Length_297	297	At3g10730	455	61.8	89	32	1	4	270	292	378	6e-27	117	[D] KOG2687 Spindle pole body protein, contains UNC-84 domain
Locus_10228_Transcript_1/1_Confidence_1.000_Length_308	308	At4g09140	737	83.87	62	10	0	287	102	676	737	6e-26	114	[L] KOG1979 DNA mismatch repair protein - MLH1 family
Locus_10229_Transcript_1/1_Confidence_1.000_Length_242	242	At4g09140	737	60.24	83	29	2	2	241	617	698	5e-25	110	[L] KOG1979 DNA mismatch repair protein - MLH1 family
Locus_1022_Transcript_1/2_Confidence_1.000_Length_1958	1958	At3g18180	470	41.39	389	203	9	449	1591	75	446	6e-80	297	[S] KOG4698 Uncharacterized conserved protein
Locus_1022_Transcript_2/2_Confidence_1.000_Length_1701	1701	At3g18180	470	39.41	444	234	11	27	1334	30	446	8e-81	300	[S] KOG4698 Uncharacterized conserved protein
Locus_10230_Transcript_1/2_Confidence_1.000_Length_1920	1920	At2g37040	725	78.37	638	131	1	3	1916	95	725	0	932	[Q] KOG0222 Phenylalanine and histidine ammonia-lyase
Locus_10230_Transcript_2/2_Confidence_1.000_Length_1899	1899	At2g37040	725	79.87	631	127	0	3	1895	95	725	0	949	[Q] KOG0222 Phenylalanine and histidine ammonia-lyase
Locus_10233_Transcript_1/2_Confidence_1.000_Length_767	767	At1g08105	707	42.74	241	126	4	45	767	148	376	4e-48	189	[L] KOG1121 Tam3-transposase (Ac family)
Locus_10233_Transcript_2/2_Confidence_1.000_Length_725	725	At1g08105	707	42.32	241	127	4	3	725	148	376	1e-47	188	[L] KOG1121 Tam3-transposase (Ac family)
Locus_10237_Transcript_1/1_Confidence_1.000_Length_696	696	At1g01880	570	51.33	226	105	2	696	28	136	359	2e-59	227	[L] KOG2519 5'-3' exonuclease
Locus_10240_Transcript_1/1_Confidence_1.000_Length_1836	1836	At5g50230	515	63.37	505	185	0	1616	102	10	514	0	676	[R] KOG0288 WD40 repeat protein TipD
Locus_10241_Transcript_1/1_Confidence_1.000_Length_2370	2370	At4g30990	2895	40.32	677	307	14	3	1985	1783	2378	5e-117	421	[V] KOG1823 DRIM (Down-regulated in metastasis)-like proteins
Locus_10244_Transcript_1/1_Confidence_1.000_Length_531	531	At2g01910	608	62.34	77	24	4	3	221	531	606	1e-15	81.3	[DZ] KOG4302 Microtubule-associated protein essential for anaphase spindle elongation
Locus_10245_Transcript_1/1_Confidence_1.000_Length_445	445	At3g17940	341	73.27	101	27	0	129	431	10	110	4e-40	161	[G] KOG1604 Predicted mutarotase
Locus_10247_Transcript_1/1_Confidence_1.000_Length_887	887	At4g01940	174	62.83	113	39	2	717	385	52	163	3e-22	104	[O] KOG2358 NifU-like domain-containing proteins
Locus_10250_Transcript_1/1_Confidence_1.000_Length_3021	3021	At3g03710	948	69.35	819	247	2	2	2446	123	941	0	1058	[R] KOG1067 Predicted RNA-binding polyribonucleotide nucleotidyltransferase
Locus_10251_Transcript_1/1_Confidence_1.000_Length_5019	5019	At4g01020_1	1424	51.49	1276	591	13	17	3820	169	1424	0	1215	[A] KOG0922 DEAH-box RNA helicase
Locus_10252_Transcript_1/1_Confidence_1.000_Length_852	852	At2g46560	2480	57.71	279	115	2	24	851	1109	1387	7e-84	308	[R] KOG1064 RAVE (regulator of V-ATPase assembly) complex subunit RAV1/DMX protein, WD repeat superfamily
Locus_10254_Transcript_1/1_Confidence_1.000_Length_325	325	At2g17220	413	54.05	74	31	1	325	113	327	400	7e-14	73.9	[T] KOG1187 Serine/threonine protein kinase
Locus_10256_Transcript_1/1_Confidence_1.000_Length_2280	2280	At1g14670	592	79.15	566	112	1	78	1757	27	592	0	893	[U] KOG1277 Endosomal membrane proteins, EMP70
Locus_1025_Transcript_1/1_Confidence_1.000_Length_1801	1801	At5g24010	824	43.09	434	231	7	1684	401	11	434	1e-87	322	[T] KOG1187 Serine/threonine protein kinase
Locus_10260_Transcript_1/1_Confidence_1.000_Length_1819	1819	At1g72160	490	59.53	341	131	4	389	1396	150	488	4e-103	374	[I] KOG1471 Phosphatidylinositol transfer protein SEC14 and related proteins
Locus_10262_Transcript_1/1_Confidence_1.000_Length_657	657	At3g14960	343	83.33	180	28	1	5	538	164	343	9e-80	294	[G] KOG2288 Galactosyltransferases
Locus_10263_Transcript_1/2_Confidence_1.000_Length_1763	1763	At1g73660	1030	77.21	294	65	1	225	1106	719	1010	1e-133	475	[T] KOG0192 Tyrosine kinase specific for activated (GTP-bound) p21cdc42Hs
Locus_10263_Transcript_2/2_Confidence_1.000_Length_1749	1749	At1g73660	1030	77.21	294	65	1	225	1106	719	1010	1e-133	475	[T] KOG0192 Tyrosine kinase specific for activated (GTP-bound) p21cdc42Hs
Locus_10264_Transcript_1/1_Confidence_1.000_Length_1311	1311	At5g04500	764	51	449	207	2	1308	1	53	501	1e-131	468	[GMW] KOG1022 Acetylglucosaminyltransferase EXT2/exostosin 2
Locus_10266_Transcript_1/1_Confidence_1.000_Length_1899	1899	At3g01090	512	79.03	496	92	6	1738	281	1	494	0	781	[T] KOG0583 Serine/threonine protein kinase
Locus_10267_Transcript_1/1_Confidence_1.000_Length_726	726	At2g46920	814	62.04	216	70	4	725	84	144	349	6e-64	242	[T] KOG0700 Protein phosphatase 2C/pyruvate dehydrogenase (lipoamide) phosphatase
Locus_10268_Transcript_1/1_Confidence_1.000_Length_1268	1268	HsM5803205	309	32.46	114	74	1	1082	741	198	308	2e-12	72.4	[R] KOG1124 FOG: TPR repeat
Locus_10269_Transcript_1/1_Confidence_1.000_Length_1481	1481	At4g24470	309	48.67	226	96	6	546	1187	58	275	1e-38	159	[K] KOG1601 GATA-4/5/6 transcription factors
Locus_1026_Transcript_1/2_Confidence_1.000_Length_1013	1013	At2g18600	185	75.14	185	44	1	226	774	1	185	2e-77	288	[O] KOG0420 Ubiquitin-protein ligase
Locus_1026_Transcript_2/2_Confidence_1.000_Length_668	668	At2g18600	185	70.31	128	36	1	52	429	58	185	2e-47	187	[O] KOG0420 Ubiquitin-protein ligase
Locus_10270_Transcript_1/1_Confidence_1.000_Length_2432	2432	At2g38410	671	44.04	722	234	19	2162	327	8	669	2e-122	439	[U] KOG1087 Cytosolic sorting protein GGA2/TOM1
Locus_10272_Transcript_1/1_Confidence_1.000_Length_1729	1729	At4g30100	1311	64.82	577	184	4	1729	2	344	902	0	719	[A] KOG1801 tRNA-splicing endonuclease positive effector (SEN1)
Locus_10274_Transcript_1/1_Confidence_1.000_Length_1850	1850	At3g49590	603	39.84	502	255	15	2	1429	117	597	1e-52	206	[U] KOG4573 Phosphoprotein involved in cytoplasm to vacuole targeting and autophagy
Locus_10276_Transcript_1/1_Confidence_1.000_Length_2023	2023	At2g02860	594	64.71	544	185	3	1886	255	55	591	0	659	[G] KOG0637 Sucrose transporter and related proteins
Locus_10279_Transcript_1/1_Confidence_1.000_Length_390	390	At5g15680	2163	75.19	129	32	0	2	388	492	620	1e-50	196	[R] KOG1825 Fry-like conserved proteins
Locus_10282_Transcript_1/1_Confidence_1.000_Length_1249	1249	At1g72480	509	59.76	415	162	2	6	1247	17	427	7e-145	512	[S] KOG2568 Predicted membrane protein
Locus_10283_Transcript_1/5_Confidence_0.615_Length_3259	3259	At5g18530	1598	45.01	611	282	8	3257	1446	617	1180	0	481	[TU] KOG1786 Lysosomal trafficking regulator LYST and related BEACH and WD40 repeat proteins
Locus_10283_Transcript_2/5_Confidence_0.538_Length_2932	2932	At5g18530	1598	51.92	391	184	3	1329	163	1210	1598	0	405	[TU] KOG1786 Lysosomal trafficking regulator LYST and related BEACH and WD40 repeat proteins
Locus_10283_Transcript_3/5_Confidence_0.615_Length_3250	3250	At5g18530	1598	51.92	391	184	3	1329	163	1210	1598	0	405	[TU] KOG1786 Lysosomal trafficking regulator LYST and related BEACH and WD40 repeat proteins
Locus_10283_Transcript_4/5_Confidence_0.692_Length_4494	4494	At5g18530	1598	51.6	783	309	9	4468	2156	215	939	0	752	[TU] KOG1786 Lysosomal trafficking regulator LYST and related BEACH and WD40 repeat proteins
Locus_10283_Transcript_5/5_Confidence_0.615_Length_3249	3249	At5g18530	1598	51.92	391	184	3	1329	163	1210	1598	0	405	[TU] KOG1786 Lysosomal trafficking regulator LYST and related BEACH and WD40 repeat proteins
Locus_10289_Transcript_1/1_Confidence_1.000_Length_804	804	At3g17980	165	59.03	144	59	0	631	200	22	165	2e-46	184	[R] KOG1030 Predicted Ca2+-dependent phospholipid-binding protein
Locus_10292_Transcript_1/1_Confidence_1.000_Length_1036	1036	At5g15790	232	40.95	232	128	5	916	248	1	232	2e-41	168	[O] KOG0800 FOG: Predicted E3 ubiquitin ligase
Locus_10293_Transcript_1/1_Confidence_1.000_Length_234	234	At5g36950	586	95.65	69	3	0	3	209	222	290	1e-32	136	[O] KOG1320 Serine protease
Locus_10296_Transcript_1/1_Confidence_1.000_Length_1099	1099	Hs22051569	184	30.81	172	105	4	726	226	18	180	2e-14	78.6	[S] KOG4483 Uncharacterized conserved protein
Locus_10297_Transcript_1/1_Confidence_1.000_Length_745	745	At4g12600	128	91.41	128	11	0	93	476	1	128	2e-52	204	[AJ] KOG3387 60S ribosomal protein 15.5kD/SNU13, NHP2/L7A family (includes ribonuclease P subunit p38), involved in splicing
Locus_10298_Transcript_1/1_Confidence_1.000_Length_2327	2327	At4g27640	651	70.9	299	65	3	2309	1419	373	651	1e-110	399	[YU] KOG2171 Karyopherin (importin) beta 3
Locus_10299_Transcript_1/1_Confidence_1.000_Length_1832	1832	At3g43590	551	31.36	472	255	10	183	1457	15	464	3e-63	241	[O] KOG4400 E3 ubiquitin ligase interacting with arginine methyltransferase
Locus_10300_Transcript_1/1_Confidence_1.000_Length_1075	1075	At1g25240	376	35.86	237	130	4	1054	365	110	331	2e-24	112	[TU] KOG0251 Clathrin assembly protein AP180 and related proteins, contain ENTH domain
Locus_10302_Transcript_1/1_Confidence_1.000_Length_2720	2720	At4g24270	768	48.22	786	336	12	2512	170	49	768	0	690	[A] KOG0128 RNA-binding protein SART3 (RRM superfamily)
Locus_10305_Transcript_1/1_Confidence_1.000_Length_263	263	At1g70740	381	66.67	87	23	2	263	3	91	171	2e-27	119	[T] KOG1187 Serine/threonine protein kinase
Locus_10306_Transcript_1/1_Confidence_1.000_Length_1303	1303	At1g30890	272	72.83	265	70	1	1040	246	4	266	4e-100	363	[S] KOG3094 Predicted membrane protein
Locus_10308_Transcript_1/4_Confidence_0.286_Length_299	299	At5g09250	107	54.67	75	29	1	255	46	6	80	2e-15	78.6	[K] KOG2712 Transcriptional coactivator
Locus_10308_Transcript_2/4_Confidence_0.286_Length_500	500	At5g09250	107	50.75	67	28	1	456	271	6	72	1e-10	64.3	[K] KOG2712 Transcriptional coactivator
Locus_10308_Transcript_4/4_Confidence_0.571_Length_518	518	At5g09250	107	53.92	102	42	1	474	184	6	107	1e-23	107	[K] KOG2712 Transcriptional coactivator
Locus_10310_Transcript_1/2_Confidence_1.000_Length_433	433	At3g18660	575	40.6	133	66	3	52	432	17	142	5e-22	101	[G] KOG1950 Glycosyl transferase, family 8 - glycogenin
Locus_10310_Transcript_2/2_Confidence_1.000_Length_425	425	At3g18660	575	40.6	133	66	3	44	424	17	142	4e-22	101	[G] KOG1950 Glycosyl transferase, family 8 - glycogenin
Locus_10314_Transcript_1/1_Confidence_1.000_Length_235	235	At5g50390	701	46.67	75	39	1	9	233	89	162	3e-11	65.5	[R] KOG4197 FOG: PPR repeat
Locus_10316_Transcript_1/1_Confidence_1.000_Length_2063	2063	At1g49670_2	358	65.93	361	85	4	1108	131	1	358	8e-129	459	[R] KOG1196 Predicted NAD-dependent oxidoreductase
Locus_10318_Transcript_1/1_Confidence_1.000_Length_453	453	At5g67170	382	72.79	147	40	0	3	443	43	189	3e-63	238	[TO] KOG2605 OTU (ovarian tumor)-like cysteine protease
Locus_10319_Transcript_1/1_Confidence_1.000_Length_484	484	At5g67170	382	33.73	166	103	4	483	1	179	342	7e-15	78.2	[TO] KOG2605 OTU (ovarian tumor)-like cysteine protease
Locus_10320_Transcript_1/1_Confidence_1.000_Length_627	627	At4g22110	378	62.87	167	61	1	54	554	213	378	1e-53	207	[Q] KOG0022 Alcohol dehydrogenase, class III
Locus_10322_Transcript_2/3_Confidence_0.667_Length_752	752	At5g43930	726	60.92	174	58	2	506	3	35	204	2e-55	214	[R] KOG0266 WD40 repeat-containing protein
Locus_10322_Transcript_3/3_Confidence_0.667_Length_1040	1040	At5g43930	726	60.92	174	58	2	506	3	35	204	3e-55	214	[R] KOG0266 WD40 repeat-containing protein
Locus_10323_Transcript_1/1_Confidence_1.000_Length_613	613	At1g43190	396	67.71	96	31	0	37	324	248	343	3e-44	143	[A] KOG1190 Polypyrimidine tract-binding protein
Locus_10327_Transcript_1/3_Confidence_0.500_Length_319	319	At3g16840	833	69.23	104	32	0	6	317	320	423	5e-36	147	[A] KOG0347 RNA helicase
Locus_10327_Transcript_2/3_Confidence_0.750_Length_1591	1591	At3g16840	833	65.75	254	81	2	846	1589	170	423	2e-81	302	[A] KOG0347 RNA helicase
Locus_10327_Transcript_3/3_Confidence_0.750_Length_1591	1591	At3g16840	833	65.75	254	81	2	846	1589	170	423	9e-82	303	[A] KOG0347 RNA helicase
Locus_10328_Transcript_1/1_Confidence_1.000_Length_289	289	At2g45720	553	64.21	95	34	0	286	2	213	307	3e-30	128	[S] KOG0167 FOG: Armadillo/beta-catenin-like repeats
Locus_1032_Transcript_1/1_Confidence_1.000_Length_1224	1224	At1g61790	346	59.68	315	122	2	1219	275	37	346	6e-101	366	[O] KOG2603 Oligosaccharyltransferase, gamma subunit
Locus_10331_Transcript_1/1_Confidence_1.000_Length_500	500	At1g51680	561	81.33	166	31	0	2	499	348	513	3e-63	238	[I] KOG1176 Acyl-CoA synthetase
Locus_10332_Transcript_1/1_Confidence_1.000_Length_791	791	Hs9966875	357	41.85	227	127	1	81	761	63	284	7e-49	192	[T] KOG0032 Ca2+/calmodulin-dependent protein kinase, EF-Hand protein superfamily
Locus_10337_Transcript_1/5_Confidence_0.545_Length_2134	2134	At1g50380	710	73.79	622	162	1	1	1863	86	707	0	918	[O] KOG2237 Predicted serine protease
Locus_10337_Transcript_2/5_Confidence_0.273_Length_1794	1794	At1g50380	710	75.35	507	125	0	3	1523	201	707	0	762	[O] KOG2237 Predicted serine protease
Locus_10337_Transcript_3/5_Confidence_0.182_Length_574	574	At1g50380	710	84.16	101	16	0	1	303	607	707	8e-47	184	[O] KOG2237 Predicted serine protease
Locus_10337_Transcript_4/5_Confidence_0.545_Length_2535	2535	At1g50380	710	74	700	181	1	168	2264	8	707	0	1048	[O] KOG2237 Predicted serine protease
Locus_10337_Transcript_5/5_Confidence_0.636_Length_2535	2535	At1g50380	710	73.71	700	183	1	168	2264	8	707	0	1047	[O] KOG2237 Predicted serine protease
Locus_10338_Transcript_1/1_Confidence_1.000_Length_639	639	At1g15250	95	81.72	93	17	0	104	382	1	93	3e-41	166	[J] KOG3475 60S ribosomal protein L37
Locus_1033_Transcript_1/2_Confidence_1.000_Length_1026	1026	At2g43330	521	71.43	210	48	1	596	3	2	211	3e-75	280	[R] KOG0254 Predicted transporter (major facilitator superfamily)
Locus_1033_Transcript_2/2_Confidence_1.000_Length_1026	1026	At2g43330	521	70.41	196	46	1	596	45	2	197	5e-69	252	[R] KOG0254 Predicted transporter (major facilitator superfamily)
Locus_10342_Transcript_1/1_Confidence_1.000_Length_2387	2387	At2g16680	1319	32.84	201	129	2	2385	1801	505	705	4e-50	107	[R] KOG1075 FOG: Reverse transcriptase
Locus_10343_Transcript_1/2_Confidence_1.000_Length_1459	1459	At2g18020	258	96.3	108	4	0	1136	1459	147	254	2e-56	219	[J] KOG2309 60s ribosomal protein L2/L8
Locus_10343_Transcript_2/2_Confidence_1.000_Length_367	367	At2g18020	258	93.44	122	8	0	2	367	133	254	3e-64	241	[J] KOG2309 60s ribosomal protein L2/L8
Locus_10345_Transcript_1/1_Confidence_1.000_Length_531	531	At3g06400	1057	94.92	177	9	0	531	1	274	450	5e-95	344	[K] KOG0385 Chromatin remodeling complex WSTF-ISWI, small subunit
Locus_10349_Transcript_1/1_Confidence_1.000_Length_448	448	At1g59720	638	62.42	149	55	1	445	2	301	449	4e-51	198	[R] KOG4197 FOG: PPR repeat
Locus_1034_Transcript_1/1_Confidence_1.000_Length_1126	1126	At3g15620	537	70.56	360	103	1	53	1123	90	449	1e-165	580	[LT] KOG0133 Deoxyribodipyrimidine photolyase/cryptochrome
Locus_10350_Transcript_1/1_Confidence_1.000_Length_6345	6345	At1g64790	2428	68.72	1966	524	7	6332	447	533	2411	0	2414	[J] KOG1242 Protein containing adaptin N-terminal region
Locus_10351_Transcript_1/1_Confidence_1.000_Length_2729	2729	At1g64100	806	30.23	129	80	4	269	640	656	779	2e-08	60.5	[R] KOG4197 FOG: PPR repeat
Locus_10352_Transcript_1/1_Confidence_1.000_Length_1462	1462	At5g17630	417	74.6	311	70	3	409	1320	109	417	7e-131	466	[GE] KOG1441 Glucose-6-phosphate/phosphate and phosphoenolpyruvate/phosphate antiporter
Locus_10354_Transcript_1/1_Confidence_1.000_Length_4452	4452	At1g15750	1131	63.3	1150	383	13	3666	271	1	1129	0	1447	[R] KOG0266 WD40 repeat-containing protein
Locus_10357_Transcript_1/2_Confidence_1.000_Length_2091	2091	At3g52890	934	64.51	479	153	8	1587	172	432	900	3e-147	521	[R] KOG0610 Putative serine/threonine protein kinase
Locus_10357_Transcript_2/2_Confidence_1.000_Length_1052	1052	At2g36350	949	67.4	319	98	4	1047	103	626	942	7e-106	382	[R] KOG0610 Putative serine/threonine protein kinase
Locus_10358_Transcript_1/2_Confidence_1.000_Length_2043	2043	At3g03310	393	43.51	393	170	2	309	1484	31	372	8e-89	327	[I] KOG2369 Lecithin:cholesterol acyltransferase (LCAT)/Acyl-ceramide synthase
Locus_10358_Transcript_2/2_Confidence_1.000_Length_1614	1614	At3g03310	393	42.53	348	149	1	12	1055	76	372	3e-76	284	[I] KOG2369 Lecithin:cholesterol acyltransferase (LCAT)/Acyl-ceramide synthase
Locus_10359_Transcript_1/2_Confidence_1.000_Length_952	952	At1g30580	394	85.71	168	24	0	151	654	227	394	7e-83	305	[R] KOG1491 Predicted GTP-binding protein (ODN superfamily)
Locus_10359_Transcript_2/2_Confidence_1.000_Length_822	822	At1g30580	394	86.78	174	23	0	3	524	221	394	5e-87	319	[R] KOG1491 Predicted GTP-binding protein (ODN superfamily)
Locus_1035_Transcript_1/3_Confidence_0.571_Length_1505	1505	At3g22830	406	48.12	239	99	4	19	666	112	348	1e-47	189	[K] KOG0627 Heat shock transcription factor
Locus_1035_Transcript_3/3_Confidence_0.714_Length_1705	1705	At3g22830	406	49.13	230	92	4	246	866	121	348	2e-47	189	[K] KOG0627 Heat shock transcription factor
Locus_10365_Transcript_1/1_Confidence_1.000_Length_887	887	At2g35360	225	58.29	211	84	2	58	687	17	224	1e-66	251	[S] KOG3249 Uncharacterized conserved protein
Locus_10366_Transcript_1/1_Confidence_1.000_Length_753	753	At5g27620	300	51.65	242	79	2	751	32	86	291	7e-53	205	[DKL] KOG2496 Cdk activating kinase (CAK)/RNA polymerase II transcription initiation/nucleotide excision repair factor TFIIH/TFIIK, cyclin H subunit
Locus_10367_Transcript_1/1_Confidence_1.000_Length_504	504	At3g11970_2	958	50.6	168	83	0	1	504	710	877	4e-46	182	[R] KOG0017 FOG: Transposon-encoded proteins with TYA, reverse transcriptase, integrase domains in various combinations
Locus_1036_Transcript_1/2_Confidence_1.000_Length_542	542	At1g32470	166	87.1	31	4	0	94	2	37	67	3e-10	63.2	[E] KOG3373 Glycine cleavage system H protein (lipoate-binding)
Locus_10370_Transcript_1/1_Confidence_1.000_Length_363	363	At1g30450_1	965	62.1	124	41	3	2	361	33	154	2e-35	145	[P] KOG2082 K+/Cl- cotransporter KCC1 and related transporters
Locus_10372_Transcript_1/1_Confidence_1.000_Length_292	292	At3g53240	904	32.63	95	64	0	3	287	794	888	1e-10	63.2	[R] KOG0619 FOG: Leucine rich repeat
Locus_10375_Transcript_1/1_Confidence_1.000_Length_1401	1401	At5g40820	2810	64.88	484	151	4	1399	5	1196	1679	4e-154	543	[TBLD] KOG0890 Protein kinase of the PI-3 kinase family involved in mitotic growth, DNA repair and meiotic recombination
Locus_10376_Transcript_1/5_Confidence_0.545_Length_394	394	At4g37070	414	63.95	86	31	0	258	1	44	129	1e-31	114	[I] KOG0513 Ca2+-independent phospholipase A2
Locus_10376_Transcript_2/5_Confidence_0.545_Length_408	408	At2g26560	407	51.47	136	35	2	408	1	25	129	2e-31	132	[I] KOG0513 Ca2+-independent phospholipase A2
Locus_10376_Transcript_3/5_Confidence_0.455_Length_290	290	At4g37070	414	70.65	92	27	0	290	15	25	116	2e-32	135	[I] KOG0513 Ca2+-independent phospholipase A2
Locus_10376_Transcript_4/5_Confidence_0.455_Length_290	290	At4g37070	414	70.65	92	27	0	290	15	25	116	3e-32	135	[I] KOG0513 Ca2+-independent phospholipase A2
Locus_10376_Transcript_5/5_Confidence_0.545_Length_315	315	At2g26560	407	64.76	105	37	0	315	1	25	129	1e-35	145	[I] KOG0513 Ca2+-independent phospholipase A2
Locus_10377_Transcript_1/1_Confidence_1.000_Length_1096	1096	At1g53320_2	396	62.02	366	93	3	1089	130	31	396	8e-121	432	[R] KOG2502 Tub family proteins
Locus_10378_Transcript_1/1_Confidence_1.000_Length_1187	1187	At4g34200	603	81.77	395	72	0	2	1186	190	584	4e-172	602	[E] KOG0068 D-3-phosphoglycerate dehydrogenase, D-isomer-specific 2-hydroxy acid dehydrogenase superfamily
Locus_10379_Transcript_1/1_Confidence_1.000_Length_622	622	At5g17710	326	67.97	128	40	1	557	177	132	259	2e-37	154	[O] KOG3003 Molecular chaperone of the GrpE family
Locus_10381_Transcript_1/6_Confidence_0.231_Length_807	807	At1g11910	506	65.12	172	53	1	230	745	32	196	2e-61	234	[O] KOG1339 Aspartyl protease
Locus_10381_Transcript_2/6_Confidence_0.385_Length_487	487	At1g11910	506	67.19	128	42	0	102	485	296	423	1e-43	173	[O] KOG1339 Aspartyl protease
Locus_10381_Transcript_3/6_Confidence_0.538_Length_1530	1530	At1g11910	506	63.51	433	117	2	230	1528	32	423	4e-151	533	[O] KOG1339 Aspartyl protease
Locus_10381_Transcript_4/6_Confidence_0.538_Length_1094	1094	At1g11910	506	72.42	359	99	0	16	1092	65	423	3e-150	530	[O] KOG1339 Aspartyl protease
Locus_10381_Transcript_5/6_Confidence_0.615_Length_1531	1531	At1g11910	506	67.86	392	117	2	230	1399	32	416	4e-149	526	[O] KOG1339 Aspartyl protease
Locus_10381_Transcript_6/6_Confidence_0.538_Length_1428	1428	At1g11910	506	68.92	399	117	1	230	1426	32	423	2e-156	550	[O] KOG1339 Aspartyl protease
Locus_10382_Transcript_1/1_Confidence_1.000_Length_941	941	At4g10790	480	71.28	296	85	0	18	905	185	480	1e-76	285	[T] KOG1363 Predicted regulator of the ubiquitin pathway (contains UAS and UBX domains)
Locus_10383_Transcript_1/1_Confidence_1.000_Length_3810	3810	At1g79000	1691	42.05	937	465	19	2668	2	594	1500	0	743	[K] KOG1778 CREB binding protein/P300 and related TAZ Zn-finger proteins
Locus_10385_Transcript_1/1_Confidence_1.000_Length_2320	2320	At2g39940	592	64.91	570	195	4	418	2118	18	585	0	746	[R] KOG1947 Leucine rich repeat proteins, some proteins contain F-box
Locus_10387_Transcript_1/1_Confidence_1.000_Length_562	562	At5g38890_2	212	70.59	34	10	0	562	461	174	207	2e-09	60.8	[O] KOG0800 FOG: Predicted E3 ubiquitin ligase
Locus_10388_Transcript_1/1_Confidence_1.000_Length_445	445	At2g18740	88	94.32	88	5	0	343	80	1	88	1e-41	167	[A] KOG1774 Small nuclear ribonucleoprotein E
Locus_10389_Transcript_1/1_Confidence_1.000_Length_2485	2485	At5g14850	498	58.84	464	157	4	585	1946	57	496	2e-155	548	[MO] KOG1771 GPI-alpha-mannosyltransferase III (GPI10/PIG-B) involved in glycosylphosphatidylinositol anchor biosynthesis
Locus_10391_Transcript_1/1_Confidence_1.000_Length_1513	1513	At4g32940	494	68.83	462	140	4	1491	112	35	494	0	665	[O] KOG1348 Asparaginyl peptidases
Locus_10395_Transcript_1/1_Confidence_1.000_Length_2615	2615	Hs21264614	717	31.58	76	52	0	1833	2060	460	535	1e-08	60.8	[T] KOG3569 RAS signaling inhibitor ST5
Locus_10396_Transcript_1/2_Confidence_1.000_Length_705	705	At1g57590	417	77.03	148	34	0	262	705	58	205	2e-65	247	[M] KOG4287 Pectin acetylesterase and similar proteins
Locus_10396_Transcript_2/2_Confidence_1.000_Length_774	774	At1g57590	417	66.67	171	34	1	262	774	58	205	2e-61	234	[M] KOG4287 Pectin acetylesterase and similar proteins
Locus_10398_Transcript_1/1_Confidence_1.000_Length_1455	1455	At5g35980	787	33.27	493	247	14	1453	191	296	778	4e-55	214	[R] KOG0667 Dual-specificity tyrosine-phosphorylation regulated kinase
Locus_1039_Transcript_1/1_Confidence_1.000_Length_2497	2497	At4g02030	694	59.54	346	134	2	1284	2315	351	692	1e-109	396	[S] KOG2346 Uncharacterized conserved protein
Locus_10403_Transcript_1/1_Confidence_1.000_Length_291	291	At1g23030	612	58.57	70	29	0	77	286	239	308	2e-19	92.8	[S] KOG0167 FOG: Armadillo/beta-catenin-like repeats
Locus_10406_Transcript_1/1_Confidence_1.000_Length_387	387	At2g28890	654	63.19	144	38	2	387	1	415	558	4e-43	171	[T] KOG0700 Protein phosphatase 2C/pyruvate dehydrogenase (lipoamide) phosphatase
Locus_10408_Transcript_1/1_Confidence_1.000_Length_462	462	At1g51910	771	37.31	134	68	5	61	432	8	135	5e-18	88.6	[T] KOG1187 Serine/threonine protein kinase
Locus_10411_Transcript_1/1_Confidence_1.000_Length_1087	1087	At2g29140	964	34.59	133	58	7	1083	688	130	234	2e-07	55.5	[J] KOG1488 Translational repressor Pumilio/PUF3 and related RNA-binding proteins (Puf superfamily)
Locus_10413_Transcript_1/2_Confidence_1.000_Length_2670	2670	At3g16560	493	53.85	507	186	6	876	2327	10	491	2e-121	436	[T] KOG0700 Protein phosphatase 2C/pyruvate dehydrogenase (lipoamide) phosphatase
Locus_10413_Transcript_2/2_Confidence_1.000_Length_2558	2558	At3g16560	493	53.85	507	186	6	764	2215	10	491	2e-121	436	[T] KOG0700 Protein phosphatase 2C/pyruvate dehydrogenase (lipoamide) phosphatase
Locus_10415_Transcript_1/5_Confidence_0.538_Length_396	396	At3g06510	618	72.97	111	26	1	63	395	153	259	2e-40	162	[G] KOG0626 Beta-glucosidase, lactase phlorizinhydrolase, and related proteins
Locus_10415_Transcript_2/5_Confidence_0.231_Length_244	244	At3g06510	618	69.44	72	22	0	28	243	188	259	2e-22	94.4	[G] KOG0626 Beta-glucosidase, lactase phlorizinhydrolase, and related proteins
Locus_10415_Transcript_3/5_Confidence_0.692_Length_1231	1231	At3g06510	618	50.81	246	83	5	158	886	42	252	6e-64	243	[G] KOG0626 Beta-glucosidase, lactase phlorizinhydrolase, and related proteins
Locus_10415_Transcript_4/5_Confidence_0.615_Length_1185	1185	At3g06510	618	44.81	183	67	4	158	697	42	193	4e-37	154	[G] KOG0626 Beta-glucosidase, lactase phlorizinhydrolase, and related proteins
Locus_10415_Transcript_5/5_Confidence_0.615_Length_908	908	At3g06510	618	52.57	253	82	5	158	907	42	259	3e-63	240	[G] KOG0626 Beta-glucosidase, lactase phlorizinhydrolase, and related proteins
Locus_10417_Transcript_1/1_Confidence_1.000_Length_970	970	At4g30990	2895	46.79	327	163	5	3	965	912	1233	1e-51	202	[V] KOG1823 DRIM (Down-regulated in metastasis)-like proteins
Locus_10418_Transcript_1/2_Confidence_1.000_Length_1429	1429	At3g18170	519	42.13	413	209	7	1356	187	103	508	3e-88	324	[S] KOG4698 Uncharacterized conserved protein
Locus_10418_Transcript_2/2_Confidence_1.000_Length_1435	1435	At3g18170	519	41.97	417	212	7	1368	187	99	508	1e-88	325	[S] KOG4698 Uncharacterized conserved protein
Locus_10419_Transcript_1/2_Confidence_1.000_Length_915	915	At3g01470	272	59.3	172	63	4	397	906	1	167	3e-44	177	[K] KOG0483 Transcription factor HEX, contains HOX and HALZ domains
Locus_10419_Transcript_2/2_Confidence_1.000_Length_1258	1258	At3g01470	272	59.01	161	59	4	397	873	1	156	3e-40	164	[K] KOG0483 Transcription factor HEX, contains HOX and HALZ domains
Locus_10421_Transcript_1/1_Confidence_1.000_Length_332	332	At4g23240	352	46.85	111	58	1	2	331	178	288	8e-26	113	[T] KOG1187 Serine/threonine protein kinase
Locus_10422_Transcript_1/1_Confidence_1.000_Length_368	368	At4g23240	352	67.77	121	39	0	2	364	67	187	3e-43	171	[T] KOG1187 Serine/threonine protein kinase
Locus_10424_Transcript_1/1_Confidence_1.000_Length_3143	3143	At4g24560	1008	37.96	930	471	22	70	2682	74	956	1e-137	489	[O] KOG1865 Ubiquitin carboxyl-terminal hydrolase
Locus_10425_Transcript_1/1_Confidence_1.000_Length_570	570	At5g40770	277	78.84	189	40	0	4	570	24	212	3e-82	302	[O] KOG3083 Prohibitin
Locus_10426_Transcript_1/1_Confidence_1.000_Length_791	791	At4g19830	229	81.63	147	27	0	230	670	80	226	4e-67	253	[O] KOG0552 FKBP-type peptidyl-prolyl cis-trans isomerase
Locus_10430_Transcript_1/1_Confidence_1.000_Length_280	280	At3g16920	333	80	60	12	0	182	3	53	112	8e-26	113	[R] KOG4742 Predicted chitinase
Locus_10431_Transcript_1/1_Confidence_1.000_Length_1028	1028	At5g65090	569	39.48	233	86	8	440	1027	100	314	2e-30	131	[U] KOG0565 Inositol polyphosphate 5-phosphatase and related proteins
Locus_10435_Transcript_1/1_Confidence_1.000_Length_482	482	At2g15080	983	34.55	110	64	4	308	3	483	592	7e-07	51.6	[R] KOG0619 FOG: Leucine rich repeat
Locus_10436_Transcript_1/1_Confidence_1.000_Length_1401	1401	At5g35730	286	65.62	224	44	3	738	1400	2	195	2e-75	281	[U] KOG1162 Predicted small molecule transporter
Locus_10443_Transcript_1/4_Confidence_0.286_Length_599	599	At4g20060	1134	40.93	193	114	0	1	579	114	306	2e-31	134	[S] KOG1988 Uncharacterized conserved protein
Locus_10443_Transcript_2/4_Confidence_0.571_Length_2416	2416	At4g20060	1134	42.14	159	92	0	1	477	114	272	5e-28	125	[S] KOG1988 Uncharacterized conserved protein
Locus_10443_Transcript_3/4_Confidence_0.429_Length_907	907	At4g20060	1134	42.14	159	92	0	1	477	114	272	2e-28	125	[S] KOG1988 Uncharacterized conserved protein
Locus_10443_Transcript_4/4_Confidence_0.571_Length_3816	3816	At4g20060	1134	42.14	159	92	0	1	477	114	272	9e-28	125	[S] KOG1988 Uncharacterized conserved protein
Locus_10444_Transcript_1/1_Confidence_1.000_Length_548	548	At1g08280	398	60.61	99	38	1	541	245	300	397	4e-30	129	[G] KOG2692 Sialyltransferase
Locus_1044_Transcript_1/1_Confidence_1.000_Length_1609	1609	At5g47540	344	76.11	339	77	2	1332	328	1	339	3e-144	510	[S] KOG1566 Conserved protein Mo25
Locus_10451_Transcript_1/1_Confidence_1.000_Length_387	387	At2g38290	475	62.5	96	33	2	387	100	383	475	4e-21	98.2	[P] KOG0682 Ammonia permease
Locus_10452_Transcript_1/1_Confidence_1.000_Length_2434	2434	At5g35160	627	76.8	651	121	3	128	2077	6	627	0	894	[U] KOG1278 Endosomal membrane proteins, EMP70
Locus_10454_Transcript_2/4_Confidence_0.667_Length_1944	1944	At5g60100	494	74.07	54	14	0	507	346	436	489	9e-15	80.9	[K] KOG1601 GATA-4/5/6 transcription factors
Locus_10454_Transcript_3/4_Confidence_0.667_Length_2893	2893	At5g02810	720	34.41	186	102	4	885	361	528	704	1e-16	87.8	[K] KOG1601 GATA-4/5/6 transcription factors
Locus_10454_Transcript_4/4_Confidence_0.667_Length_1638	1638	At5g60100	494	74.07	54	14	0	507	346	436	489	8e-15	80.9	[K] KOG1601 GATA-4/5/6 transcription factors
Locus_10457_Transcript_1/1_Confidence_1.000_Length_239	239	At4g15520	222	80	65	13	0	45	239	2	66	8e-26	113	[A] KOG0838 RNA Methylase, SpoU family
Locus_1045_Transcript_1/1_Confidence_1.000_Length_2242	2242	At2g01320	725	77.21	610	137	1	82	1911	58	665	0	942	[Q] KOG0061 Transporter, ABC superfamily (Breast cancer resistance protein)
Locus_10461_Transcript_1/3_Confidence_0.429_Length_859	859	At3g52580	150	89.69	97	10	0	567	857	3	99	2e-45	181	[J] KOG0407 40S ribosomal protein S14
Locus_10461_Transcript_2/3_Confidence_0.714_Length_1050	1050	At3g52580	150	90.24	82	8	0	567	812	3	84	3e-53	154	[J] KOG0407 40S ribosomal protein S14
Locus_10461_Transcript_3/3_Confidence_0.429_Length_976	976	At3g52580	150	92.65	136	10	0	567	974	3	138	6e-59	226	[J] KOG0407 40S ribosomal protein S14
Locus_10462_Transcript_1/5_Confidence_0.400_Length_789	789	At3g13550	181	66.32	95	32	0	787	503	87	181	1e-31	135	[O] KOG0417 Ubiquitin-protein ligase
Locus_10462_Transcript_2/5_Confidence_0.600_Length_1308	1308	At3g13550	181	64.2	81	29	0	745	503	101	181	3e-24	111	[O] KOG0417 Ubiquitin-protein ligase
Locus_10462_Transcript_3/5_Confidence_0.400_Length_788	788	At3g13550	181	66.32	95	32	0	787	503	87	181	1e-31	135	[O] KOG0417 Ubiquitin-protein ligase
Locus_10462_Transcript_4/5_Confidence_0.600_Length_1252	1252	At3g13550	181	62.96	81	30	0	689	447	101	181	1e-23	109	[O] KOG0417 Ubiquitin-protein ligase
Locus_10462_Transcript_5/5_Confidence_0.600_Length_1308	1308	At3g13550	181	64.2	81	29	0	745	503	101	181	3e-24	111	[O] KOG0417 Ubiquitin-protein ligase
Locus_10463_Transcript_1/1_Confidence_1.000_Length_1045	1045	At3g07370	278	50.55	271	131	1	45	848	6	276	4e-75	280	[O] KOG4642 Chaperone-dependent E3 ubiquitin protein ligase (contains TPR repeats)
Locus_10464_Transcript_1/1_Confidence_1.000_Length_1686	1686	At4g04350	973	72.39	507	140	0	1679	159	463	969	0	755	[J] KOG0435 Leucyl-tRNA synthetase
Locus_10465_Transcript_1/1_Confidence_1.000_Length_1144	1144	At5g67300	305	44.53	274	99	11	1142	333	55	279	4e-33	140	[K] KOG0048 Transcription factor, Myb superfamily
Locus_10468_Transcript_1/1_Confidence_1.000_Length_556	556	At4g05100	324	87.69	130	15	1	90	476	1	130	8e-67	251	[K] KOG0048 Transcription factor, Myb superfamily
Locus_10469_Transcript_1/1_Confidence_1.000_Length_2344	2344	At2g45620	759	65.03	366	112	3	1052	2134	396	750	7e-126	450	[D] KOG2277 S-M checkpoint control protein CID1 and related nucleotidyltransferases
Locus_1046_Transcript_1/3_Confidence_0.500_Length_562	562	At2g30490	505	72.73	121	33	0	562	200	142	262	9e-48	187	[Q] KOG0156 Cytochrome P450 CYP2 subfamily
Locus_1046_Transcript_2/3_Confidence_0.750_Length_2287	2287	At2g30490	505	83.25	197	33	0	782	192	306	502	2e-85	315	[Q] KOG0156 Cytochrome P450 CYP2 subfamily
Locus_1046_Transcript_3/3_Confidence_0.750_Length_1271	1271	At2g30490	505	77.84	361	79	1	1271	192	142	502	2e-156	550	[Q] KOG0156 Cytochrome P450 CYP2 subfamily
Locus_10470_Transcript_1/1_Confidence_1.000_Length_593	593	At1g15440	900	75.13	197	49	0	1	591	591	787	2e-83	306	[A] KOG0291 WD40-repeat-containing subunit of the 18S rRNA processing complex
Locus_10472_Transcript_1/4_Confidence_0.700_Length_1565	1565	At1g09540	414	63.96	197	38	3	159	731	1	170	2e-66	251	[K] KOG0048 Transcription factor, Myb superfamily
Locus_10472_Transcript_2/4_Confidence_0.700_Length_1475	1475	At1g09540	414	74.12	170	38	2	159	650	1	170	8e-71	266	[K] KOG0048 Transcription factor, Myb superfamily
Locus_10472_Transcript_3/4_Confidence_0.700_Length_1553	1553	At1g09540	414	65.28	193	38	3	159	719	1	170	8e-67	253	[K] KOG0048 Transcription factor, Myb superfamily
Locus_10472_Transcript_4/4_Confidence_0.700_Length_1484	1484	At1g09540	414	74.12	170	38	2	159	650	1	170	9e-71	266	[K] KOG0048 Transcription factor, Myb superfamily
Locus_10474_Transcript_1/1_Confidence_1.000_Length_659	659	At1g67430	175	86.93	176	22	1	569	42	1	175	1e-75	280	[J] KOG3353 60S ribosomal protein L22
Locus_1047_Transcript_1/1_Confidence_1.000_Length_507	507	At2g47240	660	60.95	169	65	1	506	3	112	280	3e-58	222	[I] KOG1256 Long-chain acyl-CoA synthetases (AMP-forming)
Locus_10480_Transcript_1/1_Confidence_1.000_Length_2025	2025	At5g66010	248	57.72	246	90	3	1050	1781	2	235	5e-74	277	[A] KOG4211 Splicing factor hnRNP-F and related RNA-binding proteins
Locus_10481_Transcript_1/1_Confidence_1.000_Length_230	230	At5g48120	1152	56.16	73	32	0	4	222	144	216	2e-17	85.5	[LK] KOG1967 DNA repair/transcription protein Mms19
Locus_10483_Transcript_1/1_Confidence_1.000_Length_1514	1514	At3g57610	490	80.65	434	84	0	3	1304	57	490	0	724	[F] KOG1355 Adenylosuccinate synthase
Locus_10484_Transcript_1/1_Confidence_1.000_Length_681	681	At2g42880	594	93.15	219	15	0	25	681	1	219	2e-111	399	[T] KOG0660 Mitogen-activated protein kinase
Locus_10486_Transcript_1/2_Confidence_1.000_Length_1686	1686	At5g12890	488	40.52	427	228	8	1612	386	1	419	2e-87	322	[GC] KOG1192 UDP-glucuronosyl and UDP-glucosyl transferase
Locus_10486_Transcript_2/2_Confidence_1.000_Length_1686	1686	At5g12890	488	40.98	427	226	8	1612	386	1	419	6e-89	327	[GC] KOG1192 UDP-glucuronosyl and UDP-glucosyl transferase
Locus_10487_Transcript_1/1_Confidence_1.000_Length_1264	1264	At1g14850	1461	64.32	426	143	2	3	1262	5	427	7e-162	568	[YU] KOG1900 Nuclear pore complex, Nup155 component (D Nup154, sc Nup157/Nup170)
Locus_10489_Transcript_1/1_Confidence_1.000_Length_415	415	At1g67500	1894	59.84	122	49	0	24	389	1773	1894	2e-40	162	[L] KOG0968 DNA polymerase zeta, catalytic subunit
Locus_1048_Transcript_1/2_Confidence_1.000_Length_1273	1273	At5g52060	326	65.44	136	47	0	1	408	73	208	2e-49	178	[T] KOG4361 BCL2-associated athanogene-like proteins and related BAG family chaperone regulators
Locus_1048_Transcript_2/2_Confidence_1.000_Length_1185	1185	At5g52060	326	65.22	161	54	1	1	483	73	231	1e-53	209	[T] KOG4361 BCL2-associated athanogene-like proteins and related BAG family chaperone regulators
Locus_10492_Transcript_1/4_Confidence_0.625_Length_1586	1586	At5g10690	555	46.34	451	174	6	45	1385	161	547	3e-102	369	[R] KOG4197 FOG: PPR repeat
Locus_10492_Transcript_2/4_Confidence_0.250_Length_672	672	At5g10690	555	48.34	151	76	1	19	471	399	547	3e-34	143	[R] KOG4197 FOG: PPR repeat
Locus_10492_Transcript_3/4_Confidence_0.625_Length_1615	1615	At5g10690	555	42.64	326	121	5	443	1414	286	547	3e-100	232	[R] KOG4197 FOG: PPR repeat
Locus_10492_Transcript_4/4_Confidence_0.625_Length_1593	1593	At5g10690	555	46.61	457	176	6	34	1392	155	547	2e-104	378	[R] KOG4197 FOG: PPR repeat
Locus_10493_Transcript_1/1_Confidence_1.000_Length_726	726	At1g07570	410	38.43	242	127	7	726	58	39	277	2e-36	150	[T] KOG1187 Serine/threonine protein kinase
Locus_10494_Transcript_1/1_Confidence_1.000_Length_1116	1116	At1g48090	4099	52.47	385	156	7	1114	2	1525	1896	3e-100	363	[U] KOG1809 Vacuolar protein sorting-associated protein
Locus_10497_Transcript_1/1_Confidence_1.000_Length_1922	1922	At1g60770	491	59.88	486	194	1	1717	263	2	487	8e-168	589	[R] KOG4197 FOG: PPR repeat
Locus_10498_Transcript_1/1_Confidence_1.000_Length_1493	1493	At2g40930	914	53.89	373	151	4	290	1354	305	674	6e-101	366	[O] KOG1870 Ubiquitin C-terminal hydrolase
Locus_10499_Transcript_1/1_Confidence_1.000_Length_524	524	At4g10590	937	48.91	92	42	3	28	300	707	794	9e-15	78.2	[O] KOG1870 Ubiquitin C-terminal hydrolase
Locus_1049_Transcript_1/1_Confidence_1.000_Length_1435	1435	At1g08370	367	55.56	369	148	8	1206	133	1	364	8e-84	309	[KA] KOG2868 Decapping enzyme complex component DCP1
Locus_104_Transcript_1/3_Confidence_0.600_Length_4589	4589	At3g14050	709	60.53	674	236	7	2261	4231	46	706	0	746	[T] KOG1157 Predicted guanosine polyphosphate pyrophosphohydrolase/synthase
Locus_104_Transcript_2/3_Confidence_0.600_Length_4601	4601	At3g14050	709	60.53	674	236	7	2261	4231	46	706	0	746	[T] KOG1157 Predicted guanosine polyphosphate pyrophosphohydrolase/synthase
Locus_104_Transcript_3/3_Confidence_0.600_Length_5544	5544	At3g14050	709	60.53	674	236	7	2261	4231	46	706	0	746	[T] KOG1157 Predicted guanosine polyphosphate pyrophosphohydrolase/synthase
Locus_10500_Transcript_1/1_Confidence_1.000_Length_3221	3221	At3g55270	771	56.4	445	124	6	2849	1563	44	434	2e-135	482	[V] KOG1716 Dual specificity phosphatase
Locus_10501_Transcript_1/1_Confidence_1.000_Length_1336	1336	At3g08620	319	57.41	270	101	2	1014	229	56	319	4e-75	280	[A] KOG1588 RNA-binding protein Sam68 and related KH domain proteins
Locus_10504_Transcript_1/2_Confidence_1.000_Length_891	891	At2g25950	192	66.67	108	36	0	785	462	1	108	2e-33	141	[O] KOG1730 Thioredoxin-like protein
Locus_10504_Transcript_2/2_Confidence_1.000_Length_445	445	At2g25950	192	73.45	113	30	0	339	1	1	113	1e-40	163	[O] KOG1730 Thioredoxin-like protein
Locus_10507_Transcript_1/1_Confidence_1.000_Length_368	368	At3g62120	530	70.59	51	14	1	214	366	33	82	4e-15	78.2	[J] KOG4163 Prolyl-tRNA synthetase
Locus_10508_Transcript_1/1_Confidence_1.000_Length_432	432	At1g53710	393	59.68	124	43	2	63	431	6	123	4e-34	141	[L] KOG3662 Cell division control protein/predicted DNA repair exonuclease
Locus_10509_Transcript_1/1_Confidence_1.000_Length_419	419	At2g39110	419	62.79	43	16	0	244	372	248	290	7e-11	64.3	[T] KOG1187 Serine/threonine protein kinase
Locus_10512_Transcript_1/1_Confidence_1.000_Length_2864	2864	At5g14950	1173	62.32	775	284	5	2862	562	396	1170	0	934	[G] KOG1958 Glycosyl hydrolase, family 38 - alpha-mannosidase
Locus_10513_Transcript_1/1_Confidence_1.000_Length_3222	3222	At1g63700	883	53.24	894	379	20	484	3120	3	872	0	724	[T] KOG0198 MEKK and related serine/threonine protein kinases
Locus_10514_Transcript_1/1_Confidence_1.000_Length_2148	2148	At4g09730	496	71.39	388	96	3	1812	661	86	462	6e-154	543	[A] KOG0331 ATP-dependent RNA helicase
Locus_10516_Transcript_1/1_Confidence_1.000_Length_1587	1587	At3g19760	408	86.29	394	54	0	1464	283	15	408	0	691	[J] KOG0328 Predicted ATP-dependent RNA helicase FAL1, involved in rRNA maturation, DEAD-box superfamily
Locus_10517_Transcript_1/1_Confidence_1.000_Length_610	610	At2g45030	754	87.68	203	25	0	2	610	452	654	6e-102	368	[J] KOG0465 Mitochondrial elongation factor
Locus_10518_Transcript_1/1_Confidence_1.000_Length_2576	2576	At4g14070	698	63.84	661	223	4	306	2288	53	697	0	828	[I] KOG1256 Long-chain acyl-CoA synthetases (AMP-forming)
Locus_10519_Transcript_1/1_Confidence_1.000_Length_395	395	At5g39060	543	52.05	73	32	1	2	220	124	193	3e-17	85.1	[L] KOG1121 Tam3-transposase (Ac family)
Locus_1051_Transcript_1/1_Confidence_1.000_Length_1130	1130	At3g18290	1254	50.55	366	136	6	55	1128	44	372	2e-89	327	[R] KOG1940 Zn-finger protein
Locus_10520_Transcript_1/1_Confidence_1.000_Length_458	458	At3g61460	170	51.22	41	20	0	5	127	121	161	1e-09	60.8	[O] KOG0800 FOG: Predicted E3 ubiquitin ligase
Locus_10521_Transcript_1/1_Confidence_1.000_Length_851	851	Hs21361910	267	34.76	187	106	8	82	624	89	265	5e-19	93.6	[R] KOG1311 DHHC-type Zn-finger proteins
Locus_10522_Transcript_1/1_Confidence_1.000_Length_1474	1474	At1g61580	390	86.53	386	52	0	1342	185	1	386	0	706	[J] KOG0746 60S ribosomal protein L3 and related proteins
Locus_10524_Transcript_1/1_Confidence_1.000_Length_240	240	At1g30570	849	44.29	70	38	1	31	240	162	230	2e-10	62.8	[T] KOG1187 Serine/threonine protein kinase
Locus_10527_Transcript_1/3_Confidence_0.667_Length_831	831	At2g28000	586	76.99	239	52	2	122	829	1	239	3e-82	303	[O] KOG0356 Mitochondrial chaperonin, Cpn60/Hsp60p
Locus_10527_Transcript_2/3_Confidence_0.667_Length_829	829	At2g28000	586	77.69	242	45	2	120	827	1	239	3e-83	306	[O] KOG0356 Mitochondrial chaperonin, Cpn60/Hsp60p
Locus_10527_Transcript_3/3_Confidence_0.667_Length_829	829	At2g28000	586	76.86	242	47	2	120	827	1	239	1e-82	304	[O] KOG0356 Mitochondrial chaperonin, Cpn60/Hsp60p
Locus_10529_Transcript_1/1_Confidence_1.000_Length_1925	1925	At1g31100	1090	41.4	215	122	1	1787	1155	354	568	7e-79	168	[R] KOG1075 FOG: Reverse transcriptase
Locus_10531_Transcript_1/3_Confidence_0.400_Length_1180	1180	At5g16050	268	85.2	250	37	0	107	856	5	254	8e-111	399	[O] KOG0841 Multifunctional chaperone (14-3-3 family)
Locus_10531_Transcript_2/3_Confidence_0.600_Length_1347	1347	At5g16050	268	85.2	250	37	0	274	1023	5	254	1e-110	399	[O] KOG0841 Multifunctional chaperone (14-3-3 family)
Locus_10531_Transcript_3/3_Confidence_0.600_Length_1285	1285	At5g16050	268	85.2	250	37	0	212	961	5	254	9e-111	399	[O] KOG0841 Multifunctional chaperone (14-3-3 family)
Locus_10532_Transcript_1/1_Confidence_1.000_Length_1386	1386	At1g11020	281	60.69	318	71	8	1228	317	2	279	9e-86	316	[A] KOG1609 Protein involved in mRNA turnover and stability
Locus_10533_Transcript_1/1_Confidence_1.000_Length_847	847	At1g26760	967	50.27	187	88	1	846	301	234	420	2e-50	197	[B] KOG2084 Predicted histone tail methylase containing SET domain
Locus_10535_Transcript_1/1_Confidence_1.000_Length_2078	2078	At5g13280	569	78.47	497	106	1	1673	186	71	567	0	757	[E] KOG0456 Aspartate kinase
Locus_1053_Transcript_1/1_Confidence_1.000_Length_660	660	At5g62300	124	87.8	123	15	0	579	211	1	123	3e-55	213	[J] KOG0900 40S ribosomal protein S20
Locus_10548_Transcript_1/1_Confidence_1.000_Length_536	536	At4g27230	131	89.22	102	8	1	535	230	33	131	1e-32	137	[B] KOG1756 Histone 2A
Locus_10549_Transcript_1/1_Confidence_1.000_Length_863	863	At4g02120	539	89.41	236	25	0	719	12	1	236	7e-97	352	[F] KOG2387 CTP synthase (UTP-ammonia lyase)
Locus_10550_Transcript_1/4_Confidence_0.625_Length_749	749	At1g51130	403	63.1	84	31	0	5	256	203	286	2e-48	108	[S] KOG2866 Uncharacterized conserved protein
Locus_10550_Transcript_2/4_Confidence_0.250_Length_567	567	At1g51130	403	43.21	81	38	2	164	382	318	398	4e-10	62.8	[S] KOG2866 Uncharacterized conserved protein
Locus_10550_Transcript_3/4_Confidence_0.625_Length_1002	1002	At1g51130	403	49.54	109	47	2	515	817	290	398	4e-44	103	[S] KOG2866 Uncharacterized conserved protein
Locus_10550_Transcript_4/4_Confidence_0.625_Length_842	842	At1g51130	403	63.1	84	31	0	5	256	203	286	3e-48	108	[S] KOG2866 Uncharacterized conserved protein
Locus_10551_Transcript_1/1_Confidence_1.000_Length_245	245	At1g52540	347	48.1	79	41	0	243	7	254	332	2e-15	79	[T] KOG1187 Serine/threonine protein kinase
Locus_10553_Transcript_1/3_Confidence_0.667_Length_2261	2261	At5g25630	568	47.21	574	259	8	1891	185	33	567	2e-147	521	[R] KOG4197 FOG: PPR repeat
Locus_10553_Transcript_2/3_Confidence_0.667_Length_3270	3270	At5g25630	568	47.21	574	259	8	1891	185	33	567	4e-147	521	[R] KOG4197 FOG: PPR repeat
Locus_10553_Transcript_3/3_Confidence_0.667_Length_2256	2256	At5g25630	568	47.21	574	259	8	1891	185	33	567	2e-147	521	[R] KOG4197 FOG: PPR repeat
Locus_10555_Transcript_1/1_Confidence_1.000_Length_418	418	At3g27730	1113	71.01	138	40	0	414	1	621	758	1e-43	173	[A] KOG0952 DNA/RNA helicase MER3/SLH1, DEAD-box superfamily
Locus_1055_Transcript_1/4_Confidence_0.500_Length_1904	1904	At2g39340	989	34.03	432	233	13	728	1903	39	458	6e-40	164	[K] KOG1861 Leucine permease transcriptional regulator
Locus_1055_Transcript_2/4_Confidence_0.625_Length_1878	1878	At2g39340	989	34.54	249	138	9	1158	1877	226	458	3e-29	129	[K] KOG1861 Leucine permease transcriptional regulator
Locus_1055_Transcript_3/4_Confidence_0.625_Length_2185	2185	At2g39340	989	34.88	430	246	12	728	1951	39	456	2e-44	179	[K] KOG1861 Leucine permease transcriptional regulator
Locus_1055_Transcript_4/4_Confidence_0.625_Length_1973	1973	At2g39340	989	35.7	437	242	13	728	1972	39	458	2e-47	189	[K] KOG1861 Leucine permease transcriptional regulator
Locus_10560_Transcript_1/2_Confidence_1.000_Length_745	745	SPBC2D10.09	429	40.44	183	106	1	143	682	56	238	2e-26	117	[I] KOG1684 Enoyl-CoA hydratase
Locus_10560_Transcript_2/2_Confidence_1.000_Length_400	400	At4g31810	414	65.31	49	17	0	185	331	167	215	5e-12	68.2	[I] KOG1684 Enoyl-CoA hydratase
Locus_10561_Transcript_1/1_Confidence_1.000_Length_1829	1829	At4g31480	971	77.34	609	136	2	2	1828	195	801	0	913	[U] KOG1058 Vesicle coat complex COPI, beta subunit
Locus_10562_Transcript_1/1_Confidence_1.000_Length_698	698	At4g20280	210	72.87	129	35	0	2	388	82	210	1e-50	198	[K] KOG3219 Transcription initiation factor TFIID, subunit TAF11
Locus_10565_Transcript_1/1_Confidence_1.000_Length_1409	1409	At3g09470	285	58.67	300	97	6	32	910	6	285	3e-87	321	[S] KOG3097 Predicted membrane protein
Locus_10567_Transcript_1/1_Confidence_1.000_Length_1523	1523	At1g77610	336	84.36	326	49	1	256	1233	6	329	7e-150	529	[GE] KOG1441 Glucose-6-phosphate/phosphate and phosphoenolpyruvate/phosphate antiporter
Locus_1056_Transcript_1/3_Confidence_0.500_Length_2045	2045	At1g01060	645	36.29	372	189	8	615	1688	278	615	3e-36	152	[O] KOG0724 Zuotin and related molecular chaperones (DnaJ superfamily), contains DNA-binding domains
Locus_1056_Transcript_2/3_Confidence_0.333_Length_748	748	At1g01060	645	42.39	92	43	2	116	391	534	615	5e-09	55.8	[O] KOG0724 Zuotin and related molecular chaperones (DnaJ superfamily), contains DNA-binding domains
Locus_1056_Transcript_3/3_Confidence_0.667_Length_2063	2063	At1g01060	645	36.29	372	189	8	633	1706	278	615	3e-36	152	[O] KOG0724 Zuotin and related molecular chaperones (DnaJ superfamily), contains DNA-binding domains
Locus_10570_Transcript_1/1_Confidence_1.000_Length_396	396	At2g26470	517	65.41	133	45	1	1	396	143	275	3e-41	165	[S] KOG2618 Uncharacterized conserved protein
Locus_10571_Transcript_1/2_Confidence_1.000_Length_1475	1475	At5g04540	799	59.52	457	148	5	112	1473	21	443	3e-126	450	[IU] KOG4471 Phosphatidylinositol 3-phosphate 3-phosphatase myotubularin MTM1
Locus_10571_Transcript_2/2_Confidence_1.000_Length_797	797	At3g10550	609	83.33	204	31	2	193	795	68	271	1e-81	301	[IU] KOG4471 Phosphatidylinositol 3-phosphate 3-phosphatase myotubularin MTM1
Locus_10579_Transcript_1/2_Confidence_1.000_Length_1280	1280	At1g78300	259	86.83	243	30	1	251	979	9	249	2e-115	414	[O] KOG0841 Multifunctional chaperone (14-3-3 family)
Locus_10579_Transcript_2/2_Confidence_1.000_Length_1288	1288	At1g78300	259	86.83	243	30	1	251	979	9	249	2e-115	414	[O] KOG0841 Multifunctional chaperone (14-3-3 family)
Locus_1057_Transcript_1/1_Confidence_1.000_Length_15313	15313	At3g02260	5079	58.96	5046	1953	46	18	15032	108	5076	0	5391	[T] KOG1776 Zn-binding protein Push
Locus_10581_Transcript_1/1_Confidence_1.000_Length_1494	1494	At4g35310	556	85.65	460	64	1	1494	115	99	556	0	798	[T] KOG0032 Ca2+/calmodulin-dependent protein kinase, EF-Hand protein superfamily
Locus_10582_Transcript_1/1_Confidence_1.000_Length_639	639	At2g25310	198	60.74	163	50	2	497	9	32	180	9e-50	194	[S] KOG3306 Predicted membrane protein
Locus_10583_Transcript_1/1_Confidence_1.000_Length_570	570	Hs7705437	180	63.04	138	51	0	5	418	42	179	3e-43	172	[J] KOG3492 Ribosome biogenesis protein NIP7
Locus_10584_Transcript_1/1_Confidence_1.000_Length_365	365	At3g10540	483	72.58	62	17	0	3	188	422	483	8e-21	97.1	[T] KOG0592 3-phosphoinositide-dependent protein kinase (PDK1)
Locus_10585_Transcript_1/1_Confidence_1.000_Length_336	336	At2g19430	328	44.87	78	38	2	334	104	231	304	4e-12	68.2	[R] KOG0649 WD40 repeat protein
Locus_10586_Transcript_1/1_Confidence_1.000_Length_983	983	At3g03860	318	39.77	264	133	4	47	763	39	301	6e-45	179	[S] KOG2640 Thioredoxin
Locus_10589_Transcript_1/1_Confidence_1.000_Length_500	500	At3g57940	1024	71.68	113	32	0	341	3	1	113	5e-46	181	[R] KOG2036 Predicted P-loop ATPase fused to an acetyltransferase
Locus_10590_Transcript_1/1_Confidence_1.000_Length_767	767	At5g13490	385	91.47	211	17	1	766	137	175	385	5e-99	358	[C] KOG0749 Mitochondrial ADP/ATP carrier proteins
Locus_10595_Transcript_1/4_Confidence_0.375_Length_585	585	At4g29010	721	72.9	155	42	0	1	465	380	534	3e-64	243	[I] KOG1683 Hydroxyacyl-CoA dehydrogenase/enoyl-CoA hydratase
Locus_10595_Transcript_2/4_Confidence_0.625_Length_1468	1468	At4g29010	721	67.51	354	90	1	1	1062	380	708	2e-139	494	[I] KOG1683 Hydroxyacyl-CoA dehydrogenase/enoyl-CoA hydratase
Locus_10595_Transcript_3/4_Confidence_0.625_Length_1856	1856	At4g29010	721	71.12	322	93	0	485	1450	387	708	4e-130	464	[I] KOG1683 Hydroxyacyl-CoA dehydrogenase/enoyl-CoA hydratase
Locus_10595_Transcript_4/4_Confidence_0.625_Length_1393	1393	At4g29010	721	72.64	329	90	0	1	987	380	708	7e-136	482	[I] KOG1683 Hydroxyacyl-CoA dehydrogenase/enoyl-CoA hydratase
Locus_10596_Transcript_1/1_Confidence_1.000_Length_1410	1410	At5g04430	313	58.09	346	105	5	135	1160	1	310	4e-101	367	[AR] KOG2191 RNA-binding protein NOVA1/PASILLA and related KH domain proteins
Locus_10599_Transcript_1/1_Confidence_1.000_Length_719	719	At4g32390	350	57.5	40	14	1	226	107	133	169	3e-10	46.2	[GE] KOG1441 Glucose-6-phosphate/phosphate and phosphoenolpyruvate/phosphate antiporter
Locus_105_Transcript_1/1_Confidence_1.000_Length_441	441	At3g07890	389	84.4	141	22	0	17	439	86	226	4e-65	244	[U] KOG2058 Ypt/Rab GTPase activating protein
Locus_10600_Transcript_1/1_Confidence_1.000_Length_251	251	At1g65840	497	45.45	33	18	0	153	251	147	179	2e-08	38.1	[Q] KOG0029 Amine oxidase
Locus_10602_Transcript_1/1_Confidence_1.000_Length_229	229	At1g53810	1522	43.48	69	39	0	7	213	1058	1126	1e-11	66.6	[R] KOG0017 FOG: Transposon-encoded proteins with TYA, reverse transcriptase, integrase domains in various combinations
Locus_10603_Transcript_1/1_Confidence_1.000_Length_1491	1491	At4g37680	385	70.96	396	89	2	101	1285	15	385	2e-168	591	[RT] KOG0748 Predicted membrane proteins, contain hemolysin III domain
Locus_10605_Transcript_1/4_Confidence_0.667_Length_581	581	At1g51500	687	42.34	137	65	2	581	213	273	409	1e-22	104	[Q] KOG0061 Transporter, ABC superfamily (Breast cancer resistance protein)
Locus_10605_Transcript_2/4_Confidence_0.556_Length_540	540	At1g51500	687	40.62	192	77	3	540	1	273	439	4e-31	132	[Q] KOG0061 Transporter, ABC superfamily (Breast cancer resistance protein)
Locus_10605_Transcript_3/4_Confidence_0.667_Length_581	581	At1g17840	692	48.72	195	81	3	579	1	272	449	7e-40	161	[Q] KOG0061 Transporter, ABC superfamily (Breast cancer resistance protein)
Locus_10605_Transcript_4/4_Confidence_0.556_Length_459	459	At1g17840	692	50	164	71	2	459	1	286	449	1e-34	143	[Q] KOG0061 Transporter, ABC superfamily (Breast cancer resistance protein)
Locus_10606_Transcript_1/1_Confidence_1.000_Length_847	847	At1g05180	540	66.78	283	93	1	2	847	157	439	1e-110	397	[O] KOG2016 NEDD8-activating complex, APP-BP1/UBA5 component
Locus_10607_Transcript_1/1_Confidence_1.000_Length_556	556	At5g27970	1629	70.45	176	52	0	22	549	969	1144	1e-71	267	[S] KOG1848 Uncharacterized conserved protein
Locus_10609_Transcript_1/3_Confidence_0.667_Length_1068	1068	At2g45660	214	37.62	101	62	1	405	704	109	209	1e-08	40	[K] KOG0014 MADS box transcription factor
Locus_10609_Transcript_2/3_Confidence_0.667_Length_1128	1128	At2g45660	214	54.07	209	93	2	147	764	1	209	3e-44	177	[K] KOG0014 MADS box transcription factor
Locus_10609_Transcript_3/3_Confidence_0.667_Length_1250	1250	At2g45660	214	69.72	109	31	1	147	467	1	109	9e-40	144	[K] KOG0014 MADS box transcription factor
Locus_1060_Transcript_1/4_Confidence_0.625_Length_2324	2324	At2g35690	664	77.97	531	117	0	54	1646	4	534	0	867	[I] KOG0136 Acyl-CoA oxidase
Locus_1060_Transcript_2/4_Confidence_0.250_Length_1779	1779	At4g16760_2	682	79.42	481	92	1	54	1475	4	484	0	784	[I] KOG0136 Acyl-CoA oxidase
Locus_1060_Transcript_3/4_Confidence_0.375_Length_1847	1847	At4g16760_2	682	79.22	515	100	1	54	1577	4	518	0	840	[I] KOG0136 Acyl-CoA oxidase
Locus_1060_Transcript_4/4_Confidence_0.625_Length_2200	2200	At2g35690	664	75.95	661	159	0	54	2036	4	664	0	1054	[I] KOG0136 Acyl-CoA oxidase
Locus_10610_Transcript_1/1_Confidence_1.000_Length_463	463	At1g50030	2467	64.71	153	53	1	4	462	35	186	8e-53	204	[L] KOG0891 DNA-dependent protein kinase
Locus_10611_Transcript_1/1_Confidence_1.000_Length_2514	2514	At3g55020	814	58.89	810	272	13	17	2308	8	802	0	825	[U] KOG2058 Ypt/Rab GTPase activating protein
Locus_10612_Transcript_1/4_Confidence_0.286_Length_308	308	At4g02430	294	82.05	39	7	0	269	153	119	157	6e-14	74.3	[A] KOG0105 Alternative splicing factor ASF/SF2 (RRM superfamily)
Locus_10612_Transcript_2/4_Confidence_0.571_Length_520	520	At1g02840	283	75.95	79	19	0	481	245	135	213	9e-33	137	[A] KOG0105 Alternative splicing factor ASF/SF2 (RRM superfamily)
Locus_10612_Transcript_3/4_Confidence_0.429_Length_963	963	At1g02840	283	75.95	79	19	0	924	688	135	213	3e-32	137	[A] KOG0105 Alternative splicing factor ASF/SF2 (RRM superfamily)
Locus_10612_Transcript_4/4_Confidence_0.571_Length_520	520	At1g02840	283	75.95	79	19	0	481	245	135	213	9e-33	137	[A] KOG0105 Alternative splicing factor ASF/SF2 (RRM superfamily)
Locus_10614_Transcript_1/1_Confidence_1.000_Length_380	380	At2g19860	502	55.56	63	25	1	2	190	422	481	5e-13	71.2	[G] KOG1369 Hexokinase
Locus_10617_Transcript_1/1_Confidence_1.000_Length_859	859	At1g25570	585	44.3	149	55	3	829	383	447	567	1e-20	98.6	[R] KOG0619 FOG: Leucine rich repeat
Locus_10619_Transcript_1/1_Confidence_1.000_Length_1172	1172	At5g57590	523	61.51	278	96	1	3	803	245	522	2e-97	354	[E] KOG1401 Acetylornithine aminotransferase
Locus_10623_Transcript_1/1_Confidence_1.000_Length_965	965	At2g01910	608	59.09	242	91	3	262	963	16	257	1e-72	271	[DZ] KOG4302 Microtubule-associated protein essential for anaphase spindle elongation
Locus_10626_Transcript_1/3_Confidence_0.714_Length_2564	2564	At5g62890	532	72.46	403	110	1	464	1669	129	531	0	585	[F] KOG1292 Xanthine/uracil transporters
Locus_10626_Transcript_2/3_Confidence_0.714_Length_2584	2584	At5g62890	532	72.94	340	92	0	30	1049	11	350	0	496	[F] KOG1292 Xanthine/uracil transporters
Locus_10626_Transcript_3/3_Confidence_0.714_Length_2484	2484	At5g62890	532	74.47	521	132	1	30	1589	11	531	0	780	[F] KOG1292 Xanthine/uracil transporters
Locus_10627_Transcript_1/1_Confidence_1.000_Length_2555	2555	At5g16180	718	44.94	701	312	11	233	2314	80	713	1e-144	512	[L] KOG1990 Poly(A)-specific exoribonuclease PARN
Locus_10629_Transcript_1/1_Confidence_1.000_Length_705	705	At3g07170	203	47.06	119	54	2	634	278	93	202	9e-20	95.5	[A] KOG4374 RNA-binding protein Bicaudal-C
Locus_10631_Transcript_1/1_Confidence_1.000_Length_1683	1683	At1g05360	416	62.9	407	138	4	126	1337	14	410	2e-128	457	[R] KOG1109 Vacuole membrane protein VMP1
Locus_10632_Transcript_1/6_Confidence_0.600_Length_1494	1494	At2g37340	249	74.23	97	22	1	569	859	9	102	1e-40	166	[A] KOG0107 Alternative splicing factor SRp20/9G8 (RRM superfamily)
Locus_10632_Transcript_2/6_Confidence_0.600_Length_2076	2076	At2g37340	249	74.49	98	22	1	1072	1365	9	103	5e-41	168	[A] KOG0107 Alternative splicing factor SRp20/9G8 (RRM superfamily)
Locus_10632_Transcript_3/6_Confidence_0.133_Length_203	203	At3g53500	302	80.56	36	7	0	53	160	1	36	2e-11	65.9	[A] KOG0107 Alternative splicing factor SRp20/9G8 (RRM superfamily)
Locus_10632_Transcript_5/6_Confidence_0.667_Length_1863	1863	At2g37340	249	73.33	105	25	1	914	1228	1	102	5e-44	177	[A] KOG0107 Alternative splicing factor SRp20/9G8 (RRM superfamily)
Locus_10632_Transcript_6/6_Confidence_0.600_Length_1997	1997	At2g37340	249	74.23	97	22	1	1072	1362	9	102	2e-40	166	[A] KOG0107 Alternative splicing factor SRp20/9G8 (RRM superfamily)
Locus_10633_Transcript_1/1_Confidence_1.000_Length_207	207	At1g27070	532	59.7	67	27	0	6	206	396	462	3e-17	85.1	[G] KOG1616 Protein involved in Snf1 protein kinase complex assembly
Locus_10634_Transcript_1/1_Confidence_1.000_Length_1185	1185	At5g15840	373	48.21	56	29	0	764	931	294	349	7e-09	60.5	[K] KOG1601 GATA-4/5/6 transcription factors
Locus_10635_Transcript_1/1_Confidence_1.000_Length_265	265	At3g26614	893	48.84	43	22	0	92	220	628	670	3e-09	45.1	[R] KOG1075 FOG: Reverse transcriptase
Locus_10637_Transcript_1/1_Confidence_1.000_Length_898	898	At1g06770	414	41.99	312	158	9	897	4	32	334	8e-51	199	[S] KOG2660 Locus-specific chromosome binding proteins
Locus_10638_Transcript_1/1_Confidence_1.000_Length_1102	1102	At4g15600	655	35.16	219	136	3	753	103	78	292	8e-36	149	[R] KOG1075 FOG: Reverse transcriptase
Locus_10639_Transcript_1/1_Confidence_1.000_Length_1717	1717	At3g04740	1703	58.88	569	214	5	5	1708	53	602	0	644	[K] KOG1875 Thyroid hormone receptor-associated coactivator complex component (TRAP170)
Locus_10640_Transcript_1/1_Confidence_1.000_Length_678	678	At1g73660	1030	44.02	234	103	9	2	676	297	511	3e-37	153	[T] KOG0192 Tyrosine kinase specific for activated (GTP-bound) p21cdc42Hs
Locus_10647_Transcript_1/1_Confidence_1.000_Length_643	643	At1g51680	561	81.2	133	25	0	641	243	426	558	4e-48	189	[I] KOG1176 Acyl-CoA synthetase
Locus_10648_Transcript_1/2_Confidence_1.000_Length_1044	1044	At1g18100	173	59.09	66	27	0	87	284	1	66	2e-16	85.5	[R] KOG3346 Phosphatidylethanolamine binding protein
Locus_10648_Transcript_2/2_Confidence_1.000_Length_494	494	At1g18100	173	51.47	136	44	1	87	494	1	114	1e-28	124	[R] KOG3346 Phosphatidylethanolamine binding protein
Locus_1064_Transcript_2/5_Confidence_0.714_Length_1951	1951	At1g28110	456	55.36	56	21	2	316	480	31	83	6e-06	51.6	[OE] KOG1282 Serine carboxypeptidases (lysosomal cathepsin A)
Locus_1064_Transcript_4/5_Confidence_0.714_Length_1947	1947	At1g28110	456	55.36	56	21	2	316	480	31	83	6e-06	51.6	[OE] KOG1282 Serine carboxypeptidases (lysosomal cathepsin A)
Locus_1064_Transcript_5/5_Confidence_0.714_Length_1947	1947	At1g28110	456	55.36	56	21	2	316	480	31	83	6e-06	51.6	[OE] KOG1282 Serine carboxypeptidases (lysosomal cathepsin A)
Locus_10652_Transcript_1/3_Confidence_0.667_Length_1029	1029	At1g67710	521	46.03	63	34	0	686	874	181	243	2e-09	62	[K] KOG1601 GATA-4/5/6 transcription factors
Locus_10652_Transcript_2/3_Confidence_0.667_Length_1463	1463	At1g67710	521	47.89	71	37	0	774	986	181	251	3e-12	72	[K] KOG1601 GATA-4/5/6 transcription factors
Locus_10652_Transcript_3/3_Confidence_0.667_Length_1375	1375	At1g67710	521	47.89	71	37	0	686	898	181	251	3e-12	72	[K] KOG1601 GATA-4/5/6 transcription factors
Locus_10653_Transcript_1/1_Confidence_1.000_Length_2364	2364	At2g20330	648	73.08	535	119	2	2125	524	133	643	0	816	[S] KOG0772 Uncharacterized conserved protein, contains WD40 repeat
Locus_10654_Transcript_1/1_Confidence_1.000_Length_1227	1227	At5g15410	726	72.25	400	105	2	1201	2	193	586	4e-164	576	[PT] KOG0498 K+-channel ERG and related proteins, contain PAS/PAC sensor domain
Locus_10655_Transcript_1/1_Confidence_1.000_Length_1619	1619	At4g32720	483	45.88	425	168	7	1618	434	1	393	3e-93	341	[R] KOG0118 FOG: RRM domain
Locus_10657_Transcript_1/1_Confidence_1.000_Length_2213	2213	At4g34890	1359	78.09	671	147	0	42	2054	689	1359	0	1066	[F] KOG0430 Xanthine dehydrogenase
Locus_10658_Transcript_1/1_Confidence_1.000_Length_3112	3112	At2g36910	1286	81.59	994	179	1	3	2972	290	1283	0	1461	[Q] KOG0055 Multidrug/pheromone exporter, ABC superfamily
Locus_10659_Transcript_1/5_Confidence_0.636_Length_1637	1637	At2g43850	477	63.27	490	139	6	196	1596	6	477	9e-175	612	[T] KOG0192 Tyrosine kinase specific for activated (GTP-bound) p21cdc42Hs
Locus_10659_Transcript_2/5_Confidence_0.636_Length_1622	1622	At2g43850	477	68.97	319	80	4	174	1109	6	312	4e-171	433	[T] KOG0192 Tyrosine kinase specific for activated (GTP-bound) p21cdc42Hs
Locus_10659_Transcript_3/5_Confidence_0.273_Length_622	622	At2g43850	477	64.91	114	40	0	240	581	364	477	2e-41	167	[T] KOG0192 Tyrosine kinase specific for activated (GTP-bound) p21cdc42Hs
Locus_10659_Transcript_4/5_Confidence_0.636_Length_2023	2023	At2g43850	477	68.97	319	80	4	196	1131	6	312	2e-170	433	[T] KOG0192 Tyrosine kinase specific for activated (GTP-bound) p21cdc42Hs
Locus_10659_Transcript_5/5_Confidence_0.636_Length_1644	1644	At2g43850	477	68.97	319	80	4	196	1131	6	312	4e-171	433	[T] KOG0192 Tyrosine kinase specific for activated (GTP-bound) p21cdc42Hs
Locus_1065_Transcript_1/1_Confidence_1.000_Length_684	684	At2g28720	151	96.7	91	3	0	436	164	61	151	4e-43	172	[B] KOG1744 Histone H2B
Locus_10662_Transcript_1/1_Confidence_1.000_Length_1143	1143	At1g78530	355	45.36	302	158	4	134	1033	52	348	6e-68	256	[T] KOG1187 Serine/threonine protein kinase
Locus_10666_Transcript_1/2_Confidence_1.000_Length_1246	1246	At1g34470	368	74.8	373	72	4	11	1111	2	358	2e-131	468	[S] KOG2922 Uncharacterized conserved protein
Locus_10666_Transcript_2/2_Confidence_1.000_Length_1246	1246	At1g34470	368	74.46	372	75	3	11	1111	2	358	2e-132	471	[S] KOG2922 Uncharacterized conserved protein
Locus_10667_Transcript_1/1_Confidence_1.000_Length_364	364	At5g46540	1248	43.33	60	34	0	181	2	636	695	2e-07	52.8	[Q] KOG0055 Multidrug/pheromone exporter, ABC superfamily
Locus_10669_Transcript_1/2_Confidence_1.000_Length_1396	1396	Hs21553315	423	39.18	268	141	5	348	1145	169	416	2e-72	196	[G] KOG3893 Mannosyltransferase
Locus_10669_Transcript_2/2_Confidence_1.000_Length_1175	1175	Hs21553315	423	39.18	268	141	5	127	924	169	416	6e-50	196	[G] KOG3893 Mannosyltransferase
Locus_1066_Transcript_1/1_Confidence_1.000_Length_694	694	At1g54050	155	59.6	99	39	1	694	401	57	155	3e-19	93.6	[O] KOG0710 Molecular chaperone (small heat-shock protein Hsp26/Hsp42)
Locus_10670_Transcript_1/1_Confidence_1.000_Length_1130	1130	At1g44180	435	68.71	294	92	0	6	887	138	431	3e-119	426	[E] KOG2275 Aminoacylase ACY1 and related metalloexopeptidases
Locus_10671_Transcript_2/3_Confidence_0.286_Length_1048	1048	At2g29110	958	49.43	352	166	2	1042	17	511	860	6e-94	342	[PET] KOG1052 Glutamate-gated kainate-type ion channel receptor subunit GluR5 and related subunits
Locus_10671_Transcript_3/3_Confidence_0.714_Length_1459	1459	At2g29110	958	47.27	385	190	3	1453	329	511	892	2e-95	348	[PET] KOG1052 Glutamate-gated kainate-type ion channel receptor subunit GluR5 and related subunits
Locus_10675_Transcript_1/1_Confidence_1.000_Length_719	719	At1g25280	445	44.2	181	75	6	718	218	257	425	1e-21	102	[R] KOG2502 Tub family proteins
Locus_10677_Transcript_1/1_Confidence_1.000_Length_660	660	At1g04290	155	66.67	99	33	0	115	411	57	155	5e-24	107	[R] KOG3328 HGG motif-containing thioesterase
Locus_1067_Transcript_1/2_Confidence_1.000_Length_3106	3106	At4g33010	1037	82.54	899	145	3	431	3106	1	894	0	1439	[E] KOG2040 Glycine dehydrogenase (decarboxylating)
Locus_1067_Transcript_2/2_Confidence_1.000_Length_3279	3279	At4g33010	1037	82.43	888	144	3	431	3073	1	883	0	1417	[E] KOG2040 Glycine dehydrogenase (decarboxylating)
Locus_10680_Transcript_1/1_Confidence_1.000_Length_2155	2155	At5g63780	365	39.56	321	150	7	598	1437	44	361	4e-52	205	[A] KOG1609 Protein involved in mRNA turnover and stability
Locus_10688_Transcript_1/1_Confidence_1.000_Length_4478	4478	At1g36160	2247	68.85	1403	408	8	4477	287	867	2246	0	1942	[I] KOG0368 Acetyl-CoA carboxylase
Locus_10690_Transcript_1/5_Confidence_0.600_Length_1098	1098	At3g57040	234	69.81	53	16	0	936	1094	1	53	1e-12	72.8	[K] KOG1601 GATA-4/5/6 transcription factors
Locus_10690_Transcript_4/5_Confidence_0.600_Length_1215	1215	At2g41310	225	61.7	94	33	1	936	1208	1	94	7e-25	113	[K] KOG1601 GATA-4/5/6 transcription factors
Locus_10693_Transcript_1/1_Confidence_1.000_Length_654	654	At3g62580	198	73.19	138	37	0	654	241	50	187	3e-51	199	[S] KOG2886 Uncharacterized conserved protein
Locus_10694_Transcript_1/1_Confidence_1.000_Length_778	778	Hs5453946	205	34.09	132	77	6	692	309	40	165	6e-07	53.1	[OT] KOG4041 Protein phosphatase 1, regulatory (inhibitor) subunit PPP1R2
Locus_10698_Transcript_1/1_Confidence_1.000_Length_441	441	At1g12550	323	57.14	133	57	0	3	401	190	322	1e-39	159	[C] KOG0069 Glyoxylate/hydroxypyruvate reductase (D-isomer-specific 2-hydroxy acid dehydrogenase superfamily)
Locus_10699_Transcript_1/1_Confidence_1.000_Length_1338	1338	At5g21170	283	59.68	253	99	3	1185	433	32	283	2e-76	285	[G] KOG1616 Protein involved in Snf1 protein kinase complex assembly
Locus_106_Transcript_1/1_Confidence_1.000_Length_350	350	At3g07890	389	67.61	71	19	1	134	334	13	83	3e-22	101	[U] KOG2058 Ypt/Rab GTPase activating protein
Locus_10701_Transcript_1/2_Confidence_1.000_Length_2550	2550	At1g27900	708	69.97	726	178	6	2531	420	1	708	0	890	[A] KOG0922 DEAH-box RNA helicase
Locus_10701_Transcript_2/2_Confidence_1.000_Length_1501	1501	At1g27900	708	80.28	426	84	0	1482	205	1	426	7e-180	629	[A] KOG0922 DEAH-box RNA helicase
Locus_10702_Transcript_1/2_Confidence_1.000_Length_1309	1309	At1g18870	512	51.32	152	74	0	852	1307	174	325	5e-76	154	[E] KOG1223 Isochorismate synthase
Locus_10702_Transcript_2/2_Confidence_1.000_Length_1295	1295	At1g18870	512	50.15	343	151	5	271	1293	1	325	3e-81	301	[E] KOG1223 Isochorismate synthase
Locus_10708_Transcript_1/1_Confidence_1.000_Length_303	303	At2g24150	301	66.13	62	21	0	220	35	111	172	2e-17	85.9	[RT] KOG0748 Predicted membrane proteins, contain hemolysin III domain
Locus_10709_Transcript_1/1_Confidence_1.000_Length_526	526	At1g20330	361	75	76	19	0	2	229	279	354	9e-31	131	[IR] KOG1269 SAM-dependent methyltransferases
Locus_10711_Transcript_1/1_Confidence_1.000_Length_2272	2272	At4g24480	963	46.3	743	339	13	94	2241	246	955	3e-169	594	[T] KOG0192 Tyrosine kinase specific for activated (GTP-bound) p21cdc42Hs
Locus_10714_Transcript_1/1_Confidence_1.000_Length_2137	2137	At1g67680	664	58.53	668	240	9	10	1971	19	663	0	639	[U] KOG2376 Signal recognition particle, subunit Srp72
Locus_10717_Transcript_1/1_Confidence_1.000_Length_1773	1773	At5g21160	821	44.9	98	54	0	766	1059	268	365	5e-18	91.7	[OJ] KOG2590 RNA-binding protein LARP/SRO9 and related La domain proteins
Locus_1071_Transcript_1/1_Confidence_1.000_Length_4396	4396	At2g26910	1420	72.61	1369	368	4	4391	294	56	1420	0	1985	[Q] KOG0065 Pleiotropic drug resistance proteins (PDR1-15), ABC superfamily
Locus_10720_Transcript_1/1_Confidence_1.000_Length_436	436	At4g26750	421	80.6	134	26	0	406	5	2	135	4e-58	221	[S] KOG0917 Uncharacterized conserved protein
Locus_10722_Transcript_1/1_Confidence_1.000_Length_2951	2951	At2g43900	1305	60.91	875	330	9	2950	344	256	1124	0	1072	[U] KOG0565 Inositol polyphosphate 5-phosphatase and related proteins
Locus_10723_Transcript_1/1_Confidence_1.000_Length_371	371	At3g17430	375	77.22	79	18	0	133	369	89	167	6e-30	127	[GE] KOG1441 Glucose-6-phosphate/phosphate and phosphoenolpyruvate/phosphate antiporter
Locus_10724_Transcript_1/1_Confidence_1.000_Length_585	585	At3g53940	358	72.6	73	20	0	580	362	282	354	5e-26	115	[C] KOG0752 Mitochondrial solute carrier protein
Locus_10728_Transcript_1/1_Confidence_1.000_Length_343	343	At3g63240	574	35.64	101	59	3	43	339	1	97	2e-09	58.9	[U] KOG0565 Inositol polyphosphate 5-phosphatase and related proteins
Locus_10729_Transcript_1/1_Confidence_1.000_Length_1333	1333	At4g14220	376	38.36	305	157	10	47	949	28	305	1e-37	155	[O] KOG0800 FOG: Predicted E3 ubiquitin ligase
Locus_1072_Transcript_1/1_Confidence_1.000_Length_412	412	At2g19540	469	72.34	47	13	0	338	198	35	81	2e-17	74.7	[R] KOG0302 Ribosome Assembly protein
Locus_10730_Transcript_1/1_Confidence_1.000_Length_1324	1324	At4g27680	398	74.25	365	91	2	1	1092	26	388	3e-153	540	[O] KOG0737 AAA+-type ATPase
Locus_10731_Transcript_1/1_Confidence_1.000_Length_683	683	At1g69420	519	53.29	152	50	5	664	251	374	518	1e-23	108	[R] KOG1311 DHHC-type Zn-finger proteins
Locus_10734_Transcript_1/1_Confidence_1.000_Length_331	331	At3g09010	383	62.73	110	41	0	331	2	66	175	2e-36	148	[T] KOG1187 Serine/threonine protein kinase
Locus_10735_Transcript_1/2_Confidence_1.000_Length_2830	2830	At4g33500_1	702	32.28	663	374	17	616	2544	93	700	2e-63	243	[T] KOG1379 Serine/threonine protein phosphatase
Locus_10735_Transcript_2/2_Confidence_1.000_Length_2818	2818	At4g33500_1	702	31.62	718	409	21	454	2532	40	700	1e-63	243	[T] KOG1379 Serine/threonine protein phosphatase
Locus_10743_Transcript_1/1_Confidence_1.000_Length_817	817	At1g29990	94	77.42	93	18	1	759	490	2	94	6e-24	109	[O] KOG3478 Prefoldin subunit 6, KE2 family
Locus_10744_Transcript_1/1_Confidence_1.000_Length_495	495	At2g22530	897	35.58	163	84	3	2	490	593	734	1e-19	94	[T] KOG2125 Glycosylphosphatidylinositol anchor synthesis protein
Locus_10745_Transcript_1/8_Confidence_0.600_Length_1141	1141	At1g55090	725	80.21	187	37	0	581	1141	488	674	1e-158	318	[HR] KOG2303 Predicted NAD synthase, contains CN hydrolase domain
Locus_10745_Transcript_2/8_Confidence_0.450_Length_1100	1100	At1g55090	725	80.21	187	37	0	540	1100	488	674	4e-131	318	[HR] KOG2303 Predicted NAD synthase, contains CN hydrolase domain
Locus_10745_Transcript_3/8_Confidence_0.200_Length_460	460	At1g55090	725	77.05	61	14	0	278	460	614	674	4e-23	105	[HR] KOG2303 Predicted NAD synthase, contains CN hydrolase domain
Locus_10745_Transcript_4/8_Confidence_0.600_Length_1462	1462	At1g55090	725	75	132	33	0	195	590	358	489	6e-83	201	[HR] KOG2303 Predicted NAD synthase, contains CN hydrolase domain
Locus_10745_Transcript_5/8_Confidence_0.550_Length_1171	1171	At1g55090	725	80.21	187	37	0	611	1171	488	674	8e-168	318	[HR] KOG2303 Predicted NAD synthase, contains CN hydrolase domain
Locus_10745_Transcript_6/8_Confidence_0.450_Length_1146	1146	At1g55090	725	85.03	187	28	0	586	1146	488	674	5e-162	338	[HR] KOG2303 Predicted NAD synthase, contains CN hydrolase domain
Locus_10745_Transcript_7/8_Confidence_0.600_Length_2015	2015	At1g55090	725	69.8	351	106	0	18	1070	1	351	0	518	[HR] KOG2303 Predicted NAD synthase, contains CN hydrolase domain
Locus_10745_Transcript_8/8_Confidence_0.600_Length_1146	1146	At1g55090	725	80.21	187	37	0	586	1146	488	674	5e-156	318	[HR] KOG2303 Predicted NAD synthase, contains CN hydrolase domain
Locus_10746_Transcript_1/1_Confidence_1.000_Length_711	711	SPAC6B12.13	104	58.33	36	15	0	144	251	48	83	2e-07	54.7	[S] KOG4102 Uncharacterized conserved protein
Locus_10749_Transcript_1/1_Confidence_1.000_Length_601	601	YCR054c	563	32	75	49	1	12	236	464	536	4e-07	53.1	[S] KOG2676 Uncharacterized conserved protein
Locus_1074_Transcript_1/1_Confidence_1.000_Length_997	997	At1g66680	358	53.73	322	122	6	996	112	37	358	1e-82	305	[R] KOG1271 Methyltransferases
Locus_10753_Transcript_1/2_Confidence_1.000_Length_2155	2155	At3g12670	591	75	592	130	4	1	1776	17	590	0	860	[F] KOG2387 CTP synthase (UTP-ammonia lyase)
Locus_10753_Transcript_2/2_Confidence_1.000_Length_2146	2146	At3g12670	591	75.38	589	130	3	1	1767	17	590	0	863	[F] KOG2387 CTP synthase (UTP-ammonia lyase)
Locus_10755_Transcript_1/1_Confidence_1.000_Length_777	777	At4g00100	150	92.72	151	10	1	73	525	1	150	3e-74	276	[J] KOG0400 40S ribosomal protein S13
Locus_10757_Transcript_1/1_Confidence_1.000_Length_835	835	Hs8923247	353	36.02	186	103	6	614	90	92	272	2e-21	101	[R] KOG3943 THUMP domain-containing proteins
Locus_10761_Transcript_1/1_Confidence_1.000_Length_1324	1324	At5g47790	369	60	325	112	4	3	974	62	369	6e-91	333	[R] KOG1880 Nuclear inhibitor of phosphatase-1
Locus_10764_Transcript_1/1_Confidence_1.000_Length_2631	2631	At5g41020	588	48.51	369	176	4	1254	2321	209	576	1e-101	370	[K] KOG0051 RNA polymerase I termination factor, Myb superfamily
Locus_10765_Transcript_1/1_Confidence_1.000_Length_814	814	At4g25550	210	77.27	198	24	2	769	239	1	198	8e-80	295	[A] KOG1689 mRNA cleavage factor I subunit
Locus_10767_Transcript_1/1_Confidence_1.000_Length_2296	2296	At4g36760	634	66.09	640	209	2	126	2045	1	632	0	893	[E] KOG2413 Xaa-Pro aminopeptidase
Locus_10772_Transcript_1/1_Confidence_1.000_Length_1212	1212	At5g23540	308	92.53	308	23	0	1130	207	1	308	7e-163	572	[O] KOG1555 26S proteasome regulatory complex, subunit RPN11
Locus_10774_Transcript_1/4_Confidence_0.625_Length_1026	1026	At5g53140	307	77.65	170	38	0	472	981	1	170	1e-75	281	[T] KOG0698 Serine/threonine protein phosphatase
Locus_10774_Transcript_2/4_Confidence_0.625_Length_959	959	At5g53140	307	77.65	170	38	0	405	914	1	170	1e-75	281	[T] KOG0698 Serine/threonine protein phosphatase
Locus_10774_Transcript_3/4_Confidence_0.625_Length_1230	1230	At5g53140	307	77.65	170	38	0	477	986	1	170	2e-75	281	[T] KOG0698 Serine/threonine protein phosphatase
Locus_10774_Transcript_4/4_Confidence_0.625_Length_1031	1031	At5g53140	307	77.65	170	38	0	477	986	1	170	1e-75	281	[T] KOG0698 Serine/threonine protein phosphatase
Locus_1077_Transcript_1/1_Confidence_1.000_Length_1751	1751	At5g60390	449	95.41	436	20	0	1668	361	1	436	0	818	[J] KOG0052 Translation elongation factor EF-1 alpha/Tu
Locus_10780_Transcript_1/1_Confidence_1.000_Length_2132	2132	At5g57160	1184	50.55	455	212	3	34	1395	447	889	3e-134	478	[L] KOG0966 ATP-dependent DNA ligase IV
Locus_10781_Transcript_1/1_Confidence_1.000_Length_1416	1416	At5g38520	362	68.83	308	88	2	1372	473	55	362	2e-115	414	[R] KOG1454 Predicted hydrolase/acyltransferase (alpha/beta hydrolase superfamily)
Locus_10782_Transcript_1/1_Confidence_1.000_Length_1633	1633	At1g17910	764	37.66	539	302	11	4	1575	209	728	2e-92	338	[T] KOG1187 Serine/threonine protein kinase
Locus_10784_Transcript_1/1_Confidence_1.000_Length_895	895	At1g71940	272	76.99	226	51	1	893	216	48	272	3e-100	363	[S] KOG3140 Predicted membrane protein
Locus_10785_Transcript_1/1_Confidence_1.000_Length_250	250	At3g44640	377	53.33	45	21	0	250	116	150	194	1e-08	51.2	[L] KOG4585 Predicted transposase
Locus_1078_Transcript_1/1_Confidence_1.000_Length_629	629	At4g00100	150	92.72	151	10	1	62	514	1	150	2e-74	276	[J] KOG0400 40S ribosomal protein S13
Locus_10790_Transcript_1/1_Confidence_1.000_Length_1002	1002	At4g02050	513	76.34	262	62	0	998	213	238	499	4e-111	399	[R] KOG0254 Predicted transporter (major facilitator superfamily)
Locus_10792_Transcript_1/1_Confidence_1.000_Length_643	643	At1g73230	165	78.98	157	31	1	15	479	1	157	1e-42	171	[K] KOG2240 RNA polymerase II general transcription factor BTF3 and related proteins
Locus_10793_Transcript_1/3_Confidence_0.750_Length_1760	1760	At1g18030	341	73.75	160	37	2	801	1274	135	291	4e-101	236	[T] KOG0698 Serine/threonine protein phosphatase
Locus_10793_Transcript_2/3_Confidence_0.500_Length_1385	1385	At1g18030	341	74.22	128	28	2	801	1178	135	259	5e-77	184	[T] KOG0698 Serine/threonine protein phosphatase
Locus_10793_Transcript_3/3_Confidence_0.750_Length_1743	1743	At1g18030	341	74.52	208	48	2	801	1418	135	339	2e-105	279	[T] KOG0698 Serine/threonine protein phosphatase
Locus_10794_Transcript_1/1_Confidence_1.000_Length_2371	2371	At2g43900	1305	53.28	762	335	10	10	2244	336	1093	0	790	[U] KOG0565 Inositol polyphosphate 5-phosphatase and related proteins
Locus_10796_Transcript_1/2_Confidence_1.000_Length_342	342	At5g60910	154	80.49	41	8	0	134	256	24	64	8e-13	70.5	[K] KOG0014 MADS box transcription factor
Locus_10796_Transcript_2/2_Confidence_1.000_Length_402	402	At5g60910	154	81.82	33	6	0	134	232	24	56	2e-09	59.7	[K] KOG0014 MADS box transcription factor
Locus_10797_Transcript_1/1_Confidence_1.000_Length_1746	1746	At3g01610	703	57.48	461	185	5	1744	371	231	683	2e-138	491	[O] KOG0733 Nuclear AAA ATPase (VCP subfamily)
Locus_1079_Transcript_1/3_Confidence_0.571_Length_2065	2065	At1g34370	499	58.72	436	149	8	513	1793	76	489	1e-137	489	[R] KOG1721 FOG: Zn-finger
Locus_1079_Transcript_2/3_Confidence_0.571_Length_3100	3100	At1g34370	499	58.72	436	149	8	1548	2828	76	489	2e-137	489	[R] KOG1721 FOG: Zn-finger
Locus_1079_Transcript_3/3_Confidence_0.714_Length_2184	2184	At1g34370	499	58.72	436	149	8	632	1912	76	489	1e-137	489	[R] KOG1721 FOG: Zn-finger
Locus_107_Transcript_1/9_Confidence_0.636_Length_1943	1943	At4g23240	352	56.07	321	130	5	1104	148	2	313	2e-92	338	[T] KOG1187 Serine/threonine protein kinase
Locus_107_Transcript_2/9_Confidence_0.636_Length_2018	2018	At4g23240	352	58.97	195	74	2	1179	595	2	190	1e-86	218	[T] KOG1187 Serine/threonine protein kinase
Locus_107_Transcript_3/9_Confidence_0.682_Length_2058	2058	At4g23240	352	50.98	357	130	6	1219	149	2	313	9e-88	323	[T] KOG1187 Serine/threonine protein kinase
Locus_107_Transcript_4/9_Confidence_0.636_Length_1950	1950	At4g23240	352	56.07	321	130	5	1105	149	2	313	2e-92	338	[T] KOG1187 Serine/threonine protein kinase
Locus_107_Transcript_5/9_Confidence_0.636_Length_2016	2016	At4g23240	352	56.07	321	130	5	1105	149	2	313	3e-92	338	[T] KOG1187 Serine/threonine protein kinase
Locus_107_Transcript_6/9_Confidence_0.636_Length_2017	2017	At4g23240	352	58.7	276	109	3	970	149	41	313	1e-88	313	[T] KOG1187 Serine/threonine protein kinase
Locus_107_Transcript_7/9_Confidence_0.636_Length_2071	2071	At4g23240	352	56.07	321	130	5	1105	149	2	313	3e-92	338	[T] KOG1187 Serine/threonine protein kinase
Locus_107_Transcript_8/9_Confidence_0.636_Length_2018	2018	At4g00960	372	57.21	201	83	2	748	152	139	338	5e-88	226	[T] KOG1187 Serine/threonine protein kinase
Locus_107_Transcript_9/9_Confidence_0.636_Length_1944	1944	At4g23240	352	56.07	321	130	5	1105	149	2	313	2e-92	338	[T] KOG1187 Serine/threonine protein kinase
Locus_10800_Transcript_1/1_Confidence_1.000_Length_1439	1439	At4g39150	345	68.4	326	100	2	1263	295	1	326	1e-112	405	[O] KOG0691 Molecular chaperone (DnaJ superfamily)
Locus_10805_Transcript_1/2_Confidence_1.000_Length_333	333	At5g54840	288	76.92	52	12	0	177	332	195	246	2e-27	89.4	[R] KOG1673 Ras GTPases
Locus_10805_Transcript_2/2_Confidence_1.000_Length_213	213	At5g54840	288	74.29	70	18	0	3	212	177	246	4e-25	111	[R] KOG1673 Ras GTPases
Locus_10809_Transcript_1/1_Confidence_1.000_Length_949	949	At5g15750	194	67.04	179	47	1	589	89	15	193	4e-64	243	[A] KOG4655 U3 small nucleolar ribonucleoprotein (snoRNP) component
Locus_10810_Transcript_1/1_Confidence_1.000_Length_619	619	At3g53610	216	86.49	148	20	0	53	496	53	200	2e-70	263	[TU] KOG0078 GTP-binding protein SEC4, small G protein superfamily, and related Ras family GTP-binding proteins
Locus_10815_Transcript_1/1_Confidence_1.000_Length_662	662	At5g44730	255	56.73	171	46	2	660	151	109	252	3e-49	193	[R] KOG3085 Predicted hydrolase (HAD superfamily)
Locus_10817_Transcript_1/1_Confidence_1.000_Length_361	361	At1g50730	1013	45.86	133	50	2	2	334	159	291	1e-22	102	[S] KOG3682 Predicted membrane protein (associated with esophageal cancer in humans)
Locus_10818_Transcript_1/1_Confidence_1.000_Length_865	865	At2g47620	435	36.33	256	138	8	2	748	90	327	9e-34	142	[B] KOG1279 Chromatin remodeling factor subunit and related transcription factors
Locus_10820_Transcript_1/1_Confidence_1.000_Length_1580	1580	At1g78530	355	42.15	344	182	6	1483	473	11	344	4e-66	251	[T] KOG1187 Serine/threonine protein kinase
Locus_10823_Transcript_1/1_Confidence_1.000_Length_2624	2624	At1g03000	973	58.28	882	315	11	100	2622	47	916	0	909	[O] KOG0736 Peroxisome assembly factor 2 containing the AAA+-type ATPase domain
Locus_10824_Transcript_1/2_Confidence_1.000_Length_730	730	At1g54290	113	89.38	113	12	0	329	667	1	113	3e-54	210	[J] KOG1770 Translation initiation factor 1 (eIF-1/SUI1)
Locus_10824_Transcript_2/2_Confidence_1.000_Length_626	626	At1g54290	113	89.38	113	12	0	225	563	1	113	2e-54	210	[J] KOG1770 Translation initiation factor 1 (eIF-1/SUI1)
Locus_10827_Transcript_1/1_Confidence_1.000_Length_266	266	At5g50240	269	70.11	87	26	0	2	262	180	266	3e-31	131	[O] KOG1661 Protein-L-isoaspartate(D-aspartate) O-methyltransferase
Locus_10832_Transcript_1/2_Confidence_1.000_Length_625	625	At3g08690	148	85.82	141	20	0	503	81	8	148	4e-72	269	[O] KOG0417 Ubiquitin-protein ligase
Locus_10833_Transcript_1/1_Confidence_1.000_Length_386	386	At1g15110	454	78.02	91	18	1	3	269	300	390	4e-40	161	[I] KOG2735 Phosphatidylserine synthase
Locus_10836_Transcript_1/1_Confidence_1.000_Length_1645	1645	At2g02800	426	66.44	435	128	5	107	1387	1	425	7e-156	549	[T] KOG1187 Serine/threonine protein kinase
Locus_10839_Transcript_1/1_Confidence_1.000_Length_1451	1451	At5g57850	296	60.47	296	114	2	420	1298	1	296	2e-100	365	[E] KOG0975 Branched chain aminotransferase BCAT1, pyridoxal phosphate enzymes type IV superfamily
Locus_10840_Transcript_1/3_Confidence_0.600_Length_804	804	At4g38360	466	83.5	103	17	0	494	802	177	279	6e-45	179	[T] KOG2641 Predicted seven transmembrane receptor - rhodopsin family
Locus_10840_Transcript_2/3_Confidence_0.600_Length_354	354	At4g38360	466	85.15	101	15	0	3	305	165	265	5e-48	181	[T] KOG2641 Predicted seven transmembrane receptor - rhodopsin family
Locus_10840_Transcript_3/3_Confidence_0.600_Length_809	809	At4g38360	466	84.27	89	14	0	494	760	177	265	4e-40	157	[T] KOG2641 Predicted seven transmembrane receptor - rhodopsin family
Locus_1084_Transcript_1/1_Confidence_1.000_Length_1480	1480	At4g26180	325	67.58	327	98	2	1246	269	2	321	2e-123	441	[C] KOG0752 Mitochondrial solute carrier protein
Locus_10856_Transcript_1/1_Confidence_1.000_Length_545	545	At3g09720	545	74.59	181	46	0	544	2	310	490	1e-75	280	[A] KOG0344 ATP-dependent RNA helicase
Locus_10859_Transcript_1/1_Confidence_1.000_Length_457	457	At3g24730	151	69.59	148	37	1	11	454	12	151	1e-56	216	[AD] KOG3414 Component of the U4/U6.U5 snRNP/mitosis protein DIM1
Locus_1085_Transcript_1/4_Confidence_0.667_Length_2862	2862	At4g30560	733	80.07	306	54	2	1141	230	431	731	2e-138	492	[PT] KOG0498 K+-channel ERG and related proteins, contain PAS/PAC sensor domain
Locus_1085_Transcript_2/4_Confidence_0.444_Length_1614	1614	At4g30560	733	80.17	343	61	2	1252	230	394	731	2e-155	548	[PT] KOG0498 K+-channel ERG and related proteins, contain PAS/PAC sensor domain
Locus_1085_Transcript_3/4_Confidence_0.667_Length_2914	2914	At4g30560	733	69.82	739	204	7	2413	230	1	731	0	976	[PT] KOG0498 K+-channel ERG and related proteins, contain PAS/PAC sensor domain
Locus_1085_Transcript_4/4_Confidence_0.667_Length_2726	2726	At4g30560	733	69.82	739	204	7	2413	230	1	731	0	976	[PT] KOG0498 K+-channel ERG and related proteins, contain PAS/PAC sensor domain
Locus_10863_Transcript_1/1_Confidence_1.000_Length_1092	1092	At1g03590	447	64.94	308	94	4	52	951	143	444	3e-111	400	[T] KOG0698 Serine/threonine protein phosphatase
Locus_10867_Transcript_1/1_Confidence_1.000_Length_425	425	At2g02070	602	45	60	31	1	251	424	392	451	2e-06	50.1	[R] KOG1721 FOG: Zn-finger
Locus_10868_Transcript_1/1_Confidence_1.000_Length_1803	1803	At2g42520	633	83.94	411	66	0	571	1803	108	518	0	691	[A] KOG0335 ATP-dependent RNA helicase
Locus_1086_Transcript_1/2_Confidence_1.000_Length_845	845	At5g22830	479	74.38	160	41	0	365	844	117	276	5e-63	239	[P] KOG2662 Magnesium transporters: CorA family
Locus_1086_Transcript_2/2_Confidence_1.000_Length_862	862	At5g22830	479	73.29	146	39	0	365	802	117	262	3e-58	217	[P] KOG2662 Magnesium transporters: CorA family
Locus_10870_Transcript_1/1_Confidence_1.000_Length_567	567	At5g51540	860	66.67	186	62	0	9	566	28	213	2e-67	253	[O] KOG2090 Metalloendopeptidase family - mitochondrial intermediate peptidase
Locus_10876_Transcript_1/1_Confidence_1.000_Length_1092	1092	At3g28480	275	71.32	265	75	1	126	920	11	274	8e-113	405	[E] KOG1591 Prolyl 4-hydroxylase alpha subunit
Locus_1087_Transcript_1/1_Confidence_1.000_Length_844	844	At4g29680	496	69.95	183	55	0	844	296	311	493	2e-74	277	[R] KOG2645 Type I phosphodiesterase/nucleotide pyrophosphatase
Locus_10888_Transcript_1/1_Confidence_1.000_Length_576	576	At3g09010	383	48.21	195	81	7	576	52	189	383	3e-42	169	[T] KOG1187 Serine/threonine protein kinase
Locus_10889_Transcript_1/1_Confidence_1.000_Length_1266	1266	At1g79350	1318	72.6	427	97	2	2	1264	121	533	0	633	[KT] KOG1513 Nuclear helicase MOP-3/SNO (DEAD-box superfamily)
Locus_1088_Transcript_1/3_Confidence_0.667_Length_5699	5699	At2g34680	1680	60	1525	457	11	1086	5465	244	1680	0	1736	[T] KOG0531 Protein phosphatase 1, regulatory subunit, and related proteins
Locus_1088_Transcript_2/3_Confidence_0.667_Length_5784	5784	At2g34680	1680	60	1525	457	11	1171	5550	244	1680	0	1736	[T] KOG0531 Protein phosphatase 1, regulatory subunit, and related proteins
Locus_1088_Transcript_3/3_Confidence_0.667_Length_5699	5699	At2g34680	1680	60	1525	457	11	1086	5465	244	1680	0	1736	[T] KOG0531 Protein phosphatase 1, regulatory subunit, and related proteins
Locus_10890_Transcript_1/1_Confidence_1.000_Length_2465	2465	At3g12810	1048	75.52	821	189	5	3	2465	141	949	0	1241	[R] KOG0391 SNF2 family DNA-dependent ATPase
Locus_10891_Transcript_2/3_Confidence_0.600_Length_1528	1528	At5g54840	288	70.21	188	53	3	1461	901	101	286	5e-72	270	[R] KOG1673 Ras GTPases
Locus_10897_Transcript_1/2_Confidence_1.000_Length_1007	1007	At3g26690	202	60.42	144	53	2	371	790	23	166	8e-45	179	[T] KOG2839 Diadenosine and diphosphoinositol polyphosphate phosphohydrolase
Locus_10897_Transcript_2/2_Confidence_1.000_Length_678	678	At3g26690	202	61.15	157	57	2	3	461	10	166	5e-51	199	[T] KOG2839 Diadenosine and diphosphoinositol polyphosphate phosphohydrolase
Locus_10898_Transcript_1/1_Confidence_1.000_Length_418	418	At1g79280	2111	56.52	138	60	0	418	5	52	189	2e-41	165	[S] KOG4674 Uncharacterized conserved coiled-coil protein
Locus_1089_Transcript_1/1_Confidence_1.000_Length_2733	2733	At5g11380	700	66.31	653	208	4	2371	416	58	699	0	832	[G] KOG0523 Transketolase
Locus_108_Transcript_1/7_Confidence_0.385_Length_1765	1765	At3g15470	883	62.63	463	150	4	279	1667	246	685	5e-152	536	[S] KOG0283 WD40 repeat-containing protein
Locus_108_Transcript_2/7_Confidence_0.385_Length_1803	1803	At3g15470	883	61.56	463	155	4	279	1667	246	685	4e-143	507	[S] KOG0283 WD40 repeat-containing protein
Locus_108_Transcript_3/7_Confidence_0.154_Length_833	833	At5g54200	825	56.02	266	102	3	26	820	268	519	2e-59	227	[S] KOG0283 WD40 repeat-containing protein
Locus_108_Transcript_4/7_Confidence_0.462_Length_2222	2222	At5g54200	825	55.84	582	220	9	26	1744	268	821	4e-157	553	[S] KOG0283 WD40 repeat-containing protein
Locus_108_Transcript_5/7_Confidence_0.231_Length_2457	2457	At3g15470	883	56.19	662	251	12	279	2219	246	883	0	639	[S] KOG0283 WD40 repeat-containing protein
Locus_108_Transcript_6/7_Confidence_0.385_Length_2528	2528	At3g15470	883	56.19	662	248	11	279	2213	246	882	0	637	[S] KOG0283 WD40 repeat-containing protein
Locus_108_Transcript_7/7_Confidence_0.385_Length_2706	2706	At3g15470	883	55.77	667	253	12	279	2240	246	883	0	660	[S] KOG0283 WD40 repeat-containing protein
Locus_10901_Transcript_1/2_Confidence_1.000_Length_1897	1897	At5g63640	447	65.79	266	83	3	1651	866	1	262	1e-84	313	[U] KOG1087 Cytosolic sorting protein GGA2/TOM1
Locus_10901_Transcript_2/2_Confidence_1.000_Length_1105	1105	At5g63640	447	44.9	98	44	4	787	512	332	425	6e-09	60.5	[U] KOG1087 Cytosolic sorting protein GGA2/TOM1
Locus_10902_Transcript_3/3_Confidence_0.600_Length_359	359	At2g39780	259	53.49	43	13	1	358	251	201	243	2e-08	56.2	[A] KOG1642 Ribonuclease, T2 family
Locus_10905_Transcript_1/1_Confidence_1.000_Length_1383	1383	At5g55660	778	33.64	330	200	7	1383	442	410	736	8e-26	117	[B] KOG2266 Chromatin-associated protein Dek and related proteins, contains SAP DNA binding domain
Locus_10906_Transcript_1/3_Confidence_0.375_Length_2889	2889	At1g04120	1514	69.13	758	225	5	623	2887	37	788	0	968	[Q] KOG0054 Multidrug resistance-associated protein/mitoxantrone resistance protein, ABC superfamily
Locus_10906_Transcript_2/3_Confidence_0.750_Length_3438	3438	At1g04120	1514	67.51	948	290	8	623	3436	37	976	0	1149	[Q] KOG0054 Multidrug resistance-associated protein/mitoxantrone resistance protein, ABC superfamily
Locus_10906_Transcript_3/3_Confidence_0.750_Length_3542	3542	At1g04120	1514	68.8	798	237	6	623	3007	37	825	0	1013	[Q] KOG0054 Multidrug resistance-associated protein/mitoxantrone resistance protein, ABC superfamily
Locus_10908_Transcript_1/1_Confidence_1.000_Length_649	649	AtCh047	196	86.21	174	24	0	8	529	23	196	2e-74	276	[O] KOG0840 ATP-dependent Clp protease, proteolytic subunit
Locus_10909_Transcript_1/1_Confidence_1.000_Length_522	522	At5g54380	855	51.91	131	62	1	395	6	28	158	4e-33	139	[T] KOG1187 Serine/threonine protein kinase
Locus_1090_Transcript_1/5_Confidence_0.636_Length_2161	2161	At3g58580	605	68.2	610	179	6	117	1919	1	604	0	794	[K] KOG0620 Glucose-repressible alcohol dehydrogenase transcriptional effector CCR4 and related proteins
Locus_1090_Transcript_2/5_Confidence_0.636_Length_2161	2161	At3g58580	605	68.03	610	180	5	117	1919	1	604	0	810	[K] KOG0620 Glucose-repressible alcohol dehydrogenase transcriptional effector CCR4 and related proteins
Locus_1090_Transcript_3/5_Confidence_0.636_Length_2245	2245	At3g58580	605	68.69	610	176	5	117	1919	1	604	0	820	[K] KOG0620 Glucose-repressible alcohol dehydrogenase transcriptional effector CCR4 and related proteins
Locus_1090_Transcript_4/5_Confidence_0.636_Length_2407	2407	At3g58580	605	68.36	610	178	5	363	2165	1	604	0	813	[K] KOG0620 Glucose-repressible alcohol dehydrogenase transcriptional effector CCR4 and related proteins
Locus_1090_Transcript_5/5_Confidence_0.636_Length_2161	2161	At3g58580	605	68.36	610	178	5	117	1919	1	604	0	814	[K] KOG0620 Glucose-repressible alcohol dehydrogenase transcriptional effector CCR4 and related proteins
Locus_10910_Transcript_1/1_Confidence_1.000_Length_448	448	At1g80440	354	52.38	42	20	0	127	2	2	43	3e-07	52.8	[R] KOG1072 FOG: Kelch repeat
Locus_10913_Transcript_1/2_Confidence_1.000_Length_731	731	At1g32790	358	83.64	110	18	0	3	332	230	339	5e-50	196	[R] KOG0118 FOG: RRM domain
Locus_10913_Transcript_2/2_Confidence_1.000_Length_442	442	At1g32790	358	85.27	129	19	0	3	389	230	358	1e-60	229	[R] KOG0118 FOG: RRM domain
Locus_10914_Transcript_1/2_Confidence_1.000_Length_722	722	At1g50440	250	83.62	116	18	1	721	374	136	250	6e-53	205	[A] KOG1609 Protein involved in mRNA turnover and stability
Locus_10914_Transcript_2/2_Confidence_1.000_Length_1030	1030	At1g50440	250	73.81	126	26	2	751	374	132	250	5e-48	190	[A] KOG1609 Protein involved in mRNA turnover and stability
Locus_10917_Transcript_1/1_Confidence_1.000_Length_386	386	At5g56740	467	56.76	74	31	1	221	3	13	86	5e-20	94.4	[B] KOG2696 Histone acetyltransferase type b catalytic subunit
Locus_10920_Transcript_1/1_Confidence_1.000_Length_1027	1027	At3g07370	278	57.71	279	114	1	1012	176	2	276	5e-92	336	[O] KOG4642 Chaperone-dependent E3 ubiquitin protein ligase (contains TPR repeats)
Locus_10926_Transcript_1/1_Confidence_1.000_Length_227	227	At5g60940	429	65.33	75	26	0	3	227	224	298	1e-26	116	[A] KOG0640 mRNA cleavage stimulating factor complex; subunit 1
Locus_1092_Transcript_1/3_Confidence_0.667_Length_1213	1213	At3g55040	292	59.82	224	87	2	280	951	65	285	2e-72	271	[O] KOG0406 Glutathione S-transferase
Locus_1092_Transcript_3/3_Confidence_0.667_Length_1307	1307	At3g55040	292	59.82	224	87	2	374	1045	65	285	2e-72	271	[O] KOG0406 Glutathione S-transferase
Locus_10931_Transcript_1/1_Confidence_1.000_Length_589	589	At5g27320	344	73.05	141	38	0	3	425	204	344	5e-59	225	[V] KOG1515 Arylacetamide deacetylase
Locus_10932_Transcript_1/1_Confidence_1.000_Length_1656	1656	At3g24550	652	76.8	388	88	2	1219	62	259	646	1e-155	548	[T] KOG1187 Serine/threonine protein kinase
Locus_10935_Transcript_1/1_Confidence_1.000_Length_435	435	At4g04320	319	46.92	130	39	2	435	46	120	219	2e-24	109	[G] KOG3018 Malonyl-CoA decarboxylase
Locus_10937_Transcript_1/1_Confidence_1.000_Length_878	878	At1g66730_2	684	56.33	300	117	2	877	2	107	400	3e-83	306	[L] KOG0967 ATP-dependent DNA ligase I
Locus_10938_Transcript_1/2_Confidence_1.000_Length_1938	1938	At5g11200	427	93.77	353	22	0	1383	325	72	424	0	664	[A] KOG0329 ATP-dependent RNA helicase
Locus_10938_Transcript_2/2_Confidence_1.000_Length_1826	1826	At5g11200	427	91.76	425	34	1	1599	325	1	424	0	754	[A] KOG0329 ATP-dependent RNA helicase
Locus_10940_Transcript_1/1_Confidence_1.000_Length_708	708	At4g35470	549	40.74	108	64	0	339	662	12	119	2e-18	90.9	[R] KOG0619 FOG: Leucine rich repeat
Locus_10942_Transcript_1/1_Confidence_1.000_Length_1615	1615	At1g05910	1069	79.72	360	72	1	539	1615	96	455	5e-160	563	[O] KOG0732 AAA+-type ATPase containing the bromodomain
Locus_10943_Transcript_1/1_Confidence_1.000_Length_2052	2052	At5g46070	1060	41.86	571	325	3	2050	344	402	967	1e-99	363	[R] KOG2037 Guanylate-binding protein
Locus_10944_Transcript_1/1_Confidence_1.000_Length_258	258	At5g17240	447	44.05	84	46	1	256	8	276	359	6e-13	70.9	[R] KOG1337 N-methyltransferase
Locus_1094_Transcript_1/2_Confidence_1.000_Length_4909	4909	At3g60240_1	1528	49.88	800	335	19	2603	4876	579	1354	1e-170	600	[J] KOG0401 Translation initiation factor 4F, ribosome/mRNA-bridging subunit (eIF-4G)
Locus_1094_Transcript_2/2_Confidence_1.000_Length_5667	5667	At3g60240_1	1528	51.4	967	409	19	2603	5398	579	1519	0	802	[J] KOG0401 Translation initiation factor 4F, ribosome/mRNA-bridging subunit (eIF-4G)
Locus_10950_Transcript_1/1_Confidence_1.000_Length_584	584	At4g22130	338	71.43	84	23	1	3	251	226	309	3e-27	119	[T] KOG1187 Serine/threonine protein kinase
Locus_10954_Transcript_1/2_Confidence_1.000_Length_882	882	At3g60240_1	1528	39.38	259	127	12	794	63	97	340	9e-21	99.4	[J] KOG0401 Translation initiation factor 4F, ribosome/mRNA-bridging subunit (eIF-4G)
Locus_10954_Transcript_2/2_Confidence_1.000_Length_894	894	At3g60240_1	1528	39.16	263	130	12	806	63	93	340	2e-21	101	[J] KOG0401 Translation initiation factor 4F, ribosome/mRNA-bridging subunit (eIF-4G)
Locus_10955_Transcript_1/1_Confidence_1.000_Length_646	646	At5g05970	787	70.39	152	44	1	453	1	6	157	3e-52	203	[T] KOG4378 Nuclear protein COP1
Locus_10957_Transcript_1/1_Confidence_1.000_Length_964	964	At5g40820	2810	33.06	121	40	1	295	657	2726	2805	3e-12	71.2	[TBLD] KOG0890 Protein kinase of the PI-3 kinase family involved in mitotic growth, DNA repair and meiotic recombination
Locus_10959_Transcript_4/7_Confidence_0.286_Length_1486	1486	At4g00520	213	46.81	235	82	3	525	1229	22	213	5e-53	207	[I] KOG3016 Acyl-CoA thioesterase
Locus_10959_Transcript_5/7_Confidence_0.214_Length_788	788	Hs10835242	686	36.28	113	69	2	108	437	228	340	2e-13	75.1	[T] KOG0614 cGMP-dependent protein kinase
Locus_10959_Transcript_7/7_Confidence_0.214_Length_1576	1576	At4g00520	213	46.81	235	82	3	615	1319	22	213	5e-53	207	[I] KOG3016 Acyl-CoA thioesterase
Locus_1095_Transcript_1/1_Confidence_1.000_Length_1103	1103	At5g08100	315	78.35	291	61	2	3	872	24	313	7e-119	425	[E] KOG1592 Asparaginase
Locus_10960_Transcript_1/2_Confidence_1.000_Length_620	620	At3g50660	513	63.38	213	59	1	619	38	219	431	4e-73	272	[QI] KOG0157 Cytochrome P450 CYP4/CYP19/CYP26 subfamilies
Locus_10960_Transcript_2/2_Confidence_1.000_Length_873	873	At3g50660	513	63	200	55	1	580	38	232	431	3e-67	253	[QI] KOG0157 Cytochrome P450 CYP4/CYP19/CYP26 subfamilies
Locus_10966_Transcript_1/1_Confidence_1.000_Length_480	480	At2g32670	220	84.96	113	16	1	145	480	1	113	6e-52	201	[U] KOG0859 Synaptobrevin/VAMP-like protein
Locus_10967_Transcript_1/1_Confidence_1.000_Length_1241	1241	At3g22660	293	57.86	280	113	5	963	133	16	293	3e-62	238	[A] KOG3080 Nucleolar protein-like/EBNA1-binding protein
Locus_10968_Transcript_1/1_Confidence_1.000_Length_1188	1188	At4g22130	338	52.96	321	148	3	104	1063	12	330	3e-88	324	[T] KOG1187 Serine/threonine protein kinase
Locus_10969_Transcript_1/2_Confidence_1.000_Length_1022	1022	At4g10770	766	72.94	340	89	1	2	1021	312	648	5e-157	552	[T] KOG2262 Sexual differentiation process protein ISP4
Locus_10969_Transcript_2/2_Confidence_1.000_Length_546	546	At4g27730	736	77.55	147	33	0	105	545	471	617	2e-69	259	[T] KOG2262 Sexual differentiation process protein ISP4
Locus_10975_Transcript_1/1_Confidence_1.000_Length_920	920	At3g57490	276	89.14	221	24	0	30	692	41	261	1e-113	408	[J] KOG0877 40S ribosomal protein S2/30S ribosomal protein S5
Locus_10976_Transcript_1/1_Confidence_1.000_Length_369	369	At5g09220	493	73.91	92	24	0	2	277	400	491	2e-37	152	[E] KOG1303 Amino acid transporters
Locus_10977_Transcript_1/1_Confidence_1.000_Length_1797	1797	At3g44330	565	67.61	528	167	3	5	1579	37	563	0	690	[E] KOG2526 Predicted aminopeptidases - M20/M25/M40 family
Locus_10978_Transcript_1/1_Confidence_1.000_Length_204	204	At5g62620	681	70.59	68	19	1	203	3	424	491	7e-14	73.9	[G] KOG2287 Galactosyltransferases
Locus_10979_Transcript_1/2_Confidence_1.000_Length_1449	1449	At1g75100	651	55.75	113	50	0	1012	1350	533	645	2e-32	139	[R] KOG0431 Auxilin-like protein and related proteins containing DnaJ domain
Locus_10979_Transcript_2/2_Confidence_1.000_Length_1188	1188	At1g75100	651	47.74	155	72	2	652	1089	491	645	1e-33	142	[R] KOG0431 Auxilin-like protein and related proteins containing DnaJ domain
Locus_10981_Transcript_1/1_Confidence_1.000_Length_651	651	At5g15810	684	57.14	175	64	3	127	651	103	266	4e-45	179	[J] KOG1253 tRNA methyltransferase
Locus_10983_Transcript_1/1_Confidence_1.000_Length_1588	1588	At1g19600	355	68.09	351	107	1	1410	358	10	355	1e-132	472	[G] KOG2854 Possible pfkB family carbohydrate kinase
Locus_10987_Transcript_1/1_Confidence_1.000_Length_1120	1120	At5g13120	259	63.71	259	85	3	92	862	5	256	1e-72	272	[O] KOG0880 Peptidyl-prolyl cis-trans isomerase
Locus_10989_Transcript_1/2_Confidence_1.000_Length_4402	4402	At1g15750	1131	64.41	1152	370	13	3658	257	1	1130	0	1503	[R] KOG0266 WD40 repeat-containing protein
Locus_10989_Transcript_2/2_Confidence_1.000_Length_1381	1381	At5g27030	1167	63.11	347	117	4	1294	257	827	1163	7e-130	455	[R] KOG0266 WD40 repeat-containing protein
Locus_10991_Transcript_1/1_Confidence_1.000_Length_792	792	At5g25910	811	34.98	263	168	3	787	5	140	401	5e-44	176	[R] KOG0619 FOG: Leucine rich repeat
Locus_10994_Transcript_1/1_Confidence_1.000_Length_1668	1668	At2g33290_2	264	50.78	258	127	0	564	1337	1	258	2e-79	295	[BK] KOG1082 Histone H3 (Lys9) methyltransferase SUV39H1/Clr4, required for transcriptional silencing
Locus_10995_Transcript_1/1_Confidence_1.000_Length_924	924	At2g15690_2	498	37.29	59	36	1	280	456	11	68	2e-06	51.6	[R] KOG4197 FOG: PPR repeat
Locus_10996_Transcript_1/1_Confidence_1.000_Length_202	202	At3g13930	508	83.67	49	7	1	148	2	76	123	2e-17	85.9	[C] KOG0557 Dihydrolipoamide acetyltransferase
Locus_1099_Transcript_1/2_Confidence_1.000_Length_235	235	At5g50810	77	67.92	53	15	1	160	2	5	55	1e-14	76.6	[U] KOG3489 Mitochondrial import inner membrane translocase, subunit TIM8
Locus_1099_Transcript_2/2_Confidence_1.000_Length_229	229	At5g50810	77	70.59	51	15	0	154	2	5	55	3e-16	81.6	[U] KOG3489 Mitochondrial import inner membrane translocase, subunit TIM8
Locus_109_Transcript_1/3_Confidence_0.333_Length_3359	3359	At2g07660	949	41	100	59	0	267	566	310	409	5e-22	75.1	[R] KOG0017 FOG: Transposon-encoded proteins with TYA, reverse transcriptase, integrase domains in various combinations
Locus_10_Transcript_1/1_Confidence_1.000_Length_2872	2872	At3g04910	700	63.16	570	164	10	315	1919	13	571	0	697	[R] KOG0584 Serine/threonine protein kinase
Locus_11002_Transcript_1/1_Confidence_1.000_Length_391	391	At1g71790	263	77.11	83	19	0	1	249	148	230	1e-32	136	[Z] KOG3174 F-actin capping protein, beta subunit
Locus_1100_Transcript_1/1_Confidence_1.000_Length_1279	1279	At3g56460	348	73.49	347	89	2	1	1035	3	348	2e-124	444	[CR] KOG1198 Zinc-binding oxidoreductase
Locus_11010_Transcript_1/1_Confidence_1.000_Length_856	856	At3g10920	231	77.94	204	45	0	2	613	26	229	2e-94	344	[P] KOG0876 Manganese superoxide dismutase
Locus_11013_Transcript_1/1_Confidence_1.000_Length_1204	1204	At5g17690	445	39.53	344	189	9	48	1031	101	441	2e-48	192	[B] KOG1911 Heterochromatin-associated protein HP1 and related CHROMO domain proteins
Locus_11014_Transcript_1/1_Confidence_1.000_Length_395	395	At4g32050	517	60.38	53	21	0	160	2	1	53	3e-12	68.6	[S] KOG2611 Neurochondrin/leucine-rich protein (Neurochondrin)
Locus_11016_Transcript_1/1_Confidence_1.000_Length_254	254	At5g54830_1	546	58.33	84	33	2	249	1	53	135	3e-22	102	[D] KOG4731 Protein predicted to be involved in spindle matrix formation, contains DM13, DoH, and DOMON domains
Locus_1101_Transcript_1/2_Confidence_1.000_Length_1838	1838	At1g35470	484	56.85	445	173	2	263	1540	38	482	8e-141	499	[R] KOG1477 SPRY domain-containing proteins
Locus_1101_Transcript_2/2_Confidence_1.000_Length_942	942	At1g35470	484	55.71	140	60	1	231	644	343	482	8e-36	149	[R] KOG1477 SPRY domain-containing proteins
Locus_11020_Transcript_1/1_Confidence_1.000_Length_243	243	At3g51990	362	46.38	69	34	2	17	223	81	146	1e-09	59.7	[T] KOG1187 Serine/threonine protein kinase
Locus_11025_Transcript_1/1_Confidence_1.000_Length_632	632	At2g39360	815	43.68	190	100	2	1	558	587	773	1e-33	141	[T] KOG1187 Serine/threonine protein kinase
Locus_11026_Transcript_1/1_Confidence_1.000_Length_638	638	At2g18330_2	614	69.62	158	43	3	2	460	451	608	4e-48	189	[O] KOG0742 AAA+-type ATPase
Locus_11027_Transcript_1/1_Confidence_1.000_Length_2242	2242	At3g42170	696	46.84	649	316	8	105	2045	52	673	4e-163	573	[L] KOG1121 Tam3-transposase (Ac family)
Locus_1102_Transcript_1/2_Confidence_1.000_Length_516	516	At1g60900	568	71.03	107	31	0	452	132	462	568	2e-41	166	[A] KOG0120 Splicing factor U2AF, large subunit (RRM superfamily)
Locus_1102_Transcript_2/2_Confidence_1.000_Length_568	568	At1g60900	568	69.3	114	35	0	473	132	455	568	1e-43	174	[A] KOG0120 Splicing factor U2AF, large subunit (RRM superfamily)
Locus_11035_Transcript_1/1_Confidence_1.000_Length_1631	1631	At2g38460	524	56.51	476	180	2	1512	166	31	506	2e-147	521	[P] KOG2601 Iron transporter
Locus_11039_Transcript_1/1_Confidence_1.000_Length_270	270	At4g10990_1	1077	39.77	88	48	3	266	12	93	178	8e-08	53.9	[R] KOG0017 FOG: Transposon-encoded proteins with TYA, reverse transcriptase, integrase domains in various combinations
Locus_1103_Transcript_1/1_Confidence_1.000_Length_1322	1322	At5g21170	283	56.49	285	117	5	1215	376	1	283	8e-78	289	[G] KOG1616 Protein involved in Snf1 protein kinase complex assembly
Locus_11043_Transcript_1/2_Confidence_1.000_Length_1280	1280	At3g14200	230	59.7	67	24	1	226	426	2	65	2e-15	82	[O] KOG0714 Molecular chaperone (DnaJ superfamily)
Locus_11043_Transcript_2/2_Confidence_1.000_Length_763	763	At3g14200	230	67.09	79	25	1	1	234	51	129	4e-22	103	[O] KOG0714 Molecular chaperone (DnaJ superfamily)
Locus_11044_Transcript_1/1_Confidence_1.000_Length_1192	1192	At4g11980	310	58.76	274	105	4	87	896	11	280	4e-83	306	[L] KOG3041 Nucleoside diphosphate-sugar hydrolase of the MutT (NUDIX) family
Locus_11045_Transcript_1/1_Confidence_1.000_Length_348	348	At3g16785	726	65.79	114	39	0	2	343	40	153	5e-34	140	[I] KOG1329 Phospholipase D1
Locus_11046_Transcript_1/1_Confidence_1.000_Length_457	457	At5g06670	986	86.18	152	21	0	456	1	160	311	4e-69	258	[Z] KOG0242 Kinesin-like protein
Locus_1104_Transcript_1/2_Confidence_1.000_Length_1145	1145	At3g01150	399	82.69	312	54	0	980	45	2	313	3e-143	501	[A] KOG1190 Polypyrimidine tract-binding protein
Locus_1104_Transcript_2/2_Confidence_1.000_Length_1135	1135	At3g01150	399	82.97	323	55	0	970	2	2	324	8e-148	521	[A] KOG1190 Polypyrimidine tract-binding protein
Locus_11055_Transcript_1/1_Confidence_1.000_Length_278	278	At3g50660	513	51.09	92	45	0	3	278	320	411	1e-23	106	[QI] KOG0157 Cytochrome P450 CYP4/CYP19/CYP26 subfamilies
Locus_11056_Transcript_1/2_Confidence_1.000_Length_656	656	Hs4505121	580	41.09	129	76	0	186	572	438	566	3e-23	106	[KB] KOG4161 Methyl-CpG binding transcription regulators
Locus_11056_Transcript_2/2_Confidence_1.000_Length_650	650	Hs4505121	580	35.39	178	115	0	33	566	389	566	3e-23	107	[KB] KOG4161 Methyl-CpG binding transcription regulators
Locus_11057_Transcript_1/2_Confidence_1.000_Length_1031	1031	At2g29640	360	60	160	63	1	620	144	5	164	6e-54	209	[R] KOG2934 Uncharacterized conserved protein, contains Josephin domain
Locus_11057_Transcript_2/2_Confidence_1.000_Length_1031	1031	At2g29640	360	60	160	63	1	620	144	5	164	6e-54	209	[R] KOG2934 Uncharacterized conserved protein, contains Josephin domain
Locus_11058_Transcript_1/2_Confidence_1.000_Length_1123	1123	At4g13010	329	66.37	226	75	1	246	920	103	328	2e-89	307	[CR] KOG1198 Zinc-binding oxidoreductase
Locus_11058_Transcript_2/2_Confidence_1.000_Length_930	930	At4g13010	329	65.7	242	82	1	5	727	87	328	3e-87	320	[CR] KOG1198 Zinc-binding oxidoreductase
Locus_1105_Transcript_1/1_Confidence_1.000_Length_1209	1209	At5g50250	289	59.77	256	78	2	973	218	54	288	2e-75	281	[R] KOG0118 FOG: RRM domain
Locus_11060_Transcript_1/3_Confidence_0.667_Length_1510	1510	At4g36250	433	46.72	488	169	5	1507	56	21	421	3e-123	440	[C] KOG2456 Aldehyde dehydrogenase
Locus_11060_Transcript_2/3_Confidence_0.333_Length_1227	1227	At4g36250	433	51.85	351	114	3	1096	56	122	421	5e-98	356	[C] KOG2456 Aldehyde dehydrogenase
Locus_11060_Transcript_3/3_Confidence_0.667_Length_1402	1402	At4g36250	433	50	452	171	3	1399	56	21	421	5e-128	456	[C] KOG2456 Aldehyde dehydrogenase
Locus_11063_Transcript_1/3_Confidence_0.667_Length_581	581	At2g26290	424	76.47	102	24	0	579	274	169	270	6e-57	164	[T] KOG1187 Serine/threonine protein kinase
Locus_11063_Transcript_2/3_Confidence_0.667_Length_769	769	At2g05940	462	76.67	150	35	0	451	2	174	323	4e-61	233	[T] KOG1187 Serine/threonine protein kinase
Locus_11063_Transcript_3/3_Confidence_0.667_Length_471	471	At2g05940	462	80.13	156	31	0	469	2	168	323	2e-67	253	[T] KOG1187 Serine/threonine protein kinase
Locus_11073_Transcript_1/1_Confidence_1.000_Length_1713	1713	Hs18590513	493	55.3	472	204	2	1632	217	17	481	8e-151	532	[R] KOG2737 Putative metallopeptidase
Locus_11075_Transcript_1/1_Confidence_1.000_Length_968	968	At5g60860	217	85.12	215	32	0	854	210	3	217	3e-96	350	[U] KOG0087 GTPase Rab11/YPT3, small G protein superfamily
Locus_11076_Transcript_1/1_Confidence_1.000_Length_1781	1781	At4g16600	442	60.41	437	119	3	49	1356	59	442	2e-138	491	[G] KOG1950 Glycosyl transferase, family 8 - glycogenin
Locus_11077_Transcript_1/1_Confidence_1.000_Length_726	726	At4g36750	273	81.31	198	37	0	27	620	73	270	5e-84	308	[R] KOG3135 1,4-benzoquinone reductase-like; Trp repressor binding protein-like/protoplast-secreted protein
Locus_11079_Transcript_1/1_Confidence_1.000_Length_612	612	At5g10760	464	46.53	202	104	2	12	611	50	249	9e-50	194	[O] KOG1339 Aspartyl protease
Locus_11083_Transcript_2/3_Confidence_0.714_Length_3402	3402	At1g13040	517	44.09	508	283	1	2777	1257	9	516	7e-123	441	[R] KOG4197 FOG: PPR repeat
Locus_11083_Transcript_3/3_Confidence_0.714_Length_3244	3244	At1g13040	517	44.09	508	283	1	2619	1099	9	516	6e-123	441	[R] KOG4197 FOG: PPR repeat
Locus_11084_Transcript_1/1_Confidence_1.000_Length_1023	1023	At5g40870	486	85.25	339	50	0	3	1019	52	390	2e-162	570	[TZ] KOG4203 Armadillo/beta-Catenin/plakoglobin
Locus_1108_Transcript_1/3_Confidence_0.667_Length_2470	2470	At3g54010	634	74.55	503	128	0	349	1857	28	530	0	792	[O] KOG0543 FKBP-type peptidyl-prolyl cis-trans isomerase
Locus_1108_Transcript_2/3_Confidence_0.667_Length_2318	2318	At3g54010	634	70.31	576	158	2	349	2067	28	593	0	841	[O] KOG0543 FKBP-type peptidyl-prolyl cis-trans isomerase
Locus_1108_Transcript_3/3_Confidence_0.667_Length_2409	2409	At3g54010	634	67.99	603	179	3	349	2145	28	620	0	842	[O] KOG0543 FKBP-type peptidyl-prolyl cis-trans isomerase
Locus_11090_Transcript_1/3_Confidence_0.500_Length_364	364	At5g27250	348	46.15	52	28	0	156	1	121	172	2e-07	52.4	[L] KOG4585 Predicted transposase
Locus_11090_Transcript_2/3_Confidence_0.667_Length_870	870	At1g61510	608	46.77	201	104	2	699	106	376	576	4e-47	186	[L] KOG4585 Predicted transposase
Locus_11090_Transcript_3/3_Confidence_0.667_Length_814	814	At2g26630	292	50.67	150	71	2	628	188	44	193	1e-43	157	[L] KOG4585 Predicted transposase
Locus_11091_Transcript_1/4_Confidence_0.250_Length_412	412	At5g27060	957	39.34	122	72	2	42	404	234	354	2e-16	82.4	[R] KOG0619 FOG: Leucine rich repeat
Locus_11091_Transcript_2/4_Confidence_0.625_Length_1114	1114	At3g28890	711	33.58	271	178	2	297	1106	84	353	2e-24	112	[R] KOG0619 FOG: Leucine rich repeat
Locus_11091_Transcript_3/4_Confidence_0.375_Length_1021	1021	At1g71400	846	34.1	261	146	3	309	1013	131	391	2e-23	108	[R] KOG0619 FOG: Leucine rich repeat
Locus_11091_Transcript_4/4_Confidence_0.625_Length_1117	1117	At2g15080	983	34.5	258	144	4	417	1115	114	371	9e-24	109	[R] KOG0619 FOG: Leucine rich repeat
Locus_1109_Transcript_1/1_Confidence_1.000_Length_1170	1170	At3g48420_1	348	83.97	237	38	0	791	81	81	317	4e-114	410	[R] KOG2914 Predicted haloacid-halidohydrolase and related hydrolases
Locus_110_Transcript_2/2_Confidence_1.000_Length_2985	2985	AtCh021	100	86	100	14	0	395	96	1	100	6e-37	155	[J] KOG1741 Mitochondrial/chloroplast ribosomal protein S14/S29
Locus_11102_Transcript_1/1_Confidence_1.000_Length_3227	3227	At5g35980	787	55.03	756	305	9	419	2638	43	779	0	773	[R] KOG0667 Dual-specificity tyrosine-phosphorylation regulated kinase
Locus_11106_Transcript_1/1_Confidence_1.000_Length_451	451	At3g21700	292	76.47	68	16	0	451	248	224	291	2e-25	112	[R] KOG1673 Ras GTPases
Locus_11108_Transcript_1/2_Confidence_1.000_Length_574	574	At5g11260	168	72.06	136	38	0	163	570	25	160	6e-50	195	[K] KOG1414 Transcriptional activator FOSB/c-Fos and related bZIP transcription factors
Locus_11108_Transcript_2/2_Confidence_1.000_Length_680	680	At5g11260	168	72.36	123	34	0	163	531	25	147	8e-45	178	[K] KOG1414 Transcriptional activator FOSB/c-Fos and related bZIP transcription factors
Locus_1110_Transcript_1/4_Confidence_0.727_Length_1278	1278	At2g37770	290	71.55	232	64	2	3	695	58	288	3e-86	317	[R] KOG1577 Aldo/keto reductase family proteins
Locus_1110_Transcript_2/4_Confidence_0.727_Length_1277	1277	At3g53880	315	57.49	287	91	4	3	857	58	315	9e-82	302	[R] KOG1577 Aldo/keto reductase family proteins
Locus_1110_Transcript_3/4_Confidence_0.727_Length_1742	1742	At3g53880	315	62.75	204	73	3	717	1322	113	315	8e-74	276	[R] KOG1577 Aldo/keto reductase family proteins
Locus_1110_Transcript_4/4_Confidence_0.727_Length_1193	1193	At3g53880	315	63.71	259	91	3	3	773	58	315	2e-86	317	[R] KOG1577 Aldo/keto reductase family proteins
Locus_11114_Transcript_1/1_Confidence_1.000_Length_278	278	At5g41970	346	78.26	92	20	0	3	278	152	243	2e-38	155	[R] KOG2948 Predicted metal-binding protein
Locus_11117_Transcript_1/1_Confidence_1.000_Length_227	227	At1g65320	425	71.11	45	13	0	137	3	4	48	9e-12	67	[C] KOG1764 5'-AMP-activated protein kinase, gamma subunit
Locus_11118_Transcript_1/1_Confidence_1.000_Length_238	238	At5g48030	461	68.18	88	18	1	3	236	297	384	3e-26	115	[O] KOG0715 Molecular chaperone (DnaJ superfamily)
Locus_11119_Transcript_1/1_Confidence_1.000_Length_624	624	At4g26000	495	46.86	175	87	4	48	557	271	444	1e-35	147	[AR] KOG2190 PolyC-binding proteins alphaCP-1 and related KH domain proteins
Locus_11121_Transcript_1/3_Confidence_0.400_Length_764	764	Hs14757072	1083	32.46	114	73	3	763	431	41	153	6e-07	53.1	[PT] KOG0498 K+-channel ERG and related proteins, contain PAS/PAC sensor domain
Locus_11121_Transcript_2/3_Confidence_0.600_Length_896	896	Hs14757072	1083	32.46	114	73	3	895	563	41	153	7e-07	53.1	[PT] KOG0498 K+-channel ERG and related proteins, contain PAS/PAC sensor domain
Locus_11121_Transcript_3/3_Confidence_0.600_Length_1276	1276	Hs6912446	1017	37.14	105	63	2	612	304	41	144	7e-12	70.5	[PT] KOG0498 K+-channel ERG and related proteins, contain PAS/PAC sensor domain
Locus_11124_Transcript_1/4_Confidence_0.625_Length_2012	2012	At3g18520	561	63.47	438	142	3	1333	62	83	516	8e-136	483	[B] KOG1343 Histone deacetylase complex, catalytic component HDA1
Locus_11124_Transcript_2/4_Confidence_0.625_Length_1941	1941	At3g18520	561	61.39	461	160	3	1343	3	83	539	2e-137	488	[B] KOG1343 Histone deacetylase complex, catalytic component HDA1
Locus_11124_Transcript_3/4_Confidence_0.500_Length_1280	1280	At3g18520	561	43.04	158	73	2	601	167	83	236	3e-27	121	[B] KOG1343 Histone deacetylase complex, catalytic component HDA1
Locus_11124_Transcript_4/4_Confidence_0.625_Length_2022	2022	At3g18520	561	61.39	461	160	3	1343	3	83	539	2e-137	488	[B] KOG1343 Histone deacetylase complex, catalytic component HDA1
Locus_11126_Transcript_1/2_Confidence_1.000_Length_2259	2259	At4g10070	748	51.14	264	110	5	1904	1146	112	367	1e-59	230	[A] KOG1676 K-homology type RNA binding proteins
Locus_11126_Transcript_2/2_Confidence_1.000_Length_1157	1157	At4g10070	748	50.36	278	118	6	802	2	112	380	3e-61	234	[A] KOG1676 K-homology type RNA binding proteins
Locus_11127_Transcript_1/2_Confidence_1.000_Length_1022	1022	At2g40550	550	41.58	190	57	2	196	762	414	550	4e-32	137	[S] KOG2545 Conserved membrane protein
Locus_11127_Transcript_2/2_Confidence_1.000_Length_863	863	At2g40550	550	56.93	137	58	1	196	603	414	550	2e-39	160	[S] KOG2545 Conserved membrane protein
Locus_11128_Transcript_1/1_Confidence_1.000_Length_664	664	At5g16010	268	61.21	165	63	1	67	558	104	268	1e-50	197	[I] KOG1638 Steroid reductase
Locus_11129_Transcript_1/2_Confidence_1.000_Length_2493	2493	At1g18460	701	56.48	347	146	5	268	1302	1	344	2e-88	326	[I] KOG2624 Triglyceride lipase-cholesterol esterase
Locus_11129_Transcript_2/2_Confidence_1.000_Length_2618	2618	At1g18460	701	64.6	695	241	5	268	2346	1	692	0	840	[I] KOG2624 Triglyceride lipase-cholesterol esterase
Locus_11130_Transcript_1/1_Confidence_1.000_Length_357	357	At1g70580	481	67.86	56	14	1	137	292	1	56	3e-13	72	[E] KOG0258 Alanine aminotransferase
Locus_11133_Transcript_1/1_Confidence_1.000_Length_529	529	At5g45680	208	84.35	115	18	0	527	183	92	206	6e-48	188	[O] KOG0549 FKBP-type peptidyl-prolyl cis-trans isomerase
Locus_11134_Transcript_1/2_Confidence_1.000_Length_1094	1094	At1g34540	498	49.53	317	147	6	174	1094	43	356	1e-78	292	[QI] KOG0157 Cytochrome P450 CYP4/CYP19/CYP26 subfamilies
Locus_11134_Transcript_2/2_Confidence_1.000_Length_1016	1016	At1g34540	498	49.06	320	150	6	87	1016	40	356	3e-78	290	[QI] KOG0157 Cytochrome P450 CYP4/CYP19/CYP26 subfamilies
Locus_11139_Transcript_1/1_Confidence_1.000_Length_2962	2962	SPBC776.03	376	47.44	312	156	3	1826	2743	61	370	1e-72	273	[E] KOG0455 Homoserine dehydrogenase
Locus_1113_Transcript_1/1_Confidence_1.000_Length_731	731	7300068	458	30.63	111	68	2	537	232	6	116	2e-08	58.2	[C] KOG3581 Creatine kinases
Locus_11141_Transcript_1/1_Confidence_1.000_Length_749	749	At3g56570	531	52.58	213	88	5	1	621	305	510	3e-48	190	[R] KOG1337 N-methyltransferase
Locus_11143_Transcript_1/1_Confidence_1.000_Length_341	341	At4g37380	632	53.15	111	51	1	331	2	256	366	3e-30	128	[R] KOG4197 FOG: PPR repeat
Locus_11145_Transcript_1/3_Confidence_0.429_Length_372	372	At1g08570	275	50	82	40	1	47	289	194	275	2e-10	62.8	[O] KOG0907 Thioredoxin
Locus_11145_Transcript_2/3_Confidence_0.571_Length_1064	1064	At1g08570	275	54.69	256	98	3	217	981	37	275	1e-69	262	[O] KOG0907 Thioredoxin
Locus_11145_Transcript_3/3_Confidence_0.571_Length_1370	1370	At1g08570	275	52.74	201	73	3	217	819	37	215	4e-53	207	[O] KOG0907 Thioredoxin
Locus_11146_Transcript_2/2_Confidence_1.000_Length_2212	2212	At1g05830_2	582	30.47	384	209	12	918	1970	102	460	9e-38	157	[BK] KOG1080 Histone H3 (Lys4) methyltransferase complex, subunit SET1 and related methyltransferases
Locus_11149_Transcript_1/1_Confidence_1.000_Length_234	234	At1g65440	1703	68.83	77	24	0	2	232	1330	1406	2e-23	105	[A] KOG1856 Transcription elongation factor SPT6
Locus_11150_Transcript_1/1_Confidence_1.000_Length_1002	1002	At3g05520	308	64.16	293	96	1	1	879	25	308	4e-113	406	[Z] KOG0836 F-actin capping protein, alpha subunit
Locus_11151_Transcript_1/1_Confidence_1.000_Length_435	435	At5g12020	155	57.6	125	43	3	75	434	1	120	8e-32	134	[O] KOG0710 Molecular chaperone (small heat-shock protein Hsp26/Hsp42)
Locus_11156_Transcript_1/3_Confidence_0.714_Length_1700	1700	At5g62700	450	95.36	431	20	0	99	1391	1	431	0	818	[Z] KOG1375 Beta tubulin
Locus_11156_Transcript_2/3_Confidence_0.429_Length_1647	1647	At5g62700	450	95.59	431	19	0	71	1363	1	431	0	822	[Z] KOG1375 Beta tubulin
Locus_11156_Transcript_3/3_Confidence_0.714_Length_1672	1672	At5g62700	450	95.36	431	20	0	71	1363	1	431	0	818	[Z] KOG1375 Beta tubulin
Locus_11158_Transcript_1/1_Confidence_1.000_Length_3552	3552	At1g48110	639	39.72	637	332	13	351	2225	4	600	2e-107	389	[R] KOG1901 Uncharacterized high-glucose-regulated protein
Locus_11159_Transcript_1/1_Confidence_1.000_Length_264	264	At1g74120	445	39.53	86	51	1	258	1	182	266	4e-13	71.6	[KR] KOG1267 Mitochondrial transcription termination factor, mTERF
Locus_1115_Transcript_1/2_Confidence_1.000_Length_2059	2059	At1g73720	522	82.05	518	92	1	343	1896	6	522	0	884	[R] KOG0275 Conserved WD40 repeat-containing protein
Locus_1115_Transcript_2/2_Confidence_1.000_Length_2069	2069	At1g73720	522	81.66	518	94	1	343	1896	6	522	0	880	[R] KOG0275 Conserved WD40 repeat-containing protein
Locus_11160_Transcript_1/1_Confidence_1.000_Length_428	428	HsM8922540	642	36.54	156	85	2	1	426	124	279	7e-23	104	[S] KOG3692 Uncharacterized conserved protein
Locus_11162_Transcript_1/2_Confidence_1.000_Length_781	781	At5g58740	158	80.77	130	25	0	664	275	1	130	4e-59	226	[T] KOG2265 Nuclear distribution protein NUDC
Locus_11162_Transcript_2/2_Confidence_1.000_Length_760	760	At5g58740	158	83.12	154	26	0	643	182	1	154	9e-75	278	[T] KOG2265 Nuclear distribution protein NUDC
Locus_11165_Transcript_1/1_Confidence_1.000_Length_998	998	At4g38970	381	87.25	149	15	1	261	695	60	208	2e-130	258	[G] KOG1557 Fructose-biphosphate aldolase
Locus_11167_Transcript_1/1_Confidence_1.000_Length_353	353	At3g49910	146	87.38	103	13	0	351	43	16	118	5e-47	184	[J] KOG3401 60S ribosomal protein L26
Locus_11169_Transcript_1/1_Confidence_1.000_Length_266	266	At4g15410_1	463	51.22	41	20	0	41	163	9	49	7e-06	47.4	[Y] KOG2086 Protein tyrosine phosphatase SHP1/Cofactor for p97 ATPase-mediated vesicle membrane fusion
Locus_1116_Transcript_1/1_Confidence_1.000_Length_2043	2043	At2g02040	585	70.99	586	168	1	14	1771	1	584	0	849	[E] KOG1237 H+/oligopeptide symporter
Locus_11171_Transcript_1/1_Confidence_1.000_Length_1687	1687	At2g42030	425	40.32	186	85	5	1294	794	45	223	2e-29	129	[O] KOG0823 Predicted E3 ubiquitin ligase
Locus_11172_Transcript_1/1_Confidence_1.000_Length_311	311	At4g33430	523	50.56	89	44	0	267	1	135	223	5e-18	87.8	[T] KOG1187 Serine/threonine protein kinase
Locus_11174_Transcript_1/2_Confidence_1.000_Length_919	919	At1g25520	230	78.57	168	35	1	104	604	2	169	3e-78	240	[S] KOG2881 Predicted membrane protein
Locus_11174_Transcript_2/2_Confidence_1.000_Length_361	361	At1g25520	230	80.56	72	14	0	1	216	155	226	2e-22	102	[S] KOG2881 Predicted membrane protein
Locus_11176_Transcript_1/2_Confidence_1.000_Length_285	285	At3g13810	513	83.33	84	14	0	3	254	152	235	2e-32	135	[R] KOG1721 FOG: Zn-finger
Locus_11176_Transcript_2/2_Confidence_1.000_Length_529	529	At3g13810	513	90.32	62	6	0	3	188	152	213	4e-22	102	[R] KOG1721 FOG: Zn-finger
Locus_11177_Transcript_1/1_Confidence_1.000_Length_283	283	At5g56900	593	56.38	94	34	4	276	1	260	348	2e-22	102	[S] KOG2476 Uncharacterized conserved protein
Locus_11178_Transcript_1/1_Confidence_1.000_Length_422	422	At1g51340	501	56	50	22	0	271	420	14	63	1e-07	53.5	[R] KOG1347 Uncharacterized membrane protein, predicted efflux pump
Locus_11180_Transcript_1/1_Confidence_1.000_Length_446	446	At1g17250	756	41.22	148	86	1	3	443	289	436	5e-23	105	[R] KOG0619 FOG: Leucine rich repeat
Locus_11182_Transcript_1/1_Confidence_1.000_Length_309	309	At1g17910	764	61.7	94	36	0	283	2	440	533	3e-26	115	[T] KOG1187 Serine/threonine protein kinase
Locus_11188_Transcript_1/1_Confidence_1.000_Length_1346	1346	At1g34430	465	80	295	51	1	363	1247	178	464	3e-105	380	[C] KOG0557 Dihydrolipoamide acetyltransferase
Locus_11190_Transcript_1/3_Confidence_0.625_Length_391	391	At1g17720	499	81	100	19	0	302	3	268	367	3e-43	171	[T] KOG1354 Serine/threonine protein phosphatase 2A, regulatory subunit
Locus_11190_Transcript_2/3_Confidence_0.750_Length_740	740	At1g17720	499	85	100	15	0	740	441	255	354	6e-44	176	[T] KOG1354 Serine/threonine protein phosphatase 2A, regulatory subunit
Locus_11190_Transcript_3/3_Confidence_0.750_Length_341	341	At1g17720	499	84.96	113	17	0	341	3	255	367	1e-51	199	[T] KOG1354 Serine/threonine protein phosphatase 2A, regulatory subunit
Locus_11191_Transcript_1/1_Confidence_1.000_Length_459	459	At1g77350	122	73.11	119	32	0	77	433	4	122	1e-25	114	[S] KOG4615 Uncharacterized conserved protein
Locus_11192_Transcript_1/1_Confidence_1.000_Length_304	304	At4g31540	686	75.25	101	25	0	304	2	357	457	2e-32	135	[U] KOG2344 Exocyst component protein and related proteins
Locus_11195_Transcript_1/2_Confidence_1.000_Length_2287	2287	At3g14070_1	655	54.29	617	245	10	163	1992	15	601	5e-161	566	[IOT] KOG2088 Predicted lipase/calmodulin-binding heat-shock protein
Locus_11195_Transcript_2/2_Confidence_1.000_Length_2269	2269	At3g14070_1	655	54.34	611	248	8	163	1974	15	601	3e-161	567	[IOT] KOG2088 Predicted lipase/calmodulin-binding heat-shock protein
Locus_1119_Transcript_2/2_Confidence_1.000_Length_1211	1211	At2g39760	408	66.33	297	98	1	1209	325	91	387	2e-93	341	[DR] KOG1987 Speckle-type POZ protein SPOP and related proteins with TRAF, MATH and BTB/POZ domains
Locus_11202_Transcript_1/3_Confidence_0.400_Length_2327	2327	At1g69950	676	35.97	670	378	14	2238	334	23	676	4e-115	414	[L] KOG1121 Tam3-transposase (Ac family)
Locus_11202_Transcript_2/3_Confidence_0.600_Length_2330	2330	At1g69950	676	35.97	670	378	14	2238	334	23	676	4e-115	414	[L] KOG1121 Tam3-transposase (Ac family)
Locus_11202_Transcript_3/3_Confidence_0.600_Length_2309	2309	At1g69950	676	35.97	670	378	14	2238	334	23	676	4e-115	414	[L] KOG1121 Tam3-transposase (Ac family)
Locus_1120_Transcript_1/3_Confidence_0.667_Length_866	866	At1g48350	170	38.21	123	72	2	386	745	46	167	4e-15	80.5	[O] KOG1870 Ubiquitin C-terminal hydrolase
Locus_1120_Transcript_2/3_Confidence_0.667_Length_872	872	At1g48350	170	38.21	123	72	2	392	751	46	167	4e-15	80.5	[O] KOG1870 Ubiquitin C-terminal hydrolase
Locus_1120_Transcript_3/3_Confidence_0.667_Length_880	880	At1g48350	170	38.21	123	72	2	400	759	46	167	4e-15	80.5	[O] KOG1870 Ubiquitin C-terminal hydrolase
Locus_11210_Transcript_1/1_Confidence_1.000_Length_1022	1022	At1g72440	1056	49.86	365	137	8	45	1022	1	358	3e-73	273	[JK] KOG2038 CAATT-binding transcription factor/60S ribosomal subunit biogenesis protein
Locus_11211_Transcript_1/3_Confidence_0.667_Length_1316	1316	At5g40850	369	83.61	183	30	0	1047	499	179	361	1e-109	301	[H] KOG1527 Uroporphyrin III methyltransferase
Locus_11211_Transcript_2/3_Confidence_0.667_Length_1007	1007	At5g40850	369	83.33	252	42	0	1006	251	110	361	3e-115	413	[H] KOG1527 Uroporphyrin III methyltransferase
Locus_11211_Transcript_3/3_Confidence_0.667_Length_1255	1255	At5g40850	369	83.33	252	42	0	1254	499	110	361	3e-115	413	[H] KOG1527 Uroporphyrin III methyltransferase
Locus_11212_Transcript_1/1_Confidence_1.000_Length_687	687	At5g14600	370	41.94	62	31	2	539	354	307	363	4e-06	50.1	[J] KOG2915 tRNA(1-methyladenosine) methyltransferase, subunit GCD14
Locus_11213_Transcript_1/1_Confidence_1.000_Length_1106	1106	At5g38560	681	38.44	333	187	8	6	959	339	668	4e-54	210	[T] KOG1187 Serine/threonine protein kinase
Locus_11215_Transcript_1/2_Confidence_1.000_Length_3191	3191	YOR335c	958	38.83	783	393	21	286	2478	10	758	5e-120	431	[J] KOG0188 Alanyl-tRNA synthetase
Locus_11215_Transcript_2/2_Confidence_1.000_Length_3146	3146	YOR335c	958	39.58	768	393	20	286	2433	10	758	8e-123	440	[J] KOG0188 Alanyl-tRNA synthetase
Locus_11216_Transcript_1/1_Confidence_1.000_Length_1632	1632	At2g35680	383	48.37	306	103	4	1127	375	53	358	2e-72	272	[V] KOG1719 Dual specificity phosphatase
Locus_11217_Transcript_1/2_Confidence_1.000_Length_1892	1892	At2g41130	253	42.86	119	63	3	1238	1588	108	223	2e-16	86.7	[K] KOG3561 Aryl-hydrocarbon receptor nuclear translocator
Locus_11217_Transcript_2/2_Confidence_1.000_Length_1520	1520	At2g41130	253	45.88	170	87	3	713	1216	57	223	1e-26	119	[K] KOG3561 Aryl-hydrocarbon receptor nuclear translocator
Locus_11219_Transcript_1/2_Confidence_1.000_Length_2110	2110	At1g76400	614	60.36	603	234	1	2000	207	12	614	0	702	[O] KOG2291 Oligosaccharyltransferase, alpha subunit (ribophorin I)
Locus_11219_Transcript_2/2_Confidence_1.000_Length_2110	2110	At1g76400	614	60.36	603	234	1	2000	207	12	614	0	702	[O] KOG2291 Oligosaccharyltransferase, alpha subunit (ribophorin I)
Locus_1121_Transcript_1/1_Confidence_1.000_Length_1913	1913	Hs7705433	564	40.57	562	284	10	1817	255	7	559	5e-120	430	[JK] KOG3677 RNA polymerase I-associated factor - PAF67
Locus_11221_Transcript_1/3_Confidence_0.714_Length_1303	1303	At1g43710	482	86.22	312	42	1	371	1303	108	419	2e-178	565	[E] KOG0629 Glutamate decarboxylase and related proteins
Locus_11221_Transcript_2/3_Confidence_0.714_Length_1295	1295	At1g43710	482	73.93	422	68	4	45	1295	35	419	4e-179	626	[E] KOG0629 Glutamate decarboxylase and related proteins
Locus_11221_Transcript_3/3_Confidence_0.714_Length_1217	1217	At1g43710	482	78.79	396	68	3	45	1217	35	419	0	640	[E] KOG0629 Glutamate decarboxylase and related proteins
Locus_11222_Transcript_1/1_Confidence_1.000_Length_1072	1072	At1g80280	647	61.57	255	93	3	50	799	8	262	4e-71	266	[R] KOG1454 Predicted hydrolase/acyltransferase (alpha/beta hydrolase superfamily)
Locus_11223_Transcript_1/1_Confidence_1.000_Length_977	977	At5g07250	346	72.51	291	77	1	966	103	53	343	2e-105	380	[T] KOG2289 Rhomboid family proteins
Locus_11226_Transcript_1/4_Confidence_0.571_Length_423	423	At2g24320	316	74.55	110	24	1	2	319	98	207	5e-48	171	[R] KOG1552 Predicted alpha/beta hydrolase
Locus_11226_Transcript_2/4_Confidence_0.429_Length_425	425	At2g24320	316	62.5	120	22	1	133	423	109	228	1e-36	150	[R] KOG1552 Predicted alpha/beta hydrolase
Locus_11226_Transcript_3/4_Confidence_0.571_Length_658	658	At2g24320	316	69.7	99	26	1	133	417	109	207	4e-39	143	[R] KOG1552 Predicted alpha/beta hydrolase
Locus_11226_Transcript_4/4_Confidence_0.571_Length_521	521	At2g24320	316	69.7	99	26	1	133	417	109	207	3e-39	143	[R] KOG1552 Predicted alpha/beta hydrolase
Locus_11227_Transcript_1/1_Confidence_1.000_Length_240	240	At3g46760	337	45.33	75	40	1	3	224	40	114	1e-12	70.1	[T] KOG1187 Serine/threonine protein kinase
Locus_11229_Transcript_1/1_Confidence_1.000_Length_376	376	At3g09720	545	67.86	56	18	0	207	374	106	161	3e-16	81.6	[A] KOG0344 ATP-dependent RNA helicase
Locus_1122_Transcript_1/1_Confidence_1.000_Length_1201	1201	At1g21410	360	63.03	357	117	6	39	1100	8	352	7e-118	422	[R] KOG1947 Leucine rich repeat proteins, some proteins contain F-box
Locus_11231_Transcript_1/1_Confidence_1.000_Length_697	697	At2g38730	199	86.59	179	24	0	656	120	21	199	5e-94	342	[O] KOG0879 U-snRNP-associated cyclophilin type peptidyl-prolyl cis-trans isomerase
Locus_11235_Transcript_1/1_Confidence_1.000_Length_307	307	At1g19230	926	59	100	41	0	1	300	430	529	7e-31	130	[PQ] KOG0039 Ferric reductase, NADH/NADPH oxidase and related proteins
Locus_1123_Transcript_1/8_Confidence_0.450_Length_1109	1109	At5g57190	615	74.91	271	68	0	30	842	338	608	2e-116	417	[I] KOG2419 Phosphatidylserine decarboxylase
Locus_1123_Transcript_2/8_Confidence_0.600_Length_2189	2189	At5g57190	615	69.7	231	70	0	980	1672	329	559	3e-92	338	[I] KOG2419 Phosphatidylserine decarboxylase
Locus_1123_Transcript_3/8_Confidence_0.500_Length_1193	1193	At5g57190	615	75.46	269	66	0	120	926	340	608	4e-116	416	[I] KOG2419 Phosphatidylserine decarboxylase
Locus_1123_Transcript_4/8_Confidence_0.400_Length_1457	1457	At4g25970	628	50.77	65	32	0	980	1174	328	392	1e-12	73.6	[I] KOG2419 Phosphatidylserine decarboxylase
Locus_1123_Transcript_5/8_Confidence_0.600_Length_2189	2189	At5g57190	615	66.08	171	58	0	980	1492	329	499	2e-110	240	[I] KOG2419 Phosphatidylserine decarboxylase
Locus_1123_Transcript_6/8_Confidence_0.450_Length_1109	1109	At5g57190	615	75.71	280	68	0	3	842	329	608	4e-121	433	[I] KOG2419 Phosphatidylserine decarboxylase
Locus_1123_Transcript_7/8_Confidence_0.600_Length_2875	2875	At5g57190	615	73.28	247	66	0	1868	2608	362	608	8e-101	367	[I] KOG2419 Phosphatidylserine decarboxylase
Locus_1123_Transcript_8/8_Confidence_0.600_Length_2086	2086	At5g57190	615	72.14	280	78	0	980	1819	329	608	2e-115	415	[I] KOG2419 Phosphatidylserine decarboxylase
Locus_11240_Transcript_1/1_Confidence_1.000_Length_2172	2172	At5g23150	1392	30.16	577	273	21	163	1836	1	466	4e-50	198	[K] KOG1904 Transcription coactivator
Locus_11244_Transcript_1/1_Confidence_1.000_Length_2130	2130	At1g03840	506	89.03	155	17	0	721	1185	41	195	4e-77	288	[R] KOG1721 FOG: Zn-finger
Locus_11245_Transcript_1/1_Confidence_1.000_Length_581	581	At1g74800	642	73.3	191	50	1	10	579	187	377	6e-82	301	[G] KOG2287 Galactosyltransferases
Locus_11248_Transcript_1/1_Confidence_1.000_Length_4386	4386	At1g63490	1324	45.27	1184	539	13	4386	886	118	1209	0	1007	[R] KOG1246 DNA-binding protein jumonji/RBP2/SMCY, contains JmjC domain
Locus_11249_Transcript_1/1_Confidence_1.000_Length_281	281	At3g61800	664	59.26	81	33	0	280	38	80	160	4e-24	107	[S] KOG2374 Uncharacterized conserved protein
Locus_11252_Transcript_1/2_Confidence_1.000_Length_1754	1754	At3g52640	486	56.73	446	187	4	50	1375	43	486	4e-129	458	[TO] KOG2657 Transmembrane glycoprotein nicastrin
Locus_11252_Transcript_2/2_Confidence_1.000_Length_1749	1749	At3g52640	486	56.74	460	193	4	3	1370	29	486	1e-134	478	[TO] KOG2657 Transmembrane glycoprotein nicastrin
Locus_11257_Transcript_1/1_Confidence_1.000_Length_1097	1097	At5g55560	313	76.61	248	58	0	354	1097	14	261	2e-115	414	[R] KOG0584 Serine/threonine protein kinase
Locus_11264_Transcript_1/1_Confidence_1.000_Length_2620	2620	At3g01160	713	41.65	665	341	11	363	2273	31	676	4e-95	348	[S] KOG2318 Uncharacterized conserved protein
Locus_11265_Transcript_1/1_Confidence_1.000_Length_556	556	At5g60860	217	79.13	115	24	0	555	211	103	217	1e-48	190	[U] KOG0087 GTPase Rab11/YPT3, small G protein superfamily
Locus_11267_Transcript_1/1_Confidence_1.000_Length_1522	1522	At3g12640	674	40.54	111	56	1	909	577	490	590	1e-17	90.1	[A] KOG3702 Nuclear polyadenylated RNA binding protein
Locus_11270_Transcript_1/1_Confidence_1.000_Length_4286	4286	At3g13300	1326	50.44	1257	523	25	390	4085	145	1326	0	1071	[R] KOG1916 Nuclear protein, contains WD40 repeats
Locus_11272_Transcript_1/1_Confidence_1.000_Length_1009	1009	At5g18620	1063	90.5	337	31	1	1	1008	430	766	5e-178	622	[K] KOG0385 Chromatin remodeling complex WSTF-ISWI, small subunit
Locus_11277_Transcript_1/1_Confidence_1.000_Length_687	687	At5g02820	427	86.99	146	19	0	1	438	282	427	3e-72	269	[L] KOG2795 Catalytic subunit of the meiotic double strand break transesterase
Locus_11279_Transcript_1/1_Confidence_1.000_Length_1549	1549	Hs11968051	476	45.31	490	234	10	49	1458	1	476	3e-105	380	[Y] KOG2439 Nuclear architecture related protein
Locus_11282_Transcript_1/1_Confidence_1.000_Length_2699	2699	At3g57350	875	59.56	863	307	6	2698	191	26	873	0	938	[D] KOG2168 Cullins
Locus_11283_Transcript_1/1_Confidence_1.000_Length_1036	1036	At3g10330	312	86.12	245	34	0	2	736	68	312	4e-103	373	[K] KOG1597 Transcription initiation factor TFIIB
Locus_11286_Transcript_1/1_Confidence_1.000_Length_337	337	At3g28700	476	68.81	109	32	2	9	335	261	367	9e-39	156	[S] KOG2901 Uncharacterized conserved protein
Locus_11287_Transcript_1/1_Confidence_1.000_Length_412	412	At3g28700	476	81.03	116	22	0	411	64	361	476	3e-53	205	[S] KOG2901 Uncharacterized conserved protein
Locus_11288_Transcript_1/1_Confidence_1.000_Length_1554	1554	At1g80460	522	72.87	457	113	3	3	1367	75	522	0	634	[G] KOG2517 Ribulose kinase and related carbohydrate kinases
Locus_11289_Transcript_1/1_Confidence_1.000_Length_2198	2198	At1g36370	578	70.33	573	165	2	293	2008	3	571	0	811	[E] KOG2467 Glycine/serine hydroxymethyltransferase
Locus_1128_Transcript_1/1_Confidence_1.000_Length_1798	1798	At5g62890	532	71.94	531	148	1	99	1688	1	531	0	739	[F] KOG1292 Xanthine/uracil transporters
Locus_11290_Transcript_1/2_Confidence_1.000_Length_1573	1573	At3g51850	503	82.18	432	52	1	2	1297	97	503	0	702	[T] KOG0032 Ca2+/calmodulin-dependent protein kinase, EF-Hand protein superfamily
Locus_11290_Transcript_2/2_Confidence_1.000_Length_1573	1573	At3g51850	503	82.64	432	50	1	2	1297	97	503	0	703	[T] KOG0032 Ca2+/calmodulin-dependent protein kinase, EF-Hand protein superfamily
Locus_11291_Transcript_1/1_Confidence_1.000_Length_966	966	At1g65380	720	32.7	315	158	11	966	106	91	379	5e-25	113	[R] KOG0619 FOG: Leucine rich repeat
Locus_11292_Transcript_1/1_Confidence_1.000_Length_409	409	At3g04340	1293	43.28	134	75	1	9	407	317	450	4e-27	118	[O] KOG0731 AAA+-type ATPase containing the peptidase M41 domain
Locus_11293_Transcript_1/1_Confidence_1.000_Length_732	732	At1g04690	328	79.14	163	34	0	727	239	166	328	5e-71	265	[C] KOG1575 Voltage-gated shaker-like K+ channel, subunit beta/KCNAB
Locus_1129_Transcript_1/6_Confidence_0.444_Length_1346	1346	At4g02570	676	67.57	367	54	3	127	1227	2	303	9e-138	483	[D] KOG2166 Cullins
Locus_1129_Transcript_2/6_Confidence_0.722_Length_1786	1786	At4g02570	676	75.41	553	71	3	127	1785	2	489	0	826	[D] KOG2166 Cullins
Locus_1129_Transcript_3/6_Confidence_0.722_Length_1786	1786	At4g02570	676	75.77	553	69	3	127	1785	2	489	0	828	[D] KOG2166 Cullins
Locus_1129_Transcript_4/6_Confidence_0.722_Length_1844	1844	At4g02570	676	75.77	553	69	3	185	1843	2	489	0	827	[D] KOG2166 Cullins
Locus_1129_Transcript_5/6_Confidence_0.667_Length_1786	1786	At4g02570	676	75.95	553	68	3	127	1785	2	489	0	830	[D] KOG2166 Cullins
Locus_1129_Transcript_6/6_Confidence_0.722_Length_1786	1786	At4g02570	676	75.95	553	68	3	127	1785	2	489	0	830	[D] KOG2166 Cullins
Locus_11300_Transcript_1/2_Confidence_1.000_Length_260	260	At1g20220	553	58.46	65	27	0	3	197	307	371	3e-07	52	[S] KOG2567 Uncharacterized conserved protein
Locus_11300_Transcript_2/2_Confidence_1.000_Length_1327	1327	At3g19950	328	40	90	53	1	837	571	171	260	1e-11	70.1	[O] KOG0800 FOG: Predicted E3 ubiquitin ligase
Locus_11306_Transcript_1/1_Confidence_1.000_Length_416	416	At5g21010	410	83.18	107	18	0	323	3	12	118	2e-49	192	[DR] KOG1987 Speckle-type POZ protein SPOP and related proteins with TRAF, MATH and BTB/POZ domains
Locus_11307_Transcript_1/1_Confidence_1.000_Length_1383	1383	At2g40660	440	53.09	388	163	5	1310	201	54	440	4e-88	323	[J] KOG2241 tRNA-binding protein
Locus_11309_Transcript_1/1_Confidence_1.000_Length_2168	2168	At1g50120	529	44.99	549	215	11	474	2015	27	523	4e-95	348	[S] KOG4469 Uncharacterized conserved protein
Locus_1130_Transcript_1/1_Confidence_1.000_Length_1551	1551	At5g42970	397	82.71	399	67	1	177	1373	1	397	9e-180	628	[OT] KOG1497 COP9 signalosome, subunit CSN4
Locus_11312_Transcript_1/1_Confidence_1.000_Length_1134	1134	At1g47740	279	65.77	260	85	3	1065	295	13	271	4e-97	353	[S] KOG0324 Uncharacterized conserved protein
Locus_11313_Transcript_1/3_Confidence_0.750_Length_6107	6107	At5g01810	421	59.09	44	18	0	1195	1064	100	143	1e-12	60.8	[T] KOG0583 Serine/threonine protein kinase
Locus_11313_Transcript_2/3_Confidence_0.750_Length_6089	6089	At5g01810	421	59.09	44	18	0	1195	1064	100	143	1e-12	60.8	[T] KOG0583 Serine/threonine protein kinase
Locus_11313_Transcript_3/3_Confidence_0.750_Length_6089	6089	At5g01810	421	59.09	44	18	0	1195	1064	100	143	1e-12	60.8	[T] KOG0583 Serine/threonine protein kinase
Locus_11314_Transcript_1/1_Confidence_1.000_Length_882	882	At3g13620	478	59.12	181	73	1	1	543	264	443	6e-59	226	[E] KOG1287 Amino acid transporters
Locus_11315_Transcript_1/1_Confidence_1.000_Length_247	247	At3g57660	1670	47.54	61	32	0	25	207	687	747	2e-12	69.3	[K] KOG0262 RNA polymerase I, large subunit
Locus_11317_Transcript_1/1_Confidence_1.000_Length_531	531	At3g19960	1166	40	70	42	0	522	313	860	929	5e-07	52.4	[Z] KOG0160 Myosin class V heavy chain
Locus_11318_Transcript_1/1_Confidence_1.000_Length_426	426	At1g30100	589	73.57	140	37	0	421	2	411	550	2e-55	212	[Q] KOG1285 Beta, beta-carotene 15,15'-dioxygenase and related enzymes
Locus_11319_Transcript_1/1_Confidence_1.000_Length_588	588	At3g14440	599	78.76	193	41	0	9	587	236	428	4e-89	325	[Q] KOG1285 Beta, beta-carotene 15,15'-dioxygenase and related enzymes
Locus_1131_Transcript_1/1_Confidence_1.000_Length_2417	2417	At1g34470	368	68.69	297	92	1	419	1309	14	309	5e-111	400	[S] KOG2922 Uncharacterized conserved protein
Locus_11322_Transcript_1/2_Confidence_1.000_Length_785	785	At5g56710	119	76.86	121	26	1	668	306	1	119	6e-39	159	[J] KOG0893 60S ribosomal protein L31
Locus_11322_Transcript_2/2_Confidence_1.000_Length_668	668	At5g56710	119	74.23	97	25	0	596	306	23	119	7e-27	119	[J] KOG0893 60S ribosomal protein L31
Locus_11323_Transcript_1/1_Confidence_1.000_Length_337	337	At3g48250	621	50.57	87	43	0	337	77	533	619	3e-21	98.6	[R] KOG4197 FOG: PPR repeat
Locus_11328_Transcript_1/2_Confidence_1.000_Length_1820	1820	At1g48520	550	74.32	514	132	0	1801	260	31	544	0	778	[J] KOG2438 Glutamyl-tRNA amidotransferase subunit B
Locus_11328_Transcript_2/2_Confidence_1.000_Length_1832	1832	At1g48520	550	79.37	475	98	0	1684	260	70	544	0	776	[J] KOG2438 Glutamyl-tRNA amidotransferase subunit B
Locus_1132_Transcript_1/3_Confidence_0.500_Length_689	689	At3g21090	680	55.1	196	87	1	100	687	78	272	6e-59	225	[Q] KOG0061 Transporter, ABC superfamily (Breast cancer resistance protein)
Locus_1132_Transcript_2/3_Confidence_0.667_Length_979	979	At1g17840	692	56.25	288	89	2	115	978	50	300	5e-81	299	[Q] KOG0061 Transporter, ABC superfamily (Breast cancer resistance protein)
Locus_1132_Transcript_3/3_Confidence_0.500_Length_860	860	At1g17840	692	60.08	248	87	2	115	858	50	285	1e-75	281	[Q] KOG0061 Transporter, ABC superfamily (Breast cancer resistance protein)
Locus_11331_Transcript_1/1_Confidence_1.000_Length_1698	1698	At2g46900	627	52.52	497	214	5	2	1435	134	627	2e-144	511	[S] KOG2422 Uncharacterized conserved protein
Locus_11332_Transcript_1/3_Confidence_0.600_Length_2475	2475	At4g34040	666	44.18	292	157	5	1001	141	376	666	9e-58	224	[O] KOG0800 FOG: Predicted E3 ubiquitin ligase
Locus_11332_Transcript_2/3_Confidence_0.600_Length_2694	2694	At4g34040	666	32.43	148	95	4	1100	669	376	522	8e-09	61.6	[O] KOG0800 FOG: Predicted E3 ubiquitin ligase
Locus_11332_Transcript_3/3_Confidence_0.600_Length_2595	2595	At4g34040	666	44.18	292	157	5	1001	141	376	666	9e-58	224	[O] KOG0800 FOG: Predicted E3 ubiquitin ligase
Locus_11333_Transcript_1/1_Confidence_1.000_Length_794	794	At2g27470	275	50.97	155	54	2	641	234	6	157	1e-32	138	[K] KOG0870 DNA polymerase epsilon, subunit D
Locus_11337_Transcript_1/1_Confidence_1.000_Length_1342	1342	At5g41610	810	65.72	423	138	3	14	1261	245	667	2e-160	563	[P] KOG1650 Predicted K+/H+-antiporter
Locus_1133_Transcript_1/1_Confidence_1.000_Length_1451	1451	At3g28715	351	93.16	351	24	0	1323	271	1	351	0	682	[C] KOG2957 Vacuolar H+-ATPase V0 sector, subunit d
Locus_11341_Transcript_1/3_Confidence_0.714_Length_2327	2327	At3g22330	620	62.5	392	139	3	2155	986	86	471	1e-132	473	[A] KOG0331 ATP-dependent RNA helicase
Locus_11341_Transcript_2/3_Confidence_0.714_Length_2799	2799	At3g22330	620	62.5	392	139	3	2627	1458	86	471	1e-132	473	[A] KOG0331 ATP-dependent RNA helicase
Locus_11341_Transcript_3/3_Confidence_0.714_Length_2342	2342	At3g22330	620	62.5	392	139	3	2170	1001	86	471	1e-132	473	[A] KOG0331 ATP-dependent RNA helicase
Locus_11345_Transcript_1/1_Confidence_1.000_Length_1268	1268	At1g61800	410	82.66	323	56	0	1223	255	66	388	3e-144	510	[GE] KOG1441 Glucose-6-phosphate/phosphate and phosphoenolpyruvate/phosphate antiporter
Locus_11347_Transcript_1/2_Confidence_1.000_Length_1407	1407	At5g09660	354	78.76	226	44	2	42	716	7	229	1e-145	352	[C] KOG1494 NAD-dependent malate dehydrogenase
Locus_11347_Transcript_2/2_Confidence_1.000_Length_1397	1397	At5g09660	354	78.35	351	72	2	42	1091	7	354	3e-151	533	[C] KOG1494 NAD-dependent malate dehydrogenase
Locus_11353_Transcript_1/1_Confidence_1.000_Length_2402	2402	At1g72560	993	54.79	721	293	5	1	2133	240	937	0	744	[YUJ] KOG2021 Nuclear mRNA export factor receptor LOS1/Exportin-t (importin beta superfamily)
Locus_11354_Transcript_1/1_Confidence_1.000_Length_412	412	At5g57160	1184	75.76	99	24	0	79	375	337	435	5e-41	164	[L] KOG0966 ATP-dependent DNA ligase IV
Locus_11360_Transcript_1/2_Confidence_1.000_Length_1007	1007	At3g20790	267	40.55	254	62	4	6	767	102	266	6e-38	156	[R] KOG2742 Predicted oxidoreductase
Locus_11360_Transcript_2/2_Confidence_1.000_Length_1007	1007	At3g20790	267	40.55	254	62	4	6	767	102	266	6e-38	156	[R] KOG2742 Predicted oxidoreductase
Locus_11362_Transcript_1/1_Confidence_1.000_Length_455	455	At1g01280	510	60.77	130	49	1	64	453	10	137	1e-40	163	[Q] KOG0156 Cytochrome P450 CYP2 subfamily
Locus_11364_Transcript_1/1_Confidence_1.000_Length_243	243	At5g54640	130	91.25	80	7	0	2	241	35	114	1e-35	145	[B] KOG1756 Histone 2A
Locus_11367_Transcript_1/1_Confidence_1.000_Length_1404	1404	At5g27970	1629	52.05	292	139	1	1099	224	1305	1595	2e-79	295	[S] KOG1848 Uncharacterized conserved protein
Locus_11368_Transcript_1/1_Confidence_1.000_Length_482	482	At2g25730	2420	62.99	154	52	1	447	1	996	1149	1e-53	206	[R] KOG1811 Predicted Zn2+-binding protein, contains FYVE domain
Locus_1136_Transcript_1/2_Confidence_1.000_Length_1186	1186	At5g24810	962	48.45	291	127	4	113	925	669	956	3e-58	224	[R] KOG1235 Predicted unusual protein kinase
Locus_1136_Transcript_2/2_Confidence_1.000_Length_1114	1114	At5g24810	962	50	304	129	4	2	853	656	956	1e-65	249	[R] KOG1235 Predicted unusual protein kinase
Locus_11371_Transcript_1/1_Confidence_1.000_Length_1165	1165	At1g79230	322	69.46	298	90	1	156	1046	21	318	3e-125	447	[V] KOG1529 Mercaptopyruvate sulfurtransferase/thiosulfate sulfurtransferase
Locus_11372_Transcript_1/2_Confidence_1.000_Length_3426	3426	At5g06120	1059	73.57	1063	269	4	3289	125	1	1059	0	1583	[YU] KOG1410 Nuclear transport receptor RanBP16 (importin beta superfamily)
Locus_11372_Transcript_2/2_Confidence_1.000_Length_3411	3411	At5g06120	1059	74.41	1063	260	4	3274	110	1	1059	0	1583	[YU] KOG1410 Nuclear transport receptor RanBP16 (importin beta superfamily)
Locus_11376_Transcript_1/1_Confidence_1.000_Length_3294	3294	Hs20562150_1	207	34.48	87	53	2	2595	2335	10	92	2e-06	53.9	[K] KOG1904 Transcription coactivator
Locus_11382_Transcript_1/1_Confidence_1.000_Length_435	435	At3g10260	247	56.94	144	62	0	2	433	84	227	8e-43	170	[U] KOG1792 Reticulon
Locus_11384_Transcript_1/1_Confidence_1.000_Length_369	369	At3g27170	780	77.14	105	24	0	368	54	287	391	2e-25	112	[P] KOG0474 Cl- channel CLC-7 and related proteins (CLC superfamily)
Locus_11385_Transcript_1/1_Confidence_1.000_Length_1411	1411	At2g06990	996	73.77	469	117	1	1407	1	340	802	3e-180	630	[A] KOG0948 Nuclear exosomal RNA helicase MTR4, DEAD-box superfamily
Locus_11387_Transcript_1/1_Confidence_1.000_Length_879	879	At1g80230	171	66.67	120	32	1	166	501	38	157	3e-36	150	[C] KOG3352 Cytochrome c oxidase, subunit Vb/COX4
Locus_11388_Transcript_1/1_Confidence_1.000_Length_248	248	At4g34310	1074	65.85	82	28	0	1	246	439	520	1e-23	106	[S] KOG2029 Uncharacterized conserved protein
Locus_11389_Transcript_1/1_Confidence_1.000_Length_483	483	At2g30000	110	99.09	110	1	0	96	425	1	110	4e-65	244	[S] KOG1705 Uncharacterized conserved protein, contains CXXC motifs
Locus_1138_Transcript_1/4_Confidence_0.625_Length_2086	2086	At3g10050	592	74.63	410	96	3	86	1309	36	439	0	600	[E] KOG1250 Threonine/serine dehydratases
Locus_1138_Transcript_2/4_Confidence_0.250_Length_1277	1277	At3g10050	592	72.56	328	82	3	86	1063	36	357	4e-130	463	[E] KOG1250 Threonine/serine dehydratases
Locus_1138_Transcript_3/4_Confidence_0.625_Length_1823	1823	At3g10050	592	74.13	518	125	4	86	1633	36	546	0	757	[E] KOG1250 Threonine/serine dehydratases
Locus_1138_Transcript_4/4_Confidence_0.625_Length_2006	2006	At3g10050	592	72.65	563	145	4	86	1768	36	591	0	810	[E] KOG1250 Threonine/serine dehydratases
Locus_11390_Transcript_1/1_Confidence_1.000_Length_741	741	At5g39710	747	37.78	225	140	0	15	689	343	567	4e-43	173	[R] KOG4197 FOG: PPR repeat
Locus_11392_Transcript_1/1_Confidence_1.000_Length_1916	1916	At4g18820	1057	49.75	589	198	12	23	1729	547	1057	9e-116	416	[L] KOG0989 Replication factor C, subunit RFC4
Locus_11397_Transcript_1/2_Confidence_1.000_Length_968	968	At2g37680	313	65.97	191	21	2	83	655	1	147	6e-69	259	[U] KOG4635 Vacuolar import and degradation protein
Locus_11397_Transcript_2/2_Confidence_1.000_Length_958	958	At2g37680	313	65.97	191	21	2	73	645	1	147	6e-69	259	[U] KOG4635 Vacuolar import and degradation protein
Locus_11399_Transcript_1/2_Confidence_1.000_Length_2910	2910	At1g08680	159	72.59	135	37	0	2655	2251	2	136	9e-57	221	[T] KOG0702 Predicted GTPase-activating protein
Locus_1139_Transcript_1/1_Confidence_1.000_Length_1398	1398	At5g60040	1328	70.79	469	94	3	1371	1	437	874	0	659	[K] KOG0261 RNA polymerase III, large subunit
Locus_11400_Transcript_1/1_Confidence_1.000_Length_947	947	At2g43770	343	80.32	249	46	2	199	945	7	252	2e-119	427	[A] KOG0265 U5 snRNP-specific protein-like factor and related proteins
Locus_11403_Transcript_1/1_Confidence_1.000_Length_940	940	At5g04250	395	43.66	284	131	6	140	940	6	277	2e-52	204	[TO] KOG2605 OTU (ovarian tumor)-like cysteine protease
Locus_11404_Transcript_1/2_Confidence_1.000_Length_310	310	At5g42890	123	36.17	94	25	1	27	308	4	62	3e-08	55.5	[I] KOG4170 2-enoyl-CoA hydratase/3-hydroxyacyl-CoA dehydrogenase/Peroxisomal 3-ketoacyl-CoA-thiolase, sterol-binding domain and related enzymes
Locus_11404_Transcript_2/2_Confidence_1.000_Length_205	205	At5g42890	123	57.63	59	25	0	27	203	4	62	1e-13	73.2	[I] KOG4170 2-enoyl-CoA hydratase/3-hydroxyacyl-CoA dehydrogenase/Peroxisomal 3-ketoacyl-CoA-thiolase, sterol-binding domain and related enzymes
Locus_11409_Transcript_1/1_Confidence_1.000_Length_1137	1137	At2g40120	570	74.17	333	85	1	3	998	234	566	1e-144	511	[R] KOG0667 Dual-specificity tyrosine-phosphorylation regulated kinase
Locus_11412_Transcript_1/1_Confidence_1.000_Length_1581	1581	At1g31910	505	61.7	483	170	6	5	1441	33	504	2e-133	474	[I] KOG4519 Phosphomevalonate kinase
Locus_11413_Transcript_1/3_Confidence_0.600_Length_1669	1669	At5g50000	385	75.46	379	66	2	1327	269	8	385	4e-164	576	[T] KOG0192 Tyrosine kinase specific for activated (GTP-bound) p21cdc42Hs
Locus_11413_Transcript_2/3_Confidence_0.600_Length_1070	1070	At3g01490	411	87.17	304	38	1	1037	126	103	405	2e-160	563	[T] KOG0192 Tyrosine kinase specific for activated (GTP-bound) p21cdc42Hs
Locus_11413_Transcript_3/3_Confidence_0.600_Length_1508	1508	At5g50000	385	74.8	373	67	2	1166	126	8	379	2e-160	564	[T] KOG0192 Tyrosine kinase specific for activated (GTP-bound) p21cdc42Hs
Locus_11414_Transcript_1/1_Confidence_1.000_Length_780	780	At5g27840	318	76.37	182	43	0	3	548	133	314	3e-82	303	[TR] KOG0374 Serine/threonine specific protein phosphatase PP1, catalytic subunit
Locus_11415_Transcript_1/1_Confidence_1.000_Length_1033	1033	At3g11080	943	38.39	211	118	5	676	50	115	315	1e-28	125	[R] KOG0619 FOG: Leucine rich repeat
Locus_11417_Transcript_1/2_Confidence_1.000_Length_1250	1250	At3g06980	781	73.08	260	68	2	1248	475	515	774	1e-94	345	[A] KOG0331 ATP-dependent RNA helicase
Locus_11417_Transcript_2/2_Confidence_1.000_Length_1403	1403	At3g06980	781	73.77	244	62	2	1200	475	531	774	2e-88	325	[A] KOG0331 ATP-dependent RNA helicase
Locus_11419_Transcript_1/1_Confidence_1.000_Length_652	652	At3g11410	399	69.5	200	43	2	3	602	218	399	1e-69	260	[T] KOG0698 Serine/threonine protein phosphatase
Locus_1141_Transcript_1/4_Confidence_0.571_Length_900	900	At3g49050	477	58.62	232	68	4	3	614	242	473	8e-62	235	[IOT] KOG2088 Predicted lipase/calmodulin-binding heat-shock protein
Locus_1141_Transcript_2/4_Confidence_0.286_Length_757	757	At3g49050	477	38.93	131	52	4	163	471	343	473	2e-14	78.2	[IOT] KOG2088 Predicted lipase/calmodulin-binding heat-shock protein
Locus_1141_Transcript_3/4_Confidence_0.571_Length_1454	1454	At3g49050	477	56.11	221	69	4	590	1168	253	473	1e-62	239	[IOT] KOG2088 Predicted lipase/calmodulin-binding heat-shock protein
Locus_1141_Transcript_4/4_Confidence_0.429_Length_900	900	At3g49050	477	55.17	232	68	5	3	614	250	473	3e-63	240	[IOT] KOG2088 Predicted lipase/calmodulin-binding heat-shock protein
Locus_11420_Transcript_1/2_Confidence_1.000_Length_316	316	At3g02810	558	54.17	96	42	1	33	314	49	144	1e-21	99.8	[T] KOG1187 Serine/threonine protein kinase
Locus_11420_Transcript_2/2_Confidence_1.000_Length_316	316	At3g02810	558	54.17	96	42	1	33	314	49	144	2e-21	99.4	[T] KOG1187 Serine/threonine protein kinase
Locus_11422_Transcript_1/1_Confidence_1.000_Length_644	644	At4g33360	344	69.16	214	63	1	1	642	33	243	1e-80	297	[V] KOG1502 Flavonol reductase/cinnamoyl-CoA reductase
Locus_11423_Transcript_1/1_Confidence_1.000_Length_266	266	At5g23880	739	60.67	89	33	2	2	265	373	460	3e-23	105	[A] KOG1135 mRNA cleavage and polyadenylation factor II complex, subunit CFT2 (CPSF subunit)
Locus_11427_Transcript_1/1_Confidence_1.000_Length_468	468	At4g24140	498	34.25	146	57	5	439	2	149	255	1e-10	63.9	[R] KOG1454 Predicted hydrolase/acyltransferase (alpha/beta hydrolase superfamily)
Locus_11429_Transcript_1/2_Confidence_1.000_Length_1271	1271	At4g24890	545	70.56	197	58	0	337	927	342	538	6e-78	290	[G] KOG1378 Purple acid phosphatase
Locus_11429_Transcript_2/2_Confidence_1.000_Length_979	979	At4g24890	545	71.56	211	60	0	3	635	328	538	3e-86	317	[G] KOG1378 Purple acid phosphatase
Locus_11431_Transcript_1/1_Confidence_1.000_Length_1009	1009	At4g30100	1311	35	340	172	14	1007	3	58	353	7e-38	156	[A] KOG1801 tRNA-splicing endonuclease positive effector (SEN1)
Locus_11433_Transcript_1/1_Confidence_1.000_Length_1036	1036	At4g15430	680	60.87	69	27	0	253	47	364	432	4e-16	84.3	[R] KOG1134 Uncharacterized conserved protein
Locus_11435_Transcript_1/1_Confidence_1.000_Length_970	970	At3g23150	773	63.6	228	78	3	290	967	29	253	2e-74	277	[T] KOG0519 Sensory transduction histidine kinase
Locus_11436_Transcript_1/1_Confidence_1.000_Length_1320	1320	At3g18630	330	60.12	321	112	4	1161	244	11	330	3e-105	380	[L] KOG2994 Uracil DNA glycosylase
Locus_11443_Transcript_1/1_Confidence_1.000_Length_1275	1275	At5g16270	1021	66.4	247	62	5	443	1168	1	231	1e-79	295	[D] KOG1213 Sister chromatid cohesion complex Cohesin, subunit RAD21/SCC1
Locus_11450_Transcript_1/1_Confidence_1.000_Length_273	273	At3g21240	556	77.53	89	20	0	268	2	295	383	1e-33	139	[I] KOG1176 Acyl-CoA synthetase
Locus_11456_Transcript_1/1_Confidence_1.000_Length_543	543	At4g03010	395	39.61	154	88	2	538	92	54	207	2e-16	84	[R] KOG0619 FOG: Leucine rich repeat
Locus_11458_Transcript_1/1_Confidence_1.000_Length_1166	1166	At3g57220	426	80.77	338	65	0	2	1015	89	426	5e-148	522	[G] KOG2788 Glycosyltransferase
Locus_11459_Transcript_1/1_Confidence_1.000_Length_1500	1500	At3g09880	499	82.65	340	59	0	1	1020	143	482	2e-143	507	[T] KOG2085 Serine/threonine protein phosphatase 2A, regulatory subunit
Locus_11462_Transcript_1/2_Confidence_1.000_Length_900	900	At1g43190	396	77.65	179	36	1	84	620	3	177	4e-77	286	[A] KOG1190 Polypyrimidine tract-binding protein
Locus_11462_Transcript_2/2_Confidence_1.000_Length_1591	1591	At1g43190	396	66.07	445	100	2	84	1418	3	396	2e-167	587	[A] KOG1190 Polypyrimidine tract-binding protein
Locus_11470_Transcript_1/2_Confidence_1.000_Length_2917	2917	At1g16680	496	49.41	512	208	9	828	2339	21	489	1e-116	419	[O] KOG0720 Molecular chaperone (DnaJ superfamily)
Locus_11470_Transcript_2/2_Confidence_1.000_Length_2902	2902	At1g16680	496	49.41	512	208	9	813	2324	21	489	1e-116	419	[O] KOG0720 Molecular chaperone (DnaJ superfamily)
Locus_11471_Transcript_1/1_Confidence_1.000_Length_532	532	AtCh078	360	87.72	171	21	0	530	18	14	184	1e-70	263	[C] KOG4770 NADH dehydrogenase subunit 1
Locus_11472_Transcript_1/1_Confidence_1.000_Length_396	396	At5g05560	1678	61.83	131	45	2	3	395	1046	1171	2e-28	122	[DO] KOG1858 Anaphase-promoting complex (APC), subunit 1 (meiotic check point regulator/Tsg24)
Locus_11473_Transcript_1/1_Confidence_1.000_Length_674	674	At1g78440	329	56.39	227	95	2	3	674	90	315	1e-62	237	[QR] KOG0143 Iron/ascorbate family oxidoreductases
Locus_11474_Transcript_1/1_Confidence_1.000_Length_1755	1755	At5g60570	393	60.74	349	136	1	585	1628	45	393	2e-126	451	[R] KOG1072 FOG: Kelch repeat
Locus_11477_Transcript_1/2_Confidence_1.000_Length_1420	1420	At5g51140	395	62.63	372	129	3	84	1196	33	395	2e-135	481	[A] KOG1919 RNA pseudouridylate synthases
Locus_11477_Transcript_2/2_Confidence_1.000_Length_1015	1015	At5g51140	395	54.33	254	103	4	33	791	154	395	3e-70	263	[A] KOG1919 RNA pseudouridylate synthases
Locus_11479_Transcript_1/2_Confidence_1.000_Length_1173	1173	At1g16180	412	51.93	181	71	4	1162	662	26	204	3e-39	161	[S] KOG2592 Tumor differentially expressed (TDE) protein
Locus_11479_Transcript_2/2_Confidence_1.000_Length_405	405	At1g16180	412	69.47	131	40	0	394	2	26	156	4e-46	181	[S] KOG2592 Tumor differentially expressed (TDE) protein
Locus_11481_Transcript_1/1_Confidence_1.000_Length_795	795	At4g11790	457	52.98	151	54	2	249	668	312	456	2e-38	157	[U] KOG2724 Nuclear pore complex component NPAP60L/NUP50
Locus_11483_Transcript_1/3_Confidence_0.600_Length_348	348	At2g05940	462	75.36	69	16	1	204	1	174	242	6e-23	103	[T] KOG1187 Serine/threonine protein kinase
Locus_11483_Transcript_2/3_Confidence_0.600_Length_848	848	At2g05940	462	62.61	222	78	1	804	154	6	227	8e-70	262	[T] KOG1187 Serine/threonine protein kinase
Locus_11483_Transcript_3/3_Confidence_0.600_Length_740	740	At2g05940	462	64.56	237	79	1	696	1	6	242	3e-78	290	[T] KOG1187 Serine/threonine protein kinase
Locus_11484_Transcript_1/1_Confidence_1.000_Length_773	773	At4g14660	161	53.8	158	73	0	610	137	1	158	1e-42	171	[K] KOG3298 DNA-directed RNA polymerase subunit E'
Locus_11485_Transcript_1/1_Confidence_1.000_Length_577	577	At2g01860	190	62.72	169	63	0	577	71	14	182	2e-59	226	[R] KOG4197 FOG: PPR repeat
Locus_11487_Transcript_1/2_Confidence_1.000_Length_3591	3591	At3g45630_1	321	61.18	322	115	5	3463	2519	1	319	9e-112	404	[K] KOG2068 MOT2 transcription factor
Locus_11487_Transcript_2/2_Confidence_1.000_Length_3540	3540	At3g45630_1	321	61.18	322	115	5	3412	2468	1	319	9e-112	404	[K] KOG2068 MOT2 transcription factor
Locus_11489_Transcript_1/1_Confidence_1.000_Length_817	817	At2g23760	627	63.4	153	50	1	463	5	238	384	4e-49	193	[K] KOG0773 Transcription factor MEIS1 and related HOX domain proteins
Locus_1148_Transcript_1/4_Confidence_0.667_Length_2522	2522	At3g13460	608	47.87	516	236	13	223	1713	8	509	1e-122	386	[R] KOG1901 Uncharacterized high-glucose-regulated protein
Locus_1148_Transcript_2/4_Confidence_0.667_Length_2539	2539	At3g13460	608	50.09	557	245	13	223	1836	8	550	8e-126	450	[R] KOG1901 Uncharacterized high-glucose-regulated protein
Locus_1148_Transcript_3/4_Confidence_0.667_Length_2792	2792	At3g13460	608	49.4	579	258	14	564	2243	8	570	4e-127	454	[R] KOG1901 Uncharacterized high-glucose-regulated protein
Locus_1148_Transcript_4/4_Confidence_0.667_Length_2451	2451	At3g13460	608	49.4	579	258	14	223	1902	8	570	3e-127	454	[R] KOG1901 Uncharacterized high-glucose-regulated protein
Locus_11490_Transcript_1/1_Confidence_1.000_Length_1366	1366	At2g17220	413	70.91	330	91	2	89	1069	46	373	3e-135	480	[T] KOG1187 Serine/threonine protein kinase
Locus_11491_Transcript_1/1_Confidence_1.000_Length_810	810	At3g13670	703	77.61	268	60	0	808	5	246	513	1e-128	457	[T] KOG1164 Casein kinase (serine/threonine/tyrosine protein kinase)
Locus_11492_Transcript_1/1_Confidence_1.000_Length_1101	1101	At5g06360	260	90.77	260	24	0	1011	232	1	260	1e-136	484	[R] KOG3163 Uncharacterized conserved protein related to ribosomal protein S8E
Locus_11496_Transcript_1/1_Confidence_1.000_Length_489	489	At1g35370_2	923	48.12	160	82	1	1	477	341	500	5e-35	145	[R] KOG0017 FOG: Transposon-encoded proteins with TYA, reverse transcriptase, integrase domains in various combinations
Locus_1149_Transcript_1/1_Confidence_1.000_Length_344	344	At3g17640	396	36.52	115	61	3	34	342	16	130	9e-09	57	[R] KOG0619 FOG: Leucine rich repeat
Locus_114_Transcript_1/3_Confidence_0.600_Length_622	622	At2g05940	462	70.83	192	54	2	622	50	213	403	5e-71	265	[T] KOG1187 Serine/threonine protein kinase
Locus_114_Transcript_2/3_Confidence_0.600_Length_864	864	At2g05940	462	68.93	177	53	2	586	59	228	403	2e-62	237	[T] KOG1187 Serine/threonine protein kinase
Locus_114_Transcript_3/3_Confidence_0.600_Length_631	631	At2g05940	462	70.83	192	54	2	631	59	213	403	5e-71	265	[T] KOG1187 Serine/threonine protein kinase
Locus_11502_Transcript_1/2_Confidence_1.000_Length_1022	1022	At3g02380	347	46.15	78	40	1	499	272	242	319	6e-11	67	[K] KOG1601 GATA-4/5/6 transcription factors
Locus_11502_Transcript_2/2_Confidence_1.000_Length_971	971	At3g02380	347	46.15	78	40	1	448	221	242	319	6e-11	67	[K] KOG1601 GATA-4/5/6 transcription factors
Locus_11503_Transcript_1/1_Confidence_1.000_Length_917	917	At2g37270	207	88.38	198	20	1	69	653	10	207	2e-95	347	[J] KOG3291 Ribosomal protein S7
Locus_11506_Transcript_1/1_Confidence_1.000_Length_204	204	At1g12430	914	62.69	67	21	1	3	203	276	338	1e-15	80.1	[Z] KOG0240 Kinesin (SMY1 subfamily)
Locus_11507_Transcript_1/3_Confidence_0.333_Length_630	630	At1g22740	203	68.69	99	29	1	500	204	107	203	4e-34	142	[R] KOG0394 Ras-related GTPase
Locus_11507_Transcript_2/3_Confidence_0.667_Length_1356	1356	At1g22740	203	69.65	201	56	2	806	204	8	203	6e-78	290	[R] KOG0394 Ras-related GTPase
Locus_11507_Transcript_3/3_Confidence_0.667_Length_951	951	At1g22740	203	77.56	205	44	1	818	204	1	203	7e-91	332	[R] KOG0394 Ras-related GTPase
Locus_1150_Transcript_1/6_Confidence_0.643_Length_1972	1972	At1g69200	614	56.95	532	198	9	279	1796	56	582	5e-154	543	[G] KOG2855 Ribokinase
Locus_1150_Transcript_2/6_Confidence_0.643_Length_1972	1972	At1g69200	614	58.2	500	185	6	360	1796	86	582	3e-150	531	[G] KOG2855 Ribokinase
Locus_1150_Transcript_3/6_Confidence_0.643_Length_1976	1976	At1g69200	614	58.37	502	181	7	360	1796	86	582	9e-151	532	[G] KOG2855 Ribokinase
Locus_1150_Transcript_5/6_Confidence_0.643_Length_1972	1972	At1g69200	614	58.17	502	182	7	360	1796	86	582	4e-150	530	[G] KOG2855 Ribokinase
Locus_1150_Transcript_6/6_Confidence_0.643_Length_1972	1972	At1g69200	614	58.37	502	181	7	360	1796	86	582	9e-151	532	[G] KOG2855 Ribokinase
Locus_11512_Transcript_1/1_Confidence_1.000_Length_895	895	At5g64360	464	32.89	152	96	3	47	490	79	228	2e-15	82	[O] KOG0714 Molecular chaperone (DnaJ superfamily)
Locus_11514_Transcript_1/1_Confidence_1.000_Length_1524	1524	At1g66980_2	345	43.81	315	161	7	398	1315	26	333	6e-61	233	[T] KOG1187 Serine/threonine protein kinase
Locus_11515_Transcript_1/1_Confidence_1.000_Length_1373	1373	At1g51680	561	76.92	364	84	0	1356	265	194	557	1e-152	538	[I] KOG1176 Acyl-CoA synthetase
Locus_11516_Transcript_1/2_Confidence_1.000_Length_1512	1512	At1g72710	465	78.31	378	80	2	340	1473	1	376	3e-176	617	[T] KOG1164 Casein kinase (serine/threonine/tyrosine protein kinase)
Locus_11516_Transcript_2/2_Confidence_1.000_Length_2008	2008	At1g72710	465	69.81	467	125	7	340	1701	1	464	0	645	[T] KOG1164 Casein kinase (serine/threonine/tyrosine protein kinase)
Locus_11518_Transcript_1/1_Confidence_1.000_Length_2107	2107	At4g35470	549	59.49	553	201	4	1912	275	6	542	1e-173	608	[R] KOG0619 FOG: Leucine rich repeat
Locus_11525_Transcript_1/1_Confidence_1.000_Length_717	717	At1g48050	696	57.21	222	95	0	672	7	21	242	4e-69	259	[L] KOG2326 DNA-binding subunit of a DNA-dependent protein kinase (Ku80 autoantigen)
Locus_11526_Transcript_1/1_Confidence_1.000_Length_1550	1550	At5g49460	608	89.84	502	51	0	3	1508	107	608	0	920	[C] KOG1254 ATP-citrate lyase
Locus_1152_Transcript_1/1_Confidence_1.000_Length_1255	1255	At1g11750	271	70.44	274	65	4	1092	310	1	271	4e-92	337	[O] KOG0840 ATP-dependent Clp protease, proteolytic subunit
Locus_11532_Transcript_1/1_Confidence_1.000_Length_212	212	At5g48370	438	84.29	70	11	0	210	1	63	132	5e-28	120	[I] KOG2763 Acyl-CoA thioesterase
Locus_11536_Transcript_1/3_Confidence_0.714_Length_1453	1453	At3g03860	318	35.35	198	103	4	604	1125	119	315	1e-45	115	[S] KOG2640 Thioredoxin
Locus_11536_Transcript_2/3_Confidence_0.714_Length_1546	1546	At5g18120	303	49.28	138	70	0	233	646	21	158	1e-33	143	[S] KOG2640 Thioredoxin
Locus_11536_Transcript_3/3_Confidence_0.714_Length_1364	1364	At5g18120	303	40.97	288	144	5	233	1039	21	301	2e-52	205	[S] KOG2640 Thioredoxin
Locus_11537_Transcript_1/1_Confidence_1.000_Length_378	378	At1g53320_2	396	50.94	159	45	1	1	378	67	225	5e-34	140	[R] KOG2502 Tub family proteins
Locus_11538_Transcript_1/1_Confidence_1.000_Length_470	470	At2g47940	632	81.41	156	29	0	3	470	323	478	1e-70	263	[O] KOG1320 Serine protease
Locus_1153_Transcript_1/5_Confidence_0.625_Length_1194	1194	At1g56075	855	92.96	398	28	0	1194	1	359	756	0	758	[J] KOG0469 Elongation factor 2
Locus_1153_Transcript_2/5_Confidence_0.750_Length_1465	1465	At1g56075	855	92.21	488	38	0	1465	2	359	846	0	922	[J] KOG0469 Elongation factor 2
Locus_1153_Transcript_3/5_Confidence_0.750_Length_1465	1465	At1g56075	855	91.8	488	40	0	1465	2	359	846	0	919	[J] KOG0469 Elongation factor 2
Locus_1153_Transcript_4/5_Confidence_0.688_Length_1716	1716	At1g56075	855	91.95	497	40	0	1716	226	359	855	0	936	[J] KOG0469 Elongation factor 2
Locus_1153_Transcript_5/5_Confidence_0.750_Length_1465	1465	At1g56075	855	92.21	488	38	0	1465	2	359	846	0	922	[J] KOG0469 Elongation factor 2
Locus_11543_Transcript_1/1_Confidence_1.000_Length_1711	1711	7300147	256	39.58	96	58	0	1424	1711	52	147	7e-11	67.8	[R] KOG4234 TPR repeat-containing protein
Locus_11549_Transcript_1/3_Confidence_0.714_Length_926	926	At1g19450	488	77.59	174	33	1	714	193	15	182	2e-76	263	[R] KOG0254 Predicted transporter (major facilitator superfamily)
Locus_11549_Transcript_2/3_Confidence_0.571_Length_874	874	At1g75220	487	66.36	220	35	2	662	3	14	194	6e-70	262	[R] KOG0254 Predicted transporter (major facilitator superfamily)
Locus_11549_Transcript_3/3_Confidence_0.571_Length_775	775	At1g75220	487	78.07	187	35	1	563	3	14	194	1e-76	284	[R] KOG0254 Predicted transporter (major facilitator superfamily)
Locus_1154_Transcript_1/8_Confidence_0.143_Length_590	590	At1g56075	855	94.51	164	9	0	99	590	14	177	2e-75	279	[J] KOG0469 Elongation factor 2
Locus_1154_Transcript_2/8_Confidence_0.333_Length_879	879	At1g56075	855	92.31	260	20	0	99	878	14	273	5e-128	455	[J] KOG0469 Elongation factor 2
Locus_1154_Transcript_3/8_Confidence_0.238_Length_361	361	At1g56075	855	85	120	18	0	1	360	265	384	5e-58	220	[J] KOG0469 Elongation factor 2
Locus_1154_Transcript_4/8_Confidence_0.524_Length_1212	1212	At1g56075	855	90.84	371	34	0	99	1211	14	384	0	659	[J] KOG0469 Elongation factor 2
Locus_1154_Transcript_5/8_Confidence_0.333_Length_897	897	At1g56075	855	91.73	266	22	0	99	896	14	279	2e-131	466	[J] KOG0469 Elongation factor 2
Locus_1154_Transcript_6/8_Confidence_0.571_Length_1210	1210	At1g56075	855	91.11	371	33	0	97	1209	14	384	0	660	[J] KOG0469 Elongation factor 2
Locus_1154_Transcript_7/8_Confidence_0.571_Length_1212	1212	At1g56075	855	90.84	371	34	0	99	1211	14	384	0	659	[J] KOG0469 Elongation factor 2
Locus_1154_Transcript_8/8_Confidence_0.571_Length_1212	1212	At1g56075	855	90.84	371	34	0	99	1211	14	384	0	658	[J] KOG0469 Elongation factor 2
Locus_11554_Transcript_1/1_Confidence_1.000_Length_3148	3148	At3g48050	1613	33.4	961	496	28	62	2722	723	1613	7e-103	374	[K] KOG1886 BAH domain proteins
Locus_11559_Transcript_1/4_Confidence_0.286_Length_502	502	At4g35090	492	80.77	52	10	0	72	227	1	52	3e-20	96.3	[P] KOG0047 Catalase
Locus_11559_Transcript_2/4_Confidence_0.571_Length_609	609	At4g35090	492	94.39	107	6	0	287	607	38	144	8e-56	214	[P] KOG0047 Catalase
Locus_11559_Transcript_3/4_Confidence_0.429_Length_1095	1095	At4g35090	492	88.46	130	15	0	72	461	1	130	4e-65	247	[P] KOG0047 Catalase
Locus_11559_Transcript_4/4_Confidence_0.571_Length_505	505	At4g35090	492	89.58	144	15	0	72	503	1	144	7e-75	277	[P] KOG0047 Catalase
Locus_1155_Transcript_1/2_Confidence_1.000_Length_1659	1659	At1g80615	414	46.07	369	162	10	1259	192	69	413	4e-69	261	[J] KOG2815 Mitochondrial/choloroplast ribosomal protein S15
Locus_1155_Transcript_2/2_Confidence_1.000_Length_1659	1659	At1g80615	414	46.61	369	160	10	1259	192	69	413	1e-70	266	[J] KOG2815 Mitochondrial/choloroplast ribosomal protein S15
Locus_11560_Transcript_1/1_Confidence_1.000_Length_949	949	At2g47940	632	65.36	280	55	4	759	1	61	325	1e-96	351	[O] KOG1320 Serine protease
Locus_11562_Transcript_1/1_Confidence_1.000_Length_1121	1121	At4g12110	298	68.59	277	85	1	5	829	22	298	5e-118	422	[I] KOG0873 C-4 sterol methyl oxidase
Locus_11564_Transcript_1/1_Confidence_1.000_Length_306	306	At1g70740	381	69.44	36	11	0	112	5	2	37	2e-08	55.8	[T] KOG1187 Serine/threonine protein kinase
Locus_11565_Transcript_1/1_Confidence_1.000_Length_1132	1132	At3g02780	284	70.57	299	72	4	1096	203	1	284	7e-117	419	[Q] KOG0142 Isopentenyl pyrophosphate:dimethylallyl pyrophosphate isomerase
Locus_11566_Transcript_1/1_Confidence_1.000_Length_278	278	At2g34260	236	63.04	92	34	0	278	3	16	107	2e-26	115	[R] KOG2444 WD40 repeat protein
Locus_1156_Transcript_1/2_Confidence_1.000_Length_1222	1222	At5g47120	247	72.73	220	59	1	161	820	2	220	4e-76	283	[V] KOG1629 Bax-mediated apoptosis inhibitor TEGT/BI-1
Locus_1156_Transcript_2/2_Confidence_1.000_Length_1126	1126	At5g47120	247	73.19	235	62	1	161	865	2	235	5e-83	306	[V] KOG1629 Bax-mediated apoptosis inhibitor TEGT/BI-1
Locus_11574_Transcript_1/1_Confidence_1.000_Length_404	404	At2g20460	1461	46.15	130	70	0	3	392	1182	1311	4e-29	124	[R] KOG0017 FOG: Transposon-encoded proteins with TYA, reverse transcriptase, integrase domains in various combinations
Locus_11577_Transcript_1/1_Confidence_1.000_Length_1426	1426	CE28645	584	37.88	433	225	13	1312	71	29	436	4e-77	287	[S] KOG2650 Zinc carboxypeptidase
Locus_1157_Transcript_1/2_Confidence_1.000_Length_943	943	At5g47100	213	78.71	202	43	0	943	338	12	213	4e-81	300	[T] KOG0034 Ca2+/calmodulin-dependent protein phosphatase (calcineurin subunit B), EF-Hand superfamily protein
Locus_1157_Transcript_2/2_Confidence_1.000_Length_947	947	At5g47100	213	77.2	193	44	0	916	338	21	213	1e-75	278	[T] KOG0034 Ca2+/calmodulin-dependent protein phosphatase (calcineurin subunit B), EF-Hand superfamily protein
Locus_11586_Transcript_1/1_Confidence_1.000_Length_331	331	At3g01400	355	61.4	57	22	0	2	172	286	342	1e-12	69.7	[S] KOG0167 FOG: Armadillo/beta-catenin-like repeats
Locus_11587_Transcript_1/1_Confidence_1.000_Length_1180	1180	At5g47530	395	51.54	293	134	4	11	871	76	366	2e-71	268	[T] KOG4293 Predicted membrane protein, contains DoH and Cytochrome b-561/ferric reductase transmembrane domains
Locus_1158_Transcript_1/2_Confidence_1.000_Length_2287	2287	At5g57710	990	40.4	500	252	13	505	1959	522	990	1e-83	310	[O] KOG1051 Chaperone HSP104 and related ATP-dependent Clp proteases
Locus_1158_Transcript_2/2_Confidence_1.000_Length_2204	2204	At5g57710	990	40.4	500	252	13	422	1876	522	990	1e-83	310	[O] KOG1051 Chaperone HSP104 and related ATP-dependent Clp proteases
Locus_11592_Transcript_1/1_Confidence_1.000_Length_311	311	At5g10770	446	52.43	103	49	0	3	311	224	326	4e-23	104	[O] KOG1339 Aspartyl protease
Locus_11599_Transcript_1/1_Confidence_1.000_Length_1348	1348	At3g11470	275	47.77	247	125	3	1113	379	23	267	8e-60	229	[EH] KOG0945 Alpha-aminoadipic semialdehyde dehydrogenase-phosphopantetheinyl transferase
Locus_115_Transcript_1/4_Confidence_0.625_Length_1647	1647	At2g19540	469	81.63	147	26	1	998	1435	318	464	1e-104	226	[R] KOG0302 Ribosome Assembly protein
Locus_115_Transcript_2/4_Confidence_0.625_Length_1022	1022	At2g19540	469	75.28	271	66	1	1	810	194	464	1e-111	401	[R] KOG0302 Ribosome Assembly protein
Locus_115_Transcript_3/4_Confidence_0.625_Length_1701	1701	At2g19540	469	78.88	251	52	1	681	1430	214	464	4e-109	394	[R] KOG0302 Ribosome Assembly protein
Locus_115_Transcript_4/4_Confidence_0.625_Length_1642	1642	At2g19540	469	78.88	251	52	1	681	1430	214	464	4e-109	394	[R] KOG0302 Ribosome Assembly protein
Locus_11602_Transcript_1/1_Confidence_1.000_Length_413	413	At4g31110	855	67.39	138	44	1	1	411	466	603	2e-42	169	[T] KOG1187 Serine/threonine protein kinase
Locus_11603_Transcript_1/1_Confidence_1.000_Length_1448	1448	At5g06670	986	43.78	466	226	9	2	1351	516	961	1e-86	318	[Z] KOG0242 Kinesin-like protein
Locus_11606_Transcript_1/1_Confidence_1.000_Length_587	587	At1g59265	1466	30.43	115	68	4	260	571	19	132	8e-07	52	[R] KOG0017 FOG: Transposon-encoded proteins with TYA, reverse transcriptase, integrase domains in various combinations
Locus_11609_Transcript_1/1_Confidence_1.000_Length_585	585	At1g20080	535	58.25	103	41	1	315	7	1	101	1e-31	134	[R] KOG1012 Ca2+-dependent lipid-binding protein CLB1/vesicle protein vp115/Granuphilin A, contains C2 domain
Locus_11612_Transcript_1/1_Confidence_1.000_Length_287	287	At5g28030	323	44.07	59	31	1	109	285	2	58	1e-06	50.1	[E] KOG1252 Cystathionine beta-synthase and related enzymes
Locus_11613_Transcript_1/3_Confidence_0.500_Length_410	410	At4g36990	284	75.81	62	15	0	288	103	12	73	6e-23	104	[K] KOG0627 Heat shock transcription factor
Locus_11613_Transcript_2/3_Confidence_0.667_Length_1218	1218	At4g36990	284	48.97	194	84	3	898	329	12	194	1e-37	156	[K] KOG0627 Heat shock transcription factor
Locus_11613_Transcript_3/3_Confidence_0.667_Length_608	608	At4g36990	284	75.81	62	15	0	288	103	12	73	2e-22	104	[K] KOG0627 Heat shock transcription factor
Locus_11616_Transcript_1/1_Confidence_1.000_Length_1333	1333	At4g39330	360	61.71	350	134	0	1230	181	9	358	7e-120	429	[Q] KOG0023 Alcohol dehydrogenase, class V
Locus_11619_Transcript_1/1_Confidence_1.000_Length_2028	2028	At1g79000	1691	33.76	311	168	10	1484	603	1	290	3e-33	142	[K] KOG1778 CREB binding protein/P300 and related TAZ Zn-finger proteins
Locus_11620_Transcript_1/1_Confidence_1.000_Length_541	541	At1g69020	798	58.89	180	73	1	1	537	519	698	1e-51	200	[O] KOG2237 Predicted serine protease
Locus_11621_Transcript_1/1_Confidence_1.000_Length_512	512	At1g69020	798	39.66	179	92	4	1	507	359	531	5e-26	115	[O] KOG2237 Predicted serine protease
Locus_11623_Transcript_1/1_Confidence_1.000_Length_507	507	At2g01550	1449	30.95	126	77	2	140	505	775	894	1e-09	61.2	[R] KOG1075 FOG: Reverse transcriptase
Locus_11625_Transcript_1/2_Confidence_1.000_Length_326	326	At4g33090	873	62.12	66	25	0	2	199	807	872	5e-17	84.3	[EO] KOG1046 Puromycin-sensitive aminopeptidase and related aminopeptidases
Locus_11625_Transcript_2/2_Confidence_1.000_Length_304	304	At4g33090	873	62.12	66	25	0	2	199	807	872	9e-17	83.6	[EO] KOG1046 Puromycin-sensitive aminopeptidase and related aminopeptidases
Locus_11626_Transcript_1/1_Confidence_1.000_Length_1151	1151	At2g04670	1411	50.36	274	132	2	336	1151	445	716	7e-73	273	[R] KOG0017 FOG: Transposon-encoded proteins with TYA, reverse transcriptase, integrase domains in various combinations
Locus_11627_Transcript_1/1_Confidence_1.000_Length_709	709	At5g57870	780	56.84	234	88	6	3	686	383	609	6e-50	195	[J] KOG0401 Translation initiation factor 4F, ribosome/mRNA-bridging subunit (eIF-4G)
Locus_11632_Transcript_1/1_Confidence_1.000_Length_269	269	At1g74310	911	92.13	89	7	0	2	268	382	470	2e-42	168	[O] KOG1051 Chaperone HSP104 and related ATP-dependent Clp proteases
Locus_11639_Transcript_1/1_Confidence_1.000_Length_775	775	At2g35120	156	73.57	140	36	1	176	592	17	156	2e-56	217	[E] KOG3373 Glycine cleavage system H protein (lipoate-binding)
Locus_1163_Transcript_1/2_Confidence_1.000_Length_1026	1026	At1g17840	692	51.26	199	96	1	871	275	448	645	2e-65	218	[Q] KOG0061 Transporter, ABC superfamily (Breast cancer resistance protein)
Locus_1163_Transcript_2/2_Confidence_1.000_Length_955	955	At1g17840	692	54.42	226	102	1	952	275	421	645	3e-69	260	[Q] KOG0061 Transporter, ABC superfamily (Breast cancer resistance protein)
Locus_11642_Transcript_1/2_Confidence_1.000_Length_2895	2895	At2g29080	807	72.96	773	196	7	2563	248	45	805	0	1032	[O] KOG0731 AAA+-type ATPase containing the peptidase M41 domain
Locus_11642_Transcript_2/2_Confidence_1.000_Length_2626	2626	At2g29080	807	73.7	616	150	6	2294	447	45	648	0	816	[O] KOG0731 AAA+-type ATPase containing the peptidase M41 domain
Locus_11643_Transcript_1/1_Confidence_1.000_Length_531	531	At4g10990_1	1077	47.46	177	92	1	2	529	818	994	6e-45	178	[R] KOG0017 FOG: Transposon-encoded proteins with TYA, reverse transcriptase, integrase domains in various combinations
Locus_11644_Transcript_1/1_Confidence_1.000_Length_878	878	At1g78420	430	54.79	261	95	3	719	3	1	260	4e-76	283	[R] KOG2789 Putative Zn-finger protein
Locus_11645_Transcript_1/1_Confidence_1.000_Length_326	326	At1g48090	4099	64	100	36	0	23	322	857	956	3e-27	118	[U] KOG1809 Vacuolar protein sorting-associated protein
Locus_11646_Transcript_1/1_Confidence_1.000_Length_568	568	At1g48090	4099	46.67	165	81	3	566	84	948	1109	3e-30	129	[U] KOG1809 Vacuolar protein sorting-associated protein
Locus_11647_Transcript_1/2_Confidence_1.000_Length_882	882	At3g54950	488	41.74	218	66	4	3	599	294	469	1e-32	138	[I] KOG0513 Ca2+-independent phospholipase A2
Locus_11647_Transcript_2/2_Confidence_1.000_Length_756	756	At3g54950	488	51.7	176	66	3	3	473	294	469	7e-39	159	[I] KOG0513 Ca2+-independent phospholipase A2
Locus_11653_Transcript_1/1_Confidence_1.000_Length_902	902	At5g07250	346	68.15	270	83	1	901	101	76	345	2e-87	320	[T] KOG2289 Rhomboid family proteins
Locus_11654_Transcript_1/1_Confidence_1.000_Length_322	322	At1g37110	1356	49.53	107	53	1	320	3	547	653	2e-25	112	[R] KOG0017 FOG: Transposon-encoded proteins with TYA, reverse transcriptase, integrase domains in various combinations
Locus_11655_Transcript_1/1_Confidence_1.000_Length_257	257	At1g22170	334	76.19	42	10	0	2	127	286	327	1e-13	73.6	[G] KOG0235 Phosphoglycerate mutase
Locus_11659_Transcript_1/2_Confidence_1.000_Length_986	986	At5g66100	431	37.5	72	41	1	292	507	356	423	1e-06	52.8	[OJ] KOG2590 RNA-binding protein LARP/SRO9 and related La domain proteins
Locus_11659_Transcript_2/2_Confidence_1.000_Length_1580	1580	SPAC1527.03	475	31.01	129	73	2	742	1080	320	448	4e-17	88.2	[OJ] KOG2590 RNA-binding protein LARP/SRO9 and related La domain proteins
Locus_1165_Transcript_1/2_Confidence_1.000_Length_1599	1599	At3g17810	426	85.75	379	53	1	1574	438	49	426	0	667	[F] KOG1799 Dihydropyrimidine dehydrogenase
Locus_1165_Transcript_2/2_Confidence_1.000_Length_1256	1256	At3g17810	426	85.22	379	55	1	1231	95	49	426	0	666	[F] KOG1799 Dihydropyrimidine dehydrogenase
Locus_11660_Transcript_1/2_Confidence_1.000_Length_681	681	At1g03900_2	290	77.59	58	13	0	179	352	197	254	1e-30	96.3	[RK] KOG2355 Predicted ABC-type transport, ATPase component/CCR4 associated factor
Locus_11660_Transcript_2/2_Confidence_1.000_Length_546	546	At1g03900_2	290	80.28	71	14	0	5	217	184	254	6e-28	122	[RK] KOG2355 Predicted ABC-type transport, ATPase component/CCR4 associated factor
Locus_11662_Transcript_1/1_Confidence_1.000_Length_281	281	At4g04410	1017	48.89	90	46	0	10	279	463	552	7e-20	94	[R] KOG0017 FOG: Transposon-encoded proteins with TYA, reverse transcriptase, integrase domains in various combinations
Locus_11664_Transcript_1/1_Confidence_1.000_Length_331	331	At2g46600	156	63.46	52	19	0	1	156	94	145	3e-12	68.6	[ZD] KOG0028 Ca2+-binding protein (centrin/caltractin), EF-Hand superfamily protein
Locus_11665_Transcript_1/2_Confidence_1.000_Length_1235	1235	At4g27780	354	56.03	348	132	3	176	1171	1	343	2e-87	321	[I] KOG0817 Acyl-CoA-binding protein
Locus_11665_Transcript_2/2_Confidence_1.000_Length_1137	1137	At4g27780	354	52.81	267	105	3	176	928	1	262	5e-72	226	[I] KOG0817 Acyl-CoA-binding protein
Locus_11666_Transcript_1/1_Confidence_1.000_Length_888	888	At5g48330	454	52.84	299	128	3	6	887	101	391	2e-83	307	[S] KOG1426 FOG: RCC1 domain
Locus_1166_Transcript_1/1_Confidence_1.000_Length_923	923	At4g29160	219	74.89	219	54	1	156	809	1	219	1e-58	225	[U] KOG1656 Protein involved in glucose derepression and pre-vacuolar endosome protein sorting
Locus_11672_Transcript_1/2_Confidence_1.000_Length_981	981	At3g66654	236	45	80	44	0	437	676	134	213	6e-24	79.7	[O] KOG0882 Cyclophilin-related peptidyl-prolyl cis-trans isomerase
Locus_11672_Transcript_2/2_Confidence_1.000_Length_841	841	At3g66654	236	40.38	104	56	2	225	536	116	213	2e-24	81.3	[O] KOG0882 Cyclophilin-related peptidyl-prolyl cis-trans isomerase
Locus_11674_Transcript_1/1_Confidence_1.000_Length_256	256	At4g39530	834	37.18	78	43	2	223	2	127	202	5e-08	54.7	[R] KOG4197 FOG: PPR repeat
Locus_11675_Transcript_1/1_Confidence_1.000_Length_1602	1602	At2g39840	321	85.14	296	44	0	297	1184	14	309	2e-154	544	[TR] KOG0374 Serine/threonine specific protein phosphatase PP1, catalytic subunit
Locus_11676_Transcript_1/1_Confidence_1.000_Length_390	390	At4g37640	1014	72.09	129	36	0	3	389	599	727	1e-50	196	[P] KOG0204 Calcium transporting ATPase
Locus_11677_Transcript_1/1_Confidence_1.000_Length_2029	2029	At2g35110	1339	56.36	660	259	11	2028	115	684	1336	0	702	[R] KOG1917 Membrane-associated hematopoietic protein
Locus_11678_Transcript_1/1_Confidence_1.000_Length_395	395	At1g17250	756	43.97	116	61	1	395	60	434	549	1e-21	100	[R] KOG0619 FOG: Leucine rich repeat
Locus_11679_Transcript_1/2_Confidence_1.000_Length_940	940	At1g55870	672	49	251	122	2	831	88	312	559	3e-62	237	[L] KOG1990 Poly(A)-specific exoribonuclease PARN
Locus_11679_Transcript_2/2_Confidence_1.000_Length_1084	1084	At1g55870	672	49.84	315	152	2	1023	88	248	559	2e-82	304	[L] KOG1990 Poly(A)-specific exoribonuclease PARN
Locus_1167_Transcript_1/1_Confidence_1.000_Length_3760	3760	At5g21080	980	48.86	1052	435	20	509	3592	1	973	0	865	[R] KOG1877 Putative transmembrane protein cmp44E
Locus_11681_Transcript_1/3_Confidence_0.333_Length_287	287	At1g48550	327	53.85	39	18	0	42	158	281	319	3e-07	44.7	[R] KOG2717 Uncharacterized conserved protein with similarity to embryogenesis protein H beta 58 and VPS26
Locus_11681_Transcript_2/3_Confidence_0.333_Length_593	593	At1g48550	327	54.29	70	32	0	165	374	5	74	1e-15	81.6	[R] KOG2717 Uncharacterized conserved protein with similarity to embryogenesis protein H beta 58 and VPS26
Locus_11681_Transcript_3/3_Confidence_0.667_Length_1235	1235	At1g48550	327	60.13	316	123	3	165	1106	5	319	1e-97	355	[R] KOG2717 Uncharacterized conserved protein with similarity to embryogenesis protein H beta 58 and VPS26
Locus_11682_Transcript_1/1_Confidence_1.000_Length_467	467	At5g04050	696	54.89	133	60	0	466	68	412	544	1e-33	140	[R] KOG1075 FOG: Reverse transcriptase
Locus_11683_Transcript_1/1_Confidence_1.000_Length_1778	1778	At3g59550	693	30.3	99	66	1	417	130	584	682	3e-09	62.4	[D] KOG1213 Sister chromatid cohesion complex Cohesin, subunit RAD21/SCC1
Locus_11684_Transcript_1/1_Confidence_1.000_Length_646	646	At5g58440	586	67.74	155	50	0	34	498	428	582	9e-56	214	[U] KOG2273 Membrane coat complex Retromer, subunit VPS5/SNX1, Sorting nexins, and related PX domain-containing proteins
Locus_11686_Transcript_1/1_Confidence_1.000_Length_1105	1105	At3g24180	937	51.95	308	131	4	971	57	31	324	3e-87	320	[G] KOG2119 Predicted bile acid beta-glucosidase
Locus_11689_Transcript_1/2_Confidence_1.000_Length_1203	1203	At1g50360	1085	31.5	127	74	3	771	1112	853	979	4e-08	58.2	[Z] KOG0160 Myosin class V heavy chain
Locus_11689_Transcript_2/2_Confidence_1.000_Length_1149	1149	At1g50360	1085	31.67	120	76	2	717	1058	860	979	3e-08	58.5	[Z] KOG0160 Myosin class V heavy chain
Locus_1168_Transcript_1/1_Confidence_1.000_Length_2460	2460	At5g19450	533	75.38	532	126	2	1856	276	1	532	0	810	[T] KOG0032 Ca2+/calmodulin-dependent protein kinase, EF-Hand protein superfamily
Locus_11690_Transcript_1/1_Confidence_1.000_Length_279	279	At3g05580	318	82.8	93	16	0	1	279	68	160	1e-44	176	[TR] KOG0374 Serine/threonine specific protein phosphatase PP1, catalytic subunit
Locus_11691_Transcript_1/2_Confidence_1.000_Length_858	858	At3g24460	126	69.57	115	31	1	178	510	8	122	9e-45	179	[S] KOG2592 Tumor differentially expressed (TDE) protein
Locus_11691_Transcript_2/2_Confidence_1.000_Length_791	791	At3g24460	126	69.57	115	31	1	111	443	8	122	8e-45	179	[S] KOG2592 Tumor differentially expressed (TDE) protein
Locus_11695_Transcript_1/1_Confidence_1.000_Length_654	654	At1g20580	131	89.25	93	10	0	654	376	7	99	5e-43	172	[A] KOG3172 Small nuclear ribonucleoprotein Sm D3
Locus_11697_Transcript_1/1_Confidence_1.000_Length_469	469	At5g66450	227	49.68	155	78	0	4	468	70	224	2e-41	166	[I] KOG3146 Dolichyl pyrophosphate phosphatase and related acid phosphatases
Locus_1169_Transcript_2/3_Confidence_0.600_Length_392	392	At3g17660	117	78.38	37	8	0	237	347	1	37	4e-15	63.9	[T] KOG0703 Predicted GTPase-activating protein
Locus_1169_Transcript_3/3_Confidence_0.600_Length_392	392	At5g54310	483	86.54	52	7	0	237	392	1	52	6e-22	100	[T] KOG0703 Predicted GTPase-activating protein
Locus_11701_Transcript_1/1_Confidence_1.000_Length_470	470	At4g19810	379	45.68	81	44	0	458	216	286	366	4e-15	79	[G] KOG2806 Chitinase
Locus_11703_Transcript_1/1_Confidence_1.000_Length_840	840	At4g10090	253	44.07	177	81	4	63	539	66	242	6e-33	139	[S] KOG4723 Uncharacterized conserved protein
Locus_11704_Transcript_1/1_Confidence_1.000_Length_589	589	At3g57150	565	91.79	195	16	0	2	586	53	247	3e-93	339	[J] KOG2529 Pseudouridine synthase
Locus_11705_Transcript_1/1_Confidence_1.000_Length_522	522	At3g57150	565	83.53	170	28	0	520	11	259	428	7e-81	297	[J] KOG2529 Pseudouridine synthase
Locus_11706_Transcript_1/1_Confidence_1.000_Length_2444	2444	At1g15740	586	64.83	580	199	4	355	2082	8	586	0	686	[R] KOG1947 Leucine rich repeat proteins, some proteins contain F-box
Locus_11709_Transcript_1/1_Confidence_1.000_Length_949	949	At2g28720	151	96.7	91	3	0	660	388	61	151	7e-43	172	[B] KOG1744 Histone H2B
Locus_11710_Transcript_1/1_Confidence_1.000_Length_2118	2118	At2g25180	573	53.7	311	107	10	2	898	63	348	9e-67	253	[K] KOG1601 GATA-4/5/6 transcription factors
Locus_11715_Transcript_1/1_Confidence_1.000_Length_210	210	At1g09010	862	72.73	66	18	0	9	206	42	107	9e-25	110	[G] KOG2230 Predicted beta-mannosidase
Locus_11716_Transcript_1/1_Confidence_1.000_Length_238	238	At2g13260	622	59.49	79	32	0	238	2	52	130	2e-19	92.4	[R] KOG0017 FOG: Transposon-encoded proteins with TYA, reverse transcriptase, integrase domains in various combinations
Locus_11717_Transcript_1/2_Confidence_1.000_Length_2131	2131	At3g63410	338	83.23	155	25	1	1371	1832	184	338	2e-73	276	[H] KOG1540 Ubiquinone biosynthesis methyltransferase COQ5
Locus_11717_Transcript_2/2_Confidence_1.000_Length_1618	1618	At3g63410	338	75.14	346	74	4	294	1319	1	338	1e-146	518	[H] KOG1540 Ubiquinone biosynthesis methyltransferase COQ5
Locus_11718_Transcript_1/3_Confidence_0.600_Length_1167	1167	At1g15425	278	49.18	183	79	4	456	977	98	275	8e-31	133	[R] KOG4547 WD40 repeat-containing protein
Locus_11718_Transcript_2/3_Confidence_0.600_Length_863	863	At1g15425	278	50	160	71	2	271	738	98	252	2e-26	118	[R] KOG4547 WD40 repeat-containing protein
Locus_11718_Transcript_3/3_Confidence_0.600_Length_982	982	At1g15425	278	49.18	183	79	4	271	792	98	275	7e-31	133	[R] KOG4547 WD40 repeat-containing protein
Locus_11719_Transcript_1/1_Confidence_1.000_Length_1054	1054	At1g21370	342	43.2	206	95	6	413	988	144	341	1e-43	135	[S] KOG4533 Uncharacterized conserved protein
Locus_11723_Transcript_1/1_Confidence_1.000_Length_670	670	At1g22660	605	45.34	236	115	5	668	3	303	538	2e-43	173	[J] KOG2159 tRNA nucleotidyltransferase/poly(A) polymerase
Locus_11725_Transcript_1/1_Confidence_1.000_Length_1135	1135	At3g09770	388	67.32	254	74	5	1053	310	123	373	2e-93	341	[O] KOG4265 Predicted E3 ubiquitin ligase
Locus_1172_Transcript_1/3_Confidence_0.667_Length_3156	3156	At5g46210	617	82.39	619	102	2	2349	508	1	617	0	1006	[D] KOG2167 Cullins
Locus_1172_Transcript_2/3_Confidence_0.667_Length_1690	1690	At5g46210	617	88.22	399	40	2	1689	508	221	617	0	692	[D] KOG2167 Cullins
Locus_1172_Transcript_3/3_Confidence_0.667_Length_3156	3156	At5g46210	617	82.71	619	100	2	2349	508	1	617	0	1011	[D] KOG2167 Cullins
Locus_11731_Transcript_1/1_Confidence_1.000_Length_483	483	At5g27060	957	37.82	156	97	0	1	468	181	336	2e-23	106	[R] KOG0619 FOG: Leucine rich repeat
Locus_11733_Transcript_1/1_Confidence_1.000_Length_3328	3328	At1g29900	956	79.6	500	102	0	1432	2931	449	948	0	788	[R] KOG0370 Multifunctional pyrimidine synthesis protein CAD (includes carbamoyl-phophate synthetase, aspartate transcarbamylase, and glutamine amidotransferase)
Locus_11736_Transcript_1/1_Confidence_1.000_Length_2201	2201	Hs17978471	1164	35.63	581	329	8	461	2191	37	576	4e-96	351	[R] KOG0206 P-type ATPase
Locus_11740_Transcript_1/1_Confidence_1.000_Length_722	722	At3g53510	739	71.67	240	63	2	720	1	242	476	1e-73	274	[Q] KOG0061 Transporter, ABC superfamily (Breast cancer resistance protein)
Locus_11741_Transcript_1/1_Confidence_1.000_Length_1601	1601	At4g35090	492	85.98	492	69	0	26	1501	1	492	0	919	[P] KOG0047 Catalase
Locus_11744_Transcript_1/3_Confidence_0.600_Length_485	485	At5g06060	264	66.42	134	45	0	3	404	124	257	2e-45	179	[R] KOG0725 Reductases with broad range of substrate specificities
Locus_11744_Transcript_2/3_Confidence_0.600_Length_935	935	At2g29360	271	58.56	263	108	1	79	864	2	264	3e-84	310	[R] KOG0725 Reductases with broad range of substrate specificities
Locus_11744_Transcript_3/3_Confidence_0.600_Length_475	475	At5g06060	264	64.93	134	47	0	3	404	124	257	3e-44	175	[R] KOG0725 Reductases with broad range of substrate specificities
Locus_11745_Transcript_1/1_Confidence_1.000_Length_1187	1187	At5g20660	910	62.03	403	144	2	1186	5	3	405	1e-142	504	[OR] KOG2194 Aminopeptidases of the M20 family
Locus_11747_Transcript_1/1_Confidence_1.000_Length_1553	1553	At5g06140	402	79.68	374	76	0	1396	275	25	398	5e-162	569	[U] KOG2273 Membrane coat complex Retromer, subunit VPS5/SNX1, Sorting nexins, and related PX domain-containing proteins
Locus_11749_Transcript_1/1_Confidence_1.000_Length_2341	2341	At3g55480_2	1113	41.55	722	347	11	2340	262	430	1105	1e-144	512	[U] KOG1060 Vesicle coat complex AP-3, beta subunit
Locus_1174_Transcript_1/4_Confidence_0.625_Length_1982	1982	At1g61820	527	55.29	454	199	3	113	1462	62	515	2e-146	518	[G] KOG0626 Beta-glucosidase, lactase phlorizinhydrolase, and related proteins
Locus_1174_Transcript_2/4_Confidence_0.625_Length_2035	2035	At1g61820	527	55.51	472	206	3	101	1504	44	515	2e-153	541	[G] KOG0626 Beta-glucosidase, lactase phlorizinhydrolase, and related proteins
Locus_1174_Transcript_3/4_Confidence_0.375_Length_1384	1384	At1g61820	527	55.21	384	169	2	101	1243	44	427	6e-122	436	[G] KOG0626 Beta-glucosidase, lactase phlorizinhydrolase, and related proteins
Locus_1174_Transcript_4/4_Confidence_0.625_Length_2024	2024	At1g61820	527	55.51	472	206	3	101	1504	44	515	2e-153	541	[G] KOG0626 Beta-glucosidase, lactase phlorizinhydrolase, and related proteins
Locus_11753_Transcript_1/2_Confidence_1.000_Length_1672	1672	At4g33520	949	71.34	492	136	2	55	1527	134	621	5e-179	626	[P] KOG0207 Cation transport ATPase
Locus_11753_Transcript_2/2_Confidence_1.000_Length_2789	2789	At4g33520	949	68.62	800	238	4	55	2442	134	924	0	967	[P] KOG0207 Cation transport ATPase
Locus_11756_Transcript_1/2_Confidence_1.000_Length_782	782	At5g10070	264	79.87	154	31	0	189	650	32	185	1e-70	265	[S] KOG3154 Uncharacterized conserved protein
Locus_11756_Transcript_2/2_Confidence_1.000_Length_962	962	At5g10070	264	67.11	225	73	1	189	860	32	256	3e-89	327	[S] KOG3154 Uncharacterized conserved protein
Locus_11758_Transcript_1/1_Confidence_1.000_Length_2285	2285	At1g55320	2655	49.87	744	306	17	3	2165	1956	2655	0	652	[I] KOG1175 Acyl-CoA synthetase
Locus_1175_Transcript_1/3_Confidence_0.500_Length_2044	2044	At5g01980	493	36.15	509	235	17	1812	424	24	488	7e-61	234	[O] KOG0800 FOG: Predicted E3 ubiquitin ligase
Locus_1175_Transcript_3/3_Confidence_0.667_Length_2168	2168	At5g01980	493	36.15	509	235	17	1812	424	24	488	7e-61	234	[O] KOG0800 FOG: Predicted E3 ubiquitin ligase
Locus_11761_Transcript_1/2_Confidence_1.000_Length_1149	1149	At3g51420	370	33.86	319	191	8	162	1109	60	361	2e-35	148	[R] KOG1520 Predicted alkaloid synthase/Surface mucin Hemomucin
Locus_11761_Transcript_2/2_Confidence_1.000_Length_1149	1149	At3g51420	370	33.65	318	193	8	162	1109	60	361	1e-35	149	[R] KOG1520 Predicted alkaloid synthase/Surface mucin Hemomucin
Locus_11763_Transcript_1/1_Confidence_1.000_Length_487	487	At1g08130	794	61.88	160	61	0	6	485	280	439	3e-52	202	[L] KOG0967 ATP-dependent DNA ligase I
Locus_11764_Transcript_1/1_Confidence_1.000_Length_639	639	At1g16970	610	54.55	176	71	2	617	90	444	610	6e-46	182	[L] KOG2327 DNA-binding subunit of a DNA-dependent protein kinase (Ku70 autoantigen)
Locus_11765_Transcript_1/1_Confidence_1.000_Length_593	593	At2g33470	202	73.8	187	49	0	593	33	16	202	3e-80	296	[G] KOG3221 Glycolipid transfer protein
Locus_11768_Transcript_1/1_Confidence_1.000_Length_2790	2790	At3g17700	773	58.12	745	273	10	368	2521	31	763	0	760	[PT] KOG0498 K+-channel ERG and related proteins, contain PAS/PAC sensor domain
Locus_1176_Transcript_1/2_Confidence_1.000_Length_899	899	At3g23560	484	52.91	172	81	0	107	622	311	482	1e-42	172	[R] KOG1347 Uncharacterized membrane protein, predicted efflux pump
Locus_1176_Transcript_2/2_Confidence_1.000_Length_834	834	At3g23560	484	54.05	185	85	0	3	557	298	482	5e-49	192	[R] KOG1347 Uncharacterized membrane protein, predicted efflux pump
Locus_11773_Transcript_1/1_Confidence_1.000_Length_1411	1411	At4g33430	523	48.75	240	91	5	745	26	77	284	1e-48	192	[T] KOG1187 Serine/threonine protein kinase
Locus_11775_Transcript_1/1_Confidence_1.000_Length_1104	1104	At2g26830	374	64.86	276	97	0	1	828	96	371	5e-101	366	[I] KOG4720 Ethanolamine kinase
Locus_11776_Transcript_1/2_Confidence_1.000_Length_659	659	At5g14050	546	64.68	218	69	2	651	1	153	363	5e-73	272	[R] KOG2055 WD40 repeat protein
Locus_11776_Transcript_2/2_Confidence_1.000_Length_659	659	At5g14050	546	44.04	218	114	2	651	1	153	363	6e-73	271	[R] KOG2055 WD40 repeat protein
Locus_11778_Transcript_1/1_Confidence_1.000_Length_275	275	At5g27690	352	55.22	67	30	0	74	274	24	90	4e-17	84.7	[P] KOG1603 Copper chaperone
Locus_11779_Transcript_1/1_Confidence_1.000_Length_642	642	At2g32330	297	62.31	130	49	0	1	390	148	277	3e-44	176	[S] KOG2721 Uncharacterized conserved protein
Locus_1177_Transcript_1/1_Confidence_1.000_Length_1518	1518	At3g17870	281	55.69	246	104	2	1449	715	2	243	7e-65	246	[OT] KOG1308 Hsp70-interacting protein Hip/Transient component of progesterone receptor complexes and an Hsp70-binding protein
Locus_11780_Transcript_1/1_Confidence_1.000_Length_3323	3323	At5g24360	939	62.79	430	153	2	1449	160	516	938	6e-156	550	[T] KOG1027 Serine/threonine protein kinase and endoribonuclease ERN1/IRE1, sensor of the unfolded protein response pathway
Locus_11784_Transcript_1/1_Confidence_1.000_Length_478	478	At3g59540	69	94.2	69	4	0	417	211	1	69	6e-32	134	[J] KOG3499 60S ribosomal protein L38
Locus_11789_Transcript_1/2_Confidence_1.000_Length_2065	2065	At1g28210	427	56.52	368	147	3	424	1527	37	391	5e-109	394	[O] KOG0715 Molecular chaperone (DnaJ superfamily)
Locus_11789_Transcript_2/2_Confidence_1.000_Length_2029	2029	At1g28210	427	55.01	389	156	5	424	1587	37	407	4e-110	397	[O] KOG0715 Molecular chaperone (DnaJ superfamily)
Locus_1178_Transcript_1/1_Confidence_1.000_Length_4450	4450	At1g15520	1423	71.3	1380	366	4	2	4141	74	1423	0	1857	[Q] KOG0065 Pleiotropic drug resistance proteins (PDR1-15), ABC superfamily
Locus_11793_Transcript_1/1_Confidence_1.000_Length_566	566	At1g04420	412	39.23	130	68	5	5	379	286	409	1e-14	77.8	[C] KOG1575 Voltage-gated shaker-like K+ channel, subunit beta/KCNAB
Locus_11794_Transcript_1/1_Confidence_1.000_Length_939	939	At5g58080	632	42.67	75	34	2	936	736	196	269	7e-08	56.6	[K] KOG1601 GATA-4/5/6 transcription factors
Locus_11797_Transcript_1/1_Confidence_1.000_Length_1741	1741	At5g40200	588	81.72	476	83	1	55	1482	113	584	0	799	[O] KOG1320 Serine protease
Locus_11798_Transcript_1/2_Confidence_1.000_Length_1343	1343	At1g76900	455	73.33	150	37	2	899	1342	1	149	5e-57	220	[R] KOG2502 Tub family proteins
Locus_11798_Transcript_2/2_Confidence_1.000_Length_564	564	At1g76900	455	73.33	150	37	2	120	563	1	149	1e-57	220	[R] KOG2502 Tub family proteins
Locus_117_Transcript_1/2_Confidence_1.000_Length_1892	1892	At3g53130	566	76.13	511	94	3	312	1760	56	566	0	753	[QI] KOG0157 Cytochrome P450 CYP4/CYP19/CYP26 subfamilies
Locus_117_Transcript_2/2_Confidence_1.000_Length_2136	2136	At3g53130	566	76.13	511	94	3	312	1760	56	566	0	753	[QI] KOG0157 Cytochrome P450 CYP4/CYP19/CYP26 subfamilies
Locus_11800_Transcript_1/2_Confidence_1.000_Length_1581	1581	At5g24530	341	62.65	257	95	1	1519	752	1	257	3e-92	337	[QR] KOG0143 Iron/ascorbate family oxidoreductases
Locus_11800_Transcript_2/2_Confidence_1.000_Length_1389	1389	At5g24530	341	62.13	338	124	2	1327	326	1	338	2e-121	434	[QR] KOG0143 Iron/ascorbate family oxidoreductases
Locus_11802_Transcript_1/3_Confidence_0.667_Length_1215	1215	Hs6031200	331	40.58	69	41	0	854	1060	139	207	5e-08	57.8	[R] KOG0490 Transcription factor, contains HOX domain
Locus_11802_Transcript_2/3_Confidence_0.667_Length_951	951	Hs6031200	331	41.43	70	37	1	734	943	139	204	3e-08	57.8	[R] KOG0490 Transcription factor, contains HOX domain
Locus_11802_Transcript_3/3_Confidence_0.667_Length_1071	1071	Hs6031200	331	41.43	70	37	1	854	1063	139	204	4e-08	57.8	[R] KOG0490 Transcription factor, contains HOX domain
Locus_11804_Transcript_1/1_Confidence_1.000_Length_769	769	At1g70010	1315	33.09	269	152	3	5	769	628	882	3e-28	124	[R] KOG0017 FOG: Transposon-encoded proteins with TYA, reverse transcriptase, integrase domains in various combinations
Locus_11806_Transcript_1/2_Confidence_1.000_Length_1051	1051	At1g02120	556	33.57	286	118	6	42	890	334	550	2e-27	122	[S] KOG1032 Uncharacterized conserved protein, contains GRAM domain
Locus_11808_Transcript_1/1_Confidence_1.000_Length_1078	1078	At5g58450	1035	39.12	340	187	8	3	1010	707	1030	2e-56	218	[Z] KOG2053 Mitochondrial inheritance and actin cytoskeleton organization protein
Locus_11809_Transcript_1/1_Confidence_1.000_Length_3663	3663	At5g11040	1186	68.47	1164	335	9	1	3477	49	1185	0	1519	[U] KOG1953 Targeting complex (TRAPP) subunit
Locus_11810_Transcript_1/1_Confidence_1.000_Length_570	570	At2g15580	204	39.34	122	65	4	6	350	83	202	4e-18	89.4	[O] KOG0800 FOG: Predicted E3 ubiquitin ligase
Locus_11816_Transcript_1/1_Confidence_1.000_Length_905	905	At1g26170	931	52.19	297	93	2	905	18	451	699	9e-74	275	[UY] KOG2274 Predicted importin 9
Locus_11817_Transcript_1/1_Confidence_1.000_Length_1781	1781	At5g11860	305	54.35	230	102	1	942	1622	73	302	2e-66	252	[K] KOG1605 TFIIF-interacting CTD phosphatase, including NLI-interacting factor (involved in RNA polymerase II regulation)
Locus_11819_Transcript_1/2_Confidence_1.000_Length_787	787	At1g53400	114	74.56	114	29	0	249	590	1	114	6e-40	162	[S] KOG0013 Uncharacterized conserved protein
Locus_11819_Transcript_2/2_Confidence_1.000_Length_765	765	At1g53400	114	81.97	61	11	0	386	568	54	114	1e-14	78.6	[S] KOG0013 Uncharacterized conserved protein
Locus_11821_Transcript_1/3_Confidence_0.667_Length_2094	2094	At1g06290	675	71.66	427	120	1	88	1368	34	459	0	647	[IQ] KOG0135 Pristanoyl-CoA/acyl-CoA oxidase
Locus_11821_Transcript_2/3_Confidence_0.333_Length_1264	1264	At1g06290	675	73.06	360	96	1	88	1167	34	392	5e-159	559	[IQ] KOG0135 Pristanoyl-CoA/acyl-CoA oxidase
Locus_11821_Transcript_3/3_Confidence_0.667_Length_2150	2150	At1g06290	675	68.27	643	203	1	88	2016	34	675	0	919	[IQ] KOG0135 Pristanoyl-CoA/acyl-CoA oxidase
Locus_11822_Transcript_1/1_Confidence_1.000_Length_2801	2801	At1g68690	708	54.55	231	100	3	1246	557	366	592	3e-57	222	[T] KOG1187 Serine/threonine protein kinase
Locus_11823_Transcript_1/1_Confidence_1.000_Length_415	415	At1g55930_2	540	92.7	137	10	0	3	413	122	258	5e-58	221	[S] KOG2118 Predicted membrane protein, contains two CBS domains
Locus_11826_Transcript_1/1_Confidence_1.000_Length_1946	1946	At5g27380	539	67	497	159	2	228	1718	47	538	0	680	[Q] KOG0021 Glutathione synthetase
Locus_11828_Transcript_1/1_Confidence_1.000_Length_563	563	At1g51650	70	73.13	67	18	0	9	209	3	69	9e-27	118	[C] KOG3495 Mitochondrial F1F0-ATP synthase, subunit epsilon/ATP15
Locus_1182_Transcript_1/1_Confidence_1.000_Length_2003	2003	At3g03940	701	85.87	467	66	0	2	1402	235	701	0	818	[T] KOG1164 Casein kinase (serine/threonine/tyrosine protein kinase)
Locus_11831_Transcript_1/1_Confidence_1.000_Length_651	651	At2g43900	1305	53.96	202	84	3	44	646	116	309	2e-56	216	[U] KOG0565 Inositol polyphosphate 5-phosphatase and related proteins
Locus_11832_Transcript_1/1_Confidence_1.000_Length_1626	1626	At1g73070	598	31.35	421	257	5	4	1194	102	514	4e-48	191	[R] KOG0619 FOG: Leucine rich repeat
Locus_11835_Transcript_1/1_Confidence_1.000_Length_1078	1078	At5g09380	272	44.97	169	87	3	86	592	98	260	2e-30	131	[K] KOG3122 DNA-directed RNA polymerase III subunit
Locus_11836_Transcript_1/1_Confidence_1.000_Length_288	288	At4g23240	352	64.21	95	34	0	286	2	134	228	2e-29	125	[T] KOG1187 Serine/threonine protein kinase
Locus_11837_Transcript_1/1_Confidence_1.000_Length_239	239	At1g66950	1434	69.44	36	11	0	2	109	920	955	2e-09	59.3	[Q] KOG0065 Pleiotropic drug resistance proteins (PDR1-15), ABC superfamily
Locus_11841_Transcript_1/1_Confidence_1.000_Length_1282	1282	At5g15790	232	43.91	230	112	6	928	290	1	230	6e-46	183	[O] KOG0800 FOG: Predicted E3 ubiquitin ligase
Locus_11844_Transcript_1/1_Confidence_1.000_Length_1946	1946	At3g46450	486	44.61	473	238	5	1625	267	17	485	1e-113	409	[I] KOG1471 Phosphatidylinositol transfer protein SEC14 and related proteins
Locus_11845_Transcript_1/1_Confidence_1.000_Length_1685	1685	At1g06390	407	88.69	389	41	2	3	1160	15	403	0	710	[G] KOG0658 Glycogen synthase kinase-3
Locus_11849_Transcript_1/1_Confidence_1.000_Length_1329	1329	At1g04190_3	152	72.79	147	40	0	583	1023	1	147	5e-62	237	[EG] KOG2449 Methylmalonate semialdehyde dehydrogenase
Locus_1184_Transcript_1/2_Confidence_1.000_Length_1245	1245	At3g53970	302	46.75	308	138	10	19	897	1	297	4e-63	240	[O] KOG4761 Proteasome formation inhibitor PI31
Locus_1184_Transcript_2/2_Confidence_1.000_Length_1167	1167	At3g53970	302	45.7	302	124	9	19	819	1	297	9e-60	229	[O] KOG4761 Proteasome formation inhibitor PI31
Locus_11853_Transcript_1/1_Confidence_1.000_Length_207	207	At2g20370	600	84.85	66	10	0	2	199	308	373	3e-29	125	[GMW] KOG1021 Acetylglucosaminyltransferase EXT1/exostosin 1
Locus_11855_Transcript_1/1_Confidence_1.000_Length_420	420	At2g43900	1305	55.56	117	46	1	60	410	156	266	2e-33	139	[U] KOG0565 Inositol polyphosphate 5-phosphatase and related proteins
Locus_11856_Transcript_1/3_Confidence_0.600_Length_326	326	At1g54100	508	84.42	77	12	0	1	231	172	248	6e-34	140	[C] KOG2453 Aldehyde dehydrogenase
Locus_11856_Transcript_2/3_Confidence_0.600_Length_1437	1437	At1g54100	508	81.82	319	58	0	216	1172	188	506	2e-137	487	[C] KOG2453 Aldehyde dehydrogenase
Locus_11856_Transcript_3/3_Confidence_0.600_Length_1270	1270	At1g54100	508	82.69	335	58	0	1	1005	172	506	4e-149	526	[C] KOG2453 Aldehyde dehydrogenase
Locus_11858_Transcript_1/1_Confidence_1.000_Length_1576	1576	At5g04870	610	81.26	491	88	2	37	1500	120	609	0	815	[T] KOG0032 Ca2+/calmodulin-dependent protein kinase, EF-Hand protein superfamily
Locus_11859_Transcript_1/4_Confidence_0.556_Length_548	548	At4g31300	233	88.03	117	14	0	196	546	1	117	2e-56	216	[O] KOG0174 20S proteasome, regulatory subunit beta type PSMB6/PSMB9/PRE3
Locus_11859_Transcript_2/4_Confidence_0.556_Length_807	807	At4g31300	233	88.35	103	12	0	176	484	1	103	3e-48	190	[O] KOG0174 20S proteasome, regulatory subunit beta type PSMB6/PSMB9/PRE3
Locus_11859_Transcript_3/4_Confidence_0.667_Length_1033	1033	At4g31300	233	77.33	75	11	1	176	382	1	75	7e-26	116	[O] KOG0174 20S proteasome, regulatory subunit beta type PSMB6/PSMB9/PRE3
Locus_11859_Transcript_4/4_Confidence_0.556_Length_528	528	At4g31300	233	88.03	117	14	0	176	526	1	117	2e-56	216	[O] KOG0174 20S proteasome, regulatory subunit beta type PSMB6/PSMB9/PRE3
Locus_1185_Transcript_1/1_Confidence_1.000_Length_2056	2056	At4g24280	718	91.29	551	48	0	2054	402	126	676	0	928	[O] KOG0102 Molecular chaperones mortalin/PBP74/GRP75, HSP70 superfamily
Locus_11867_Transcript_1/1_Confidence_1.000_Length_465	465	At2g48010	617	77.7	139	31	0	49	465	259	397	3e-59	225	[T] KOG1187 Serine/threonine protein kinase
Locus_1186_Transcript_1/3_Confidence_0.600_Length_724	724	At3g12203	437	66.27	83	27	1	188	436	356	437	2e-28	124	[OE] KOG1282 Serine carboxypeptidases (lysosomal cathepsin A)
Locus_1186_Transcript_3/3_Confidence_0.600_Length_575	575	At3g12203	437	63.16	95	34	1	3	287	344	437	9e-32	134	[OE] KOG1282 Serine carboxypeptidases (lysosomal cathepsin A)
Locus_11871_Transcript_1/1_Confidence_1.000_Length_427	427	At3g25250	421	81.54	65	12	0	232	426	236	300	5e-26	114	[R] KOG0610 Putative serine/threonine protein kinase
Locus_11872_Transcript_1/1_Confidence_1.000_Length_407	407	At1g63810	1026	44.44	135	51	4	407	3	249	359	1e-19	93.2	[S] KOG2054 Nucleolar RNA-associated protein (NRAP)
Locus_11876_Transcript_1/2_Confidence_1.000_Length_838	838	At1g72470	633	68.63	102	32	0	250	555	531	632	1e-67	145	[U] KOG2344 Exocyst component protein and related proteins
Locus_11876_Transcript_2/2_Confidence_1.000_Length_637	637	At1g72470	633	68.64	118	37	0	1	354	515	632	2e-36	150	[U] KOG2344 Exocyst component protein and related proteins
Locus_11877_Transcript_1/1_Confidence_1.000_Length_753	753	At3g54560	136	91.74	109	9	0	492	166	28	136	1e-51	201	[B] KOG1757 Histone 2A
Locus_11878_Transcript_1/1_Confidence_1.000_Length_3504	3504	At1g73960	1273	61.14	368	120	3	1	1089	355	704	0	449	[K] KOG1932 TATA binding protein associated factor
Locus_1187_Transcript_1/1_Confidence_1.000_Length_1187	1187	At5g19760	298	84.62	299	45	1	102	998	1	298	6e-128	456	[C] KOG0759 Mitochondrial oxoglutarate/malate carrier proteins
Locus_11880_Transcript_1/1_Confidence_1.000_Length_662	662	At2g25320	1660	52.73	220	104	0	1	660	1287	1506	5e-63	239	[DR] KOG1987 Speckle-type POZ protein SPOP and related proteins with TRAF, MATH and BTB/POZ domains
Locus_11881_Transcript_1/1_Confidence_1.000_Length_654	654	At1g78530	355	52.2	205	94	2	644	30	72	272	8e-54	208	[T] KOG1187 Serine/threonine protein kinase
Locus_11882_Transcript_1/1_Confidence_1.000_Length_2209	2209	At2g42490	759	80.85	679	107	2	2207	189	98	759	0	1128	[Q] KOG1186 Copper amine oxidase
Locus_11884_Transcript_1/1_Confidence_1.000_Length_387	387	At3g59310	339	50	128	63	1	1	381	55	182	1e-33	139	[S] KOG2766 Predicted membrane protein
Locus_11885_Transcript_1/1_Confidence_1.000_Length_245	245	At2g34930	905	48.15	81	42	0	2	244	648	728	3e-16	82	[R] KOG0619 FOG: Leucine rich repeat
Locus_11887_Transcript_1/2_Confidence_1.000_Length_1550	1550	At5g15070	1030	69.78	460	123	6	91	1461	583	1029	1e-161	568	[Z] KOG1057 Arp2/3 complex-interacting protein VIP1/Asp1, involved in regulation of actin cytoskeleton
Locus_11887_Transcript_2/2_Confidence_1.000_Length_639	639	At5g15070	1030	75.29	170	41	1	41	550	861	1029	2e-71	257	[Z] KOG1057 Arp2/3 complex-interacting protein VIP1/Asp1, involved in regulation of actin cytoskeleton
Locus_11889_Transcript_1/1_Confidence_1.000_Length_709	709	At2g44800	352	40	200	113	2	122	706	31	228	4e-36	149	[QR] KOG0143 Iron/ascorbate family oxidoreductases
Locus_11892_Transcript_1/1_Confidence_1.000_Length_1759	1759	At3g27870	1174	65.09	487	156	2	6	1451	655	1132	0	639	[R] KOG0206 P-type ATPase
Locus_11894_Transcript_1/1_Confidence_1.000_Length_1201	1201	At2g19490	376	75.22	343	83	2	2	1027	5	346	6e-139	492	[L] KOG1433 DNA repair protein RAD51/RHP55
Locus_11895_Transcript_1/1_Confidence_1.000_Length_1760	1760	At1g16570	465	62.34	478	157	5	12	1436	3	460	3e-159	560	[O] KOG2941 Beta-1,4-mannosyltransferase
Locus_11899_Transcript_1/1_Confidence_1.000_Length_1053	1053	At3g54300	240	79.83	238	47	1	144	854	1	238	4e-101	366	[U] KOG0859 Synaptobrevin/VAMP-like protein
Locus_1189_Transcript_1/1_Confidence_1.000_Length_723	723	At3g16780	209	91.45	152	13	0	722	267	35	186	4e-54	209	[J] KOG1696 60s ribosomal protein L19
Locus_118_Transcript_1/1_Confidence_1.000_Length_685	685	At3g12260	133	63.57	129	46	1	636	250	6	133	1e-43	174	[C] KOG3426 NADH:ubiquinone oxidoreductase, NDUFA6/B14 subunit
Locus_11902_Transcript_1/1_Confidence_1.000_Length_709	709	At5g65310	312	68.85	61	19	0	708	526	108	168	5e-18	89.7	[K] KOG0483 Transcription factor HEX, contains HOX and HALZ domains
Locus_11905_Transcript_1/1_Confidence_1.000_Length_289	289	At5g18500	484	41.94	93	53	1	1	279	309	400	8e-13	70.5	[T] KOG1187 Serine/threonine protein kinase
Locus_11914_Transcript_1/1_Confidence_1.000_Length_1506	1506	At1g53050	694	58.43	356	128	6	3	1064	339	676	2e-106	384	[D] KOG0600 Cdc2-related protein kinase
Locus_11919_Transcript_1/1_Confidence_1.000_Length_1609	1609	At2g17220	413	69.82	328	97	1	433	1416	61	386	7e-133	473	[T] KOG1187 Serine/threonine protein kinase
Locus_11921_Transcript_1/2_Confidence_1.000_Length_1334	1334	At3g15010	404	49.18	427	179	9	39	1286	5	404	7e-88	323	[R] KOG0118 FOG: RRM domain
Locus_11921_Transcript_2/2_Confidence_1.000_Length_1633	1633	At3g15010	404	49.18	427	179	9	39	1286	5	404	9e-88	323	[R] KOG0118 FOG: RRM domain
Locus_11923_Transcript_1/1_Confidence_1.000_Length_294	294	At1g11960	786	68.66	67	21	0	94	294	37	103	8e-24	102	[R] KOG1134 Uncharacterized conserved protein
Locus_11924_Transcript_1/1_Confidence_1.000_Length_1380	1380	At1g77670	440	82.45	376	66	0	5	1132	64	439	0	633	[E] KOG0257 Kynurenine aminotransferase, glutamine transaminase K
Locus_11925_Transcript_1/1_Confidence_1.000_Length_1083	1083	At5g04430	313	57.86	280	79	4	1	831	67	310	1e-78	291	[AR] KOG2191 RNA-binding protein NOVA1/PASILLA and related KH domain proteins
Locus_11927_Transcript_1/1_Confidence_1.000_Length_224	224	At3g16840	833	72.73	66	18	0	22	219	404	469	4e-19	91.3	[A] KOG0347 RNA helicase
Locus_11928_Transcript_1/1_Confidence_1.000_Length_483	483	At1g02260	500	57.61	92	35	1	1	264	144	235	3e-23	105	[P] KOG2639 Sodium sulfate symporter and related arsenite permeases
Locus_11930_Transcript_1/1_Confidence_1.000_Length_1604	1604	At1g32330	482	46.69	484	185	14	9	1364	35	477	9e-87	319	[K] KOG0627 Heat shock transcription factor
Locus_11932_Transcript_1/1_Confidence_1.000_Length_267	267	At4g14610	719	45.35	86	46	1	12	266	378	463	2e-08	56.2	[T] KOG4658 Apoptotic ATPase
Locus_11933_Transcript_1/1_Confidence_1.000_Length_453	453	At1g33140	194	72.92	144	35	1	34	453	1	144	2e-49	192	[J] KOG3255 60S ribosomal protein L9
Locus_11936_Transcript_1/1_Confidence_1.000_Length_1871	1871	At1g03520	447	62.84	436	152	5	82	1377	18	447	3e-159	560	[G] KOG0799 Branching enzyme
Locus_11939_Transcript_1/1_Confidence_1.000_Length_1924	1924	At5g60790	595	82.43	575	92	1	1921	197	30	595	0	913	[R] KOG0927 Predicted transporter (ABC superfamily)
Locus_11943_Transcript_1/1_Confidence_1.000_Length_1463	1463	At3g59350	403	78.99	357	73	1	1460	396	34	390	1e-150	531	[T] KOG1187 Serine/threonine protein kinase
Locus_11944_Transcript_1/1_Confidence_1.000_Length_1631	1631	At5g19360	523	83.88	459	74	0	2	1378	62	520	0	790	[T] KOG0032 Ca2+/calmodulin-dependent protein kinase, EF-Hand protein superfamily
Locus_11945_Transcript_1/1_Confidence_1.000_Length_736	736	At5g51740	485	75.19	133	30	3	1	396	355	485	3e-36	150	[O] KOG2661 Peptidase family M48
Locus_1194_Transcript_1/6_Confidence_0.667_Length_1965	1965	At1g30620	412	85.4	274	40	0	1106	285	130	403	0	489	[M] KOG1371 UDP-glucose 4-epimerase/UDP-sulfoquinovose synthase
Locus_1194_Transcript_2/6_Confidence_0.600_Length_1908	1908	At1g30620	412	82.05	390	70	0	1491	322	14	403	0	670	[M] KOG1371 UDP-glucose 4-epimerase/UDP-sulfoquinovose synthase
Locus_1194_Transcript_3/6_Confidence_0.667_Length_1964	1964	At1g30620	412	76.01	421	70	1	1547	285	14	403	0	654	[M] KOG1371 UDP-glucose 4-epimerase/UDP-sulfoquinovose synthase
Locus_1194_Transcript_4/6_Confidence_0.667_Length_2098	2098	At1g30620	412	82.05	390	70	0	1454	285	14	403	0	670	[M] KOG1371 UDP-glucose 4-epimerase/UDP-sulfoquinovose synthase
Locus_1194_Transcript_5/6_Confidence_0.667_Length_1908	1908	At1g30620	412	82.05	390	70	0	1491	322	14	403	0	670	[M] KOG1371 UDP-glucose 4-epimerase/UDP-sulfoquinovose synthase
Locus_1194_Transcript_6/6_Confidence_0.667_Length_1871	1871	At1g30620	412	82.05	390	70	0	1454	285	14	403	0	670	[M] KOG1371 UDP-glucose 4-epimerase/UDP-sulfoquinovose synthase
Locus_11953_Transcript_1/1_Confidence_1.000_Length_695	695	At4g29090	575	33.02	106	67	2	569	255	413	515	5e-07	53.1	[R] KOG1075 FOG: Reverse transcriptase
Locus_11958_Transcript_1/1_Confidence_1.000_Length_353	353	At1g77460	2110	58.12	117	47	1	351	7	1982	2098	4e-33	137	[S] KOG0167 FOG: Armadillo/beta-catenin-like repeats
Locus_1195_Transcript_1/2_Confidence_1.000_Length_1083	1083	At5g27400	369	44.33	203	101	2	289	894	176	367	7e-42	163	[R] KOG2497 Predicted methyltransferase
Locus_1195_Transcript_2/2_Confidence_1.000_Length_864	864	At5g27400	369	42.25	187	96	2	118	675	192	367	4e-33	140	[R] KOG2497 Predicted methyltransferase
Locus_11960_Transcript_1/4_Confidence_0.500_Length_543	543	At1g31360	714	48.33	120	55	2	1	360	560	672	7e-20	95.1	[R] KOG0353 ATP-dependent DNA helicase
Locus_11960_Transcript_2/4_Confidence_0.625_Length_1505	1505	At1g31360	714	60.7	458	145	7	3	1322	232	672	4e-140	496	[R] KOG0353 ATP-dependent DNA helicase
Locus_11960_Transcript_3/4_Confidence_0.500_Length_1748	1748	At1g31360	714	60.48	458	146	7	3	1322	232	672	5e-139	493	[R] KOG0353 ATP-dependent DNA helicase
Locus_11960_Transcript_4/4_Confidence_0.625_Length_1505	1505	At1g31360	714	60.48	458	146	7	3	1322	232	672	3e-139	494	[R] KOG0353 ATP-dependent DNA helicase
Locus_11961_Transcript_1/2_Confidence_1.000_Length_6567	6567	At5g02300	1225	46.23	1235	609	20	6163	2525	17	1218	0	893	[O] KOG1140 N-end rule pathway, recognition component UBR1
Locus_11961_Transcript_2/2_Confidence_1.000_Length_6563	6563	At5g02300	1225	46.23	1235	609	20	6159	2521	17	1218	0	893	[O] KOG1140 N-end rule pathway, recognition component UBR1
Locus_11963_Transcript_1/1_Confidence_1.000_Length_1311	1311	At4g39330	360	66.76	355	118	0	144	1208	4	358	1e-135	481	[Q] KOG0023 Alcohol dehydrogenase, class V
Locus_11964_Transcript_1/1_Confidence_1.000_Length_1835	1835	At1g09020	368	65.57	305	98	3	911	3	2	301	2e-109	395	[C] KOG1764 5'-AMP-activated protein kinase, gamma subunit
Locus_11965_Transcript_1/1_Confidence_1.000_Length_754	754	At5g39710	747	32.38	244	162	2	750	22	134	375	2e-33	141	[R] KOG4197 FOG: PPR repeat
Locus_11967_Transcript_1/1_Confidence_1.000_Length_988	988	At4g37940	228	54.07	209	83	3	987	382	21	223	5e-56	216	[K] KOG0014 MADS box transcription factor
Locus_1196_Transcript_1/2_Confidence_1.000_Length_570	570	At3g10220	240	66.06	109	26	1	569	276	132	240	1e-37	154	[O] KOG3206 Alpha-tubulin folding cofactor B
Locus_1196_Transcript_2/2_Confidence_1.000_Length_986	986	At3g10220	240	72.15	237	63	1	986	276	7	240	2e-100	364	[O] KOG3206 Alpha-tubulin folding cofactor B
Locus_11972_Transcript_1/1_Confidence_1.000_Length_4397	4397	At5g64420	1306	46.15	1339	623	16	335	4180	1	1298	0	927	[K] KOG1926 Predicted regulator of rRNA gene transcription (MYB-binding protein)
Locus_11973_Transcript_1/1_Confidence_1.000_Length_1450	1450	At3g13772	641	87.18	351	45	0	2	1054	291	641	5e-167	586	[U] KOG1278 Endosomal membrane proteins, EMP70
Locus_11979_Transcript_1/2_Confidence_1.000_Length_1699	1699	At2g35940	680	36.73	275	137	6	49	834	412	662	6e-37	140	[K] KOG0773 Transcription factor MEIS1 and related HOX domain proteins
Locus_11979_Transcript_2/2_Confidence_1.000_Length_1695	1695	At2g35940	680	39.45	289	138	6	3	830	398	662	6e-42	171	[K] KOG0773 Transcription factor MEIS1 and related HOX domain proteins
Locus_1197_Transcript_1/1_Confidence_1.000_Length_310	310	At1g12780	351	86.41	103	14	0	1	309	152	254	2e-50	195	[M] KOG1371 UDP-glucose 4-epimerase/UDP-sulfoquinovose synthase
Locus_11984_Transcript_1/1_Confidence_1.000_Length_852	852	At5g12250	449	96.83	284	9	0	852	1	133	416	1e-150	530	[Z] KOG1375 Beta tubulin
Locus_11988_Transcript_1/1_Confidence_1.000_Length_261	261	At4g18880	401	72.55	51	14	0	1	153	72	122	2e-16	82.8	[K] KOG0627 Heat shock transcription factor
Locus_11994_Transcript_1/1_Confidence_1.000_Length_386	386	At1g05460	1002	65.35	127	44	0	5	385	385	511	6e-46	180	[A] KOG1804 RNA helicase
Locus_12001_Transcript_1/1_Confidence_1.000_Length_949	949	At2g33820	344	46.01	276	108	7	2	721	73	343	2e-55	214	[C] KOG0758 Mitochondrial carnitine-acylcarnitine carrier protein
Locus_12002_Transcript_1/1_Confidence_1.000_Length_457	457	At3g50930	534	38	100	62	0	111	410	31	130	6e-18	88.2	[O] KOG0743 AAA+-type ATPase
Locus_12005_Transcript_1/1_Confidence_1.000_Length_871	871	At1g27070	532	40.37	161	88	3	487	8	281	434	5e-24	110	[G] KOG1616 Protein involved in Snf1 protein kinase complex assembly
Locus_12006_Transcript_1/6_Confidence_0.500_Length_3667	3667	At5g53460	2216	81.12	1086	169	4	3228	1	59	1118	0	1709	[E] KOG0399 Glutamate synthase
Locus_12006_Transcript_2/6_Confidence_0.357_Length_3593	3593	At5g53460	2216	82.81	1047	169	3	3154	44	59	1104	0	1692	[E] KOG0399 Glutamate synthase
Locus_12006_Transcript_3/6_Confidence_0.500_Length_3831	3831	At5g53460	2216	85.95	790	103	1	2346	1	329	1118	0	1318	[E] KOG0399 Glutamate synthase
Locus_12006_Transcript_4/6_Confidence_0.214_Length_1452	1452	At5g53460	2216	74.44	270	66	2	1013	210	59	327	3e-113	407	[E] KOG0399 Glutamate synthase
Locus_12006_Transcript_5/6_Confidence_0.500_Length_3770	3770	At5g53460	2216	82.81	1047	169	3	3331	221	59	1104	0	1692	[E] KOG0399 Glutamate synthase
Locus_12006_Transcript_6/6_Confidence_0.429_Length_3592	3592	At5g53460	2216	83.03	1061	169	3	3153	1	59	1118	0	1722	[E] KOG0399 Glutamate synthase
Locus_12009_Transcript_1/1_Confidence_1.000_Length_873	873	At5g24320	694	30.25	119	62	5	563	210	6	104	8e-06	49.7	[S] KOG0283 WD40 repeat-containing protein
Locus_1200_Transcript_1/2_Confidence_1.000_Length_1900	1900	At5g47010	1235	61.48	418	121	10	3	1244	854	1235	5e-133	473	[A] KOG1802 RNA helicase nonsense mRNA reducing factor (pNORF1)
Locus_1200_Transcript_2/2_Confidence_1.000_Length_1879	1879	At5g47010	1235	60.83	411	121	10	3	1223	861	1235	4e-129	460	[A] KOG1802 RNA helicase nonsense mRNA reducing factor (pNORF1)
Locus_12013_Transcript_1/1_Confidence_1.000_Length_356	356	At2g45140	239	42.31	52	30	0	7	162	184	235	4e-07	51.6	[U] KOG0439 VAMP-associated protein involved in inositol metabolism
Locus_12015_Transcript_1/1_Confidence_1.000_Length_262	262	At4g19420	263	67.82	87	28	0	2	262	93	179	3e-31	131	[M] KOG4287 Pectin acetylesterase and similar proteins
Locus_12016_Transcript_1/1_Confidence_1.000_Length_686	686	At2g26800	433	77.42	217	49	0	685	35	208	424	1e-86	317	[CE] KOG2368 Hydroxymethylglutaryl-CoA lyase
Locus_12018_Transcript_1/1_Confidence_1.000_Length_834	834	At4g29120	334	72.93	181	49	0	15	557	150	330	1e-72	271	[R] KOG0409 Predicted dehydrogenase
Locus_12019_Transcript_1/1_Confidence_1.000_Length_1192	1192	At4g04670_3	271	66.8	259	86	0	1029	253	1	259	3e-104	377	[R] KOG1227 Putative methyltransferase
Locus_1202_Transcript_1/2_Confidence_1.000_Length_1914	1914	At4g37360	499	59.9	202	78	2	939	337	296	495	6e-104	251	[Q] KOG0156 Cytochrome P450 CYP2 subfamily
Locus_1202_Transcript_2/2_Confidence_1.000_Length_1823	1823	At4g37360	499	47.07	478	228	9	1755	337	38	495	5e-109	394	[Q] KOG0156 Cytochrome P450 CYP2 subfamily
Locus_12031_Transcript_1/2_Confidence_1.000_Length_3694	3694	At3g61690	1388	39.26	1182	622	33	3693	235	147	1261	0	701	[L] KOG1906 DNA polymerase sigma
Locus_12031_Transcript_2/2_Confidence_1.000_Length_607	607	At3g61690	1388	81.19	202	38	0	606	1	147	348	3e-94	342	[L] KOG1906 DNA polymerase sigma
Locus_12032_Transcript_1/3_Confidence_0.600_Length_1206	1206	At4g34110	629	67.66	402	129	1	3	1205	63	464	3e-164	576	[AJ] KOG0123 Polyadenylate-binding protein (RRM superfamily)
Locus_12032_Transcript_2/3_Confidence_0.600_Length_2282	2282	At4g34110	629	65.18	448	150	2	285	1610	1	448	4e-166	583	[AJ] KOG0123 Polyadenylate-binding protein (RRM superfamily)
Locus_12032_Transcript_3/3_Confidence_0.600_Length_1656	1656	At4g34110	629	65.3	464	154	3	285	1655	1	464	4e-172	603	[AJ] KOG0123 Polyadenylate-binding protein (RRM superfamily)
Locus_12034_Transcript_1/1_Confidence_1.000_Length_475	475	At2g20190	351	75.54	139	34	0	2	418	213	351	2e-55	213	[R] KOG2956 CLIP-associating protein
Locus_12036_Transcript_1/1_Confidence_1.000_Length_466	466	At2g29420	227	35.71	70	45	0	84	293	145	214	1e-07	54.3	[O] KOG0406 Glutathione S-transferase
Locus_12037_Transcript_1/1_Confidence_1.000_Length_2385	2385	At2g04620	300	86.39	147	20	0	641	1081	2	148	2e-66	253	[P] KOG1484 Putative Zn2+ transporter MSC2 (cation diffusion facilitator superfamily)
Locus_12038_Transcript_1/1_Confidence_1.000_Length_1131	1131	At5g56290	728	82.12	274	49	0	1	822	455	728	3e-132	470	[R] KOG1125 TPR repeat-containing protein
Locus_12041_Transcript_1/1_Confidence_1.000_Length_588	588	At5g35930_2	378	57.04	135	58	0	410	6	6	140	4e-37	152	[Q] KOG4649 PQQ (pyrrolo-quinoline quinone) repeat protein
Locus_12046_Transcript_1/1_Confidence_1.000_Length_649	649	At1g72990	646	50.57	174	77	3	77	574	466	638	6e-44	175	[G] KOG0496 Beta-galactosidase
Locus_12049_Transcript_1/2_Confidence_1.000_Length_1699	1699	At2g26980	441	78.98	433	90	1	364	1659	6	438	0	714	[T] KOG0583 Serine/threonine protein kinase
Locus_12049_Transcript_2/2_Confidence_1.000_Length_577	577	At2g26980	441	71.83	142	39	1	115	537	297	438	4e-53	205	[T] KOG0583 Serine/threonine protein kinase
Locus_12053_Transcript_1/1_Confidence_1.000_Length_1720	1720	At3g54280	2049	75.5	498	107	4	2	1459	1555	2049	0	671	[K] KOG0392 SNF2 family DNA-dependent ATPase domain-containing protein
Locus_1205_Transcript_1/8_Confidence_0.708_Length_4731	4731	At4g10990_1	1077	43.53	170	96	0	263	772	832	1001	6e-48	156	[R] KOG0017 FOG: Transposon-encoded proteins with TYA, reverse transcriptase, integrase domains in various combinations
Locus_1205_Transcript_2/8_Confidence_0.667_Length_4242	4242	At4g10990_1	1077	43.53	170	96	0	263	772	832	1001	5e-48	156	[R] KOG0017 FOG: Transposon-encoded proteins with TYA, reverse transcriptase, integrase domains in various combinations
Locus_1205_Transcript_3/8_Confidence_0.708_Length_4748	4748	At4g10990_1	1077	43.53	170	96	0	263	772	832	1001	6e-48	156	[R] KOG0017 FOG: Transposon-encoded proteins with TYA, reverse transcriptase, integrase domains in various combinations
Locus_1205_Transcript_4/8_Confidence_0.667_Length_4611	4611	At4g10990_1	1077	43.53	170	96	0	127	636	832	1001	3e-43	156	[R] KOG0017 FOG: Transposon-encoded proteins with TYA, reverse transcriptase, integrase domains in various combinations
Locus_1205_Transcript_5/8_Confidence_0.708_Length_4720	4720	At4g10990_1	1077	43.53	170	96	0	263	772	832	1001	6e-48	156	[R] KOG0017 FOG: Transposon-encoded proteins with TYA, reverse transcriptase, integrase domains in various combinations
Locus_1205_Transcript_6/8_Confidence_0.708_Length_4747	4747	At4g10990_1	1077	43.53	170	96	0	263	772	832	1001	9e-48	155	[R] KOG0017 FOG: Transposon-encoded proteins with TYA, reverse transcriptase, integrase domains in various combinations
Locus_1205_Transcript_7/8_Confidence_0.708_Length_4749	4749	At4g10990_1	1077	43.53	170	96	0	263	772	832	1001	6e-48	156	[R] KOG0017 FOG: Transposon-encoded proteins with TYA, reverse transcriptase, integrase domains in various combinations
Locus_1205_Transcript_8/8_Confidence_0.708_Length_4747	4747	At4g10990_1	1077	43.53	170	96	0	263	772	832	1001	6e-48	156	[R] KOG0017 FOG: Transposon-encoded proteins with TYA, reverse transcriptase, integrase domains in various combinations
Locus_12066_Transcript_1/1_Confidence_1.000_Length_1463	1463	At1g01910	344	70.72	345	91	3	1263	232	9	344	2e-130	464	[P] KOG2825 Putative arsenite-translocating ATPase
Locus_12067_Transcript_1/1_Confidence_1.000_Length_1022	1022	At5g60040	1328	49.15	234	109	3	672	1	6	239	3e-58	224	[K] KOG0261 RNA polymerase III, large subunit
Locus_12069_Transcript_1/1_Confidence_1.000_Length_755	755	At2g40140	597	60.56	213	67	3	133	732	195	403	2e-69	260	[R] KOG1595 CCCH-type Zn-finger protein
Locus_1206_Transcript_1/1_Confidence_1.000_Length_1181	1181	At5g52210	205	77.72	193	43	0	261	839	1	193	2e-83	307	[U] KOG0076 GTP-binding ADP-ribosylation factor-like protein yARL3
Locus_12074_Transcript_1/1_Confidence_1.000_Length_1211	1211	At1g01540	472	74.1	305	79	0	2	916	136	440	6e-138	489	[T] KOG1187 Serine/threonine protein kinase
Locus_1207_Transcript_1/3_Confidence_0.600_Length_957	957	At1g65930	410	79.4	199	18	1	952	356	235	410	4e-86	316	[C] KOG1526 NADP-dependent isocitrate dehydrogenase
Locus_1207_Transcript_2/3_Confidence_0.800_Length_1568	1568	At1g65930	410	87.07	410	53	0	1485	256	1	410	0	745	[C] KOG1526 NADP-dependent isocitrate dehydrogenase
Locus_1207_Transcript_3/3_Confidence_0.800_Length_1668	1668	At1g65930	410	87.07	410	53	0	1585	356	1	410	0	745	[C] KOG1526 NADP-dependent isocitrate dehydrogenase
Locus_12081_Transcript_1/2_Confidence_1.000_Length_794	794	At3g18170	519	39.13	161	88	3	463	5	143	301	2e-30	130	[S] KOG4698 Uncharacterized conserved protein
Locus_12081_Transcript_2/2_Confidence_1.000_Length_694	694	At3g18180	470	37.36	174	102	4	514	2	83	252	1e-30	131	[S] KOG4698 Uncharacterized conserved protein
Locus_12084_Transcript_1/1_Confidence_1.000_Length_455	455	At1g58350	794	73.51	151	40	0	1	453	516	666	1e-61	233	[S] KOG2205 Uncharacterized conserved protein
Locus_12085_Transcript_1/2_Confidence_1.000_Length_1191	1191	Hs22064092	478	69.74	76	22	1	2	226	346	421	2e-25	115	[EO] KOG1046 Puromycin-sensitive aminopeptidase and related aminopeptidases
Locus_12085_Transcript_2/2_Confidence_1.000_Length_416	416	Hs15451907	875	63.04	138	50	1	2	412	302	439	4e-48	187	[EO] KOG1046 Puromycin-sensitive aminopeptidase and related aminopeptidases
Locus_12086_Transcript_1/1_Confidence_1.000_Length_864	864	At2g34460	280	71.81	227	63	1	1	678	51	277	2e-91	333	[G] KOG1203 Predicted dehydrogenase
Locus_12092_Transcript_1/1_Confidence_1.000_Length_4016	4016	At2g27170	1200	64.02	1198	389	2	3839	249	43	1199	0	1383	[D] KOG0964 Structural maintenance of chromosome protein 3 (sister chromatid cohesion complex Cohesin, subunit SMC3)
Locus_12093_Transcript_1/3_Confidence_0.625_Length_2719	2719	At3g44640	377	30.88	136	70	2	1454	1047	140	251	2e-25	73.6	[L] KOG4585 Predicted transposase
Locus_12093_Transcript_2/3_Confidence_0.625_Length_2819	2819	At3g44640	377	30.88	136	70	2	1481	1074	140	251	2e-25	73.6	[L] KOG4585 Predicted transposase
Locus_12093_Transcript_3/3_Confidence_0.625_Length_2746	2746	At3g44640	377	30.88	136	70	2	1481	1074	140	251	2e-25	73.6	[L] KOG4585 Predicted transposase
Locus_12096_Transcript_1/1_Confidence_1.000_Length_2126	2126	At2g47900	407	72.2	410	107	5	470	1687	1	407	1e-162	572	[R] KOG2502 Tub family proteins
Locus_12097_Transcript_1/2_Confidence_1.000_Length_1077	1077	At5g18940	315	63.08	214	70	2	1014	391	2	212	7e-74	276	[S] KOG1566 Conserved protein Mo25
Locus_12097_Transcript_2/2_Confidence_1.000_Length_941	941	At5g18940	315	60.47	296	78	3	878	9	2	264	7e-96	348	[S] KOG1566 Conserved protein Mo25
Locus_12098_Transcript_1/1_Confidence_1.000_Length_1800	1800	At4g02350	771	63.27	520	154	4	1796	237	289	771	3e-177	620	[U] KOG2176 Exocyst complex, subunit SEC15
Locus_120_Transcript_1/2_Confidence_1.000_Length_2113	2113	At2g17020	656	54.28	619	271	6	53	1885	26	640	1e-152	538	[R] KOG1947 Leucine rich repeat proteins, some proteins contain F-box
Locus_120_Transcript_2/2_Confidence_1.000_Length_1830	1830	At2g17020	656	55.56	486	204	6	169	1602	159	640	2e-125	448	[R] KOG1947 Leucine rich repeat proteins, some proteins contain F-box
Locus_12102_Transcript_1/2_Confidence_1.000_Length_1299	1299	At1g14710	598	42.41	448	196	7	26	1297	21	430	3e-88	324	[S] KOG4176 Uncharacterized conserved protein
Locus_12102_Transcript_2/2_Confidence_1.000_Length_1791	1791	At1g14710	598	41.71	434	191	7	26	1255	21	416	9e-83	306	[S] KOG4176 Uncharacterized conserved protein
Locus_12103_Transcript_1/1_Confidence_1.000_Length_803	803	At1g34630	412	46.56	189	67	3	241	801	99	255	1e-36	151	[S] KOG1398 Uncharacterized conserved protein
Locus_12104_Transcript_1/1_Confidence_1.000_Length_1235	1235	At2g21510	346	70	330	93	3	60	1031	1	330	8e-123	439	[O] KOG0691 Molecular chaperone (DnaJ superfamily)
Locus_12105_Transcript_1/1_Confidence_1.000_Length_1602	1602	At1g64990	465	81.82	462	81	1	1525	140	7	465	0	676	[T] KOG2417 Predicted G-protein coupled receptor
Locus_1210_Transcript_10/13_Confidence_0.675_Length_6036	6036	At3g19190	1814	32.8	1384	742	31	4215	208	486	1729	6e-170	598	[U] KOG2993 Cytoplasm to vacuole targeting protein
Locus_1210_Transcript_11/13_Confidence_0.675_Length_6036	6036	At3g19190	1814	32.56	1385	744	32	4215	208	486	1729	1e-166	587	[U] KOG2993 Cytoplasm to vacuole targeting protein
Locus_1210_Transcript_12/13_Confidence_0.675_Length_6036	6036	At3g19190	1814	32.73	1387	739	33	4215	208	486	1729	2e-165	583	[U] KOG2993 Cytoplasm to vacuole targeting protein
Locus_1210_Transcript_13/13_Confidence_0.675_Length_6036	6036	At3g19190	1814	32.71	1385	742	32	4215	208	486	1729	2e-167	589	[U] KOG2993 Cytoplasm to vacuole targeting protein
Locus_1210_Transcript_4/13_Confidence_0.675_Length_6036	6036	At3g19190	1814	32.71	1385	742	32	4215	208	486	1729	2e-167	589	[U] KOG2993 Cytoplasm to vacuole targeting protein
Locus_1210_Transcript_5/13_Confidence_0.675_Length_6036	6036	At3g19190	1814	32.56	1385	744	31	4215	208	486	1729	1e-169	597	[U] KOG2993 Cytoplasm to vacuole targeting protein
Locus_1210_Transcript_6/13_Confidence_0.675_Length_6036	6036	At3g19190	1814	32.66	1387	740	33	4215	208	486	1729	3e-167	589	[U] KOG2993 Cytoplasm to vacuole targeting protein
Locus_1210_Transcript_7/13_Confidence_0.675_Length_6036	6036	At3g19190	1814	32.78	1385	741	32	4215	208	486	1729	4e-168	592	[U] KOG2993 Cytoplasm to vacuole targeting protein
Locus_1210_Transcript_8/13_Confidence_0.675_Length_6036	6036	At3g19190	1814	32.71	1385	742	32	4215	208	486	1729	2e-167	589	[U] KOG2993 Cytoplasm to vacuole targeting protein
Locus_1210_Transcript_9/13_Confidence_0.675_Length_6036	6036	At3g19190	1814	32.64	1385	743	32	4215	208	486	1729	8e-167	587	[U] KOG2993 Cytoplasm to vacuole targeting protein
Locus_12110_Transcript_1/1_Confidence_1.000_Length_1156	1156	At5g65840	200	37.57	189	50	3	908	342	80	200	2e-24	112	[S] KOG4498 Uncharacterized conserved protein
Locus_12111_Transcript_1/1_Confidence_1.000_Length_830	830	At3g58020	580	34.69	98	56	2	497	772	297	392	5e-08	57	[O] KOG0714 Molecular chaperone (DnaJ superfamily)
Locus_12115_Transcript_1/1_Confidence_1.000_Length_874	874	At3g27870	1174	61.17	273	98	3	3	812	301	568	1e-88	323	[R] KOG0206 P-type ATPase
Locus_12118_Transcript_1/1_Confidence_1.000_Length_1860	1860	At3g18600	568	65.91	484	162	2	1538	87	82	562	0	643	[A] KOG0342 ATP-dependent RNA helicase pitchoune
Locus_1211_Transcript_1/5_Confidence_0.556_Length_1507	1507	Hs4504111	217	43.86	57	30	1	1018	1188	156	210	6e-06	51.2	[T] KOG3601 Adaptor protein GRB2, contains SH2 and SH3 domains
Locus_1211_Transcript_5/5_Confidence_0.556_Length_1496	1496	Hs4504111	217	43.86	57	30	1	1007	1177	156	210	6e-06	51.2	[T] KOG3601 Adaptor protein GRB2, contains SH2 and SH3 domains
Locus_12121_Transcript_1/3_Confidence_0.600_Length_440	440	At1g20110	613	78.72	47	10	0	300	440	421	467	1e-17	87	[R] KOG1729 FYVE finger containing protein
Locus_12121_Transcript_2/3_Confidence_0.600_Length_1588	1588	At1g20110	613	46.1	462	212	11	126	1436	4	453	2e-85	315	[R] KOG1729 FYVE finger containing protein
Locus_12121_Transcript_3/3_Confidence_0.600_Length_1478	1478	At1g20110	613	47.69	476	212	11	126	1478	4	467	2e-94	345	[R] KOG1729 FYVE finger containing protein
Locus_12122_Transcript_1/2_Confidence_1.000_Length_2213	2213	At3g51895	658	70.41	632	186	1	22	1914	22	653	0	860	[P] KOG0236 Sulfate/bicarbonate/oxalate exchanger SAT-1 and related transporters (SLC26 family)
Locus_12122_Transcript_2/2_Confidence_1.000_Length_2199	2199	At3g51895	658	70.25	632	187	1	8	1900	22	653	0	858	[P] KOG0236 Sulfate/bicarbonate/oxalate exchanger SAT-1 and related transporters (SLC26 family)
Locus_12124_Transcript_1/1_Confidence_1.000_Length_392	392	At2g36480	984	69.29	127	24	1	42	377	86	212	4e-44	174	[A] KOG2071 mRNA cleavage and polyadenylation factor I/II complex, subunit Pcf11
Locus_1212_Transcript_1/1_Confidence_1.000_Length_834	834	At2g23820	243	68.18	176	42	1	171	698	80	241	1e-66	251	[R] KOG3197 Predicted hydrolases of HD superfamily
Locus_12131_Transcript_1/1_Confidence_1.000_Length_1012	1012	At5g55940	208	60.78	204	75	2	87	692	8	208	2e-69	261	[R] KOG3289 Uncharacterized conserved protein encoded by sequence overlapping the COX4 gene
Locus_12132_Transcript_1/2_Confidence_1.000_Length_2712	2712	At3g22420	568	59.43	419	143	6	271	1473	17	426	2e-126	452	[R] KOG0584 Serine/threonine protein kinase
Locus_12132_Transcript_2/2_Confidence_1.000_Length_1919	1919	At3g22420	568	43.3	194	84	5	153	680	241	426	1e-31	136	[R] KOG0584 Serine/threonine protein kinase
Locus_12134_Transcript_1/1_Confidence_1.000_Length_923	923	At1g14320	220	87.61	218	27	0	79	732	1	218	3e-112	403	[J] KOG0857 60s ribosomal protein L10
Locus_12138_Transcript_1/1_Confidence_1.000_Length_863	863	Hs20548328	214	43.33	210	111	5	803	180	5	208	5e-39	159	[S] KOG3350 Uncharacterized conserved protein
Locus_1213_Transcript_1/1_Confidence_1.000_Length_1725	1725	At1g20200	488	78.51	484	102	2	1609	161	1	483	0	667	[O] KOG2581 26S proteasome regulatory complex, subunit RPN3/PSMD3
Locus_12140_Transcript_1/1_Confidence_1.000_Length_1579	1579	At3g44530	1051	64.79	426	110	6	7	1182	546	965	2e-148	524	[DK] KOG0973 Histone transcription regulator HIRA, WD repeat superfamily
Locus_12142_Transcript_1/1_Confidence_1.000_Length_261	261	Hs4506631	115	85.71	70	10	0	211	2	1	70	3e-27	118	[J] KOG2988 60S ribosomal protein L30
Locus_12144_Transcript_1/1_Confidence_1.000_Length_566	566	YAL026c	1355	49.46	184	84	3	2	553	717	891	3e-42	169	[R] KOG0206 P-type ATPase
Locus_12146_Transcript_1/1_Confidence_1.000_Length_400	400	At1g32340	688	46.15	130	59	1	10	399	165	283	2e-19	92.4	[O] KOG1814 Predicted E3 ubiquitin ligase
Locus_12147_Transcript_1/1_Confidence_1.000_Length_1959	1959	At1g12680	470	58.33	408	148	6	1436	273	65	470	1e-120	432	[T] KOG0032 Ca2+/calmodulin-dependent protein kinase, EF-Hand protein superfamily
Locus_12148_Transcript_1/3_Confidence_0.667_Length_1947	1947	At4g30490	447	74.05	316	81	1	571	1515	71	386	2e-157	479	[R] KOG2383 Predicted ATPase
Locus_12148_Transcript_2/3_Confidence_0.667_Length_1788	1788	At4g30490	447	73.74	377	98	1	428	1555	71	447	3e-162	570	[R] KOG2383 Predicted ATPase
Locus_12148_Transcript_3/3_Confidence_0.667_Length_1931	1931	At4g30490	447	73.74	377	98	1	571	1698	71	447	4e-162	570	[R] KOG2383 Predicted ATPase
Locus_12149_Transcript_1/2_Confidence_1.000_Length_1467	1467	At3g60500	438	51.13	397	180	5	112	1293	49	434	6e-91	333	[J] KOG1614 Exosomal 3'-5' exoribonuclease complex, subunit Rrp45
Locus_12149_Transcript_2/2_Confidence_1.000_Length_1433	1433	At3g60500	438	74.64	138	34	1	112	522	49	186	1e-75	187	[J] KOG1614 Exosomal 3'-5' exoribonuclease complex, subunit Rrp45
Locus_12163_Transcript_1/1_Confidence_1.000_Length_1146	1146	At3g27320	460	75.69	325	65	4	1119	169	142	460	7e-141	498	[V] KOG1515 Arylacetamide deacetylase
Locus_1216_Transcript_1/1_Confidence_1.000_Length_860	860	At5g40950	198	72.78	169	35	4	733	257	29	196	3e-59	227	[J] KOG4600 Mitochondrial ribosomal protein MRP7 (L2)
Locus_12171_Transcript_1/2_Confidence_1.000_Length_286	286	At4g27470	264	60.34	58	18	1	167	9	48	105	4e-17	84.7	[O] KOG0823 Predicted E3 ubiquitin ligase
Locus_12171_Transcript_2/2_Confidence_1.000_Length_448	448	At4g27470	264	60.34	58	18	1	167	9	48	105	6e-17	84.7	[O] KOG0823 Predicted E3 ubiquitin ligase
Locus_12172_Transcript_1/2_Confidence_1.000_Length_1158	1158	At1g50440	250	56.58	152	63	2	881	429	1	150	8e-44	176	[A] KOG1609 Protein involved in mRNA turnover and stability
Locus_12172_Transcript_2/2_Confidence_1.000_Length_772	772	At1g50440	250	59.64	166	64	2	495	1	1	164	4e-52	203	[A] KOG1609 Protein involved in mRNA turnover and stability
Locus_12173_Transcript_1/2_Confidence_1.000_Length_1010	1010	At5g40660	325	71.38	269	75	1	24	830	57	323	2e-95	347	[C] KOG3015 F1-ATP synthase assembly protein
Locus_12173_Transcript_2/2_Confidence_1.000_Length_701	701	At5g40660	325	68.55	124	39	0	150	521	200	323	2e-39	160	[C] KOG3015 F1-ATP synthase assembly protein
Locus_12175_Transcript_1/1_Confidence_1.000_Length_1069	1069	At5g26220	216	71.71	205	53	1	903	304	1	205	2e-83	308	[P] KOG3182 Predicted cation transporter
Locus_12178_Transcript_1/3_Confidence_0.600_Length_1422	1422	At1g73070	598	33.42	404	241	4	1399	260	195	594	6e-50	197	[R] KOG0619 FOG: Leucine rich repeat
Locus_12178_Transcript_2/3_Confidence_0.400_Length_1104	1104	At1g73070	598	35.81	363	230	3	1090	2	96	455	6e-49	193	[R] KOG0619 FOG: Leucine rich repeat
Locus_12178_Transcript_3/3_Confidence_0.600_Length_1510	1510	At1g73070	598	34.29	487	316	4	1496	36	96	578	8e-69	259	[R] KOG0619 FOG: Leucine rich repeat
Locus_1217_Transcript_1/1_Confidence_1.000_Length_1126	1126	At3g13580	244	82.38	244	43	0	171	902	1	244	3e-98	357	[J] KOG3184 60S ribosomal protein L7
Locus_12183_Transcript_1/1_Confidence_1.000_Length_290	290	At5g63960	1081	89.58	96	10	0	2	289	830	925	2e-42	169	[L] KOG0969 DNA polymerase delta, catalytic subunit
Locus_12184_Transcript_1/2_Confidence_1.000_Length_1345	1345	At5g12840	272	79.37	63	13	0	776	588	165	227	3e-20	84.7	[K] KOG1561 CCAAT-binding factor, subunit B (HAP2)
Locus_12186_Transcript_1/1_Confidence_1.000_Length_763	763	At5g08180	156	69.03	155	46	1	607	149	1	155	5e-56	216	[A] KOG3167 Box H/ACA snoRNP component, involved in ribosomal RNA pseudouridinylation
Locus_12187_Transcript_1/1_Confidence_1.000_Length_417	417	At1g01280	510	54.68	139	54	3	416	3	181	311	6e-29	124	[Q] KOG0156 Cytochrome P450 CYP2 subfamily
Locus_1218_Transcript_1/3_Confidence_0.667_Length_1886	1886	At1g24120	447	61.27	457	138	10	333	1619	2	447	3e-150	530	[O] KOG0713 Molecular chaperone (DnaJ superfamily)
Locus_1218_Transcript_2/3_Confidence_0.667_Length_1729	1729	At1g24120	447	61.59	453	128	10	333	1574	2	447	2e-150	531	[O] KOG0713 Molecular chaperone (DnaJ superfamily)
Locus_1218_Transcript_3/3_Confidence_0.667_Length_1841	1841	At1g24120	447	61.59	453	128	10	333	1574	2	447	2e-150	531	[O] KOG0713 Molecular chaperone (DnaJ superfamily)
Locus_12190_Transcript_1/1_Confidence_1.000_Length_1943	1943	At4g18880	401	39.24	446	216	11	1475	162	3	401	6e-62	237	[K] KOG0627 Heat shock transcription factor
Locus_12193_Transcript_2/2_Confidence_1.000_Length_309	309	At5g11260	168	67.65	34	11	0	2	103	132	165	7e-07	50.8	[K] KOG1414 Transcriptional activator FOSB/c-Fos and related bZIP transcription factors
Locus_1219_Transcript_1/3_Confidence_0.286_Length_698	698	At5g45020	325	82.2	118	21	0	46	399	206	323	1e-54	211	[O] KOG2903 Predicted glutathione S-transferase
Locus_1219_Transcript_2/3_Confidence_0.714_Length_1458	1458	At5g45020	325	75.47	318	78	0	206	1159	6	323	9e-147	518	[O] KOG2903 Predicted glutathione S-transferase
Locus_1219_Transcript_3/3_Confidence_0.714_Length_1519	1519	At5g45020	325	75.23	323	80	0	252	1220	1	323	2e-148	524	[O] KOG2903 Predicted glutathione S-transferase
Locus_12200_Transcript_1/2_Confidence_1.000_Length_1187	1187	At4g13940	485	86.43	361	49	0	1182	100	125	485	2e-177	620	[H] KOG1370 S-adenosylhomocysteine hydrolase
Locus_12200_Transcript_2/2_Confidence_1.000_Length_1246	1246	At4g13940	485	83.29	353	57	1	1152	100	133	485	8e-163	572	[H] KOG1370 S-adenosylhomocysteine hydrolase
Locus_12201_Transcript_1/1_Confidence_1.000_Length_2442	2442	At1g30000	561	72.1	552	143	3	470	2107	11	557	0	798	[G] KOG2431 1, 2-alpha-mannosidase
Locus_12202_Transcript_1/2_Confidence_1.000_Length_1050	1050	At3g19260	296	57.68	267	108	2	788	3	27	293	4e-88	323	[U] KOG1607 Protein transporter of the TRAM (translocating chain-associating membrane) superfamily
Locus_12202_Transcript_2/2_Confidence_1.000_Length_1050	1050	At3g19260	296	58.05	267	107	2	788	3	27	293	2e-88	324	[U] KOG1607 Protein transporter of the TRAM (translocating chain-associating membrane) superfamily
Locus_12206_Transcript_1/1_Confidence_1.000_Length_1685	1685	At3g57530	560	73.57	526	128	3	137	1684	1	525	0	762	[T] KOG0032 Ca2+/calmodulin-dependent protein kinase, EF-Hand protein superfamily
Locus_12207_Transcript_1/1_Confidence_1.000_Length_1677	1677	At1g76900	455	67.54	456	122	8	1441	149	1	455	2e-161	568	[R] KOG2502 Tub family proteins
Locus_12209_Transcript_1/1_Confidence_1.000_Length_516	516	At2g45570	512	55.86	145	62	1	8	442	362	504	2e-43	173	[Q] KOG0156 Cytochrome P450 CYP2 subfamily
Locus_12212_Transcript_1/1_Confidence_1.000_Length_2133	2133	At2g43400	633	75.18	544	135	0	210	1841	90	633	0	884	[C] KOG2415 Electron transfer flavoprotein ubiquinone oxidoreductase
Locus_12214_Transcript_1/1_Confidence_1.000_Length_1068	1068	At4g34880	466	59.25	292	108	2	997	122	184	464	6e-94	342	[J] KOG1211 Amidases
Locus_12215_Transcript_1/1_Confidence_1.000_Length_269	269	At4g18230	182	67.57	74	24	0	3	224	22	95	4e-23	104	[R] KOG3339 Predicted glycosyltransferase
Locus_12219_Transcript_1/2_Confidence_1.000_Length_289	289	At5g26665	422	57.14	49	21	0	288	142	373	421	7e-14	73.9	[M] KOG4287 Pectin acetylesterase and similar proteins
Locus_12219_Transcript_2/2_Confidence_1.000_Length_381	381	At4g19420	263	75.76	33	8	0	240	142	223	255	2e-10	62.8	[M] KOG4287 Pectin acetylesterase and similar proteins
Locus_1221_Transcript_1/3_Confidence_0.571_Length_856	856	At2g11520	310	62.5	144	53	1	384	815	1	143	4e-45	180	[T] KOG1187 Serine/threonine protein kinase
Locus_1221_Transcript_2/3_Confidence_0.571_Length_1455	1455	At2g11520	310	62.24	143	53	1	384	812	1	142	3e-44	178	[T] KOG1187 Serine/threonine protein kinase
Locus_1221_Transcript_3/3_Confidence_0.571_Length_856	856	At2g11520	310	63.69	157	56	1	384	854	1	156	2e-51	201	[T] KOG1187 Serine/threonine protein kinase
Locus_12222_Transcript_1/1_Confidence_1.000_Length_292	292	At1g78230	581	61.76	68	22	2	13	216	158	221	3e-16	82	[T] KOG0531 Protein phosphatase 1, regulatory subunit, and related proteins
Locus_12226_Transcript_1/1_Confidence_1.000_Length_1285	1285	At5g26595	475	70.15	335	93	2	1	999	145	474	1e-137	488	[E] KOG1549 Cysteine desulfurase NFS1
Locus_12227_Transcript_1/1_Confidence_1.000_Length_349	349	At3g01650	489	81.9	116	21	0	1	348	197	312	6e-51	197	[T] KOG1327 Copine
Locus_12228_Transcript_1/1_Confidence_1.000_Length_700	700	At5g55510	214	69.29	127	39	0	56	436	36	162	2e-46	184	[U] KOG1652 Mitochondrial import inner membrane translocase, subunit TIM17
Locus_12229_Transcript_1/1_Confidence_1.000_Length_393	393	At3g11180	400	57.14	126	54	0	13	390	140	265	5e-42	167	[QR] KOG0143 Iron/ascorbate family oxidoreductases
Locus_12230_Transcript_1/1_Confidence_1.000_Length_835	835	At3g09970	309	59.52	126	50	1	286	660	181	306	2e-37	154	[TR] KOG0374 Serine/threonine specific protein phosphatase PP1, catalytic subunit
Locus_12231_Transcript_1/1_Confidence_1.000_Length_2160	2160	At3g60190	621	80.68	621	110	2	151	1983	1	621	0	983	[UR] KOG0446 Vacuolar sorting protein VPS1, dynamin, and related proteins
Locus_12232_Transcript_1/1_Confidence_1.000_Length_6153	6153	At3g07160	1931	59.62	1929	691	15	6145	554	23	1928	0	2278	[M] KOG0916 1,3-beta-glucan synthase/callose synthase catalytic subunit
Locus_12236_Transcript_1/1_Confidence_1.000_Length_358	358	At1g52540	347	82.41	108	19	0	34	357	17	124	4e-51	197	[T] KOG1187 Serine/threonine protein kinase
Locus_1223_Transcript_1/2_Confidence_1.000_Length_2794	2794	At1g30360	724	60.19	721	274	4	135	2282	1	713	0	808	[R] KOG1134 Uncharacterized conserved protein
Locus_1223_Transcript_2/2_Confidence_1.000_Length_2715	2715	At1g30360	724	60.19	721	274	4	135	2282	1	713	0	808	[R] KOG1134 Uncharacterized conserved protein
Locus_12241_Transcript_1/1_Confidence_1.000_Length_573	573	At1g07430	442	55.81	129	49	4	192	572	119	241	8e-34	141	[T] KOG0698 Serine/threonine protein phosphatase
Locus_12242_Transcript_1/1_Confidence_1.000_Length_1540	1540	At1g13640	620	74.58	421	92	4	309	1538	1	417	2e-179	627	[T] KOG2381 Phosphatidylinositol 4-kinase
Locus_12244_Transcript_1/1_Confidence_1.000_Length_652	652	At5g63470	250	74.53	106	20	2	652	356	81	186	7e-37	152	[K] KOG1657 CCAAT-binding factor, subunit C (HAP5)
Locus_12247_Transcript_1/1_Confidence_1.000_Length_639	639	At1g11790	392	70.49	61	18	0	1	183	329	389	1e-19	95.1	[E] KOG2797 Prephenate dehydratase
Locus_12248_Transcript_1/1_Confidence_1.000_Length_353	353	At3g18390	848	77.78	117	26	0	3	353	618	734	7e-49	190	[L] KOG1990 Poly(A)-specific exoribonuclease PARN
Locus_1224_Transcript_1/1_Confidence_1.000_Length_1694	1694	At2g24360	407	73.78	389	90	3	200	1360	29	407	2e-163	574	[T] KOG0192 Tyrosine kinase specific for activated (GTP-bound) p21cdc42Hs
Locus_12250_Transcript_1/1_Confidence_1.000_Length_936	936	At1g80780	274	60.85	235	91	1	230	934	7	240	2e-79	294	[A] KOG0304 mRNA deadenylase subunit
Locus_12253_Transcript_1/1_Confidence_1.000_Length_400	400	At2g15650	1347	38.79	116	62	3	78	398	439	554	8e-19	90.5	[R] KOG0017 FOG: Transposon-encoded proteins with TYA, reverse transcriptase, integrase domains in various combinations
Locus_12254_Transcript_1/1_Confidence_1.000_Length_768	768	At4g33950	357	77.55	49	11	0	168	22	34	82	6e-15	79.7	[T] KOG0583 Serine/threonine protein kinase
Locus_12255_Transcript_1/1_Confidence_1.000_Length_281	281	At5g49970_2	221	70.97	93	27	0	281	3	109	201	9e-36	146	[H] KOG2586 Pyridoxamine-phosphate oxidase
Locus_12257_Transcript_1/1_Confidence_1.000_Length_2728	2728	At5g53430	1040	54.15	831	296	13	2726	384	245	1040	0	890	[BK] KOG1080 Histone H3 (Lys4) methyltransferase complex, subunit SET1 and related methyltransferases
Locus_12258_Transcript_1/2_Confidence_1.000_Length_1808	1808	At5g48300	520	90.73	464	43	0	246	1637	57	520	0	857	[M] KOG1322 GDP-mannose pyrophosphorylase/mannose-1-phosphate guanylyltransferase
Locus_12258_Transcript_2/2_Confidence_1.000_Length_575	575	At5g48300	520	86.32	95	13	0	120	404	426	520	2e-40	163	[M] KOG1322 GDP-mannose pyrophosphorylase/mannose-1-phosphate guanylyltransferase
Locus_12262_Transcript_1/1_Confidence_1.000_Length_1131	1131	At5g57660	351	61.7	47	18	0	308	168	280	326	4e-09	61.2	[K] KOG1601 GATA-4/5/6 transcription factors
Locus_12264_Transcript_1/2_Confidence_1.000_Length_696	696	At1g60220	604	47.57	185	82	3	152	694	308	481	1e-46	184	[O] KOG0779 Protease, Ulp1 family
Locus_12264_Transcript_2/2_Confidence_1.000_Length_328	328	At1g60220	604	63.64	55	20	0	162	326	427	481	1e-18	90.1	[O] KOG0779 Protease, Ulp1 family
Locus_12268_Transcript_1/1_Confidence_1.000_Length_1182	1182	At2g20630	290	66.89	293	82	4	202	1047	1	289	7e-104	375	[T] KOG0698 Serine/threonine protein phosphatase
Locus_1226_Transcript_1/1_Confidence_1.000_Length_1026	1026	At5g67560	165	90.3	165	16	0	795	301	1	165	1e-82	305	[R] KOG0075 GTP-binding ADP-ribosylation factor-like protein
Locus_12278_Transcript_1/1_Confidence_1.000_Length_1027	1027	At2g42500	313	96.63	178	6	0	1027	494	136	313	5e-104	376	[T] KOG0371 Serine/threonine protein phosphatase 2A, catalytic subunit
Locus_1227_Transcript_1/4_Confidence_0.667_Length_415	415	At5g01520	242	52.69	93	40	1	280	2	6	94	1e-19	93.6	[O] KOG1039 Predicted E3 ubiquitin ligase
Locus_1227_Transcript_2/4_Confidence_0.667_Length_498	498	At5g01520	242	50.7	71	31	1	357	145	6	72	1e-15	66.2	[O] KOG1039 Predicted E3 ubiquitin ligase
Locus_1227_Transcript_3/4_Confidence_0.667_Length_474	474	At5g01520	242	53.62	69	28	1	208	2	30	94	6e-15	74.7	[O] KOG1039 Predicted E3 ubiquitin ligase
Locus_1227_Transcript_4/4_Confidence_0.667_Length_421	421	At5g01520	242	52.69	93	40	1	280	2	6	94	1e-19	93.6	[O] KOG1039 Predicted E3 ubiquitin ligase
Locus_12281_Transcript_1/1_Confidence_1.000_Length_1307	1307	At3g49620	332	56.97	330	133	3	137	1114	1	325	5e-104	376	[QR] KOG0143 Iron/ascorbate family oxidoreductases
Locus_12283_Transcript_1/1_Confidence_1.000_Length_1086	1086	At5g19440	326	69.14	324	99	1	4	972	3	326	1e-126	451	[V] KOG1502 Flavonol reductase/cinnamoyl-CoA reductase
Locus_12284_Transcript_1/1_Confidence_1.000_Length_644	644	At1g60690	345	57.92	183	74	2	66	611	159	339	3e-55	213	[C] KOG1575 Voltage-gated shaker-like K+ channel, subunit beta/KCNAB
Locus_12285_Transcript_1/1_Confidence_1.000_Length_428	428	At2g04030	780	73.76	141	32	1	2	424	645	780	3e-54	208	[O] KOG0019 Molecular chaperone (HSP90 family)
Locus_12290_Transcript_1/1_Confidence_1.000_Length_733	733	At5g06680	838	58.2	244	100	2	2	733	97	338	3e-70	263	[Z] KOG2000 Gamma-tubulin complex, DGRIP91/SPC98 component
Locus_12291_Transcript_1/1_Confidence_1.000_Length_429	429	At3g42170	696	36.88	141	73	3	9	428	507	632	4e-16	82	[L] KOG1121 Tam3-transposase (Ac family)
Locus_12293_Transcript_1/1_Confidence_1.000_Length_2563	2563	At5g62670	956	87.91	819	98	1	51	2504	138	956	0	1346	[P] KOG0205 Plasma membrane H+-transporting ATPase
Locus_12294_Transcript_1/1_Confidence_1.000_Length_480	480	At2g31820	662	67.1	155	51	0	3	467	477	631	4e-55	211	[R] KOG0504 FOG: Ankyrin repeat
Locus_12296_Transcript_1/1_Confidence_1.000_Length_251	251	At1g16670	431	60.53	38	15	0	116	3	25	62	2e-07	52.4	[T] KOG1187 Serine/threonine protein kinase
Locus_12299_Transcript_1/1_Confidence_1.000_Length_1260	1260	At3g18110	1429	58.16	392	163	1	9	1181	276	667	2e-123	441	[R] KOG4197 FOG: PPR repeat
Locus_1229_Transcript_1/5_Confidence_0.636_Length_1461	1461	At1g04690	328	85.22	291	43	0	137	1009	1	291	1e-153	527	[C] KOG1575 Voltage-gated shaker-like K+ channel, subunit beta/KCNAB
Locus_1229_Transcript_2/5_Confidence_0.636_Length_1017	1017	At1g04690	328	80.85	141	27	0	205	627	188	328	1e-61	235	[C] KOG1575 Voltage-gated shaker-like K+ channel, subunit beta/KCNAB
Locus_1229_Transcript_3/5_Confidence_0.455_Length_2159	2159	At1g04690	328	84.98	293	44	0	137	1015	1	293	5e-150	530	[C] KOG1575 Voltage-gated shaker-like K+ channel, subunit beta/KCNAB
Locus_1229_Transcript_4/5_Confidence_0.636_Length_2673	2673	At1g04690	328	83.9	236	38	0	137	844	1	236	7e-120	430	[C] KOG1575 Voltage-gated shaker-like K+ channel, subunit beta/KCNAB
Locus_1229_Transcript_5/5_Confidence_0.636_Length_1510	1510	At1g04690	328	83.54	328	54	0	137	1120	1	328	3e-165	580	[C] KOG1575 Voltage-gated shaker-like K+ channel, subunit beta/KCNAB
Locus_122_Transcript_1/1_Confidence_1.000_Length_761	761	At3g28345	1240	64.89	225	78	1	672	1	22	246	2e-77	286	[Q] KOG0055 Multidrug/pheromone exporter, ABC superfamily
Locus_12307_Transcript_1/1_Confidence_1.000_Length_286	286	At1g16280	491	63.16	95	35	0	2	286	366	460	1e-29	126	[A] KOG0340 ATP-dependent RNA helicase
Locus_1230_Transcript_1/3_Confidence_0.400_Length_591	591	At4g19660	601	51.56	64	27	1	476	297	515	578	1e-11	67.8	[R] KOG0504 FOG: Ankyrin repeat
Locus_1230_Transcript_2/3_Confidence_0.600_Length_2357	2357	At5g45110	593	53.82	537	234	4	1865	297	29	565	2e-141	502	[R] KOG0504 FOG: Ankyrin repeat
Locus_1230_Transcript_3/3_Confidence_0.600_Length_2346	2346	At5g45110	593	53.82	537	234	4	1865	297	29	565	2e-141	502	[R] KOG0504 FOG: Ankyrin repeat
Locus_12310_Transcript_1/7_Confidence_0.200_Length_683	683	At3g17510	446	64.24	165	59	0	63	557	5	169	2e-57	220	[T] KOG0583 Serine/threonine protein kinase
Locus_12310_Transcript_2/7_Confidence_0.600_Length_2083	2083	At3g17510	446	58.8	415	151	3	63	1247	5	419	7e-125	446	[T] KOG0583 Serine/threonine protein kinase
Locus_12310_Transcript_3/7_Confidence_0.533_Length_2062	2062	At3g17510	446	61.96	397	149	2	63	1247	5	401	8e-132	469	[T] KOG0583 Serine/threonine protein kinase
Locus_12310_Transcript_4/7_Confidence_0.600_Length_2261	2261	At3g17510	446	64.17	374	132	2	63	1178	5	378	2e-129	462	[T] KOG0583 Serine/threonine protein kinase
Locus_12310_Transcript_5/7_Confidence_0.600_Length_2154	2154	At3g17510	446	62	421	158	2	63	1319	5	425	2e-139	495	[T] KOG0583 Serine/threonine protein kinase
Locus_12310_Transcript_6/7_Confidence_0.600_Length_2091	2091	At1g48260	432	59.24	368	141	2	197	1300	64	422	1e-112	406	[T] KOG0583 Serine/threonine protein kinase
Locus_12310_Transcript_7/7_Confidence_0.600_Length_2137	2137	At3g17510	446	62.89	415	152	2	63	1301	5	419	2e-139	494	[T] KOG0583 Serine/threonine protein kinase
Locus_12311_Transcript_1/3_Confidence_0.286_Length_316	316	At4g37190	562	67.65	34	11	0	140	39	22	55	2e-07	52.4	[Z] KOG2530 Members of tubulin/FtsZ family
Locus_12314_Transcript_1/1_Confidence_1.000_Length_624	624	At3g50700	452	49.79	243	84	6	622	2	100	340	7e-47	185	[R] KOG1721 FOG: Zn-finger
Locus_12315_Transcript_1/1_Confidence_1.000_Length_285	285	At2g26660	287	90	30	3	0	194	283	1	30	5e-10	61.2	[P] KOG1161 Protein involved in vacuolar polyphosphate accumulation, contains SPX domain
Locus_12317_Transcript_1/1_Confidence_1.000_Length_1507	1507	At4g03110	492	64.37	407	129	7	1	1203	16	412	1e-138	491	[A] KOG0144 RNA-binding protein CUGBP1/BRUNO (RRM superfamily)
Locus_12318_Transcript_1/1_Confidence_1.000_Length_578	578	At1g30220	580	79.69	192	39	0	2	577	108	299	3e-85	312	[R] KOG0254 Predicted transporter (major facilitator superfamily)
Locus_12319_Transcript_1/1_Confidence_1.000_Length_1386	1386	At5g35700	687	67.45	381	107	1	1385	243	302	665	2e-147	521	[Z] KOG0046 Ca2+-binding actin-bundling protein (fimbrin/plastin), EF-Hand protein superfamily
Locus_1231_Transcript_1/1_Confidence_1.000_Length_1886	1886	At5g18610	513	69.94	529	105	10	1704	232	1	513	0	663	[T] KOG1187 Serine/threonine protein kinase
Locus_12322_Transcript_1/1_Confidence_1.000_Length_516	516	At2g40030	888	67.11	152	49	1	60	512	686	837	1e-47	187	[K] KOG0260 RNA polymerase II, large subunit
Locus_12323_Transcript_1/1_Confidence_1.000_Length_602	602	At5g15550	433	49.5	200	95	2	1	600	116	309	7e-57	218	[Z] KOG0313 Microtubule binding protein YTM1 (contains WD40 repeats)
Locus_12324_Transcript_1/2_Confidence_1.000_Length_1242	1242	At1g10970	374	67.65	102	33	0	716	411	273	374	6e-51	115	[P] KOG1558 Fe2+/Zn2+ regulated transporter
Locus_12324_Transcript_2/2_Confidence_1.000_Length_1160	1160	At1g10970	374	57.79	263	97	2	1157	411	112	374	2e-55	215	[P] KOG1558 Fe2+/Zn2+ regulated transporter
Locus_12325_Transcript_1/1_Confidence_1.000_Length_1309	1309	At2g20060	266	79.91	234	47	0	1041	340	33	266	6e-108	389	[J] KOG1624 Mitochondrial/chloroplast ribosomal protein L4
Locus_12326_Transcript_1/3_Confidence_0.600_Length_1482	1482	At5g26734	422	82.71	295	51	0	482	1366	6	300	2e-134	478	[T] KOG2641 Predicted seven transmembrane receptor - rhodopsin family
Locus_12326_Transcript_2/3_Confidence_0.400_Length_1840	1840	At5g26734	422	73.75	419	107	3	482	1735	6	422	3e-159	560	[T] KOG2641 Predicted seven transmembrane receptor - rhodopsin family
Locus_12326_Transcript_3/3_Confidence_0.600_Length_2036	2036	At5g26734	422	72.86	420	107	3	482	1738	6	419	5e-167	586	[T] KOG2641 Predicted seven transmembrane receptor - rhodopsin family
Locus_12327_Transcript_1/4_Confidence_0.571_Length_1026	1026	At5g37370	393	82.05	234	39	2	1024	329	6	238	7e-110	395	[R] KOG2888 Putative RNA binding protein
Locus_12327_Transcript_2/4_Confidence_0.429_Length_782	782	At5g37370	393	71.43	91	23	2	601	335	149	238	2e-29	127	[R] KOG2888 Putative RNA binding protein
Locus_12327_Transcript_3/4_Confidence_0.571_Length_1344	1344	At5g37370	393	81.73	197	33	2	919	335	43	238	2e-92	336	[R] KOG2888 Putative RNA binding protein
Locus_12327_Transcript_4/4_Confidence_0.571_Length_1032	1032	At5g37370	393	82.05	234	39	2	1030	335	6	238	8e-110	395	[R] KOG2888 Putative RNA binding protein
Locus_12328_Transcript_1/1_Confidence_1.000_Length_839	839	At2g15900	952	42.74	248	110	6	679	2	353	590	1e-41	168	[ZUD] KOG2101 Intermediate filament-like protein, sorting nexins, and related proteins containing PX (PhoX) domain(s)
Locus_1232_Transcript_1/3_Confidence_0.500_Length_2744	2744	At1g07670	1061	79.28	811	162	4	1	2424	254	1061	0	1285	[P] KOG0202 Ca2+ transporting ATPase
Locus_1232_Transcript_2/3_Confidence_0.625_Length_3975	3975	At1g07670	1061	77.46	1065	230	7	452	3628	1	1061	0	1615	[P] KOG0202 Ca2+ transporting ATPase
Locus_1232_Transcript_3/3_Confidence_0.625_Length_3948	3948	At1g07670	1061	77.65	1065	228	7	452	3628	1	1061	0	1613	[P] KOG0202 Ca2+ transporting ATPase
Locus_12330_Transcript_1/1_Confidence_1.000_Length_1505	1505	At1g43890	212	30.67	163	83	6	544	1026	15	149	6e-09	61.2	[R] KOG0080 GTPase Rab18, small G protein superfamily
Locus_12331_Transcript_1/1_Confidence_1.000_Length_962	962	At5g61380	618	36	150	74	5	157	570	445	584	3e-17	87.8	[K] KOG1601 GATA-4/5/6 transcription factors
Locus_12332_Transcript_1/1_Confidence_1.000_Length_1339	1339	At2g38670	421	80.77	234	44	1	433	1131	188	421	5e-164	354	[I] KOG2803 Choline phosphate cytidylyltransferase/Predicted CDP-ethanolamine synthase
Locus_12337_Transcript_1/1_Confidence_1.000_Length_1179	1179	At2g41140	576	78.95	266	56	0	3	800	311	576	3e-111	400	[T] KOG0032 Ca2+/calmodulin-dependent protein kinase, EF-Hand protein superfamily
Locus_12339_Transcript_1/1_Confidence_1.000_Length_238	238	At1g51980	503	67.09	79	26	0	2	238	318	396	1e-14	76.3	[O] KOG2067 Mitochondrial processing peptidase, alpha subunit
Locus_1233_Transcript_1/4_Confidence_0.250_Length_603	603	At3g03940	701	89.19	74	8	0	148	369	627	700	4e-33	139	[T] KOG1164 Casein kinase (serine/threonine/tyrosine protein kinase)
Locus_1233_Transcript_2/4_Confidence_0.625_Length_2392	2392	At3g13670	703	80.89	450	80	2	273	1610	95	542	0	767	[T] KOG1164 Casein kinase (serine/threonine/tyrosine protein kinase)
Locus_1233_Transcript_3/4_Confidence_0.375_Length_816	816	At3g03940	701	88.81	134	15	0	181	582	567	700	2e-67	254	[T] KOG1164 Casein kinase (serine/threonine/tyrosine protein kinase)
Locus_1233_Transcript_4/4_Confidence_0.625_Length_2324	2324	At3g13670	703	82.16	611	103	2	273	2093	95	703	0	1061	[T] KOG1164 Casein kinase (serine/threonine/tyrosine protein kinase)
Locus_12343_Transcript_1/2_Confidence_1.000_Length_1349	1349	At1g54770	189	54.74	190	78	4	813	247	6	188	3e-46	184	[S] KOG3100 Uncharacterized conserved protein
Locus_12343_Transcript_2/2_Confidence_1.000_Length_1053	1053	At1g54770	189	50.86	175	77	4	517	2	6	174	1e-35	149	[S] KOG3100 Uncharacterized conserved protein
Locus_12344_Transcript_1/1_Confidence_1.000_Length_926	926	At2g21070	374	51.71	205	70	4	325	924	101	281	2e-74	191	[S] KOG2912 Predicted DNA methylase
Locus_1234_Transcript_1/1_Confidence_1.000_Length_952	952	At5g47650	268	65.37	205	71	0	328	942	5	209	5e-76	283	[T] KOG0648 Predicted NUDIX hydrolase FGF-2 and related proteins
Locus_12350_Transcript_1/1_Confidence_1.000_Length_2238	2238	At3g63400	570	64.77	193	66	2	69	641	1	193	2e-66	253	[O] KOG0865 Cyclophilin type peptidyl-prolyl cis-trans isomerase
Locus_12351_Transcript_1/4_Confidence_0.700_Length_653	653	At1g26480	268	75	40	10	0	164	45	164	203	7e-11	65.9	[O] KOG0841 Multifunctional chaperone (14-3-3 family)
Locus_12351_Transcript_2/4_Confidence_0.600_Length_653	653	At1g26480	268	75	40	10	0	164	45	164	203	7e-11	65.9	[O] KOG0841 Multifunctional chaperone (14-3-3 family)
Locus_12351_Transcript_3/4_Confidence_0.600_Length_546	546	At1g26480	268	75	40	10	0	163	44	164	203	5e-11	65.9	[O] KOG0841 Multifunctional chaperone (14-3-3 family)
Locus_12351_Transcript_4/4_Confidence_0.700_Length_652	652	At1g26480	268	75	40	10	0	163	44	164	203	7e-11	65.9	[O] KOG0841 Multifunctional chaperone (14-3-3 family)
Locus_12355_Transcript_1/1_Confidence_1.000_Length_1525	1525	At1g32440	570	75.82	488	107	3	37	1500	94	570	0	715	[G] KOG2323 Pyruvate kinase
Locus_12356_Transcript_1/1_Confidence_1.000_Length_1250	1250	At1g79140	311	54.24	295	115	5	108	971	1	282	3e-78	291	[JU] KOG2153 Protein involved in the nuclear export of pre-ribosomes
Locus_12358_Transcript_1/2_Confidence_1.000_Length_1470	1470	At5g48680	183	40.78	103	46	1	773	1081	91	178	6e-13	74.3	[A] KOG4374 RNA-binding protein Bicaudal-C
Locus_12358_Transcript_2/2_Confidence_1.000_Length_1219	1219	At5g48680	183	40.78	103	46	1	522	830	91	178	5e-13	74.3	[A] KOG4374 RNA-binding protein Bicaudal-C
Locus_12360_Transcript_1/2_Confidence_1.000_Length_1415	1415	At3g05280	280	38.87	247	130	5	190	882	6	247	2e-35	149	[S] KOG3114 Uncharacterized conserved protein
Locus_12360_Transcript_2/2_Confidence_1.000_Length_937	937	At1g80930	900	92.09	139	11	0	2	418	718	856	3e-69	260	[R] KOG2140 Uncharacterized conserved protein
Locus_12361_Transcript_1/1_Confidence_1.000_Length_251	251	At5g41610	810	70.73	82	24	0	246	1	8	89	3e-22	102	[P] KOG1650 Predicted K+/H+-antiporter
Locus_12362_Transcript_1/1_Confidence_1.000_Length_399	399	At1g33670	455	36	75	43	2	165	374	19	93	8e-06	47.4	[R] KOG0619 FOG: Leucine rich repeat
Locus_12366_Transcript_1/1_Confidence_1.000_Length_1025	1025	At5g09450	402	52.87	331	147	3	1019	33	75	398	2e-97	354	[R] KOG4197 FOG: PPR repeat
Locus_12368_Transcript_1/1_Confidence_1.000_Length_678	678	At3g02160	397	44.26	122	53	2	352	672	15	136	7e-19	92.4	[K] KOG2389 Predicted bromodomain transcription factor
Locus_12369_Transcript_1/3_Confidence_0.333_Length_1352	1352	At1g02270	484	67.07	331	106	1	1117	134	46	376	2e-131	468	[K] KOG2338 Transcriptional effector CCR4-related protein
Locus_12369_Transcript_2/3_Confidence_0.667_Length_1965	1965	At1g02270	484	65.16	376	125	2	1730	621	46	421	2e-144	511	[K] KOG2338 Transcriptional effector CCR4-related protein
Locus_12369_Transcript_3/3_Confidence_0.667_Length_1861	1861	At1g02270	484	62.76	435	157	3	1626	334	46	479	2e-160	565	[K] KOG2338 Transcriptional effector CCR4-related protein
Locus_12370_Transcript_1/1_Confidence_1.000_Length_1035	1035	At1g09900	598	31.74	334	223	3	1004	3	174	502	5e-47	186	[R] KOG4197 FOG: PPR repeat
Locus_12372_Transcript_1/1_Confidence_1.000_Length_1660	1660	At1g09280_2	229	51.98	227	86	2	982	1656	1	206	1e-59	229	[E] KOG2551 Phospholipase/carboxyhydrolase
Locus_12373_Transcript_1/1_Confidence_1.000_Length_1259	1259	At2g45620	759	39.64	169	93	4	779	1258	347	515	1e-25	116	[D] KOG2277 S-M checkpoint control protein CID1 and related nucleotidyltransferases
Locus_12376_Transcript_1/1_Confidence_1.000_Length_445	445	At4g10990_1	1077	37.19	121	71	1	83	445	475	590	5e-16	81.6	[R] KOG0017 FOG: Transposon-encoded proteins with TYA, reverse transcriptase, integrase domains in various combinations
Locus_12379_Transcript_1/1_Confidence_1.000_Length_227	227	At2g47760	438	70.69	58	17	0	53	226	28	85	4e-18	88.2	[G] KOG2762 Mannosyltransferase
Locus_1237_Transcript_1/3_Confidence_0.667_Length_1622	1622	At4g13310	495	40.71	479	272	5	98	1519	23	494	2e-89	328	[Q] KOG0156 Cytochrome P450 CYP2 subfamily
Locus_1237_Transcript_2/3_Confidence_0.667_Length_1846	1846	At3g26300	500	49.51	206	102	1	1000	1617	295	498	5e-48	191	[Q] KOG0156 Cytochrome P450 CYP2 subfamily
Locus_1237_Transcript_3/3_Confidence_0.667_Length_1754	1754	At4g13310	495	40.71	479	272	5	98	1519	23	494	2e-89	328	[Q] KOG0156 Cytochrome P450 CYP2 subfamily
Locus_12380_Transcript_1/2_Confidence_1.000_Length_4435	4435	At5g07740	405	55.71	368	96	2	1310	408	1	368	8e-103	374	[TZ] KOG1922 Rho GTPase effector BNI1 and related formins
Locus_12380_Transcript_2/2_Confidence_1.000_Length_4296	4296	At5g07740	405	55.71	368	96	2	1171	269	1	368	7e-103	374	[TZ] KOG1922 Rho GTPase effector BNI1 and related formins
Locus_12388_Transcript_1/1_Confidence_1.000_Length_455	455	At3g16060	557	51.58	95	43	3	176	454	420	513	7e-11	64.7	[Z] KOG0246 Kinesin-like protein
Locus_1238_Transcript_1/3_Confidence_0.714_Length_1312	1312	At5g46240	677	69.27	397	92	1	1191	1	38	404	1e-152	538	[PT] KOG0498 K+-channel ERG and related proteins, contain PAS/PAC sensor domain
Locus_1238_Transcript_2/3_Confidence_0.571_Length_647	647	At5g46240	677	76.35	203	48	0	609	1	202	404	2e-90	330	[PT] KOG0498 K+-channel ERG and related proteins, contain PAS/PAC sensor domain
Locus_1238_Transcript_3/3_Confidence_0.714_Length_1222	1222	At5g46240	677	74.93	367	92	0	1101	1	38	404	2e-157	553	[PT] KOG0498 K+-channel ERG and related proteins, contain PAS/PAC sensor domain
Locus_12390_Transcript_1/1_Confidence_1.000_Length_915	915	At5g58520	604	68.51	235	74	0	5	709	360	594	2e-100	364	[T] KOG0192 Tyrosine kinase specific for activated (GTP-bound) p21cdc42Hs
Locus_12394_Transcript_1/1_Confidence_1.000_Length_312	312	At5g22250	278	69.9	103	29	2	311	6	134	235	3e-37	151	[A] KOG0304 mRNA deadenylase subunit
Locus_12395_Transcript_1/1_Confidence_1.000_Length_2021	2021	At5g27540	648	68.52	613	190	3	3	1835	36	647	0	828	[V] KOG1707 Predicted Ras related/Rac-GTP binding protein
Locus_12397_Transcript_1/1_Confidence_1.000_Length_1205	1205	At1g02090	260	66.67	249	79	2	79	819	1	247	2e-81	301	[OT] KOG3250 COP9 signalosome, subunit CSN7
Locus_12399_Transcript_1/2_Confidence_1.000_Length_1118	1118	At1g34770	237	59.83	229	91	1	256	939	1	229	1e-77	288	[S] KOG4562 Uncharacterized conserved protein (tumor-rejection antigen MAGE in humans)
Locus_12399_Transcript_2/2_Confidence_1.000_Length_571	571	At1g34770	237	60.77	130	51	0	3	392	100	229	1e-42	171	[S] KOG4562 Uncharacterized conserved protein (tumor-rejection antigen MAGE in humans)
Locus_1239_Transcript_1/4_Confidence_0.625_Length_1115	1115	At4g13250	447	87.18	117	15	0	900	550	319	435	9e-56	216	[R] KOG0725 Reductases with broad range of substrate specificities
Locus_1239_Transcript_2/4_Confidence_0.625_Length_806	806	At4g13250	447	89.15	129	14	0	804	418	307	435	2e-63	241	[R] KOG0725 Reductases with broad range of substrate specificities
Locus_1239_Transcript_3/4_Confidence_0.375_Length_638	638	At4g13250	447	91.14	79	7	0	636	400	307	385	3e-37	153	[R] KOG0725 Reductases with broad range of substrate specificities
Locus_1239_Transcript_4/4_Confidence_0.625_Length_938	938	At4g13250	447	89.15	129	14	0	936	550	307	435	2e-63	241	[R] KOG0725 Reductases with broad range of substrate specificities
Locus_12401_Transcript_1/1_Confidence_1.000_Length_1297	1297	At3g47550	288	57.89	285	111	5	58	900	1	280	9e-71	266	[A] KOG1609 Protein involved in mRNA turnover and stability
Locus_12402_Transcript_1/1_Confidence_1.000_Length_1754	1754	At4g11880	221	78.69	61	13	0	1246	1428	1	61	2e-19	96.3	[K] KOG0014 MADS box transcription factor
Locus_12404_Transcript_1/1_Confidence_1.000_Length_410	410	At4g14640	151	89.66	29	3	0	408	322	80	108	2e-08	56.2	[T] KOG0027 Calmodulin and related proteins (EF-Hand superfamily)
Locus_12407_Transcript_1/1_Confidence_1.000_Length_591	591	At5g59850	130	96.92	130	4	0	53	442	1	130	3e-68	256	[J] KOG1754 40S ribosomal protein S15/S22
Locus_1240_Transcript_1/5_Confidence_0.545_Length_1094	1094	At1g44170	484	60.56	213	84	0	277	915	270	482	8e-83	269	[C] KOG2456 Aldehyde dehydrogenase
Locus_1240_Transcript_2/5_Confidence_0.636_Length_1699	1699	At1g44170	484	62.87	237	88	0	2	712	34	270	1e-154	316	[C] KOG2456 Aldehyde dehydrogenase
Locus_1240_Transcript_3/5_Confidence_0.636_Length_1628	1628	At1g44170	484	64.5	200	71	0	137	736	71	270	1e-148	278	[C] KOG2456 Aldehyde dehydrogenase
Locus_1240_Transcript_4/5_Confidence_0.636_Length_1527	1527	At1g44170	484	61.92	449	171	0	2	1348	34	482	4e-165	580	[C] KOG2456 Aldehyde dehydrogenase
Locus_1240_Transcript_5/5_Confidence_0.636_Length_1604	1604	At1g44170	484	62.87	237	88	0	2	712	34	270	7e-160	316	[C] KOG2456 Aldehyde dehydrogenase
Locus_12410_Transcript_1/4_Confidence_0.700_Length_812	812	At5g25910	811	46.59	264	139	2	786	1	42	305	2e-58	224	[R] KOG0619 FOG: Leucine rich repeat
Locus_12410_Transcript_2/4_Confidence_0.600_Length_696	696	At5g25910	811	46.12	232	123	2	690	1	74	305	3e-48	189	[R] KOG0619 FOG: Leucine rich repeat
Locus_12410_Transcript_3/4_Confidence_0.400_Length_696	696	At5g25910	811	45.26	232	125	2	690	1	74	305	3e-48	190	[R] KOG0619 FOG: Leucine rich repeat
Locus_12410_Transcript_4/4_Confidence_0.600_Length_696	696	At5g25910	811	46.98	232	121	2	690	1	74	305	4e-49	192	[R] KOG0619 FOG: Leucine rich repeat
Locus_12411_Transcript_1/1_Confidence_1.000_Length_1675	1675	At2g02800	426	64.69	388	119	5	1275	151	43	425	7e-138	489	[T] KOG1187 Serine/threonine protein kinase
Locus_12412_Transcript_1/1_Confidence_1.000_Length_222	222	At3g09880	499	85.14	74	11	0	222	1	299	372	5e-25	110	[T] KOG2085 Serine/threonine protein phosphatase 2A, regulatory subunit
Locus_12413_Transcript_1/1_Confidence_1.000_Length_1256	1256	At3g55530	273	68.63	271	72	4	1188	379	1	259	7e-71	266	[O] KOG0800 FOG: Predicted E3 ubiquitin ligase
Locus_12414_Transcript_1/3_Confidence_0.667_Length_1381	1381	At2g16430	468	78.16	412	89	1	1357	125	25	436	0	709	[G] KOG1378 Purple acid phosphatase
Locus_12414_Transcript_2/3_Confidence_0.500_Length_1026	1026	At2g16430	468	83.67	294	47	1	1026	148	164	457	7e-153	538	[G] KOG1378 Purple acid phosphatase
Locus_12414_Transcript_3/3_Confidence_0.667_Length_1467	1467	At2g16430	468	77.6	433	96	1	1443	148	25	457	0	741	[G] KOG1378 Purple acid phosphatase
Locus_12415_Transcript_1/1_Confidence_1.000_Length_813	813	At3g52820	426	70	270	79	1	811	2	143	410	6e-114	408	[G] KOG1378 Purple acid phosphatase
Locus_12416_Transcript_1/1_Confidence_1.000_Length_843	843	At3g52810	437	55.29	170	69	2	496	5	5	173	9e-49	192	[G] KOG1378 Purple acid phosphatase
Locus_12417_Transcript_1/1_Confidence_1.000_Length_397	397	At1g76900	455	55.56	81	33	1	234	1	54	134	2e-18	89	[R] KOG2502 Tub family proteins
Locus_12418_Transcript_1/1_Confidence_1.000_Length_910	910	At5g09590	682	86.58	149	20	0	558	112	106	254	8e-87	259	[O] KOG0102 Molecular chaperones mortalin/PBP74/GRP75, HSP70 superfamily
Locus_1241_Transcript_1/2_Confidence_1.000_Length_1574	1574	At5g19300	440	60.98	346	88	5	379	1287	99	440	2e-108	391	[S] KOG3925 Uncharacterized conserved protein
Locus_1241_Transcript_2/2_Confidence_1.000_Length_544	544	At5g19300	440	77.46	71	16	0	45	257	370	440	3e-25	113	[S] KOG3925 Uncharacterized conserved protein
Locus_12422_Transcript_1/3_Confidence_0.600_Length_917	917	At3g13540	249	58.97	39	16	0	207	323	81	119	4e-08	57.4	[K] KOG0048 Transcription factor, Myb superfamily
Locus_12422_Transcript_3/3_Confidence_0.600_Length_789	789	At3g13540	249	58.97	39	16	0	79	195	81	119	3e-08	57.4	[K] KOG0048 Transcription factor, Myb superfamily
Locus_12426_Transcript_1/1_Confidence_1.000_Length_903	903	Hs7304919	1674	30.21	96	61	2	875	606	1222	1317	1e-06	52.4	[B] KOG1245 Chromatin remodeling complex WSTF-ISWI, large subunit (contains heterochromatin localization, PHD and BROMO domains)
Locus_1242_Transcript_1/1_Confidence_1.000_Length_881	881	At4g26160	221	71.64	134	38	0	267	668	73	206	4e-56	216	[O] KOG0907 Thioredoxin
Locus_12430_Transcript_1/3_Confidence_0.400_Length_982	982	At5g13240	283	68.37	98	31	0	687	980	58	155	4e-31	134	[K] KOG3104 Mod5 protein sorting/negative effector of RNA Pol III synthesis
Locus_12430_Transcript_2/3_Confidence_0.600_Length_1507	1507	At5g13240	283	63.68	201	73	0	687	1289	58	258	2e-65	248	[K] KOG3104 Mod5 protein sorting/negative effector of RNA Pol III synthesis
Locus_12430_Transcript_3/3_Confidence_0.600_Length_1459	1459	At5g13240	283	63.68	201	73	0	687	1289	58	258	2e-65	248	[K] KOG3104 Mod5 protein sorting/negative effector of RNA Pol III synthesis
Locus_12435_Transcript_1/1_Confidence_1.000_Length_801	801	At4g10130	174	51.83	164	71	4	257	742	4	161	2e-38	157	[O] KOG0714 Molecular chaperone (DnaJ superfamily)
Locus_12436_Transcript_1/1_Confidence_1.000_Length_258	258	Hs4827071	177	51.22	41	20	0	44	166	53	93	7e-09	57.4	[O] KOG4400 E3 ubiquitin ligase interacting with arginine methyltransferase
Locus_12440_Transcript_1/1_Confidence_1.000_Length_1379	1379	At5g63550	531	58.67	150	61	1	16	462	99	248	5e-44	177	[B] KOG2266 Chromatin-associated protein Dek and related proteins, contains SAP DNA binding domain
Locus_12441_Transcript_1/1_Confidence_1.000_Length_2112	2112	At1g72440	1056	48.22	674	265	12	1	1860	410	1053	1e-147	522	[JK] KOG2038 CAATT-binding transcription factor/60S ribosomal subunit biogenesis protein
Locus_12442_Transcript_1/1_Confidence_1.000_Length_462	462	At2g15080	983	33.33	147	87	3	47	460	66	210	4e-15	79	[R] KOG0619 FOG: Leucine rich repeat
Locus_12444_Transcript_1/2_Confidence_1.000_Length_2215	2215	At3g55020	814	56.09	731	286	10	2138	3	12	726	0	755	[U] KOG2058 Ypt/Rab GTPase activating protein
Locus_12444_Transcript_2/2_Confidence_1.000_Length_2205	2205	At3g55020	814	62.23	728	240	10	2128	2	12	723	0	749	[U] KOG2058 Ypt/Rab GTPase activating protein
Locus_12448_Transcript_1/1_Confidence_1.000_Length_918	918	At1g36980	125	70.4	125	34	1	224	598	3	124	3e-49	194	[S] KOG3393 Predicted membrane protein
Locus_12449_Transcript_1/1_Confidence_1.000_Length_1219	1219	At4g34460	377	78.91	313	61	4	2	934	68	377	1e-139	494	[R] KOG0286 G-protein beta subunit
Locus_1244_Transcript_1/9_Confidence_0.333_Length_1175	1175	At4g32551	930	65.97	238	73	1	716	3	603	832	9e-98	315	[R] KOG0266 WD40 repeat-containing protein
Locus_1244_Transcript_2/9_Confidence_0.583_Length_2568	2568	At4g32551	930	61.31	654	221	10	1907	3	192	832	4e-174	610	[R] KOG0266 WD40 repeat-containing protein
Locus_1244_Transcript_3/9_Confidence_0.583_Length_2580	2580	At4g32551	930	61.31	654	221	10	1907	3	192	832	2e-180	631	[R] KOG0266 WD40 repeat-containing protein
Locus_1244_Transcript_4/9_Confidence_0.583_Length_2580	2580	At4g32551	930	61.31	654	221	10	1907	3	192	832	8e-174	609	[R] KOG0266 WD40 repeat-containing protein
Locus_1244_Transcript_5/9_Confidence_0.583_Length_2462	2462	At4g32551	930	61.31	654	221	10	1907	3	192	832	3e-174	610	[R] KOG0266 WD40 repeat-containing protein
Locus_1244_Transcript_6/9_Confidence_0.500_Length_2556	2556	At4g32551	930	61.31	654	221	10	1907	3	192	832	3e-174	610	[R] KOG0266 WD40 repeat-containing protein
Locus_1244_Transcript_7/9_Confidence_0.333_Length_1246	1246	At4g32551	930	60.51	428	147	4	1244	3	413	832	2e-111	401	[R] KOG0266 WD40 repeat-containing protein
Locus_1244_Transcript_8/9_Confidence_0.292_Length_1358	1358	At4g32551	930	65.14	175	56	2	703	185	192	363	2e-62	238	[R] KOG0266 WD40 repeat-containing protein
Locus_1244_Transcript_9/9_Confidence_0.583_Length_2580	2580	At4g32551	930	61.31	654	221	10	1907	3	192	832	4e-174	610	[R] KOG0266 WD40 repeat-containing protein
Locus_12453_Transcript_1/1_Confidence_1.000_Length_290	290	At4g15080	736	81.82	33	6	0	190	288	1	33	4e-10	61.6	[R] KOG1311 DHHC-type Zn-finger proteins
Locus_12456_Transcript_1/1_Confidence_1.000_Length_331	331	At5g05560	1678	63.64	110	40	0	1	330	1248	1357	9e-36	146	[DO] KOG1858 Anaphase-promoting complex (APC), subunit 1 (meiotic check point regulator/Tsg24)
Locus_12461_Transcript_1/1_Confidence_1.000_Length_2222	2222	At3g46920_2	505	61.19	371	136	3	1548	448	129	495	2e-127	455	[T] KOG0192 Tyrosine kinase specific for activated (GTP-bound) p21cdc42Hs
Locus_12469_Transcript_1/1_Confidence_1.000_Length_2048	2048	At1g08410	589	62.05	606	185	9	67	1830	3	581	0	683	[R] KOG1424 Predicted GTP-binding protein MMR1
Locus_12474_Transcript_1/1_Confidence_1.000_Length_1496	1496	At1g79230	322	74.12	313	81	0	1294	356	3	315	9e-142	502	[V] KOG1529 Mercaptopyruvate sulfurtransferase/thiosulfate sulfurtransferase
Locus_12477_Transcript_1/1_Confidence_1.000_Length_326	326	At1g66520	355	75	108	27	0	2	325	78	185	1e-41	166	[J] KOG3082 Methionyl-tRNA formyltransferase
Locus_12478_Transcript_1/1_Confidence_1.000_Length_238	238	At1g66520	355	65.38	78	27	0	236	3	173	250	3e-23	105	[J] KOG3082 Methionyl-tRNA formyltransferase
Locus_12479_Transcript_1/1_Confidence_1.000_Length_216	216	At5g10910	434	47.89	71	32	1	214	2	133	198	2e-10	62.8	[R] KOG2782 Putative SAM dependent methyltransferases
Locus_1247_Transcript_1/1_Confidence_1.000_Length_2662	2662	At4g02280	809	80.69	808	154	2	2592	175	1	808	0	1347	[M] KOG0853 Glycosyltransferase
Locus_12482_Transcript_1/1_Confidence_1.000_Length_528	528	At2g06510	640	34.39	157	96	2	17	487	35	184	1e-17	87.8	[L] KOG0851 Single-stranded DNA-binding replication protein A (RPA), large (70 kD) subunit and related ssDNA-binding proteins
Locus_12483_Transcript_1/1_Confidence_1.000_Length_1581	1581	At1g70060	1386	51.3	384	159	8	499	1578	9	388	2e-90	332	[B] KOG4204 Histone deacetylase complex, SIN3 component
Locus_12487_Transcript_1/1_Confidence_1.000_Length_258	258	CE00078	161	73.26	86	23	0	258	1	17	102	1e-33	139	[J] KOG1732 60S ribosomal protein L21
Locus_12489_Transcript_1/1_Confidence_1.000_Length_1592	1592	Hs20533656	674	40.97	349	201	1	1463	432	238	586	7e-77	286	[R] KOG0206 P-type ATPase
Locus_12490_Transcript_1/1_Confidence_1.000_Length_521	521	At2g45540	2946	85.55	173	25	0	2	520	385	557	6e-67	251	[U] KOG1787 Kinase A-anchor protein Neurobeachin and related BEACH and WD40 repeat proteins
Locus_12491_Transcript_1/1_Confidence_1.000_Length_213	213	At5g27060	957	42.03	69	40	0	5	211	195	263	2e-07	52.8	[R] KOG0619 FOG: Leucine rich repeat
Locus_12492_Transcript_1/1_Confidence_1.000_Length_239	239	At1g47890	1019	51.28	78	38	0	235	2	335	412	9e-17	83.6	[R] KOG0619 FOG: Leucine rich repeat
Locus_12494_Transcript_1/1_Confidence_1.000_Length_1600	1600	At5g25900	509	63.48	471	168	3	30	1430	39	509	7e-175	612	[Q] KOG0156 Cytochrome P450 CYP2 subfamily
Locus_12498_Transcript_1/1_Confidence_1.000_Length_215	215	At4g28000	726	94.37	71	4	0	2	214	440	510	1e-33	139	[O] KOG0737 AAA+-type ATPase
Locus_1249_Transcript_1/4_Confidence_0.222_Length_281	281	At5g53560	134	66.67	27	9	0	125	45	3	29	5e-09	43.9	[C] KOG0537 Cytochrome b5
Locus_1249_Transcript_4/4_Confidence_0.333_Length_281	281	At5g53560	134	75.61	41	10	0	125	3	3	43	5e-14	74.3	[C] KOG0537 Cytochrome b5
Locus_124_Transcript_1/5_Confidence_0.500_Length_1546	1546	At3g21670	590	62.37	194	63	2	442	1023	296	479	3e-69	177	[E] KOG1237 H+/oligopeptide symporter
Locus_124_Transcript_2/5_Confidence_0.667_Length_1549	1549	At3g21670	590	59.54	304	108	3	440	1336	296	589	2e-80	298	[E] KOG1237 H+/oligopeptide symporter
Locus_124_Transcript_3/5_Confidence_0.667_Length_1551	1551	At3g21670	590	59.54	304	108	3	442	1338	296	589	2e-80	298	[E] KOG1237 H+/oligopeptide symporter
Locus_124_Transcript_4/5_Confidence_0.667_Length_1643	1643	At3g21670	590	62.56	195	63	2	442	1026	296	480	2e-76	179	[E] KOG1237 H+/oligopeptide symporter
Locus_124_Transcript_5/5_Confidence_0.667_Length_1551	1551	At3g21670	590	59.54	304	108	3	442	1338	296	589	2e-80	298	[E] KOG1237 H+/oligopeptide symporter
Locus_12500_Transcript_1/1_Confidence_1.000_Length_477	477	At5g58380	464	54.43	158	69	2	472	2	162	317	2e-45	179	[T] KOG0583 Serine/threonine protein kinase
Locus_12503_Transcript_1/1_Confidence_1.000_Length_547	547	At5g40820	2810	67.58	182	59	0	1	546	2197	2378	1e-52	203	[TBLD] KOG0890 Protein kinase of the PI-3 kinase family involved in mitotic growth, DNA repair and meiotic recombination
Locus_12505_Transcript_1/1_Confidence_1.000_Length_3328	3328	At5g13270	752	48.86	743	367	4	564	2783	20	752	0	701	[R] KOG4197 FOG: PPR repeat
Locus_12506_Transcript_1/1_Confidence_1.000_Length_615	615	Hs13129114	488	51.68	149	72	0	490	44	16	164	8e-38	155	[MU] KOG2516 Protein involved in dolichol pathway for N-glycosylation (mannosyltransferase family)
Locus_12507_Transcript_1/1_Confidence_1.000_Length_410	410	At3g42630	412	42.96	135	77	0	405	1	60	194	1e-25	113	[R] KOG4197 FOG: PPR repeat
Locus_12509_Transcript_1/1_Confidence_1.000_Length_401	401	At1g32740	221	46.03	63	34	0	190	2	26	88	6e-10	61.2	[O] KOG1100 Predicted E3 ubiquitin ligase
Locus_1250_Transcript_1/4_Confidence_0.700_Length_1419	1419	At2g15620	586	82.2	236	42	0	709	2	245	480	0	409	[P] KOG0560 Sulfite reductase (ferredoxin)
Locus_1250_Transcript_2/4_Confidence_0.700_Length_1404	1404	At2g15620	586	81.52	303	55	1	1398	490	39	340	0	517	[P] KOG0560 Sulfite reductase (ferredoxin)
Locus_1250_Transcript_3/4_Confidence_0.700_Length_1629	1629	At2g15620	586	83.62	354	58	0	1063	2	127	480	9e-175	612	[P] KOG0560 Sulfite reductase (ferredoxin)
Locus_1250_Transcript_4/4_Confidence_0.700_Length_1336	1336	At2g15620	586	79.91	443	88	1	1330	2	39	480	0	731	[P] KOG0560 Sulfite reductase (ferredoxin)
Locus_12510_Transcript_1/2_Confidence_1.000_Length_855	855	At1g48650	1167	77.19	285	65	0	855	1	422	706	4e-125	446	[A] KOG0920 ATP-dependent RNA helicase A
Locus_12510_Transcript_2/2_Confidence_1.000_Length_435	435	At2g01130	1112	85.71	49	7	0	147	1	607	655	4e-21	98.6	[A] KOG0920 ATP-dependent RNA helicase A
Locus_12516_Transcript_1/1_Confidence_1.000_Length_1494	1494	At4g17650	256	56.37	259	102	4	1439	675	1	252	8e-74	276	[I] KOG3177 Oligoketide cyclase/lipid transport protein
Locus_12517_Transcript_1/1_Confidence_1.000_Length_394	394	At1g22450	191	82.67	75	13	0	77	301	116	190	3e-36	148	[C] KOG3057 Cytochrome c oxidase, subunit VIb/COX12
Locus_1251_Transcript_2/8_Confidence_0.286_Length_805	805	YML008c	383	30.36	112	75	2	435	770	73	181	9e-06	49.3	[IR] KOG1269 SAM-dependent methyltransferases
Locus_12520_Transcript_1/1_Confidence_1.000_Length_668	668	Hs20551457	1173	33.62	229	139	4	3	668	586	808	3e-30	130	[S] KOG3578 Uncharacterized conserved protein
Locus_12522_Transcript_1/1_Confidence_1.000_Length_394	394	At5g24010	824	51.22	82	38	2	151	393	479	559	6e-17	84.3	[T] KOG1187 Serine/threonine protein kinase
Locus_12523_Transcript_1/1_Confidence_1.000_Length_1458	1458	At5g08520	298	56.81	301	104	7	1243	389	1	291	3e-78	291	[O] KOG0724 Zuotin and related molecular chaperones (DnaJ superfamily), contains DNA-binding domains
Locus_12524_Transcript_1/1_Confidence_1.000_Length_823	823	At2g32000	836	66.4	247	78	2	4	741	594	836	2e-88	324	[L] KOG1957 DNA topoisomerase III beta
Locus_12527_Transcript_1/1_Confidence_1.000_Length_697	697	At2g15080	983	38.26	230	141	1	693	4	128	356	3e-34	143	[R] KOG0619 FOG: Leucine rich repeat
Locus_12528_Transcript_1/1_Confidence_1.000_Length_1290	1290	At5g04810	949	70.29	340	98	1	5	1024	571	907	6e-145	512	[R] KOG4197 FOG: PPR repeat
Locus_1252_Transcript_1/3_Confidence_0.714_Length_1509	1509	At2g18890	392	55.4	352	124	4	58	1101	27	349	8e-109	392	[T] KOG1187 Serine/threonine protein kinase
Locus_1252_Transcript_2/3_Confidence_0.714_Length_1810	1810	At2g18890	392	60.91	307	116	3	58	966	27	333	7e-107	386	[T] KOG1187 Serine/threonine protein kinase
Locus_1252_Transcript_3/3_Confidence_0.714_Length_1422	1422	At2g18890	392	60.37	323	124	3	58	1014	27	349	2e-113	408	[T] KOG1187 Serine/threonine protein kinase
Locus_12531_Transcript_1/2_Confidence_1.000_Length_1663	1663	At3g54020	305	70.29	313	85	3	304	1242	1	305	9e-117	419	[S] KOG3058 Uncharacterized conserved protein
Locus_12531_Transcript_2/2_Confidence_1.000_Length_1581	1581	At3g54020	305	68.81	311	89	3	228	1160	3	305	2e-112	405	[S] KOG3058 Uncharacterized conserved protein
Locus_12532_Transcript_1/1_Confidence_1.000_Length_1876	1876	At4g11110_1	492	57.35	68	29	0	1672	1875	423	490	4e-15	82	[J] KOG1033 eIF-2alpha kinase PEK/EIF2AK3
Locus_12535_Transcript_1/1_Confidence_1.000_Length_2122	2122	At3g48200	1998	39.94	651	296	10	1	1932	330	892	8e-127	453	[T] KOG1829 Uncharacterized conserved protein, contains C1, PH and RUN domains
Locus_12536_Transcript_1/4_Confidence_0.286_Length_474	474	At3g55770	199	89.09	55	6	0	146	310	120	174	3e-25	112	[TZ] KOG1700 Regulatory protein MLP and related LIM proteins
Locus_12536_Transcript_2/4_Confidence_0.429_Length_592	592	At3g55770	199	65.69	102	34	1	187	489	2	103	6e-35	145	[TZ] KOG1700 Regulatory protein MLP and related LIM proteins
Locus_12536_Transcript_3/4_Confidence_0.286_Length_634	634	At2g45800	226	60.78	51	20	0	187	339	2	52	9e-15	78.6	[TZ] KOG1700 Regulatory protein MLP and related LIM proteins
Locus_12536_Transcript_4/4_Confidence_0.571_Length_866	866	At3g55770	199	79.77	173	34	1	187	702	2	174	1e-82	305	[TZ] KOG1700 Regulatory protein MLP and related LIM proteins
Locus_12537_Transcript_1/1_Confidence_1.000_Length_2754	2754	At1g02890_2	563	65.71	312	105	2	1820	2752	1	311	8e-114	410	[O] KOG0737 AAA+-type ATPase
Locus_12538_Transcript_1/1_Confidence_1.000_Length_1207	1207	At3g32110	1911	37.88	396	243	1	1207	20	1038	1430	7e-68	256	[R] KOG1075 FOG: Reverse transcriptase
Locus_1253_Transcript_2/2_Confidence_1.000_Length_232	232	At1g56300	97	64.58	48	16	1	88	231	36	82	7e-12	67.4	[O] KOG0714 Molecular chaperone (DnaJ superfamily)
Locus_12543_Transcript_1/1_Confidence_1.000_Length_852	852	At1g47056	518	62.77	231	85	1	849	157	228	457	2e-82	303	[R] KOG1947 Leucine rich repeat proteins, some proteins contain F-box
Locus_12544_Transcript_1/1_Confidence_1.000_Length_479	479	At1g47056	518	58.87	141	55	2	63	479	101	240	5e-40	161	[R] KOG1947 Leucine rich repeat proteins, some proteins contain F-box
Locus_12545_Transcript_1/1_Confidence_1.000_Length_804	804	At1g56170	199	87.04	108	14	0	432	109	59	166	2e-51	201	[K] KOG1657 CCAAT-binding factor, subunit C (HAP5)
Locus_12548_Transcript_1/1_Confidence_1.000_Length_496	496	At2g34520_2	70	80	45	9	0	495	361	26	70	2e-15	80.1	[J] KOG1741 Mitochondrial/chloroplast ribosomal protein S14/S29
Locus_1254_Transcript_1/2_Confidence_1.000_Length_997	997	At5g24010	824	44.16	154	83	3	520	978	451	602	6e-29	126	[T] KOG1187 Serine/threonine protein kinase
Locus_1254_Transcript_2/2_Confidence_1.000_Length_1060	1060	At5g24010	824	44.55	101	54	2	520	819	451	550	4e-14	77.8	[T] KOG1187 Serine/threonine protein kinase
Locus_12553_Transcript_1/1_Confidence_1.000_Length_2371	2371	At1g49430	666	63.65	641	228	4	240	2150	11	650	0	837	[I] KOG1256 Long-chain acyl-CoA synthetases (AMP-forming)
Locus_12555_Transcript_1/1_Confidence_1.000_Length_364	364	At1g14460	1102	65.29	121	42	0	363	1	634	754	7e-38	153	[L] KOG0989 Replication factor C, subunit RFC4
Locus_12556_Transcript_1/1_Confidence_1.000_Length_812	812	At3g51780	269	54.33	208	94	1	805	182	63	269	7e-49	192	[T] KOG4361 BCL2-associated athanogene-like proteins and related BAG family chaperone regulators
Locus_1255_Transcript_1/2_Confidence_1.000_Length_3411	3411	At3g29320	962	85.64	404	58	0	1548	337	559	962	0	721	[G] KOG2099 Glycogen phosphorylase
Locus_1255_Transcript_2/2_Confidence_1.000_Length_1725	1725	At3g29320	962	75.9	444	107	0	1437	106	74	517	3e-173	607	[G] KOG2099 Glycogen phosphorylase
Locus_12561_Transcript_1/1_Confidence_1.000_Length_564	564	At5g07360	657	45.03	191	93	5	13	564	53	238	1e-35	147	[J] KOG1211 Amidases
Locus_12564_Transcript_1/1_Confidence_1.000_Length_316	316	At5g23720	946	59.57	94	33	1	283	2	433	521	2e-22	102	[V] KOG1716 Dual specificity phosphatase
Locus_12567_Transcript_1/1_Confidence_1.000_Length_1668	1668	At4g14220	376	37.73	326	168	8	1522	554	28	321	3e-40	165	[O] KOG0800 FOG: Predicted E3 ubiquitin ligase
Locus_12571_Transcript_2/5_Confidence_0.400_Length_451	451	At3g02200	400	66	150	49	1	450	1	149	296	5e-51	197	[R] KOG2753 Uncharacterized conserved protein, contains PCI domain
Locus_12571_Transcript_3/5_Confidence_0.500_Length_1001	1001	At5g15610	442	63.09	298	108	1	894	1	1	296	2e-108	390	[R] KOG2753 Uncharacterized conserved protein, contains PCI domain
Locus_12571_Transcript_4/5_Confidence_0.300_Length_615	615	At5g15610	442	62.66	158	59	0	474	1	1	158	2e-55	213	[R] KOG2753 Uncharacterized conserved protein, contains PCI domain
Locus_12571_Transcript_5/5_Confidence_0.500_Length_1035	1035	At5g15610	442	63.42	298	107	1	894	1	1	296	2e-108	390	[R] KOG2753 Uncharacterized conserved protein, contains PCI domain
Locus_12575_Transcript_1/1_Confidence_1.000_Length_4184	4184	At3g28030	1482	38.69	1388	618	35	77	4069	270	1481	0	782	[L] KOG2520 5'-3' exonuclease
Locus_12580_Transcript_1/1_Confidence_1.000_Length_595	595	At5g15870	745	64.07	167	60	0	510	10	282	448	4e-46	182	[G] KOG2254 Predicted endo-1,3-beta-glucanase
Locus_12583_Transcript_1/2_Confidence_1.000_Length_2182	2182	At1g29340	729	55.69	641	265	6	143	2053	104	729	7e-162	569	[S] KOG0167 FOG: Armadillo/beta-catenin-like repeats
Locus_12583_Transcript_2/2_Confidence_1.000_Length_2449	2449	At1g29340	729	55.69	641	265	6	143	2053	104	729	9e-162	569	[S] KOG0167 FOG: Armadillo/beta-catenin-like repeats
Locus_12584_Transcript_1/2_Confidence_1.000_Length_1533	1533	At1g33710	210	45.45	33	18	0	497	595	52	84	9e-07	38.9	[R] KOG1075 FOG: Reverse transcriptase
Locus_12584_Transcript_2/2_Confidence_1.000_Length_1533	1533	At1g33710	210	45.45	33	18	0	497	595	52	84	9e-07	38.9	[R] KOG1075 FOG: Reverse transcriptase
Locus_12588_Transcript_1/1_Confidence_1.000_Length_934	934	At3g15120	1954	42.07	145	75	2	410	3	409	553	7e-13	73.2	[O] KOG0732 AAA+-type ATPase containing the bromodomain
Locus_1258_Transcript_1/1_Confidence_1.000_Length_1010	1010	At1g71820	725	73.59	337	67	3	7	1008	3	320	3e-123	439	[U] KOG2286 Exocyst complex subunit SEC6
Locus_12592_Transcript_1/1_Confidence_1.000_Length_216	216	At5g55540	1380	70.42	71	21	0	2	214	296	366	6e-22	100	[S] KOG4308 LRR-containing protein
Locus_12599_Transcript_1/1_Confidence_1.000_Length_413	413	At3g60540	81	76.74	43	10	0	237	109	37	79	8e-13	70.9	[O] KOG3457 Sec61 protein translocation complex, beta subunit
Locus_1259_Transcript_1/4_Confidence_0.700_Length_1154	1154	At5g49970_1	309	82.09	134	24	0	1136	735	73	206	1e-103	230	[S] KOG2585 Uncharacterized conserved protein
Locus_1259_Transcript_2/4_Confidence_0.300_Length_669	669	At5g49970_2	221	70.45	132	39	0	397	2	1	132	7e-51	198	[H] KOG2586 Pyridoxamine-phosphate oxidase
Locus_1259_Transcript_3/4_Confidence_0.700_Length_1126	1126	At5g49970_1	309	78.9	237	50	0	1108	398	73	309	1e-107	388	[S] KOG2585 Uncharacterized conserved protein
Locus_1259_Transcript_4/4_Confidence_0.700_Length_1126	1126	At5g49970_1	309	78.48	237	51	0	1108	398	73	309	2e-107	387	[S] KOG2585 Uncharacterized conserved protein
Locus_12600_Transcript_1/8_Confidence_0.500_Length_528	528	At5g13710	336	79.58	142	29	0	527	102	9	150	5e-67	246	[IR] KOG1269 SAM-dependent methyltransferases
Locus_12600_Transcript_2/8_Confidence_0.650_Length_706	706	At5g13710	336	80.92	131	25	0	671	279	20	150	5e-61	232	[IR] KOG1269 SAM-dependent methyltransferases
Locus_12600_Transcript_3/8_Confidence_0.600_Length_799	799	At5g13710	336	77.42	93	21	0	798	520	9	101	1e-60	160	[IR] KOG1269 SAM-dependent methyltransferases
Locus_12600_Transcript_4/8_Confidence_0.650_Length_1142	1142	At5g13710	336	81.4	129	24	0	665	279	22	150	1e-60	232	[IR] KOG1269 SAM-dependent methyltransferases
Locus_12600_Transcript_5/8_Confidence_0.600_Length_892	892	At5g13710	336	80.8	125	24	0	891	517	9	133	2e-57	221	[IR] KOG1269 SAM-dependent methyltransferases
Locus_12600_Transcript_6/8_Confidence_0.450_Length_471	471	At5g13710	336	78.85	156	33	0	470	3	9	164	2e-72	269	[IR] KOG1269 SAM-dependent methyltransferases
Locus_12600_Transcript_7/8_Confidence_0.600_Length_1680	1680	At5g13710	336	83.18	107	18	0	1679	1359	9	115	3e-49	195	[IR] KOG1269 SAM-dependent methyltransferases
Locus_12600_Transcript_8/8_Confidence_0.600_Length_705	705	At5g13710	336	79.58	142	29	0	704	279	9	150	3e-65	246	[IR] KOG1269 SAM-dependent methyltransferases
Locus_12602_Transcript_1/2_Confidence_1.000_Length_998	998	At5g63140	389	65.15	66	21	1	794	597	38	101	2e-16	85.5	[R] KOG1432 Predicted DNA repair exonuclease SIA1
Locus_12602_Transcript_2/2_Confidence_1.000_Length_445	445	At5g63140	389	67.5	80	24	1	241	2	38	115	9e-24	107	[R] KOG1432 Predicted DNA repair exonuclease SIA1
Locus_12603_Transcript_1/4_Confidence_0.750_Length_1590	1590	At3g02520	265	90.95	232	21	0	148	843	7	238	3e-109	392	[O] KOG0841 Multifunctional chaperone (14-3-3 family)
Locus_12603_Transcript_2/4_Confidence_0.625_Length_1459	1459	At5g38480	255	88.42	95	11	0	614	898	159	253	2e-42	172	[O] KOG0841 Multifunctional chaperone (14-3-3 family)
Locus_12603_Transcript_3/4_Confidence_0.625_Length_2556	2556	At3g02520	265	89.69	194	20	0	148	729	7	200	4e-87	321	[O] KOG0841 Multifunctional chaperone (14-3-3 family)
Locus_12603_Transcript_4/4_Confidence_0.625_Length_1452	1452	At3g02520	265	89.11	248	26	1	148	888	7	254	2e-113	408	[O] KOG0841 Multifunctional chaperone (14-3-3 family)
Locus_12606_Transcript_1/1_Confidence_1.000_Length_1438	1438	At5g63550	531	48.46	227	105	6	3	662	123	344	7e-40	163	[B] KOG2266 Chromatin-associated protein Dek and related proteins, contains SAP DNA binding domain
Locus_12609_Transcript_1/1_Confidence_1.000_Length_3372	3372	At1g13980	1451	77.05	1146	239	6	3369	1	178	1322	0	1683	[U] KOG0928 Pattern-formation protein/guanine nucleotide exchange factor
Locus_12610_Transcript_1/1_Confidence_1.000_Length_994	994	At1g09580	217	66.49	188	60	2	890	330	32	217	2e-69	261	[U] KOG1691 emp24/gp25L/p24 family of membrane trafficking proteins
Locus_12612_Transcript_1/2_Confidence_1.000_Length_1271	1271	At5g23340	405	60.25	317	125	1	3	953	89	404	3e-108	390	[R] KOG1947 Leucine rich repeat proteins, some proteins contain F-box
Locus_12612_Transcript_2/2_Confidence_1.000_Length_1271	1271	At5g23340	405	60.25	317	125	1	3	953	89	404	3e-108	390	[R] KOG1947 Leucine rich repeat proteins, some proteins contain F-box
Locus_12614_Transcript_1/4_Confidence_0.625_Length_3155	3155	At4g31480	971	79.33	953	194	3	3049	191	22	971	0	1454	[U] KOG1058 Vesicle coat complex COPI, beta subunit
Locus_12614_Transcript_2/4_Confidence_0.500_Length_3258	3258	At4g31480	971	78.8	953	199	3	3152	294	22	971	0	1445	[U] KOG1058 Vesicle coat complex COPI, beta subunit
Locus_12614_Transcript_3/4_Confidence_0.500_Length_3293	3293	At4g31480	971	79.48	955	194	2	3055	191	19	971	0	1510	[U] KOG1058 Vesicle coat complex COPI, beta subunit
Locus_12614_Transcript_4/4_Confidence_0.500_Length_3152	3152	At4g31480	971	80.15	952	187	2	3046	191	22	971	0	1479	[U] KOG1058 Vesicle coat complex COPI, beta subunit
Locus_12615_Transcript_1/1_Confidence_1.000_Length_2321	2321	Hs7108333_1	569	30	200	114	9	1780	1217	228	413	1e-10	67.8	[T] KOG4658 Apoptotic ATPase
Locus_12619_Transcript_1/1_Confidence_1.000_Length_1035	1035	At5g19990	405	94.75	324	15	1	62	1033	7	328	3e-166	583	[O] KOG0728 26S proteasome regulatory complex, ATPase RPT6
Locus_1261_Transcript_1/1_Confidence_1.000_Length_2405	2405	At3g44200	941	32.65	775	438	20	1	2226	206	929	5e-67	254	[R] KOG0589 Serine/threonine protein kinase
Locus_12620_Transcript_1/1_Confidence_1.000_Length_325	325	At1g55150	501	73.77	61	15	1	325	143	442	501	3e-19	92	[A] KOG0331 ATP-dependent RNA helicase
Locus_12622_Transcript_1/1_Confidence_1.000_Length_640	640	At5g27660	459	74.52	157	40	0	168	638	144	300	5e-56	215	[O] KOG1320 Serine protease
Locus_12623_Transcript_1/1_Confidence_1.000_Length_1717	1717	At2g16750	474	32.89	228	122	5	1025	1705	19	216	5e-24	111	[T] KOG1187 Serine/threonine protein kinase
Locus_12630_Transcript_1/3_Confidence_0.600_Length_455	455	At4g38540	407	45.86	157	75	3	453	7	236	390	1e-34	143	[CR] KOG2614 Kynurenine 3-monooxygenase and related flavoprotein monooxygenases
Locus_12630_Transcript_2/3_Confidence_0.600_Length_395	395	At5g05320	406	49.28	138	61	2	393	1	235	370	7e-34	140	[CR] KOG2614 Kynurenine 3-monooxygenase and related flavoprotein monooxygenases
Locus_12630_Transcript_3/3_Confidence_0.600_Length_455	455	At4g38540	407	45.86	157	75	3	453	7	236	390	2e-34	143	[CR] KOG2614 Kynurenine 3-monooxygenase and related flavoprotein monooxygenases
Locus_12631_Transcript_1/2_Confidence_1.000_Length_1966	1966	At3g43230	485	64.49	490	148	7	290	1699	1	484	1e-158	558	[S] KOG1843 Uncharacterized conserved protein
Locus_12631_Transcript_2/2_Confidence_1.000_Length_1899	1899	At3g43230	485	64.49	490	148	7	223	1632	1	484	1e-158	558	[S] KOG1843 Uncharacterized conserved protein
Locus_12632_Transcript_1/1_Confidence_1.000_Length_423	423	At1g68410	436	55	80	33	1	421	191	353	432	1e-18	90.1	[T] KOG0698 Serine/threonine protein phosphatase
Locus_12633_Transcript_1/2_Confidence_1.000_Length_536	536	At5g41410	611	45.57	79	25	2	228	464	437	497	2e-31	62	[K] KOG0773 Transcription factor MEIS1 and related HOX domain proteins
Locus_12633_Transcript_2/2_Confidence_1.000_Length_468	468	At5g41410	611	60.77	130	33	2	7	396	386	497	6e-38	154	[K] KOG0773 Transcription factor MEIS1 and related HOX domain proteins
Locus_12634_Transcript_1/1_Confidence_1.000_Length_406	406	At1g05790	662	53.06	147	48	2	401	3	281	420	6e-38	154	[IOT] KOG2088 Predicted lipase/calmodulin-binding heat-shock protein
Locus_12635_Transcript_1/4_Confidence_0.667_Length_1893	1893	At5g47040	888	83.18	559	91	3	218	1891	36	592	0	868	[O] KOG2004 Mitochondrial ATP-dependent protease PIM1/LON
Locus_12635_Transcript_2/4_Confidence_0.556_Length_1935	1935	At5g47040	888	83.45	580	93	3	103	1839	1	578	0	903	[O] KOG2004 Mitochondrial ATP-dependent protease PIM1/LON
Locus_12635_Transcript_3/4_Confidence_0.444_Length_413	413	At5g47040	888	75.25	101	25	0	109	411	492	592	7e-38	154	[O] KOG2004 Mitochondrial ATP-dependent protease PIM1/LON
Locus_12635_Transcript_4/4_Confidence_0.667_Length_1883	1883	At5g47040	888	83.33	594	96	3	103	1881	1	592	0	922	[O] KOG2004 Mitochondrial ATP-dependent protease PIM1/LON
Locus_12638_Transcript_1/1_Confidence_1.000_Length_1831	1831	At2g47290	190	55.37	177	73	3	361	885	17	189	1e-41	170	[A] KOG3322 Ribonucleases P/MRP protein subunit
Locus_1263_Transcript_1/3_Confidence_0.600_Length_899	899	At1g10630	186	98.37	184	3	0	130	681	1	184	6e-100	362	[U] KOG0070 GTP-binding ADP-ribosylation factor Arf1
Locus_1263_Transcript_2/3_Confidence_0.600_Length_1024	1024	At1g10630	186	98.89	180	2	0	136	675	1	180	3e-99	360	[U] KOG0070 GTP-binding ADP-ribosylation factor Arf1
Locus_1263_Transcript_3/3_Confidence_0.600_Length_1018	1018	At1g10630	186	99.44	180	1	0	130	669	1	180	1e-99	361	[U] KOG0070 GTP-binding ADP-ribosylation factor Arf1
Locus_12641_Transcript_1/1_Confidence_1.000_Length_1541	1541	At1g08370	367	58.27	369	133	11	203	1270	1	361	8e-94	343	[KA] KOG2868 Decapping enzyme complex component DCP1
Locus_12642_Transcript_1/1_Confidence_1.000_Length_483	483	At1g21780	326	77.68	112	25	0	5	340	214	325	3e-48	189	[DR] KOG1987 Speckle-type POZ protein SPOP and related proteins with TRAF, MATH and BTB/POZ domains
Locus_12644_Transcript_1/1_Confidence_1.000_Length_760	760	At2g47800	1516	33.7	181	109	4	215	751	14	185	1e-14	79	[Q] KOG0054 Multidrug resistance-associated protein/mitoxantrone resistance protein, ABC superfamily
Locus_12648_Transcript_1/1_Confidence_1.000_Length_346	346	At5g61980	850	78.05	41	9	0	222	344	1	41	3e-08	55.1	[T] KOG0521 Putative GTPase activating proteins (GAPs)
Locus_12650_Transcript_1/2_Confidence_1.000_Length_1899	1899	At3g10810	684	45.57	237	128	1	1714	1004	269	504	1e-47	189	[O] KOG0800 FOG: Predicted E3 ubiquitin ligase
Locus_12650_Transcript_2/2_Confidence_1.000_Length_1887	1887	At3g10810	684	45.57	237	128	1	1702	992	269	504	1e-47	189	[O] KOG0800 FOG: Predicted E3 ubiquitin ligase
Locus_12652_Transcript_1/2_Confidence_1.000_Length_506	506	At2g24320	316	68.95	190	36	1	5	505	40	229	2e-73	273	[R] KOG1552 Predicted alpha/beta hydrolase
Locus_12652_Transcript_2/2_Confidence_1.000_Length_1149	1149	At2g24320	316	77.42	155	35	0	5	469	40	194	1e-108	263	[R] KOG1552 Predicted alpha/beta hydrolase
Locus_12654_Transcript_1/1_Confidence_1.000_Length_568	568	At2g30750	497	33.51	185	118	2	556	2	171	350	4e-26	115	[Q] KOG0156 Cytochrome P450 CYP2 subfamily
Locus_12655_Transcript_1/2_Confidence_1.000_Length_864	864	At5g57280	289	67.88	274	85	2	863	45	18	289	4e-92	336	[R] KOG1541 Predicted protein carboxyl methylase
Locus_12655_Transcript_2/2_Confidence_1.000_Length_864	864	At5g57280	289	68.25	274	84	2	863	45	18	289	8e-83	305	[R] KOG1541 Predicted protein carboxyl methylase
Locus_12656_Transcript_1/6_Confidence_0.533_Length_4183	4183	At3g28345	1240	53.16	1093	486	6	3400	170	153	1235	0	1122	[Q] KOG0055 Multidrug/pheromone exporter, ABC superfamily
Locus_12656_Transcript_2/6_Confidence_0.600_Length_3791	3791	At3g28345	1240	51.66	933	434	4	3783	1018	52	978	0	933	[Q] KOG0055 Multidrug/pheromone exporter, ABC superfamily
Locus_12656_Transcript_3/6_Confidence_0.600_Length_3806	3806	At3g28345	1240	51.2	1080	501	7	3798	601	52	1119	0	1063	[Q] KOG0055 Multidrug/pheromone exporter, ABC superfamily
Locus_12656_Transcript_4/6_Confidence_0.600_Length_4553	4553	At3g28345	1240	53.16	1093	486	6	3400	170	153	1235	0	1122	[Q] KOG0055 Multidrug/pheromone exporter, ABC superfamily
Locus_12656_Transcript_5/6_Confidence_0.267_Length_2202	2202	At3g28345	1240	50.65	693	316	6	2200	170	553	1235	0	660	[Q] KOG0055 Multidrug/pheromone exporter, ABC superfamily
Locus_12656_Transcript_6/6_Confidence_0.600_Length_3717	3717	At3g28345	1240	52.59	1196	539	8	3709	170	52	1235	0	1213	[Q] KOG0055 Multidrug/pheromone exporter, ABC superfamily
Locus_1265_Transcript_1/2_Confidence_1.000_Length_667	667	At1g29720	628	40.91	154	71	4	243	665	10	156	1e-20	98.2	[T] KOG1187 Serine/threonine protein kinase
Locus_1265_Transcript_2/2_Confidence_1.000_Length_664	664	At1g29720	628	40.91	154	71	4	240	662	10	156	1e-20	98.2	[T] KOG1187 Serine/threonine protein kinase
Locus_12660_Transcript_1/1_Confidence_1.000_Length_1238	1238	At5g18400	374	48.9	272	134	3	183	998	108	374	8e-56	216	[S] KOG4020 Protein DRE2, required for cell viability
Locus_12662_Transcript_1/1_Confidence_1.000_Length_508	508	At1g22100	457	48.33	60	30	1	3	179	384	443	3e-10	62.8	[T] KOG4749 Inositol polyphosphate kinase
Locus_12665_Transcript_1/1_Confidence_1.000_Length_446	446	Hs18765739	3657	42.96	142	67	2	2	427	2091	2218	1e-26	117	[L] KOG0891 DNA-dependent protein kinase
Locus_12668_Transcript_1/2_Confidence_1.000_Length_1216	1216	At1g04120	1514	83.27	269	45	0	1214	408	1245	1513	1e-118	424	[Q] KOG0054 Multidrug resistance-associated protein/mitoxantrone resistance protein, ABC superfamily
Locus_12668_Transcript_2/2_Confidence_1.000_Length_1491	1491	At1g04120	1514	85.6	361	52	0	1490	408	1153	1513	9e-171	598	[Q] KOG0054 Multidrug resistance-associated protein/mitoxantrone resistance protein, ABC superfamily
Locus_1266_Transcript_2/8_Confidence_0.120_Length_339	339	At1g29720	628	69.91	113	32	1	339	1	303	413	1e-41	166	[T] KOG1187 Serine/threonine protein kinase
Locus_1266_Transcript_3/8_Confidence_0.480_Length_931	931	At1g29720	628	56.91	311	126	3	930	1	120	423	4e-90	329	[T] KOG1187 Serine/threonine protein kinase
Locus_1266_Transcript_4/8_Confidence_0.520_Length_1198	1198	At1g29720	628	55.03	378	162	3	1133	3	60	430	6e-107	386	[T] KOG1187 Serine/threonine protein kinase
Locus_1266_Transcript_5/8_Confidence_0.120_Length_293	293	At1g29720	628	68.04	97	29	1	291	1	319	413	2e-33	139	[T] KOG1187 Serine/threonine protein kinase
Locus_1266_Transcript_6/8_Confidence_0.480_Length_1175	1175	At1g29720	628	54.99	371	159	3	1110	1	60	423	1e-105	381	[T] KOG1187 Serine/threonine protein kinase
Locus_1266_Transcript_7/8_Confidence_0.400_Length_1174	1174	At1g29720	628	70.83	144	40	1	432	1	282	423	2e-101	210	[T] KOG1187 Serine/threonine protein kinase
Locus_1266_Transcript_8/8_Confidence_0.560_Length_1175	1175	At1g29720	628	55.26	371	158	3	1110	1	60	423	1e-105	382	[T] KOG1187 Serine/threonine protein kinase
Locus_12670_Transcript_1/1_Confidence_1.000_Length_947	947	At2g21600	195	68.42	190	58	1	236	805	1	188	6e-61	233	[U] KOG1688 Golgi proteins involved in ER retention (RER)
Locus_12674_Transcript_1/1_Confidence_1.000_Length_1669	1669	At4g30310	569	77.06	545	115	1	7	1641	34	568	0	866	[G] KOG2517 Ribulose kinase and related carbohydrate kinases
Locus_12679_Transcript_1/2_Confidence_1.000_Length_734	734	At3g23550	469	57.51	193	82	0	730	152	75	267	7e-69	236	[R] KOG1347 Uncharacterized membrane protein, predicted efflux pump
Locus_12679_Transcript_2/2_Confidence_1.000_Length_630	630	At3g23550	469	59.62	208	84	0	626	3	75	282	7e-71	265	[R] KOG1347 Uncharacterized membrane protein, predicted efflux pump
Locus_12680_Transcript_1/2_Confidence_1.000_Length_1760	1760	At5g55070	464	69.7	429	125	3	146	1432	41	464	9e-155	545	[C] KOG0559 Dihydrolipoamide succinyltransferase (2-oxoglutarate dehydrogenase, E2 subunit)
Locus_12680_Transcript_2/2_Confidence_1.000_Length_1132	1132	At4g26910	511	87.69	195	24	0	220	804	317	511	7e-96	349	[C] KOG0559 Dihydrolipoamide succinyltransferase (2-oxoglutarate dehydrogenase, E2 subunit)
Locus_12682_Transcript_1/1_Confidence_1.000_Length_1213	1213	At1g16670	431	61.83	317	91	3	1183	239	23	311	5e-105	379	[T] KOG1187 Serine/threonine protein kinase
Locus_12683_Transcript_1/2_Confidence_0.400_Length_499	499	At3g54420	273	60.64	94	32	1	233	499	85	178	1e-27	120	[R] KOG4742 Predicted chitinase
Locus_12683_Transcript_2/2_Confidence_0.600_Length_959	959	At3g54420	273	75.22	226	54	1	3	680	50	273	2e-101	367	[R] KOG4742 Predicted chitinase
Locus_12685_Transcript_1/1_Confidence_1.000_Length_441	441	At4g33430	523	46.46	127	63	3	439	68	399	523	1e-21	100	[T] KOG1187 Serine/threonine protein kinase
Locus_1268_Transcript_1/4_Confidence_0.727_Length_1907	1907	At4g34050	259	88.3	188	22	0	553	1116	71	258	2e-120	357	[Q] KOG1663 O-methyltransferase
Locus_1268_Transcript_2/4_Confidence_0.727_Length_1892	1892	At4g34050	259	84.62	143	22	0	673	1101	116	258	5e-71	267	[Q] KOG1663 O-methyltransferase
Locus_1268_Transcript_3/4_Confidence_0.727_Length_1909	1909	At4g34050	259	88.89	144	16	0	305	736	19	162	1e-120	266	[Q] KOG1663 O-methyltransferase
Locus_1268_Transcript_4/4_Confidence_0.727_Length_1815	1815	At4g34050	259	87.5	240	30	0	305	1024	19	258	7e-126	449	[Q] KOG1663 O-methyltransferase
Locus_12690_Transcript_1/4_Confidence_0.300_Length_1127	1127	At5g46190	644	52.73	220	88	7	516	1127	1	220	2e-44	178	[AR] KOG2190 PolyC-binding proteins alphaCP-1 and related KH domain proteins
Locus_12690_Transcript_2/4_Confidence_0.500_Length_1661	1661	At5g46190	644	45.17	383	195	9	544	1659	207	585	4e-73	274	[AR] KOG2190 PolyC-binding proteins alphaCP-1 and related KH domain proteins
Locus_12690_Transcript_3/4_Confidence_0.700_Length_2388	2388	At5g46190	644	45.17	383	195	9	1271	2386	207	585	5e-73	274	[AR] KOG2190 PolyC-binding proteins alphaCP-1 and related KH domain proteins
Locus_12690_Transcript_4/4_Confidence_0.700_Length_2841	2841	At5g46190	644	45.17	383	195	9	1724	2839	207	585	7e-73	274	[AR] KOG2190 PolyC-binding proteins alphaCP-1 and related KH domain proteins
Locus_12691_Transcript_1/1_Confidence_1.000_Length_255	255	At1g30010	711	55	80	36	0	3	242	185	264	7e-23	103	[R] KOG1075 FOG: Reverse transcriptase
Locus_12695_Transcript_1/1_Confidence_1.000_Length_1341	1341	At5g11500	215	83.72	215	35	0	1084	440	1	215	8e-94	342	[R] KOG3272 Predicted coiled-coil protein
Locus_12696_Transcript_1/1_Confidence_1.000_Length_360	360	At2g07650	732	35.64	101	65	0	316	14	292	392	3e-14	75.1	[R] KOG1075 FOG: Reverse transcriptase
Locus_12697_Transcript_1/1_Confidence_1.000_Length_299	299	At3g55160	2149	35.96	89	42	2	3	269	1927	2000	3e-08	55.5	[D] KOG1810 Cell cycle-associated protein
Locus_12698_Transcript_1/1_Confidence_1.000_Length_1321	1321	At1g10490	1028	64.25	442	152	4	3	1310	535	976	1e-147	521	[R] KOG2036 Predicted P-loop ATPase fused to an acetyltransferase
Locus_12699_Transcript_1/1_Confidence_1.000_Length_366	366	At2g26350	310	70.93	86	20	1	1	258	230	310	2e-33	139	[O] KOG0317 Predicted E3 ubiquitin ligase, integral peroxisomal membrane protein
Locus_126_Transcript_1/9_Confidence_0.609_Length_3282	3282	At5g14780	384	85.32	361	52	1	1478	399	22	382	4e-177	620	[C] KOG0069 Glyoxylate/hydroxypyruvate reductase (D-isomer-specific 2-hydroxy acid dehydrogenase superfamily)
Locus_126_Transcript_2/9_Confidence_0.478_Length_1895	1895	At5g14780	384	85.32	361	52	1	1478	399	22	382	2e-177	620	[C] KOG0069 Glyoxylate/hydroxypyruvate reductase (D-isomer-specific 2-hydroxy acid dehydrogenase superfamily)
Locus_126_Transcript_3/9_Confidence_0.609_Length_3402	3402	At5g14780	384	85.32	361	52	1	1478	399	22	382	5e-177	620	[C] KOG0069 Glyoxylate/hydroxypyruvate reductase (D-isomer-specific 2-hydroxy acid dehydrogenase superfamily)
Locus_126_Transcript_4/9_Confidence_0.478_Length_1875	1875	At5g14780	384	85.32	361	52	1	1478	399	22	382	2e-177	620	[C] KOG0069 Glyoxylate/hydroxypyruvate reductase (D-isomer-specific 2-hydroxy acid dehydrogenase superfamily)
Locus_126_Transcript_5/9_Confidence_0.609_Length_3492	3492	At5g14780	384	78.77	391	52	2	1568	399	22	382	3e-172	605	[C] KOG0069 Glyoxylate/hydroxypyruvate reductase (D-isomer-specific 2-hydroxy acid dehydrogenase superfamily)
Locus_126_Transcript_7/9_Confidence_0.609_Length_3585	3585	At5g14780	384	85.37	246	35	1	1661	927	22	267	1e-115	416	[C] KOG0069 Glyoxylate/hydroxypyruvate reductase (D-isomer-specific 2-hydroxy acid dehydrogenase superfamily)
Locus_126_Transcript_8/9_Confidence_0.609_Length_3719	3719	At5g14780	384	84.78	289	43	1	1795	932	22	310	2e-135	483	[C] KOG0069 Glyoxylate/hydroxypyruvate reductase (D-isomer-specific 2-hydroxy acid dehydrogenase superfamily)
Locus_126_Transcript_9/9_Confidence_0.609_Length_3402	3402	At5g14780	384	85.32	361	52	1	1478	399	22	382	5e-177	620	[C] KOG0069 Glyoxylate/hydroxypyruvate reductase (D-isomer-specific 2-hydroxy acid dehydrogenase superfamily)
Locus_12706_Transcript_1/9_Confidence_0.619_Length_2377	2377	At1g73600	555	80.37	219	43	0	1389	2045	333	551	1e-103	376	[IR] KOG1269 SAM-dependent methyltransferases
Locus_12706_Transcript_2/9_Confidence_0.524_Length_1238	1238	At1g73600	555	81.58	266	49	0	109	906	286	551	1e-130	465	[IR] KOG1269 SAM-dependent methyltransferases
Locus_12706_Transcript_4/9_Confidence_0.571_Length_1559	1559	At1g73600	555	79.55	352	72	0	172	1227	200	551	1e-173	608	[IR] KOG1269 SAM-dependent methyltransferases
Locus_12706_Transcript_5/9_Confidence_0.571_Length_1528	1528	At1g73600	555	73.12	398	74	1	3	1196	187	551	1e-174	611	[IR] KOG1269 SAM-dependent methyltransferases
Locus_12706_Transcript_6/9_Confidence_0.571_Length_1510	1510	At1g73600	555	75	392	71	1	3	1178	187	551	6e-178	622	[IR] KOG1269 SAM-dependent methyltransferases
Locus_12706_Transcript_7/9_Confidence_0.571_Length_1877	1877	At1g73600	555	84.58	240	37	0	3	722	187	426	2e-122	438	[IR] KOG1269 SAM-dependent methyltransferases
Locus_12706_Transcript_8/9_Confidence_0.619_Length_2519	2519	At1g73600	555	80.37	219	43	0	1531	2187	333	551	1e-103	376	[IR] KOG1269 SAM-dependent methyltransferases
Locus_12706_Transcript_9/9_Confidence_0.571_Length_1429	1429	At1g73600	555	80.27	365	72	0	3	1097	187	551	0	635	[IR] KOG1269 SAM-dependent methyltransferases
Locus_12707_Transcript_1/3_Confidence_0.667_Length_1629	1629	At1g08260	2271	42.26	168	59	6	1547	1134	1712	1871	2e-21	102	[L] KOG1798 DNA polymerase epsilon, catalytic subunit A
Locus_12707_Transcript_3/3_Confidence_0.667_Length_1653	1653	At1g08260	2271	42.26	168	59	6	1571	1158	1712	1871	2e-21	102	[L] KOG1798 DNA polymerase epsilon, catalytic subunit A
Locus_1270_Transcript_1/1_Confidence_1.000_Length_1070	1070	At1g01230	157	83.55	152	25	0	232	687	4	155	3e-64	244	[S] KOG3319 Predicted membrane protein
Locus_12715_Transcript_1/1_Confidence_1.000_Length_786	786	At5g49060	350	49.7	169	84	1	178	681	1	169	2e-39	160	[O] KOG0714 Molecular chaperone (DnaJ superfamily)
Locus_12717_Transcript_1/1_Confidence_1.000_Length_852	852	At4g22360	369	61.31	168	61	2	25	519	179	345	3e-41	167	[K] KOG1946 RNA polymerase I transcription factor UAF
Locus_12719_Transcript_1/4_Confidence_0.500_Length_1243	1243	At5g08370	365	73.24	284	76	0	1106	255	72	355	5e-127	452	[G] KOG2366 Alpha-D-galactosidase (melibiase)
Locus_12719_Transcript_2/4_Confidence_0.625_Length_1515	1515	At5g08380	410	73.81	168	44	0	1365	862	42	209	2e-137	270	[G] KOG2366 Alpha-D-galactosidase (melibiase)
Locus_12719_Transcript_4/4_Confidence_0.625_Length_1418	1418	At5g08380	410	64.85	367	128	1	1268	171	42	408	5e-143	506	[G] KOG2366 Alpha-D-galactosidase (melibiase)
Locus_1271_Transcript_1/3_Confidence_0.667_Length_1101	1101	At5g24940	447	76.45	276	62	1	174	1001	8	280	1e-119	427	[T] KOG0698 Serine/threonine protein phosphatase
Locus_1271_Transcript_2/3_Confidence_0.667_Length_1068	1068	At5g24940	447	77.23	202	43	1	174	779	8	206	8e-110	318	[T] KOG0698 Serine/threonine protein phosphatase
Locus_1271_Transcript_3/3_Confidence_0.667_Length_1096	1096	At5g24940	447	76.45	276	62	1	174	1001	8	280	1e-119	427	[T] KOG0698 Serine/threonine protein phosphatase
Locus_12723_Transcript_1/1_Confidence_1.000_Length_437	437	At3g26760	269	62.14	103	37	1	436	134	165	267	6e-33	137	[R] KOG0725 Reductases with broad range of substrate specificities
Locus_12724_Transcript_1/1_Confidence_1.000_Length_508	508	At3g20660	534	72.88	118	32	0	503	150	405	522	2e-43	173	[R] KOG0255 Synaptic vesicle transporter SVOP and related transporters (major facilitator superfamily)
Locus_12728_Transcript_1/2_Confidence_1.000_Length_528	528	At2g37090	351	58.86	175	62	2	3	527	158	322	1e-57	220	[O] KOG1476 Beta-1,3-glucuronyltransferase B3GAT1/SQV-8
Locus_12728_Transcript_2/2_Confidence_1.000_Length_742	742	At2g37090	351	58.39	161	57	2	3	485	158	308	4e-51	199	[O] KOG1476 Beta-1,3-glucuronyltransferase B3GAT1/SQV-8
[truncated: 22,425 more rows]
