# Supplementary material for: Next generation sequencing and de novo transcriptome analysis of Costus pictus D. Don, a non-model plant with potent anti-diabetic properties
Source: BMC Genomics. 2012 Nov 23;13:663. doi: 10.1186/1471-2164-13-663 (PMC3533581; doi:10.1186/1471-2164-13-663)
Supplement: Additional file 6 — Pfam Annotations. The tab delimited table lists the annotations from Pfam protein domains. [file 1471-2164-13-663-S6.xls]

## Sheet: Sheet1
Transcript	PFAM ID	PFAM Description	Transcript Match Start	Transcript Match End	Evalue
Locus_10000_Transcript_1/1_Confidence_1.000_Length_2040	PF03619	Solute_trans_a	43	324	8.9e-106
Locus_10001_Transcript_1/1_Confidence_1.000_Length_1718	PF07690	MFS_1	55	428	7.6e-34
Locus_10002_Transcript_1/1_Confidence_1.000_Length_1184	PF04142	Nuc_sug_transp	132	275	1.1e-22
Locus_10003_Transcript_1/1_Confidence_1.000_Length_652	PF00790	VHS	8	132	4.1e-32
Locus_10005_Transcript_1/2_Confidence_1.000_Length_2600	PF00004	AAA	172	306	5.1e-41
Locus_10005_Transcript_2/2_Confidence_1.000_Length_2600	PF00004	AAA	172	306	5.1e-41
Locus_10006_Transcript_1/1_Confidence_1.000_Length_774	PF00689	Cation_ATPase_C	1	211	1.3e-39
Locus_10007_Transcript_1/1_Confidence_1.000_Length_616	PF02045	CBFB_NFYA	17	73	1.6e-28
Locus_10009_Transcript_2/5_Confidence_0.214_Length_494	PF07714	Pkinase_Tyr	2	99	5.6e-06
Locus_10009_Transcript_3/5_Confidence_0.286_Length_413	PF07714	Pkinase_Tyr	2	99	4.9e-06
Locus_10009_Transcript_5/5_Confidence_0.571_Length_1065	PF07714	Pkinase_Tyr	2	99	4.2e-06
Locus_1000_Transcript_1/1_Confidence_1.000_Length_3439	PF14381	EDR1	65	272	1.7e-69
Locus_10010_Transcript_1/1_Confidence_1.000_Length_869	PF07716	bZIP_2	79	130	2.1e-07
Locus_10013_Transcript_1/1_Confidence_1.000_Length_320	PF13041	PPR_2	30	76	1.4e-08
Locus_10014_Transcript_1/1_Confidence_1.000_Length_916	PF02005	TRM	2	119	1.5e-30
Locus_10016_Transcript_1/1_Confidence_1.000_Length_890	PF00249	Myb_DNA-binding	110	153	1.4e-13
Locus_10017_Transcript_1/1_Confidence_1.000_Length_2280	PF00069	Pkinase	58	316	5.2e-71
Locus_10018_Transcript_1/1_Confidence_1.000_Length_855	PF02466	Tim17	47	120	1.6e-09
Locus_1001_Transcript_1/2_Confidence_1.000_Length_1873	PF10151	DUF2359	191	486	1.9e-15
Locus_1001_Transcript_2/2_Confidence_1.000_Length_1864	PF10151	DUF2359	191	483	4.1e-16
Locus_10021_Transcript_1/1_Confidence_1.000_Length_1238	PF13417	GST_N_3	176	251	3.1e-14
Locus_10022_Transcript_1/1_Confidence_1.000_Length_548	PF00032	Cytochrom_B_C	28	129	3.5e-38
Locus_10023_Transcript_1/1_Confidence_1.000_Length_674	PF05761	5_nucleotid	1	225	2e-75
Locus_10029_Transcript_1/1_Confidence_1.000_Length_1549	PF00069	Pkinase	71	343	2e-49
Locus_1002_Transcript_1/1_Confidence_1.000_Length_454	PF00190	Cupin_1	10	66	4.3e-08
Locus_10030_Transcript_1/1_Confidence_1.000_Length_611	PF03140	DUF247	4	174	1.9e-71
Locus_10039_Transcript_1/1_Confidence_1.000_Length_1864	PF00628	PHD	369	415	1.2e-07
Locus_1003_Transcript_1/2_Confidence_1.000_Length_1315	PF01174	SNO	44	199	1.6e-43
Locus_1003_Transcript_2/2_Confidence_1.000_Length_1245	PF01174	SNO	44	257	5.9e-51
Locus_10040_Transcript_1/5_Confidence_0.583_Length_714	PF00504	Chloroa_b-bind	1	156	6.3e-46
Locus_10040_Transcript_2/5_Confidence_0.417_Length_1023	PF00504	Chloroa_b-bind	1	156	3.8e-45
Locus_10040_Transcript_3/5_Confidence_0.417_Length_699	PF00504	Chloroa_b-bind	1	156	6.3e-46
Locus_10040_Transcript_4/5_Confidence_0.500_Length_1278	PF00504	Chloroa_b-bind	22	187	9.7e-51
Locus_10040_Transcript_5/5_Confidence_0.583_Length_1023	PF00504	Chloroa_b-bind	1	156	6.3e-46
Locus_10041_Transcript_1/1_Confidence_1.000_Length_675	PF00443	UCH	2	126	2.4e-25
Locus_10048_Transcript_1/2_Confidence_1.000_Length_1058	PF03547	Mem_trans	1	108	3.7e-17
Locus_10048_Transcript_2/2_Confidence_1.000_Length_1049	PF03547	Mem_trans	1	108	3.7e-17
Locus_1004_Transcript_1/4_Confidence_0.667_Length_1161	PF14144	DOG1	184	262	2e-29
Locus_1004_Transcript_2/4_Confidence_0.667_Length_1935	PF14144	DOG1	186	261	1e-28
Locus_1004_Transcript_3/4_Confidence_0.667_Length_1732	PF14144	DOG1	186	264	2.3e-29
Locus_1004_Transcript_4/4_Confidence_0.667_Length_1167	PF14144	DOG1	186	264	2.1e-29
Locus_10050_Transcript_1/4_Confidence_0.625_Length_795	PF00643	zf-B_box	60	92	2.3e-06
Locus_10050_Transcript_2/4_Confidence_0.500_Length_747	PF00643	zf-B_box	60	92	2.6e-06
Locus_10050_Transcript_4/4_Confidence_0.625_Length_748	PF00643	zf-B_box	60	92	2.6e-06
Locus_10051_Transcript_1/1_Confidence_1.000_Length_2098	PF00168	C2	294	375	9.4e-22
Locus_10052_Transcript_2/2_Confidence_0.600_Length_2113	PF08729	HRD	90	133	7.7e-18
Locus_10053_Transcript_1/1_Confidence_1.000_Length_1280	PF01786	AOX	74	267	2.8e-84
Locus_10057_Transcript_1/5_Confidence_0.636_Length_3531	PF07744	SPOC	967	1079	4e-12
Locus_10057_Transcript_2/5_Confidence_0.455_Length_2432	PF13893	RRM_5	548	596	6.7e-07
Locus_10057_Transcript_3/5_Confidence_0.636_Length_3639	PF07744	SPOC	15	127	8.4e-14
Locus_10057_Transcript_4/5_Confidence_0.455_Length_1633	PF07744	SPOC	261	373	8.2e-13
Locus_10057_Transcript_5/5_Confidence_0.636_Length_3639	PF07744	SPOC	1003	1115	4.1e-12
Locus_10059_Transcript_1/1_Confidence_1.000_Length_2000	PF01073	3Beta_HSD	1	272	5.6e-79
Locus_1005_Transcript_1/8_Confidence_0.588_Length_1410	PF00571	CBS	26	80	4.2e-15
Locus_1005_Transcript_3/8_Confidence_0.588_Length_1411	PF00571	CBS	82	135	3.7e-17
Locus_1005_Transcript_4/8_Confidence_0.588_Length_1414	PF00571	CBS	26	80	9.1e-15
Locus_1005_Transcript_5/8_Confidence_0.412_Length_1054	PF00571	CBS	41	94	1.7e-17
Locus_1005_Transcript_6/8_Confidence_0.294_Length_1405	PF00571	CBS	26	80	1.4e-15
Locus_1005_Transcript_7/8_Confidence_0.353_Length_1257	PF00571	CBS	82	135	3.7e-17
Locus_1005_Transcript_8/8_Confidence_0.588_Length_1332	PF00571	CBS	120	173	5.9e-17
Locus_10060_Transcript_1/1_Confidence_1.000_Length_3213	PF11721	Malectin	427	609	5.7e-50
Locus_10062_Transcript_1/1_Confidence_1.000_Length_1305	PF00076	RRM_1	222	292	6.9e-21
Locus_10063_Transcript_1/1_Confidence_1.000_Length_1198	PF00198	2-oxoacid_dh	224	397	3.8e-52
Locus_10064_Transcript_1/2_Confidence_1.000_Length_2511	PF00063	Myosin_head	65	596	6.6e-206
Locus_10064_Transcript_2/2_Confidence_1.000_Length_2158	PF00063	Myosin_head	65	626	6.2e-207
Locus_10065_Transcript_1/3_Confidence_0.571_Length_3468	PF13414	TPR_11	193	244	5.6e-11
Locus_10065_Transcript_2/3_Confidence_0.714_Length_4067	PF13414	TPR_11	193	244	2.6e-11
Locus_10065_Transcript_3/3_Confidence_0.714_Length_3879	PF13414	TPR_11	193	244	5.6e-11
Locus_10066_Transcript_1/1_Confidence_1.000_Length_990	PF03947	Ribosomal_L2_C	11	61	1.2e-09
Locus_10067_Transcript_1/1_Confidence_1.000_Length_1622	PF08544	GHMP_kinases_C	415	494	2.3e-08
Locus_10068_Transcript_1/1_Confidence_1.000_Length_282	PF01780	Ribosomal_L37ae	20	92	8.6e-34
Locus_10069_Transcript_1/3_Confidence_0.667_Length_1469	PF05368	NmrA	97	319	9.7e-25
Locus_10069_Transcript_2/3_Confidence_0.667_Length_1450	PF05368	NmrA	88	310	9.1e-25
Locus_10069_Transcript_3/3_Confidence_0.667_Length_1442	PF05368	NmrA	88	310	9.1e-25
Locus_1006_Transcript_1/1_Confidence_1.000_Length_415	PF03479	DUF296	1	101	1.1e-33
Locus_10070_Transcript_1/1_Confidence_1.000_Length_1106	PF05057	DUF676	3	176	4.4e-48
Locus_10071_Transcript_1/1_Confidence_1.000_Length_833	PF04607	RelA_SpoT	1	66	1.1e-19
Locus_10074_Transcript_1/1_Confidence_1.000_Length_1397	PF00109	ketoacyl-synt	26	269	6.1e-59
Locus_10075_Transcript_1/2_Confidence_1.000_Length_3676	PF07990	NABP	294	711	3e-115
Locus_10076_Transcript_1/1_Confidence_1.000_Length_2501	PF00637	Clathrin	626	769	1.6e-20
Locus_1007_Transcript_1/1_Confidence_1.000_Length_2495	PF00226	DnaJ	439	503	5.2e-20
Locus_10081_Transcript_1/1_Confidence_1.000_Length_1366	PF03514	GRAS	228	335	1.3e-30
Locus_10082_Transcript_1/1_Confidence_1.000_Length_1688	PF10539	Dev_Cell_Death	192	320	1.1e-50
Locus_10083_Transcript_1/1_Confidence_1.000_Length_653	PF00338	Ribosomal_S10	34	130	7e-31
Locus_10084_Transcript_1/2_Confidence_1.000_Length_916	PF04570	DUF581	83	112	3.4e-09
Locus_10084_Transcript_2/2_Confidence_1.000_Length_816	PF04570	DUF581	83	133	6.9e-22
Locus_10087_Transcript_1/1_Confidence_1.000_Length_611	PF04418	DUF543	26	96	6.7e-22
Locus_1008_Transcript_1/2_Confidence_1.000_Length_1011	PF00195	Chal_sti_synt_N	5	187	6.8e-79
Locus_1008_Transcript_2/2_Confidence_1.000_Length_924	PF00195	Chal_sti_synt_N	22	240	8.7e-104
Locus_10090_Transcript_1/1_Confidence_1.000_Length_603	PF03909	BSD	85	139	1.2e-09
Locus_10091_Transcript_1/6_Confidence_0.600_Length_2136	PF08155	NOGCT	419	473	1e-29
Locus_10091_Transcript_2/6_Confidence_0.600_Length_2136	PF08155	NOGCT	419	473	1e-29
Locus_10091_Transcript_3/6_Confidence_0.600_Length_2136	PF08155	NOGCT	419	473	1e-29
Locus_10091_Transcript_4/6_Confidence_0.533_Length_2070	PF08155	NOGCT	423	477	1e-29
Locus_10091_Transcript_5/6_Confidence_0.200_Length_2622	PF00226	DnaJ	103	174	1.6e-17
Locus_10091_Transcript_6/6_Confidence_0.600_Length_2136	PF08155	NOGCT	419	473	1e-29
Locus_10093_Transcript_1/1_Confidence_1.000_Length_3008	PF00046	Homeobox	32	80	3.7e-14
Locus_10095_Transcript_1/2_Confidence_1.000_Length_1573	PF00171	Aldedh	19	433	3e-86
Locus_10095_Transcript_2/2_Confidence_1.000_Length_1573	PF00171	Aldedh	19	433	3e-86
Locus_10096_Transcript_1/3_Confidence_0.300_Length_1643	PF00664	ABC_membrane	3	272	9.4e-34
Locus_10096_Transcript_2/3_Confidence_0.800_Length_2866	PF00664	ABC_membrane	3	279	1.6e-32
Locus_10096_Transcript_3/3_Confidence_0.800_Length_2844	PF00664	ABC_membrane	3	272	3.1e-33
Locus_10097_Transcript_1/1_Confidence_1.000_Length_655	PF02423	OCD_Mu_crystall	2	172	8.7e-28
Locus_1009_Transcript_2/3_Confidence_0.286_Length_529	PF10607	CLTH	8	86	8.6e-06
Locus_1009_Transcript_3/3_Confidence_0.714_Length_2152	PF10607	CLTH	401	522	6.4e-08
Locus_100_Transcript_1/2_Confidence_1.000_Length_992	PF03912	Psb28	83	188	8.1e-44
Locus_100_Transcript_2/2_Confidence_1.000_Length_810	PF03912	Psb28	77	182	7.4e-44
Locus_10102_Transcript_1/2_Confidence_1.000_Length_2220	PF04818	CTD_bind	65	126	7.2e-20
Locus_10103_Transcript_1/2_Confidence_1.000_Length_441	PF02678	Pirin	85	146	2.5e-16
Locus_10103_Transcript_2/2_Confidence_1.000_Length_553	PF02678	Pirin	85	132	3.7e-10
Locus_10104_Transcript_1/1_Confidence_1.000_Length_517	PF14138	COX16	43	129	7.4e-23
Locus_10105_Transcript_1/1_Confidence_1.000_Length_1422	PF00270	DEAD	138	280	7.4e-09
Locus_10109_Transcript_2/3_Confidence_0.400_Length_1454	PF13646	HEAT_2	302	402	3.4e-08
Locus_10109_Transcript_3/3_Confidence_0.600_Length_3474	PF13646	HEAT_2	302	405	3.6e-09
Locus_1010_Transcript_1/1_Confidence_1.000_Length_1548	PF05185	PRMT5	107	391	1e-13
Locus_10110_Transcript_1/1_Confidence_1.000_Length_2095	PF13418	Kelch_4	213	254	1.6e-10
Locus_10111_Transcript_1/1_Confidence_1.000_Length_358	PF07686	V-set	8	118	1.6e-19
Locus_10113_Transcript_1/1_Confidence_1.000_Length_1401	PF01571	GCV_T	67	255	1e-08
Locus_10115_Transcript_1/9_Confidence_0.625_Length_955	PF01657	Stress-antifung	42	143	2.9e-28
Locus_10115_Transcript_2/9_Confidence_0.625_Length_955	PF01657	Stress-antifung	42	143	2.9e-28
Locus_10115_Transcript_3/9_Confidence_0.542_Length_942	PF01657	Stress-antifung	42	143	2.8e-28
Locus_10115_Transcript_4/9_Confidence_0.583_Length_903	PF01657	Stress-antifung	28	129	3.2e-28
Locus_10115_Transcript_5/9_Confidence_0.542_Length_955	PF01657	Stress-antifung	42	143	2.9e-28
Locus_10115_Transcript_6/9_Confidence_0.542_Length_955	PF01657	Stress-antifung	42	143	2.9e-29
Locus_10115_Transcript_7/9_Confidence_0.542_Length_948	PF01657	Stress-antifung	3	92	4.5e-27
Locus_10115_Transcript_8/9_Confidence_0.542_Length_955	PF01657	Stress-antifung	42	143	2.9e-28
Locus_10115_Transcript_9/9_Confidence_0.583_Length_955	PF01657	Stress-antifung	42	143	2.9e-28
Locus_10116_Transcript_1/1_Confidence_1.000_Length_917	PF02902	Peptidase_C48	7	111	1.3e-18
Locus_10117_Transcript_2/8_Confidence_0.444_Length_1077	PF00112	Peptidase_C1	4	196	2.7e-52
Locus_10117_Transcript_3/8_Confidence_0.444_Length_989	PF00112	Peptidase_C1	59	271	7.6e-57
Locus_10117_Transcript_4/8_Confidence_0.500_Length_997	PF00112	Peptidase_C1	3	199	1e-53
Locus_10117_Transcript_5/8_Confidence_0.444_Length_1210	PF00112	Peptidase_C1	74	236	7.2e-37
Locus_10117_Transcript_6/8_Confidence_0.111_Length_418	PF00112	Peptidase_C1	1	37	2e-12
Locus_10117_Transcript_7/8_Confidence_0.556_Length_1405	PF00112	Peptidase_C1	74	275	4.8e-51
Locus_10117_Transcript_8/8_Confidence_0.444_Length_859	PF00112	Peptidase_C1	74	286	9.1e-57
Locus_10118_Transcript_1/2_Confidence_1.000_Length_1755	PF00155	Aminotran_1_2	9	282	7.3e-77
Locus_10118_Transcript_2/2_Confidence_1.000_Length_1675	PF00155	Aminotran_1_2	51	431	2.7e-104
Locus_10119_Transcript_1/1_Confidence_1.000_Length_296	PF00332	Glyco_hydro_17	3	97	1.1e-19
Locus_1011_Transcript_1/1_Confidence_1.000_Length_2771	PF03108	DBD_Tnp_Mut	174	239	1.2e-22
Locus_10125_Transcript_1/1_Confidence_1.000_Length_1714	PF01504	PIP5K	256	571	1.6e-79
Locus_10127_Transcript_1/1_Confidence_1.000_Length_359	PF03824	NicO	10	113	3.1e-11
Locus_10128_Transcript_1/1_Confidence_1.000_Length_1902	PF00337	Gal-bind_lectin	64	271	5.9e-50
Locus_1012_Transcript_1/5_Confidence_0.727_Length_1175	PF06200	tify	94	126	2.6e-16
Locus_1012_Transcript_3/5_Confidence_0.636_Length_1123	PF06200	tify	94	126	2.2e-16
Locus_1012_Transcript_4/5_Confidence_0.636_Length_1382	PF06200	tify	51	83	2.1e-16
Locus_1012_Transcript_5/5_Confidence_0.636_Length_1031	PF06200	tify	94	126	3e-16
Locus_10131_Transcript_1/1_Confidence_1.000_Length_837	PF00072	Response_reg	103	230	3.9e-23
Locus_10132_Transcript_1/1_Confidence_1.000_Length_2034	PF03514	GRAS	162	532	1.7e-137
Locus_10133_Transcript_1/1_Confidence_1.000_Length_1220	PF02458	Transferase	5	331	3.2e-52
Locus_10134_Transcript_1/1_Confidence_1.000_Length_1062	PF00443	UCH	27	149	1.1e-40
Locus_10135_Transcript_1/1_Confidence_1.000_Length_659	PF03283	PAE	2	219	6.2e-84
Locus_10136_Transcript_1/1_Confidence_1.000_Length_2333	PF03759	PRONE	214	577	8.8e-140
Locus_1013_Transcript_1/1_Confidence_1.000_Length_768	PF04893	Yip1	58	184	2.3e-13
Locus_10140_Transcript_1/1_Confidence_1.000_Length_1898	PF10250	O-FucT	159	521	2.5e-84
Locus_10143_Transcript_1/2_Confidence_1.000_Length_947	PF13520	AA_permease_2	6	192	7e-20
Locus_10144_Transcript_1/1_Confidence_1.000_Length_2654	PF00443	UCH	39	362	1.4e-56
Locus_10145_Transcript_1/1_Confidence_1.000_Length_666	PF00403	HMA	40	85	3.2e-10
Locus_10148_Transcript_1/1_Confidence_1.000_Length_1296	PF13847	Methyltransf_31	142	266	4.8e-18
Locus_1014_Transcript_1/1_Confidence_1.000_Length_2074	PF00076	RRM_1	153	223	3.7e-20
Locus_10151_Transcript_1/1_Confidence_1.000_Length_275	PF14389	Lzipper-MIP1	3	38	9.4e-09
Locus_10157_Transcript_1/1_Confidence_1.000_Length_629	PF00462	Glutaredoxin	111	174	1.2e-16
Locus_10159_Transcript_1/2_Confidence_1.000_Length_1438	PF10615	DUF2470	274	354	1e-18
Locus_1015_Transcript_1/3_Confidence_0.500_Length_745	PF06203	CCT	53	96	1.8e-20
Locus_1015_Transcript_2/3_Confidence_0.667_Length_802	PF06203	CCT	53	96	1.8e-20
Locus_1015_Transcript_3/3_Confidence_0.333_Length_665	PF06203	CCT	67	110	2.3e-20
Locus_10160_Transcript_1/2_Confidence_1.000_Length_3306	PF00481	PP2C	132	365	5.3e-40
Locus_10160_Transcript_2/2_Confidence_1.000_Length_3149	PF00481	PP2C	132	365	6.5e-40
Locus_10161_Transcript_1/1_Confidence_1.000_Length_337	PF00665	rve	2	112	1.4e-24
Locus_10164_Transcript_1/1_Confidence_1.000_Length_1728	PF05641	Agenet	23	84	3.5e-11
Locus_10165_Transcript_1/1_Confidence_1.000_Length_682	PF05406	WGR	108	188	9.5e-16
Locus_10166_Transcript_1/1_Confidence_1.000_Length_3802	PF01734	Patatin	424	666	2e-22
Locus_1016_Transcript_1/2_Confidence_1.000_Length_1777	PF00587	tRNA-synt_2b	231	403	2.8e-34
Locus_1016_Transcript_2/2_Confidence_1.000_Length_1704	PF00587	tRNA-synt_2b	231	403	2.8e-34
Locus_10170_Transcript_1/1_Confidence_1.000_Length_544	PF09454	Vps23_core	116	177	4.1e-19
Locus_10171_Transcript_1/1_Confidence_1.000_Length_5056	PF02138	Beach	928	1207	9.6e-110
Locus_10174_Transcript_1/2_Confidence_1.000_Length_1397	PF13793	Pribosyltran_N	87	203	1.8e-48
Locus_10174_Transcript_2/2_Confidence_1.000_Length_1519	PF13793	Pribosyltran_N	87	203	1.8e-48
Locus_10179_Transcript_1/3_Confidence_0.286_Length_625	PF13041	PPR_2	2	44	1.7e-08
Locus_10179_Transcript_2/3_Confidence_0.714_Length_1592	PF13041	PPR_2	73	122	1.7e-17
Locus_10179_Transcript_3/3_Confidence_0.714_Length_1592	PF13041	PPR_2	73	122	1.7e-17
Locus_1017_Transcript_1/2_Confidence_1.000_Length_1997	PF01841	Transglut_core	13	77	7.2e-12
Locus_1017_Transcript_2/2_Confidence_1.000_Length_1627	PF01841	Transglut_core	21	87	3.7e-12
Locus_10180_Transcript_1/1_Confidence_1.000_Length_1280	PF00808	CBFD_NFYB_HMF	30	94	6.1e-28
Locus_10184_Transcript_1/1_Confidence_1.000_Length_2006	PF00069	Pkinase	40	294	5.2e-76
Locus_10185_Transcript_1/1_Confidence_1.000_Length_1226	PF13041	PPR_2	76	121	4.4e-15
Locus_10186_Transcript_1/1_Confidence_1.000_Length_1041	PF01094	ANF_receptor	63	345	4.3e-44
Locus_1018_Transcript_1/4_Confidence_0.625_Length_1731	PF03194	LUC7	5	173	6e-49
Locus_1018_Transcript_3/4_Confidence_0.500_Length_1512	PF03194	LUC7	5	173	6e-49
Locus_1018_Transcript_4/4_Confidence_0.625_Length_1810	PF03194	LUC7	5	173	6e-49
Locus_10195_Transcript_1/2_Confidence_1.000_Length_1645	PF00069	Pkinase	99	349	4.1e-64
Locus_10195_Transcript_2/2_Confidence_1.000_Length_1553	PF00069	Pkinase	99	349	4.1e-64
Locus_10197_Transcript_1/2_Confidence_1.000_Length_1082	PF07019	Rab5ip	62	136	1e-19
Locus_10197_Transcript_2/2_Confidence_1.000_Length_894	PF07019	Rab5ip	62	142	4.1e-23
Locus_1019_Transcript_1/1_Confidence_1.000_Length_1036	PF03168	LEA_2	91	169	5e-08
Locus_101_Transcript_1/1_Confidence_1.000_Length_1083	PF08417	PaO	1	85	1.5e-22
Locus_10200_Transcript_1/1_Confidence_1.000_Length_688	PF03168	LEA_2	92	183	5.8e-10
Locus_10202_Transcript_4/7_Confidence_0.462_Length_1778	PF00270	DEAD	282	462	2.7e-08
Locus_10202_Transcript_5/7_Confidence_0.538_Length_2154	PF00270	DEAD	282	462	3.5e-08
Locus_10202_Transcript_6/7_Confidence_0.538_Length_1998	PF00270	DEAD	284	464	4.1e-08
Locus_10202_Transcript_7/7_Confidence_0.538_Length_1992	PF00270	DEAD	282	462	3.5e-08
Locus_10204_Transcript_1/2_Confidence_1.000_Length_257	PF00931	NB-ARC	1	75	9.9e-17
Locus_10204_Transcript_2/2_Confidence_1.000_Length_383	PF00931	NB-ARC	17	115	6e-27
Locus_10205_Transcript_1/1_Confidence_1.000_Length_234	PF12037	DUF3523	2	43	1.4e-17
Locus_10208_Transcript_1/1_Confidence_1.000_Length_637	PF01453	B_lectin	94	201	3.4e-32
Locus_10209_Transcript_1/1_Confidence_1.000_Length_470	PF03159	XRN_N	36	90	2e-10
Locus_1020_Transcript_1/6_Confidence_0.500_Length_1053	PF00999	Na_H_Exchanger	25	325	9e-48
Locus_1020_Transcript_2/6_Confidence_0.583_Length_1124	PF00999	Na_H_Exchanger	21	267	2.5e-46
Locus_1020_Transcript_3/6_Confidence_0.417_Length_1511	PF00999	Na_H_Exchanger	25	296	1.1e-43
Locus_1020_Transcript_4/6_Confidence_0.417_Length_917	PF00999	Na_H_Exchanger	3	59	1.8e-10
Locus_1020_Transcript_5/6_Confidence_0.583_Length_2070	PF00999	Na_H_Exchanger	25	323	3.6e-48
Locus_1020_Transcript_6/6_Confidence_0.583_Length_1052	PF00999	Na_H_Exchanger	25	323	3.5e-48
Locus_10210_Transcript_1/1_Confidence_1.000_Length_482	PF00291	PALP	11	139	8.8e-26
Locus_10211_Transcript_1/1_Confidence_1.000_Length_2199	PF01803	LIM_bind	339	482	4.5e-33
Locus_10213_Transcript_1/1_Confidence_1.000_Length_1922	PF03719	Ribosomal_S5_C	434	506	6.8e-16
Locus_10214_Transcript_1/2_Confidence_1.000_Length_522	PF07714	Pkinase_Tyr	9	113	2.3e-08
Locus_10214_Transcript_2/2_Confidence_1.000_Length_481	PF07714	Pkinase_Tyr	9	41	3.8e-08
Locus_10215_Transcript_1/1_Confidence_1.000_Length_3458	PF01116	F_bP_aldolase	801	1078	1.8e-93
Locus_10217_Transcript_1/1_Confidence_1.000_Length_282	PF08213	DUF1713	51	76	5.4e-09
Locus_10218_Transcript_1/1_Confidence_1.000_Length_2188	PF00026	Asp	61	398	1.4e-33
Locus_10219_Transcript_1/1_Confidence_1.000_Length_318	PF07897	DUF1675	35	105	6.8e-43
Locus_1021_Transcript_2/3_Confidence_0.667_Length_1419	PF04185	Phosphoesterase	1	45	1.8e-07
Locus_1021_Transcript_3/3_Confidence_0.667_Length_832	PF04185	Phosphoesterase	1	45	7.6e-07
Locus_10220_Transcript_1/1_Confidence_1.000_Length_1431	PF04433	SWIRM	346	432	3.8e-11
Locus_10223_Transcript_1/1_Confidence_1.000_Length_599	PF03016	Exostosin	37	145	1.2e-18
Locus_10224_Transcript_1/1_Confidence_1.000_Length_806	PF01190	Pollen_Ole_e_I	52	140	3.1e-17
Locus_10225_Transcript_1/3_Confidence_0.400_Length_617	PF07189	SF3b10	16	94	9e-36
Locus_10225_Transcript_2/3_Confidence_0.600_Length_757	PF07189	SF3b10	12	90	7.8e-36
Locus_10225_Transcript_3/3_Confidence_0.600_Length_749	PF07189	SF3b10	12	90	7.8e-36
Locus_10226_Transcript_1/1_Confidence_1.000_Length_297	PF07738	Sad1_UNC	28	90	1.8e-16
Locus_1022_Transcript_1/2_Confidence_1.000_Length_1958	PF04577	DUF563	163	362	1.3e-15
Locus_1022_Transcript_2/2_Confidence_1.000_Length_1701	PF04577	DUF563	177	376	1.4e-15
Locus_10230_Transcript_1/2_Confidence_1.000_Length_1920	PF00221	Lyase_aromatic	1	290	1e-99
Locus_10230_Transcript_2/2_Confidence_1.000_Length_1899	PF00221	Lyase_aromatic	1	465	7.5e-171
Locus_10232_Transcript_1/1_Confidence_1.000_Length_714	PF06094	AIG2	25	123	6e-17
Locus_10236_Transcript_1/3_Confidence_0.667_Length_524	PF12937	F-box-like	25	62	1.7e-09
Locus_10236_Transcript_2/3_Confidence_0.500_Length_712	PF12937	F-box-like	25	62	1.7e-09
Locus_10236_Transcript_3/3_Confidence_0.667_Length_618	PF12937	F-box-like	25	62	1.7e-09
Locus_10237_Transcript_1/1_Confidence_1.000_Length_696	PF00867	XPG_I	1	78	6e-21
Locus_10238_Transcript_1/1_Confidence_1.000_Length_1174	PF02533	PsbK	32	72	7.1e-26
Locus_1023_Transcript_1/4_Confidence_0.500_Length_817	PF06200	tify	125	155	1.9e-14
Locus_1023_Transcript_2/4_Confidence_0.700_Length_1379	PF06200	tify	222	252	2.9e-14
Locus_1023_Transcript_3/4_Confidence_0.500_Length_914	PF06200	tify	142	172	2.1e-14
Locus_1023_Transcript_4/4_Confidence_0.700_Length_1154	PF06200	tify	222	252	2.9e-14
Locus_10240_Transcript_1/1_Confidence_1.000_Length_1836	PF08614	ATG16	84	207	1.6e-12
Locus_10242_Transcript_1/1_Confidence_1.000_Length_844	PF02893	GRAM	84	156	9.7e-19
Locus_10245_Transcript_1/1_Confidence_1.000_Length_445	PF01263	Aldose_epim	44	145	8.2e-30
Locus_10247_Transcript_1/1_Confidence_1.000_Length_887	PF01106	NifU	86	149	8.9e-22
Locus_10250_Transcript_1/1_Confidence_1.000_Length_3021	PF01138	RNase_PH	359	492	5e-21
Locus_10251_Transcript_1/1_Confidence_1.000_Length_5019	PF04408	HA2	546	641	2.2e-13
Locus_10252_Transcript_1/1_Confidence_1.000_Length_852	PF12234	Rav1p_C	16	283	7.7e-55
Locus_10255_Transcript_1/1_Confidence_1.000_Length_3055	PF05701	DUF827	238	771	3.2e-154
Locus_10256_Transcript_1/1_Confidence_1.000_Length_2280	PF02990	EMP70	52	543	4.8e-190
Locus_1025_Transcript_1/1_Confidence_1.000_Length_1801	PF12819	Malectin_like	48	399	2.7e-54
Locus_10260_Transcript_1/1_Confidence_1.000_Length_1819	PF00650	CRAL_TRIO	193	351	1e-29
Locus_10262_Transcript_1/1_Confidence_1.000_Length_657	PF01762	Galactosyl_T	1	130	1.6e-29
Locus_10263_Transcript_1/2_Confidence_1.000_Length_1763	PF07714	Pkinase_Tyr	107	357	4e-69
Locus_10263_Transcript_2/2_Confidence_1.000_Length_1749	PF07714	Pkinase_Tyr	107	357	3.8e-69
Locus_10266_Transcript_1/1_Confidence_1.000_Length_1899	PF00069	Pkinase	70	322	5.5e-80
Locus_10268_Transcript_1/1_Confidence_1.000_Length_1268	PF13414	TPR_11	62	124	2.6e-12
Locus_10269_Transcript_1/1_Confidence_1.000_Length_1481	PF06203	CCT	200	243	6e-17
Locus_1026_Transcript_1/2_Confidence_1.000_Length_1013	PF00179	UQ_con	34	168	1.7e-36
Locus_1026_Transcript_2/2_Confidence_1.000_Length_668	PF00179	UQ_con	24	118	9.7e-31
Locus_10270_Transcript_1/1_Confidence_1.000_Length_2432	PF00790	VHS	23	147	1.1e-32
Locus_10271_Transcript_1/1_Confidence_1.000_Length_934	PF13259	DUF4050	116	215	5.5e-20
Locus_10272_Transcript_1/1_Confidence_1.000_Length_1729	PF13086	AAA_11	310	510	2.8e-24
Locus_10274_Transcript_1/1_Confidence_1.000_Length_1850	PF10033	ATG13	1	111	1e-21
Locus_10276_Transcript_1/1_Confidence_1.000_Length_2023	PF13347	MFS_2	67	273	1.8e-08
Locus_10279_Transcript_1/1_Confidence_1.000_Length_390	PF14222	MOR2-PAG1_N	2	105	2.9e-23
Locus_10282_Transcript_1/1_Confidence_1.000_Length_1249	PF06814	Lung_7-TM_R	149	415	1.4e-94
Locus_10283_Transcript_4/5_Confidence_0.692_Length_4494	PF02138	Beach	139	370	2.7e-63
Locus_10289_Transcript_1/1_Confidence_1.000_Length_804	PF00168	C2	37	115	1.3e-19
Locus_10290_Transcript_1/1_Confidence_1.000_Length_321	PF14379	Myb_CC_LHEQLE	70	106	7.4e-15
Locus_10292_Transcript_1/1_Confidence_1.000_Length_1036	PF13639	zf-RING_2	212	255	1.1e-11
Locus_10297_Transcript_1/1_Confidence_1.000_Length_745	PF01248	Ribosomal_L7Ae	43	131	3.1e-26
Locus_10299_Transcript_1/1_Confidence_1.000_Length_1832	PF00098	zf-CCHC	202	217	3.3e-06
Locus_1029_Transcript_1/2_Confidence_1.000_Length_1533	PF07897	DUF1675	33	322	1.5e-74
Locus_1029_Transcript_2/2_Confidence_1.000_Length_1521	PF07897	DUF1675	33	124	1.8e-27
Locus_10300_Transcript_1/1_Confidence_1.000_Length_1075	PF07651	ANTH	12	197	4.3e-27
Locus_10302_Transcript_1/1_Confidence_1.000_Length_2720	PF00076	RRM_1	654	721	2.3e-15
Locus_10305_Transcript_1/1_Confidence_1.000_Length_263	PF00069	Pkinase	2	84	3e-16
Locus_10306_Transcript_1/1_Confidence_1.000_Length_1303	PF03878	YIF1	45	266	1.2e-76
Locus_10308_Transcript_1/4_Confidence_0.286_Length_299	PF02229	PC4	34	84	4.6e-16
Locus_10308_Transcript_2/4_Confidence_0.286_Length_500	PF02229	PC4	34	94	1.5e-18
Locus_10308_Transcript_4/4_Confidence_0.571_Length_518	PF02229	PC4	34	107	1.2e-28
Locus_1030_Transcript_1/1_Confidence_1.000_Length_1664	PF03140	DUF247	46	520	1.1e-66
Locus_10311_Transcript_1/1_Confidence_1.000_Length_850	PF04970	LRAT	11	166	3.1e-32
Locus_10316_Transcript_1/1_Confidence_1.000_Length_2063	PF00107	ADH_zinc_N	446	582	2.9e-30
Locus_10318_Transcript_1/1_Confidence_1.000_Length_453	PF02338	OTU	8	120	9.2e-27
Locus_1031_Transcript_1/5_Confidence_0.727_Length_941	PF00141	peroxidase	54	145	2.5e-28
Locus_1031_Transcript_2/5_Confidence_0.636_Length_804	PF00141	peroxidase	54	200	4e-47
Locus_1031_Transcript_3/5_Confidence_0.545_Length_690	PF00141	peroxidase	53	211	3.6e-55
Locus_1031_Transcript_4/5_Confidence_0.636_Length_805	PF00141	peroxidase	57	212	7.7e-55
Locus_1031_Transcript_5/5_Confidence_0.636_Length_805	PF00141	peroxidase	54	212	3.7e-55
Locus_10320_Transcript_1/1_Confidence_1.000_Length_627	PF00107	ADH_zinc_N	8	130	1.1e-20
Locus_10322_Transcript_2/3_Confidence_0.667_Length_752	PF00400	WD40	158	197	1e-08
Locus_10322_Transcript_3/3_Confidence_0.667_Length_1040	PF00400	WD40	144	183	9.4e-09
Locus_10325_Transcript_1/1_Confidence_1.000_Length_2874	PF14309	DUF4378	670	800	1.3e-07
Locus_10326_Transcript_1/1_Confidence_1.000_Length_445	PF05691	Raffinose_syn	9	93	2.3e-32
Locus_10327_Transcript_1/3_Confidence_0.500_Length_319	PF00270	DEAD	3	104	8.5e-14
Locus_10327_Transcript_2/3_Confidence_0.750_Length_1591	PF00270	DEAD	222	429	1.3e-42
Locus_10327_Transcript_3/3_Confidence_0.750_Length_1591	PF00270	DEAD	222	429	9.6e-43
Locus_10328_Transcript_1/1_Confidence_1.000_Length_289	PF00514	Arm	53	91	3.4e-06
Locus_1032_Transcript_1/1_Confidence_1.000_Length_1224	PF04756	OST3_OST6	138	290	1.3e-29
Locus_10331_Transcript_1/1_Confidence_1.000_Length_500	PF00501	AMP-binding	3	141	1.1e-48
Locus_10332_Transcript_1/1_Confidence_1.000_Length_791	PF00069	Pkinase	33	248	8.5e-57
Locus_10334_Transcript_1/1_Confidence_1.000_Length_889	PF03763	Remorin_C	206	294	4.1e-23
Locus_10335_Transcript_1/1_Confidence_1.000_Length_520	PF04749	PLAC8	50	149	5.8e-34
Locus_10336_Transcript_2/4_Confidence_0.250_Length_628	PF02458	Transferase	16	147	7.5e-15
Locus_10336_Transcript_3/4_Confidence_0.625_Length_1290	PF02458	Transferase	16	284	2e-33
Locus_10336_Transcript_4/4_Confidence_0.625_Length_1554	PF02458	Transferase	16	284	5e-33
Locus_10337_Transcript_1/5_Confidence_0.545_Length_2134	PF02897	Peptidase_S9_N	1	341	6.5e-73
Locus_10337_Transcript_2/5_Confidence_0.273_Length_1794	PF00326	Peptidase_S9	288	504	2.3e-68
Locus_10337_Transcript_3/5_Confidence_0.182_Length_574	PF00326	Peptidase_S9	1	98	3e-21
Locus_10337_Transcript_4/5_Confidence_0.545_Length_2535	PF02897	Peptidase_S9_N	57	474	6.7e-105
Locus_10337_Transcript_5/5_Confidence_0.636_Length_2535	PF02897	Peptidase_S9_N	57	474	2.5e-104
Locus_10338_Transcript_1/1_Confidence_1.000_Length_639	PF01907	Ribosomal_L37e	3	56	3.4e-26
Locus_1033_Transcript_1/2_Confidence_1.000_Length_1026	PF00083	Sugar_tr	34	199	6.4e-43
Locus_1033_Transcript_2/2_Confidence_1.000_Length_1026	PF00083	Sugar_tr	34	187	3.9e-39
Locus_10341_Transcript_1/1_Confidence_1.000_Length_1327	PF03094	Mlo	3	338	1.1e-127
Locus_10342_Transcript_1/1_Confidence_1.000_Length_2387	PF00078	RVT_1	10	197	1.4e-28
Locus_10343_Transcript_1/2_Confidence_1.000_Length_1459	PF03947	Ribosomal_L2_C	28	112	6.3e-28
Locus_10343_Transcript_2/2_Confidence_1.000_Length_367	PF03947	Ribosomal_L2_C	2	98	1.1e-28
Locus_10345_Transcript_1/1_Confidence_1.000_Length_531	PF00176	SNF2_N	13	173	3.9e-53
Locus_10349_Transcript_1/1_Confidence_1.000_Length_448	PF13041	PPR_2	21	67	3e-08
Locus_1034_Transcript_1/1_Confidence_1.000_Length_1126	PF03441	FAD_binding_7	145	375	4.1e-84
Locus_10350_Transcript_1/1_Confidence_1.000_Length_6345	PF13646	HEAT_2	818	910	2.3e-08
Locus_10351_Transcript_1/1_Confidence_1.000_Length_2729	PF02365	NAM	35	168	1.1e-49
Locus_10352_Transcript_1/1_Confidence_1.000_Length_1462	PF03151	TPT	284	430	1.6e-36
Locus_10354_Transcript_1/1_Confidence_1.000_Length_4452	PF00400	WD40	491	526	5.9e-07
Locus_10357_Transcript_1/2_Confidence_1.000_Length_2091	PF00069	Pkinase	282	432	2.2e-35
Locus_10357_Transcript_2/2_Confidence_1.000_Length_1052	PF00069	Pkinase	2	85	9.2e-23
Locus_10358_Transcript_1/2_Confidence_1.000_Length_2043	PF02450	LACT	75	396	2.6e-29
Locus_10358_Transcript_2/2_Confidence_1.000_Length_1614	PF02450	LACT	4	318	1.2e-29
Locus_10359_Transcript_1/2_Confidence_1.000_Length_952	PF06071	YchF-GTPase_C	78	161	1.6e-40
Locus_10359_Transcript_2/2_Confidence_1.000_Length_822	PF06071	YchF-GTPase_C	84	167	1.7e-40
Locus_10363_Transcript_1/1_Confidence_1.000_Length_1375	PF00657	Lipase_GDSL	42	351	7.2e-32
Locus_10365_Transcript_1/1_Confidence_1.000_Length_887	PF10260	SAYSvFN	158	226	1.5e-27
Locus_10366_Transcript_1/1_Confidence_1.000_Length_753	PF00134	Cyclin_N	2	87	1.1e-10
Locus_10373_Transcript_1/1_Confidence_1.000_Length_1447	PF00933	Glyco_hydro_3	1	213	2.7e-59
Locus_10376_Transcript_1/5_Confidence_0.545_Length_394	PF01734	Patatin	11	49	8.4e-06
Locus_10376_Transcript_2/5_Confidence_0.545_Length_408	PF01734	Patatin	1	55	4e-09
Locus_10376_Transcript_3/5_Confidence_0.455_Length_290	PF01734	Patatin	1	55	5.9e-09
Locus_10376_Transcript_4/5_Confidence_0.455_Length_290	PF01734	Patatin	1	55	6.9e-09
Locus_10376_Transcript_5/5_Confidence_0.545_Length_315	PF01734	Patatin	1	59	4.4e-09
Locus_10377_Transcript_1/1_Confidence_1.000_Length_1096	PF01167	Tub	64	315	1.6e-85
Locus_10378_Transcript_1/1_Confidence_1.000_Length_1187	PF02826	2-Hacid_dh_C	2	152	5.7e-56
Locus_10379_Transcript_1/1_Confidence_1.000_Length_622	PF01025	GrpE	3	99	5.7e-18
Locus_10381_Transcript_1/6_Confidence_0.231_Length_807	PF00026	Asp	92	208	1.5e-50
Locus_10381_Transcript_2/6_Confidence_0.385_Length_487	PF03489	SapB_2	17	51	1.1e-15
Locus_10381_Transcript_3/6_Confidence_0.538_Length_1530	PF00026	Asp	92	329	4.3e-99
Locus_10381_Transcript_4/6_Confidence_0.538_Length_1094	PF00026	Asp	24	266	7.4e-96
Locus_10381_Transcript_5/6_Confidence_0.615_Length_1531	PF00026	Asp	92	336	8.2e-99
Locus_10381_Transcript_6/6_Confidence_0.538_Length_1428	PF00026	Asp	92	334	1.4e-98
Locus_10382_Transcript_1/1_Confidence_1.000_Length_941	PF00789	UBX	220	299	1.1e-20
Locus_10383_Transcript_1/1_Confidence_1.000_Length_3810	PF08214	KAT11	852	1069	3.6e-58
Locus_10388_Transcript_1/1_Confidence_1.000_Length_445	PF01423	LSM	54	117	6.1e-17
Locus_10389_Transcript_1/1_Confidence_1.000_Length_2485	PF03901	Glyco_transf_22	49	451	6.1e-114
Locus_1038_Transcript_1/4_Confidence_0.556_Length_1434	PF00707	IF3_C	96	181	1.2e-24
Locus_1038_Transcript_2/4_Confidence_0.444_Length_1437	PF00707	IF3_C	96	181	1.2e-24
Locus_1038_Transcript_3/4_Confidence_0.667_Length_1569	PF00707	IF3_C	96	181	1.2e-24
Locus_1038_Transcript_4/4_Confidence_0.667_Length_1597	PF00707	IF3_C	96	181	1.2e-24
Locus_10390_Transcript_1/1_Confidence_1.000_Length_849	PF05605	Di19	36	239	4.8e-63
Locus_10391_Transcript_1/1_Confidence_1.000_Length_1513	PF01650	Peptidase_C13	30	301	2.7e-113
Locus_10393_Transcript_1/4_Confidence_0.700_Length_2337	PF00082	Peptidase_S8	153	604	9e-41
Locus_10393_Transcript_2/4_Confidence_0.700_Length_2099	PF00082	Peptidase_S8	89	540	2.3e-41
Locus_10393_Transcript_3/4_Confidence_0.500_Length_1240	PF00082	Peptidase_S8	153	347	1.2e-17
Locus_10393_Transcript_4/4_Confidence_0.700_Length_2337	PF00082	Peptidase_S8	153	604	3e-41
Locus_10395_Transcript_1/1_Confidence_1.000_Length_2615	PF02141	DENN	595	704	4.1e-23
Locus_10396_Transcript_1/2_Confidence_1.000_Length_705	PF03283	PAE	42	199	3.6e-77
Locus_10396_Transcript_2/2_Confidence_1.000_Length_774	PF03283	PAE	42	186	8.7e-68
Locus_10398_Transcript_1/1_Confidence_1.000_Length_1455	PF00069	Pkinase	4	169	2.7e-09
Locus_1039_Transcript_1/1_Confidence_1.000_Length_2497	PF08700	Vps51	29	113	6.6e-23
Locus_10400_Transcript_2/4_Confidence_0.667_Length_3654	PF10650	zf-C3H1	949	968	4.3e-11
Locus_10400_Transcript_3/4_Confidence_0.667_Length_3898	PF10650	zf-C3H1	949	968	4.4e-11
Locus_10400_Transcript_4/4_Confidence_0.667_Length_3654	PF10650	zf-C3H1	949	968	4.3e-11
Locus_10401_Transcript_1/2_Confidence_1.000_Length_1004	PF04185	Phosphoesterase	1	217	1.6e-69
Locus_10401_Transcript_2/2_Confidence_1.000_Length_695	PF04185	Phosphoesterase	1	220	6.7e-70
Locus_10403_Transcript_1/1_Confidence_1.000_Length_291	PF04564	U-box	28	95	8.9e-22
Locus_10406_Transcript_1/1_Confidence_1.000_Length_387	PF00481	PP2C	2	122	6.5e-15
Locus_10408_Transcript_1/1_Confidence_1.000_Length_462	PF12819	Malectin_like	37	149	4.6e-31
Locus_10409_Transcript_1/3_Confidence_0.667_Length_956	PF05726	Pirin_C	88	192	6.3e-33
Locus_10409_Transcript_2/3_Confidence_0.333_Length_910	PF05726	Pirin_C	87	191	6.3e-33
Locus_10409_Transcript_3/3_Confidence_0.667_Length_869	PF05726	Pirin_C	101	205	7.4e-33
Locus_1040_Transcript_1/2_Confidence_1.000_Length_1037	PF00141	peroxidase	2	143	6.4e-34
Locus_1040_Transcript_2/2_Confidence_1.000_Length_1422	PF00141	peroxidase	64	299	2.1e-71
Locus_10411_Transcript_1/1_Confidence_1.000_Length_1087	PF07990	NABP	204	339	3.2e-14
Locus_10413_Transcript_1/2_Confidence_1.000_Length_2670	PF00481	PP2C	295	508	1.3e-34
Locus_10413_Transcript_2/2_Confidence_1.000_Length_2558	PF00481	PP2C	295	508	1.3e-34
Locus_10414_Transcript_1/1_Confidence_1.000_Length_641	PF02705	K_trans	30	109	1.4e-32
Locus_10415_Transcript_1/5_Confidence_0.538_Length_396	PF00232	Glyco_hydro_1	20	124	1.5e-19
Locus_10415_Transcript_2/5_Confidence_0.231_Length_244	PF00232	Glyco_hydro_1	4	68	1.3e-11
Locus_10415_Transcript_3/5_Confidence_0.692_Length_1231	PF00232	Glyco_hydro_1	199	287	1.1e-14
Locus_10415_Transcript_4/5_Confidence_0.615_Length_1185	PF00232	Glyco_hydro_1	1	70	3.5e-12
Locus_10415_Transcript_5/5_Confidence_0.615_Length_908	PF00232	Glyco_hydro_1	199	302	1.7e-18
Locus_10418_Transcript_1/2_Confidence_1.000_Length_1429	PF04577	DUF563	142	336	3e-23
Locus_10418_Transcript_2/2_Confidence_1.000_Length_1435	PF04577	DUF563	144	338	3.1e-23
Locus_10419_Transcript_1/2_Confidence_1.000_Length_915	PF00046	Homeobox	85	138	3.9e-18
Locus_10419_Transcript_2/2_Confidence_1.000_Length_1258	PF00046	Homeobox	85	138	4.7e-18
Locus_10421_Transcript_1/1_Confidence_1.000_Length_332	PF07714	Pkinase_Tyr	14	88	2e-09
Locus_10422_Transcript_1/1_Confidence_1.000_Length_368	PF00069	Pkinase	2	117	2.7e-27
Locus_10424_Transcript_1/1_Confidence_1.000_Length_3143	PF00443	UCH	478	779	9e-46
Locus_10425_Transcript_1/1_Confidence_1.000_Length_570	PF01145	Band_7	11	190	9.3e-25
Locus_10426_Transcript_1/1_Confidence_1.000_Length_791	PF00254	FKBP_C	99	219	4.9e-22
Locus_10427_Transcript_1/1_Confidence_1.000_Length_552	PF03000	NPH3	7	106	1.9e-19
Locus_10432_Transcript_1/1_Confidence_1.000_Length_224	PF00487	FA_desaturase	2	72	2.9e-08
Locus_10435_Transcript_1/1_Confidence_1.000_Length_482	PF13855	LRR_8	73	125	1.8e-08
Locus_10436_Transcript_1/1_Confidence_1.000_Length_1401	PF03124	EXS	94	359	9.3e-68
Locus_10444_Transcript_1/1_Confidence_1.000_Length_548	PF00777	Glyco_transf_29	12	81	6.7e-13
Locus_10448_Transcript_1/1_Confidence_1.000_Length_1611	PF01458	UPF0051	199	426	3.5e-68
Locus_10449_Transcript_1/1_Confidence_1.000_Length_1211	PF00544	Pec_lyase_C	120	306	2.8e-62
Locus_1044_Transcript_1/1_Confidence_1.000_Length_1609	PF08569	Mo25	11	345	4.2e-118
Locus_10452_Transcript_1/1_Confidence_1.000_Length_2434	PF02990	EMP70	89	644	3.2e-179
Locus_10454_Transcript_2/4_Confidence_0.667_Length_1944	PF06203	CCT	380	423	1.7e-18
Locus_10454_Transcript_3/4_Confidence_0.667_Length_2893	PF06203	CCT	231	274	9.2e-19
Locus_10454_Transcript_4/4_Confidence_0.667_Length_1638	PF06203	CCT	384	427	1.7e-18
Locus_10457_Transcript_1/1_Confidence_1.000_Length_239	PF00588	SpoU_methylase	20	77	1.9e-08
Locus_1045_Transcript_1/1_Confidence_1.000_Length_2242	PF01061	ABC2_membrane	364	575	3.2e-38
Locus_10460_Transcript_1/1_Confidence_1.000_Length_2390	PF03141	Methyltransf_29	134	639	2.7e-219
Locus_10461_Transcript_1/3_Confidence_0.429_Length_859	PF00411	Ribosomal_S11	28	98	3.5e-23
Locus_10461_Transcript_2/3_Confidence_0.714_Length_1050	PF00411	Ribosomal_S11	28	84	7.7e-19
Locus_10461_Transcript_3/3_Confidence_0.429_Length_976	PF00411	Ribosomal_S11	28	137	1.1e-37
Locus_10462_Transcript_1/5_Confidence_0.400_Length_789	PF00179	UQ_con	2	88	2.4e-26
Locus_10462_Transcript_2/5_Confidence_0.600_Length_1308	PF00179	UQ_con	1	74	4e-18
Locus_10462_Transcript_3/5_Confidence_0.400_Length_788	PF00179	UQ_con	2	88	2.4e-26
Locus_10462_Transcript_4/5_Confidence_0.600_Length_1252	PF00179	UQ_con	1	74	5.3e-19
Locus_10462_Transcript_5/5_Confidence_0.600_Length_1308	PF00179	UQ_con	1	74	4e-18
Locus_10463_Transcript_1/1_Confidence_1.000_Length_1045	PF04564	U-box	206	278	5.3e-27
Locus_10464_Transcript_1/1_Confidence_1.000_Length_1686	PF08264	Anticodon_1	354	459	3.1e-15
Locus_10465_Transcript_1/1_Confidence_1.000_Length_1144	PF00249	Myb_DNA-binding	6	48	5.7e-14
Locus_10467_Transcript_1/1_Confidence_1.000_Length_729	PF06552	TOM20_plant	21	204	6.7e-74
Locus_10468_Transcript_1/1_Confidence_1.000_Length_556	PF00249	Myb_DNA-binding	24	71	3.5e-17
Locus_10469_Transcript_1/1_Confidence_1.000_Length_2344	PF03828	PAP_assoc	613	670	5.3e-21
Locus_1046_Transcript_1/3_Confidence_0.500_Length_562	PF00067	p450	7	120	3e-12
Locus_1046_Transcript_2/3_Confidence_0.750_Length_2287	PF00067	p450	16	207	3.6e-63
Locus_1046_Transcript_3/3_Confidence_0.750_Length_1271	PF00067	p450	7	353	2.9e-83
Locus_10472_Transcript_1/4_Confidence_0.700_Length_1565	PF00249	Myb_DNA-binding	66	113	1.7e-15
Locus_10472_Transcript_2/4_Confidence_0.700_Length_1475	PF00249	Myb_DNA-binding	66	113	9.2e-15
Locus_10472_Transcript_3/4_Confidence_0.700_Length_1553	PF00249	Myb_DNA-binding	29	72	3.5e-14
Locus_10472_Transcript_4/4_Confidence_0.700_Length_1484	PF00249	Myb_DNA-binding	66	113	9.3e-15
Locus_10474_Transcript_1/1_Confidence_1.000_Length_659	PF00237	Ribosomal_L22	47	183	9.5e-34
Locus_10478_Transcript_1/2_Confidence_1.000_Length_993	PF12070	DUF3550	4	330	5e-91
Locus_10478_Transcript_2/2_Confidence_1.000_Length_997	PF12070	DUF3550	4	316	1.1e-87
Locus_1047_Transcript_1/1_Confidence_1.000_Length_507	PF00501	AMP-binding	1	167	6.6e-32
Locus_10480_Transcript_1/1_Confidence_1.000_Length_2025	PF14259	RRM_6	205	272	3.2e-11
Locus_10483_Transcript_1/1_Confidence_1.000_Length_1514	PF00709	Adenylsucc_synt	13	432	9e-165
Locus_10484_Transcript_1/1_Confidence_1.000_Length_681	PF00069	Pkinase	21	227	5.8e-58
Locus_10485_Transcript_1/2_Confidence_1.000_Length_3044	PF12937	F-box-like	217	260	1e-06
Locus_10485_Transcript_2/2_Confidence_1.000_Length_2482	PF12937	F-box-like	217	260	1e-06
Locus_10486_Transcript_1/2_Confidence_1.000_Length_1686	PF00201	UDPGT	223	447	9.5e-25
Locus_10486_Transcript_2/2_Confidence_1.000_Length_1686	PF00201	UDPGT	224	447	1.9e-24
Locus_10487_Transcript_1/1_Confidence_1.000_Length_1264	PF08801	Nucleoporin_N	61	419	9e-65
Locus_10489_Transcript_1/1_Confidence_1.000_Length_415	PF14260	zf-C4pol	28	101	7e-15
Locus_1048_Transcript_1/2_Confidence_1.000_Length_1273	PF02179	BAG	73	142	1.4e-10
Locus_1048_Transcript_2/2_Confidence_1.000_Length_1185	PF02179	BAG	73	150	6.2e-16
Locus_10492_Transcript_1/4_Confidence_0.625_Length_1586	PF13041	PPR_2	110	159	4.3e-11
Locus_10492_Transcript_3/4_Confidence_0.625_Length_1615	PF13041	PPR_2	84	129	1.6e-08
Locus_10492_Transcript_4/4_Confidence_0.625_Length_1593	PF13041	PPR_2	119	168	4.4e-11
Locus_10493_Transcript_1/1_Confidence_1.000_Length_726	PF07714	Pkinase_Tyr	47	226	8e-26
Locus_10497_Transcript_1/1_Confidence_1.000_Length_1922	PF13041	PPR_2	128	172	1.8e-07
Locus_10498_Transcript_1/1_Confidence_1.000_Length_1493	PF00443	UCH	87	260	9.1e-44
Locus_1049_Transcript_1/1_Confidence_1.000_Length_1435	PF06058	DCP1	33	154	1.7e-45
Locus_104_Transcript_1/3_Confidence_0.600_Length_4589	PF00274	Glycolytic	48	392	2.9e-167
Locus_104_Transcript_2/3_Confidence_0.600_Length_4601	PF00274	Glycolytic	48	392	2.9e-167
Locus_104_Transcript_3/3_Confidence_0.600_Length_5544	PF00274	Glycolytic	48	392	2.9e-167
Locus_10500_Transcript_1/1_Confidence_1.000_Length_3221	PF00782	DSPc	149	279	1.2e-29
Locus_10503_Transcript_1/1_Confidence_1.000_Length_2338	PF07839	CaM_binding	502	589	5.4e-35
Locus_10504_Transcript_1/2_Confidence_1.000_Length_891	PF06201	PITH	38	119	1.2e-17
Locus_10504_Transcript_2/2_Confidence_1.000_Length_445	PF06201	PITH	38	131	2.9e-23
Locus_10509_Transcript_1/1_Confidence_1.000_Length_419	PF00069	Pkinase	46	91	1.6e-06
Locus_10512_Transcript_1/1_Confidence_1.000_Length_2864	PF07748	Glyco_hydro_38C	249	763	1.2e-62
Locus_10513_Transcript_1/1_Confidence_1.000_Length_3222	PF00069	Pkinase	427	683	1.1e-69
Locus_10514_Transcript_1/1_Confidence_1.000_Length_2148	PF00270	DEAD	163	346	1.1e-39
Locus_10516_Transcript_1/1_Confidence_1.000_Length_1587	PF00270	DEAD	81	243	2.6e-38
Locus_10517_Transcript_1/1_Confidence_1.000_Length_610	PF03764	EFG_IV	82	203	1.7e-36
Locus_10518_Transcript_1/1_Confidence_1.000_Length_2576	PF00501	AMP-binding	153	663	1.6e-98
Locus_10521_Transcript_1/1_Confidence_1.000_Length_851	PF01529	zf-DHHC	31	156	1.1e-33
Locus_10522_Transcript_1/1_Confidence_1.000_Length_1474	PF00297	Ribosomal_L3	92	385	9.9e-121
Locus_10524_Transcript_1/1_Confidence_1.000_Length_240	PF12819	Malectin_like	8	67	6.8e-09
Locus_10527_Transcript_1/3_Confidence_0.667_Length_831	PF00118	Cpn60_TCP1	102	272	1.2e-42
Locus_10527_Transcript_2/3_Confidence_0.667_Length_829	PF00118	Cpn60_TCP1	104	274	2.5e-41
Locus_10527_Transcript_3/3_Confidence_0.667_Length_829	PF00118	Cpn60_TCP1	104	274	1.2e-42
Locus_10529_Transcript_1/1_Confidence_1.000_Length_1925	PF00078	RVT_1	118	242	7.8e-20
Locus_1052_Transcript_1/1_Confidence_1.000_Length_926	PF01786	AOX	2	128	1.5e-58
Locus_10531_Transcript_1/3_Confidence_0.400_Length_1180	PF00244	14-3-3	13	249	2.6e-113
Locus_10531_Transcript_2/3_Confidence_0.600_Length_1347	PF00244	14-3-3	13	249	2.6e-113
Locus_10531_Transcript_3/3_Confidence_0.600_Length_1285	PF00244	14-3-3	13	249	2.6e-113
Locus_10532_Transcript_1/1_Confidence_1.000_Length_1386	PF12906	RINGv	59	109	7.3e-11
Locus_10534_Transcript_1/1_Confidence_1.000_Length_229	PF00141	peroxidase	6	76	1.2e-19
Locus_10535_Transcript_1/1_Confidence_1.000_Length_2078	PF00696	AA_kinase	105	386	3e-47
Locus_1053_Transcript_1/1_Confidence_1.000_Length_660	PF00338	Ribosomal_S10	27	123	1e-30
Locus_10543_Transcript_1/1_Confidence_1.000_Length_461	PF08263	LRRNT_2	36	71	3.9e-07
Locus_10548_Transcript_1/1_Confidence_1.000_Length_536	PF00125	Histone	2	60	2.5e-19
Locus_10549_Transcript_1/1_Confidence_1.000_Length_863	PF06418	CTP_synth_N	49	285	5.1e-115
Locus_10550_Transcript_1/4_Confidence_0.625_Length_749	PF08743	Nse4	2	88	5.6e-23
Locus_10550_Transcript_3/4_Confidence_0.625_Length_1002	PF08743	Nse4	18	81	1.1e-19
Locus_10550_Transcript_4/4_Confidence_0.625_Length_842	PF08743	Nse4	2	87	3.4e-22
Locus_10552_Transcript_1/1_Confidence_1.000_Length_456	PF01477	PLAT	3	91	6.9e-17
Locus_10553_Transcript_1/3_Confidence_0.667_Length_2261	PF13041	PPR_2	143	190	3.6e-16
Locus_10553_Transcript_2/3_Confidence_0.667_Length_3270	PF13041	PPR_2	104	151	3.4e-16
Locus_10553_Transcript_3/3_Confidence_0.667_Length_2256	PF13041	PPR_2	143	190	3.6e-16
Locus_10554_Transcript_1/1_Confidence_1.000_Length_923	PF00010	HLH	232	277	6.2e-11
Locus_10555_Transcript_1/1_Confidence_1.000_Length_418	PF02889	Sec63	2	134	6.6e-23
Locus_10560_Transcript_1/2_Confidence_1.000_Length_745	PF00378	ECH	28	201	7.9e-27
Locus_10561_Transcript_1/1_Confidence_1.000_Length_1829	PF01602	Adaptin_N	5	317	9.1e-54
Locus_10562_Transcript_1/1_Confidence_1.000_Length_698	PF04719	TAFII28	24	113	2.2e-35
Locus_10565_Transcript_1/1_Confidence_1.000_Length_1409	PF05978	UNC-93	40	149	2.5e-15
Locus_10567_Transcript_1/1_Confidence_1.000_Length_1523	PF03151	TPT	165	307	1.1e-26
Locus_10570_Transcript_1/1_Confidence_1.000_Length_396	PF02586	DUF159	1	90	3.2e-29
Locus_10571_Transcript_1/2_Confidence_1.000_Length_1475	PF06602	Myotub-related	248	366	7e-39
Locus_10571_Transcript_2/2_Confidence_1.000_Length_797	PF13849	Y_phosphatase_m	168	207	4.6e-21
Locus_10575_Transcript_1/2_Confidence_1.000_Length_511	PF06136	DUF966	105	137	1.9e-15
Locus_10575_Transcript_2/2_Confidence_1.000_Length_453	PF06136	DUF966	105	151	4.9e-26
Locus_10579_Transcript_1/2_Confidence_1.000_Length_1280	PF00244	14-3-3	19	257	6.6e-112
Locus_10579_Transcript_2/2_Confidence_1.000_Length_1288	PF00244	14-3-3	19	257	6.6e-112
Locus_1057_Transcript_1/1_Confidence_1.000_Length_15313	PF13764	E3_UbLigase_R4	4089	4989	0
Locus_10581_Transcript_1/1_Confidence_1.000_Length_1494	PF00069	Pkinase	2	257	6.5e-68
Locus_10582_Transcript_1/1_Confidence_1.000_Length_639	PF09430	DUF2012	76	179	7.5e-25
Locus_10583_Transcript_1/1_Confidence_1.000_Length_570	PF03657	UPF0113	3	134	1.3e-09
Locus_10586_Transcript_1/1_Confidence_1.000_Length_983	PF00085	Thioredoxin	37	131	7.5e-08
Locus_1058_Transcript_1/1_Confidence_1.000_Length_367	PF02678	Pirin	24	119	7.8e-36
Locus_10590_Transcript_1/1_Confidence_1.000_Length_767	PF00153	Mito_carr	13	106	2.1e-21
Locus_10595_Transcript_1/4_Confidence_0.375_Length_585	PF02737	3HCDH_N	2	110	2.7e-38
Locus_10595_Transcript_2/4_Confidence_0.625_Length_1468	PF02737	3HCDH_N	2	110	7.2e-38
Locus_10595_Transcript_3/4_Confidence_0.625_Length_1856	PF02737	3HCDH_N	1	95	2.7e-31
Locus_10595_Transcript_4/4_Confidence_0.625_Length_1393	PF02737	3HCDH_N	2	110	2e-37
Locus_10596_Transcript_1/1_Confidence_1.000_Length_1410	PF00013	KH_1	144	207	2.9e-14
Locus_105_Transcript_1/1_Confidence_1.000_Length_441	PF00566	RabGAP-TBC	30	141	9.7e-27
Locus_10601_Transcript_1/1_Confidence_1.000_Length_417	PF13499	EF_hand_5	13	61	1.6e-10
Locus_10602_Transcript_1/1_Confidence_1.000_Length_229	PF07727	RVT_2	1	76	9.7e-19
Locus_10603_Transcript_1/1_Confidence_1.000_Length_1491	PF03006	HlyIII	67	388	1.6e-82
Locus_10605_Transcript_2/4_Confidence_0.556_Length_540	PF01061	ABC2_membrane	23	99	1.8e-10
Locus_10605_Transcript_3/4_Confidence_0.667_Length_581	PF01061	ABC2_membrane	63	139	4.7e-10
Locus_10605_Transcript_4/4_Confidence_0.556_Length_459	PF01061	ABC2_membrane	75	151	5.8e-10
Locus_10609_Transcript_1/3_Confidence_0.667_Length_1068	PF01486	K-box	12	73	1.6e-15
Locus_10609_Transcript_2/3_Confidence_0.667_Length_1128	PF00319	SRF-TF	16	66	5.5e-28
Locus_10609_Transcript_3/3_Confidence_0.667_Length_1250	PF00319	SRF-TF	16	66	1.9e-28
Locus_1060_Transcript_1/4_Confidence_0.625_Length_2324	PF01756	ACOX	13	144	3.4e-42
Locus_1060_Transcript_2/4_Confidence_0.250_Length_1779	PF02770	Acyl-CoA_dh_M	148	206	5.4e-11
Locus_1060_Transcript_3/4_Confidence_0.375_Length_1847	PF02770	Acyl-CoA_dh_M	148	206	6.2e-11
Locus_1060_Transcript_4/4_Confidence_0.625_Length_2200	PF01756	ACOX	490	672	1.4e-53
Locus_10611_Transcript_1/1_Confidence_1.000_Length_2514	PF00566	RabGAP-TBC	229	451	1.8e-53
Locus_10612_Transcript_2/4_Confidence_0.571_Length_520	PF00076	RRM_1	17	79	6.9e-10
Locus_10612_Transcript_3/4_Confidence_0.429_Length_963	PF00076	RRM_1	17	79	6.1e-10
Locus_10612_Transcript_4/4_Confidence_0.571_Length_520	PF00076	RRM_1	17	79	6.9e-10
Locus_10613_Transcript_1/1_Confidence_1.000_Length_1554	PF00168	C2	87	171	3e-07
Locus_10614_Transcript_1/1_Confidence_1.000_Length_380	PF03727	Hexokinase_2	13	70	1.4e-12
Locus_10619_Transcript_1/1_Confidence_1.000_Length_1172	PF00202	Aminotran_3	17	204	2.8e-32
Locus_10623_Transcript_1/1_Confidence_1.000_Length_965	PF03999	MAP65_ASE1	55	266	8.1e-12
Locus_10625_Transcript_1/1_Confidence_1.000_Length_949	PF04970	LRAT	21	177	4.3e-37
Locus_10626_Transcript_1/3_Confidence_0.714_Length_2564	PF00860	Xan_ur_permease	8	321	1.4e-49
Locus_10626_Transcript_2/3_Confidence_0.714_Length_2584	PF00860	Xan_ur_permease	37	347	3.3e-41
Locus_10626_Transcript_3/3_Confidence_0.714_Length_2484	PF00860	Xan_ur_permease	37	442	1.7e-65
Locus_10627_Transcript_1/1_Confidence_1.000_Length_2555	PF01985	CRS1_YhbY	630	717	5.7e-16
Locus_10629_Transcript_1/1_Confidence_1.000_Length_705	PF00536	SAM_1	82	140	1.9e-15
Locus_10631_Transcript_1/1_Confidence_1.000_Length_1683	PF09335	SNARE_assoc	208	308	3.5e-09
Locus_10632_Transcript_1/6_Confidence_0.600_Length_1494	PF00098	zf-CCHC	123	138	1.2e-06
Locus_10632_Transcript_2/6_Confidence_0.600_Length_2076	PF00098	zf-CCHC	123	138	6.2e-07
Locus_10632_Transcript_3/6_Confidence_0.133_Length_203	PF00076	RRM_1	30	67	5.5e-07
Locus_10632_Transcript_5/6_Confidence_0.667_Length_1863	PF00098	zf-CCHC	119	134	1.2e-06
Locus_10632_Transcript_6/6_Confidence_0.600_Length_1997	PF00098	zf-CCHC	123	138	1.2e-06
Locus_10634_Transcript_1/1_Confidence_1.000_Length_1185	PF06203	CCT	267	310	1.3e-17
Locus_10636_Transcript_1/1_Confidence_1.000_Length_1073	PF03168	LEA_2	84	187	1.5e-09
Locus_10638_Transcript_1/1_Confidence_1.000_Length_1102	PF14111	DUF4283	103	248	2.6e-36
Locus_10639_Transcript_1/1_Confidence_1.000_Length_1717	PF08638	Med14	2	147	1.7e-33
Locus_10640_Transcript_1/1_Confidence_1.000_Length_678	PF14381	EDR1	15	87	4.4e-29
Locus_10642_Transcript_1/1_Confidence_1.000_Length_818	PF00538	Linker_histone	137	193	2.8e-12
Locus_10647_Transcript_1/1_Confidence_1.000_Length_643	PF00501	AMP-binding	1	63	1.2e-21
Locus_10648_Transcript_2/2_Confidence_1.000_Length_494	PF01161	PBP	39	105	2.4e-17
Locus_10649_Transcript_1/1_Confidence_1.000_Length_2319	PF03114	BAR	57	239	4.8e-07
Locus_10652_Transcript_1/3_Confidence_0.667_Length_1029	PF00249	Myb_DNA-binding	202	250	1.1e-09
Locus_10652_Transcript_2/3_Confidence_0.667_Length_1463	PF00249	Myb_DNA-binding	75	126	1.5e-11
Locus_10652_Transcript_3/3_Confidence_0.667_Length_1375	PF00249	Myb_DNA-binding	202	253	3e-11
Locus_10653_Transcript_1/1_Confidence_1.000_Length_2364	PF00400	WD40	337	371	3.1e-07
Locus_10655_Transcript_1/1_Confidence_1.000_Length_1619	PF08777	RRM_3	328	423	5.2e-24
Locus_10657_Transcript_1/1_Confidence_1.000_Length_2213	PF02738	Ald_Xan_dh_C2	50	595	3.3e-180
Locus_10658_Transcript_1/1_Confidence_1.000_Length_3112	PF00664	ABC_membrane	412	679	5.5e-48
Locus_10659_Transcript_1/5_Confidence_0.636_Length_1637	PF07714	Pkinase_Tyr	211	452	7.4e-52
Locus_10659_Transcript_2/5_Confidence_0.636_Length_1622	PF07714	Pkinase_Tyr	211	318	1e-24
Locus_10659_Transcript_3/5_Confidence_0.273_Length_622	PF07714	Pkinase_Tyr	32	123	1.4e-14
Locus_10659_Transcript_4/5_Confidence_0.636_Length_2023	PF07714	Pkinase_Tyr	211	318	1e-24
Locus_10659_Transcript_5/5_Confidence_0.636_Length_1644	PF07714	Pkinase_Tyr	211	318	1e-24
Locus_1065_Transcript_1/1_Confidence_1.000_Length_684	PF00125	Histone	82	149	2.6e-23
Locus_10662_Transcript_1/1_Confidence_1.000_Length_1143	PF00069	Pkinase	68	337	5.2e-50
Locus_10666_Transcript_1/2_Confidence_1.000_Length_1246	PF05653	Mg_trans_NIPA	17	314	9e-145
Locus_10666_Transcript_2/2_Confidence_1.000_Length_1246	PF05653	Mg_trans_NIPA	17	314	9e-145
Locus_10669_Transcript_1/2_Confidence_1.000_Length_1396	PF05007	Mannosyl_trans	18	280	7.5e-65
Locus_10669_Transcript_2/2_Confidence_1.000_Length_1175	PF05007	Mannosyl_trans	25	300	2.6e-65
Locus_1066_Transcript_1/1_Confidence_1.000_Length_694	PF00011	HSP20	1	96	3.5e-21
Locus_10670_Transcript_1/1_Confidence_1.000_Length_1130	PF01546	Peptidase_M20	3	290	1.9e-17
Locus_10671_Transcript_2/3_Confidence_0.286_Length_1048	PF00060	Lig_chan	71	319	8.7e-30
Locus_10671_Transcript_3/3_Confidence_0.714_Length_1459	PF00060	Lig_chan	71	320	1.2e-30
Locus_10674_Transcript_1/1_Confidence_1.000_Length_912	PF03732	Retrotrans_gag	22	90	6.7e-09
Locus_10675_Transcript_1/1_Confidence_1.000_Length_719	PF01167	Tub	2	56	1.3e-15
Locus_10677_Transcript_1/1_Confidence_1.000_Length_660	PF03061	4HBT	46	120	5.9e-12
Locus_1067_Transcript_1/2_Confidence_1.000_Length_3106	PF02347	GDC-P	91	518	1.3e-198
Locus_1067_Transcript_2/2_Confidence_1.000_Length_3279	PF02347	GDC-P	91	518	1.4e-198
Locus_10680_Transcript_1/1_Confidence_1.000_Length_2155	PF12906	RINGv	134	168	5.9e-06
Locus_10684_Transcript_1/1_Confidence_1.000_Length_1419	PF02309	AUX_IAA	95	356	1.6e-51
Locus_10686_Transcript_1/3_Confidence_0.600_Length_795	PF10551	MULE	202	263	9.8e-10
Locus_10686_Transcript_2/3_Confidence_0.600_Length_1333	PF10551	MULE	135	225	1.3e-24
Locus_10686_Transcript_3/3_Confidence_0.600_Length_1528	PF10551	MULE	202	292	1.6e-24
Locus_10687_Transcript_1/1_Confidence_1.000_Length_2531	PF03070	TENA_THI-4	145	241	3.7e-10
Locus_10688_Transcript_1/1_Confidence_1.000_Length_4478	PF01039	Carboxyl_trans	730	1281	1e-170
Locus_10689_Transcript_1/1_Confidence_1.000_Length_1141	PF03909	BSD	170	226	9.2e-14
Locus_10690_Transcript_4/5_Confidence_0.600_Length_1215	PF00072	Response_reg	50	130	6.1e-07
Locus_10693_Transcript_1/1_Confidence_1.000_Length_654	PF13664	DUF4149	2	99	3.9e-23
Locus_10694_Transcript_1/1_Confidence_1.000_Length_778	PF04979	IPP-2	17	142	3.1e-19
Locus_10698_Transcript_1/1_Confidence_1.000_Length_441	PF02826	2-Hacid_dh_C	7	100	1.7e-28
Locus_10699_Transcript_1/1_Confidence_1.000_Length_1338	PF04739	AMPKBI	229	300	2.2e-18
Locus_10700_Transcript_2/2_Confidence_1.000_Length_974	PF00249	Myb_DNA-binding	100	136	1.8e-06
Locus_10701_Transcript_1/2_Confidence_1.000_Length_2550	PF04408	HA2	406	499	3e-20
Locus_10701_Transcript_2/2_Confidence_1.000_Length_1501	PF00271	Helicase_C	256	341	3.5e-11
Locus_10702_Transcript_1/2_Confidence_1.000_Length_1309	PF00425	Chorismate_bind	66	144	4.3e-08
Locus_10702_Transcript_2/2_Confidence_1.000_Length_1295	PF00425	Chorismate_bind	329	407	3.4e-07
Locus_10707_Transcript_1/4_Confidence_0.667_Length_1558	PF02485	Branch	114	343	6.7e-81
Locus_10707_Transcript_3/4_Confidence_0.333_Length_814	PF02485	Branch	114	154	2e-08
Locus_10707_Transcript_4/4_Confidence_0.667_Length_2037	PF02485	Branch	114	343	6.7e-81
Locus_10708_Transcript_1/1_Confidence_1.000_Length_303	PF03006	HlyIII	12	100	2.4e-25
Locus_10709_Transcript_1/1_Confidence_1.000_Length_526	PF08498	Sterol_MT_C	13	76	2.5e-16
Locus_1070_Transcript_1/3_Confidence_0.400_Length_642	PF14159	DUF4308	90	135	1.3e-07
Locus_1070_Transcript_2/3_Confidence_0.600_Length_1119	PF14159	DUF4308	1	58	2.2e-25
Locus_1070_Transcript_3/3_Confidence_0.600_Length_1330	PF14159	DUF4308	90	174	3.3e-31
Locus_10711_Transcript_1/1_Confidence_1.000_Length_2272	PF07714	Pkinase_Tyr	475	728	1.6e-72
Locus_10713_Transcript_1/2_Confidence_1.000_Length_1394	PF00892	EamA	364	436	6.7e-13
Locus_10713_Transcript_2/2_Confidence_1.000_Length_1465	PF00892	EamA	364	431	4.3e-13
Locus_10714_Transcript_1/1_Confidence_1.000_Length_2137	PF08492	SRP72	532	585	2.7e-17
Locus_10717_Transcript_1/1_Confidence_1.000_Length_1773	PF05383	La	265	322	3.3e-21
Locus_1071_Transcript_1/1_Confidence_1.000_Length_4396	PF01061	ABC2_membrane	1090	1304	1.8e-49
Locus_10720_Transcript_1/1_Confidence_1.000_Length_436	PF04652	DUF605	18	144	4.5e-52
Locus_10722_Transcript_1/1_Confidence_1.000_Length_2951	PF03372	Exo_endo_phos	327	658	5.4e-34
Locus_10724_Transcript_1/1_Confidence_1.000_Length_585	PF00153	Mito_carr	1	74	5.2e-18
Locus_10726_Transcript_1/3_Confidence_0.571_Length_754	PF00487	FA_desaturase	5	64	2.6e-06
Locus_10726_Transcript_2/3_Confidence_0.714_Length_912	PF00487	FA_desaturase	14	58	6.5e-09
Locus_10726_Transcript_3/3_Confidence_0.571_Length_657	PF00487	FA_desaturase	5	73	1.2e-07
Locus_10729_Transcript_1/1_Confidence_1.000_Length_1333	PF13639	zf-RING_2	32	73	2.6e-12
Locus_1072_Transcript_1/1_Confidence_1.000_Length_412	PF12265	CAF1C_H4-bd	7	54	9.3e-10
Locus_10730_Transcript_1/1_Confidence_1.000_Length_1324	PF00004	AAA	97	226	6.7e-37
Locus_10734_Transcript_1/1_Confidence_1.000_Length_331	PF00069	Pkinase	10	108	9.7e-21
Locus_10735_Transcript_1/2_Confidence_1.000_Length_2830	PF07228	SpoIIE	638	841	2e-13
Locus_10735_Transcript_2/2_Confidence_1.000_Length_2818	PF07228	SpoIIE	634	837	2e-13
Locus_10743_Transcript_1/1_Confidence_1.000_Length_817	PF01920	Prefoldin_2	33	135	3e-24
Locus_10745_Transcript_1/8_Confidence_0.600_Length_1141	PF02540	NAD_synthase	55	103	2.2e-06
Locus_10745_Transcript_2/8_Confidence_0.450_Length_1100	PF02540	NAD_synthase	55	103	2.2e-06
Locus_10745_Transcript_5/8_Confidence_0.550_Length_1171	PF02540	NAD_synthase	51	205	2.8e-10
Locus_10745_Transcript_6/8_Confidence_0.450_Length_1146	PF02540	NAD_synthase	57	151	9.2e-12
Locus_10745_Transcript_7/8_Confidence_0.600_Length_2015	PF00795	CN_hydrolase	10	204	1.7e-22
Locus_10745_Transcript_8/8_Confidence_0.600_Length_1146	PF02540	NAD_synthase	55	103	2.2e-06
Locus_10746_Transcript_1/1_Confidence_1.000_Length_711	PF07491	PPI_Ypi1	40	84	1.8e-19
Locus_10747_Transcript_1/1_Confidence_1.000_Length_458	PF02309	AUX_IAA	2	43	9.4e-10
Locus_10748_Transcript_1/2_Confidence_1.000_Length_1077	PF13398	Peptidase_M50B	87	286	5.2e-60
Locus_10748_Transcript_2/2_Confidence_1.000_Length_1226	PF13398	Peptidase_M50B	87	286	3.5e-60
Locus_10749_Transcript_1/1_Confidence_1.000_Length_601	PF09759	Atx10homo_assoc	2	78	1.7e-18
Locus_1074_Transcript_1/1_Confidence_1.000_Length_997	PF13847	Methyltransf_31	127	251	5.5e-19
Locus_10753_Transcript_1/2_Confidence_1.000_Length_2155	PF06418	CTP_synth_N	1	268	1.5e-111
Locus_10753_Transcript_2/2_Confidence_1.000_Length_2146	PF06418	CTP_synth_N	1	268	1.4e-111
Locus_10755_Transcript_1/1_Confidence_1.000_Length_777	PF08069	Ribosomal_S13_N	25	84	2.6e-30
Locus_10757_Transcript_1/1_Confidence_1.000_Length_835	PF02926	THUMP	140	228	2.3e-09
Locus_1075_Transcript_1/2_Confidence_1.000_Length_1627	PF00847	AP2	149	198	2.3e-14
Locus_1075_Transcript_2/2_Confidence_1.000_Length_1618	PF00847	AP2	149	198	2.3e-14
Locus_10761_Transcript_1/1_Confidence_1.000_Length_1324	PF00498	FHA	27	93	5.3e-17
Locus_10764_Transcript_1/1_Confidence_1.000_Length_2631	PF13921	Myb_DNA-bind_6	506	563	1.8e-12
Locus_10765_Transcript_1/1_Confidence_1.000_Length_814	PF13869	NUDIX_2	21	208	9e-87
Locus_10767_Transcript_1/1_Confidence_1.000_Length_2296	PF00557	Peptidase_M24	342	578	1.1e-41
Locus_10769_Transcript_1/2_Confidence_1.000_Length_1074	PF10250	O-FucT	1	73	7.9e-16
Locus_10769_Transcript_2/2_Confidence_1.000_Length_1046	PF10250	O-FucT	1	73	7.9e-16
Locus_10772_Transcript_1/1_Confidence_1.000_Length_1212	PF01398	JAB	51	162	2.3e-34
Locus_10774_Transcript_1/4_Confidence_0.625_Length_1026	PF00481	PP2C	98	294	9.6e-51
Locus_10774_Transcript_2/4_Confidence_0.625_Length_959	PF00481	PP2C	74	270	7.4e-51
Locus_10774_Transcript_3/4_Confidence_0.625_Length_1230	PF00481	PP2C	98	280	8.2e-48
Locus_10774_Transcript_4/4_Confidence_0.625_Length_1031	PF00481	PP2C	98	294	9.6e-51
Locus_1077_Transcript_1/1_Confidence_1.000_Length_1751	PF00009	GTP_EFTU	12	228	1.5e-55
Locus_10780_Transcript_1/1_Confidence_1.000_Length_2132	PF04679	DNA_ligase_A_C	9	127	2.9e-13
Locus_10781_Transcript_1/1_Confidence_1.000_Length_1416	PF12697	Abhydrolase_6	45	302	6.3e-39
Locus_10782_Transcript_1/1_Confidence_1.000_Length_1633	PF00069	Pkinase	252	520	9.5e-48
Locus_10784_Transcript_1/1_Confidence_1.000_Length_895	PF09335	SNARE_assoc	66	185	4.5e-19
Locus_1078_Transcript_1/1_Confidence_1.000_Length_629	PF08069	Ribosomal_S13_N	20	79	2.4e-30
Locus_10790_Transcript_1/1_Confidence_1.000_Length_1002	PF00083	Sugar_tr	2	248	3.5e-63
Locus_10792_Transcript_1/1_Confidence_1.000_Length_643	PF01849	NAC	40	96	3e-19
Locus_10793_Transcript_1/3_Confidence_0.750_Length_1760	PF00481	PP2C	40	191	4.7e-39
Locus_10793_Transcript_2/3_Confidence_0.500_Length_1385	PF00481	PP2C	40	162	3.5e-26
Locus_10793_Transcript_3/3_Confidence_0.750_Length_1743	PF00481	PP2C	40	229	6.6e-49
Locus_10794_Transcript_1/1_Confidence_1.000_Length_2371	PF03372	Exo_endo_phos	241	566	8.8e-31
Locus_10795_Transcript_1/2_Confidence_1.000_Length_1951	PF00295	Glyco_hydro_28	92	420	1.2e-98
Locus_10795_Transcript_2/2_Confidence_1.000_Length_1923	PF00295	Glyco_hydro_28	11	293	4.9e-92
Locus_10796_Transcript_1/2_Confidence_1.000_Length_342	PF00319	SRF-TF	45	80	4.3e-17
Locus_10796_Transcript_2/2_Confidence_1.000_Length_402	PF00319	SRF-TF	45	80	5.7e-17
Locus_10797_Transcript_1/1_Confidence_1.000_Length_1746	PF00004	AAA	225	354	1.1e-44
Locus_107_Transcript_1/9_Confidence_0.636_Length_1943	PF07714	Pkinase_Tyr	310	581	8.6e-50
Locus_107_Transcript_2/9_Confidence_0.636_Length_2018	PF00954	S_locus_glycop	16	125	5.3e-37
Locus_107_Transcript_3/9_Confidence_0.682_Length_2058	PF07714	Pkinase_Tyr	310	508	2.1e-48
Locus_107_Transcript_4/9_Confidence_0.636_Length_1950	PF07714	Pkinase_Tyr	312	583	8.5e-50
Locus_107_Transcript_5/9_Confidence_0.636_Length_2016	PF07714	Pkinase_Tyr	86	357	2.7e-50
Locus_107_Transcript_6/9_Confidence_0.636_Length_2017	PF07714	Pkinase_Tyr	6	258	7.4e-45
Locus_107_Transcript_7/9_Confidence_0.636_Length_2071	PF07714	Pkinase_Tyr	49	320	2e-50
Locus_107_Transcript_8/9_Confidence_0.636_Length_2018	PF00954	S_locus_glycop	16	125	4.9e-37
Locus_107_Transcript_9/9_Confidence_0.636_Length_1944	PF07714	Pkinase_Tyr	310	581	8.5e-50
Locus_10800_Transcript_1/1_Confidence_1.000_Length_1439	PF14308	DnaJ-X	139	327	5.1e-57
Locus_10805_Transcript_2/2_Confidence_1.000_Length_213	PF08477	Miro	1	40	1.8e-06
Locus_10809_Transcript_1/1_Confidence_1.000_Length_949	PF01479	S4	109	155	7.7e-11
Locus_10810_Transcript_1/1_Confidence_1.000_Length_619	PF00071	Ras	2	143	3.1e-54
Locus_10815_Transcript_1/1_Confidence_1.000_Length_662	PF13419	HAD_2	9	65	1.7e-10
Locus_10818_Transcript_1/1_Confidence_1.000_Length_865	PF00249	Myb_DNA-binding	140	181	1.4e-08
Locus_10819_Transcript_1/2_Confidence_1.000_Length_1123	PF13640	2OG-FeII_Oxy_3	52	145	1.1e-07
Locus_10819_Transcript_2/2_Confidence_1.000_Length_1123	PF13640	2OG-FeII_Oxy_3	157	250	4.3e-07
Locus_1081_Transcript_1/1_Confidence_1.000_Length_2118	PF01764	Lipase_3	37	129	1.1e-16
Locus_10820_Transcript_1/1_Confidence_1.000_Length_1580	PF00069	Pkinase	106	366	1.1e-47
Locus_10823_Transcript_1/1_Confidence_1.000_Length_2624	PF00004	AAA	684	816	7.1e-47
Locus_10824_Transcript_1/2_Confidence_1.000_Length_730	PF01253	SUI1	65	143	8.9e-28
Locus_10824_Transcript_2/2_Confidence_1.000_Length_626	PF01253	SUI1	62	140	8.5e-28
Locus_10825_Transcript_1/1_Confidence_1.000_Length_816	PF01426	BAH	53	164	4.9e-07
Locus_10827_Transcript_1/1_Confidence_1.000_Length_266	PF01135	PCMT	2	84	1.1e-31
Locus_1082_Transcript_1/4_Confidence_0.667_Length_2463	PF00332	Glyco_hydro_17	57	377	3.9e-70
Locus_1082_Transcript_2/4_Confidence_0.667_Length_2405	PF00332	Glyco_hydro_17	57	377	3.9e-70
Locus_1082_Transcript_3/4_Confidence_0.667_Length_3035	PF00332	Glyco_hydro_17	4	237	3.5e-51
Locus_1082_Transcript_4/4_Confidence_0.667_Length_2448	PF00332	Glyco_hydro_17	57	377	3.9e-70
Locus_10830_Transcript_1/1_Confidence_1.000_Length_2148	PF13178	DUF4005	443	528	1.2e-10
Locus_10831_Transcript_1/2_Confidence_1.000_Length_1722	PF00018	SH3_1	529	569	2.3e-07
Locus_10831_Transcript_2/2_Confidence_1.000_Length_3483	PF00018	SH3_1	1116	1156	5.4e-07
Locus_10832_Transcript_1/2_Confidence_1.000_Length_625	PF00179	UQ_con	9	141	2.3e-51
Locus_10833_Transcript_1/1_Confidence_1.000_Length_386	PF03034	PSS	2	84	2.6e-26
Locus_10836_Transcript_1/1_Confidence_1.000_Length_1645	PF07714	Pkinase_Tyr	103	378	4.5e-47
Locus_10838_Transcript_1/1_Confidence_1.000_Length_1162	PF02042	RWP-RK	33	78	3.3e-20
Locus_10839_Transcript_1/1_Confidence_1.000_Length_1451	PF01063	Aminotran_4	96	327	1.5e-36
Locus_1083_Transcript_2/3_Confidence_0.714_Length_965	PF00730	HhH-GPD	25	61	8.3e-06
Locus_1083_Transcript_3/3_Confidence_0.714_Length_887	PF00730	HhH-GPD	25	61	8.6e-06
Locus_10840_Transcript_1/3_Confidence_0.600_Length_804	PF03619	Solute_trans_a	6	106	2.5e-38
Locus_10840_Transcript_2/3_Confidence_0.600_Length_354	PF03619	Solute_trans_a	1	107	3.6e-38
Locus_10840_Transcript_3/3_Confidence_0.600_Length_809	PF03619	Solute_trans_a	6	99	3e-32
Locus_10843_Transcript_1/1_Confidence_1.000_Length_899	PF02900	LigB	20	276	1.3e-67
Locus_10846_Transcript_1/1_Confidence_1.000_Length_482	PF01824	MatK_N	1	115	1.9e-45
Locus_10849_Transcript_1/1_Confidence_1.000_Length_1029	PF01453	B_lectin	72	180	1.1e-33
Locus_1084_Transcript_1/1_Confidence_1.000_Length_1480	PF00153	Mito_carr	179	281	2.5e-26
Locus_10854_Transcript_1/1_Confidence_1.000_Length_821	PF04434	SWIM	153	198	1.7e-08
Locus_10856_Transcript_1/1_Confidence_1.000_Length_545	PF00271	Helicase_C	95	170	1.3e-26
Locus_10859_Transcript_1/1_Confidence_1.000_Length_457	PF02966	DIM1	4	137	3.7e-48
Locus_1085_Transcript_1/4_Confidence_0.667_Length_2862	PF00520	Ion_trans	165	436	1.8e-23
Locus_1085_Transcript_2/4_Confidence_0.444_Length_1614	PF00027	cNMP_binding	146	241	2.7e-09
Locus_1085_Transcript_3/4_Confidence_0.667_Length_2914	PF00520	Ion_trans	165	436	6.6e-23
Locus_1085_Transcript_4/4_Confidence_0.667_Length_2726	PF00520	Ion_trans	165	436	6.6e-23
Locus_10863_Transcript_1/1_Confidence_1.000_Length_1092	PF00481	PP2C	19	199	2.2e-37
Locus_10868_Transcript_1/1_Confidence_1.000_Length_1803	PF00270	DEAD	210	390	1.2e-48
Locus_10871_Transcript_1/1_Confidence_1.000_Length_1403	PF04548	AIG1	40	190	2.4e-32
Locus_10876_Transcript_1/1_Confidence_1.000_Length_1092	PF03171	2OG-FeII_Oxy	116	236	1.3e-13
Locus_1087_Transcript_1/1_Confidence_1.000_Length_844	PF01663	Phosphodiest	2	125	2.7e-17
Locus_10887_Transcript_1/1_Confidence_1.000_Length_400	PF04640	PLATZ	1	37	1.1e-11
Locus_10888_Transcript_1/1_Confidence_1.000_Length_576	PF00069	Pkinase	7	49	2e-07
Locus_10889_Transcript_1/1_Confidence_1.000_Length_1266	PF13872	AAA_34	86	388	2.9e-127
Locus_1088_Transcript_1/3_Confidence_0.667_Length_5699	PF12799	LRR_4	361	397	2.9e-08
Locus_1088_Transcript_2/3_Confidence_0.667_Length_5784	PF12799	LRR_4	361	397	2.9e-08
Locus_1088_Transcript_3/3_Confidence_0.667_Length_5699	PF12799	LRR_4	361	397	2.9e-08
Locus_10890_Transcript_1/1_Confidence_1.000_Length_2465	PF00176	SNF2_N	1	270	4.4e-79
Locus_10891_Transcript_2/3_Confidence_0.600_Length_1528	PF08477	Miro	25	139	3.1e-21
Locus_10891_Transcript_3/3_Confidence_0.600_Length_1201	PF01852	START	1	43	2.5e-07
Locus_10894_Transcript_1/2_Confidence_1.000_Length_771	PF12697	Abhydrolase_6	55	176	2.8e-14
Locus_10894_Transcript_2/2_Confidence_1.000_Length_876	PF12697	Abhydrolase_6	55	188	3.3e-14
Locus_10897_Transcript_1/2_Confidence_1.000_Length_1007	PF00293	NUDIX	36	148	2.7e-15
Locus_10897_Transcript_2/2_Confidence_1.000_Length_678	PF00293	NUDIX	23	149	1.3e-15
Locus_1089_Transcript_1/1_Confidence_1.000_Length_2733	PF13292	DXP_synthase_N	89	373	1.4e-81
Locus_108_Transcript_1/7_Confidence_0.385_Length_1765	PF00400	WD40	374	410	1.1e-09
Locus_108_Transcript_2/7_Confidence_0.385_Length_1803	PF00400	WD40	374	410	1e-09
Locus_108_Transcript_3/7_Confidence_0.154_Length_833	PF00400	WD40	213	249	3.2e-11
Locus_108_Transcript_4/7_Confidence_0.462_Length_2222	PF00400	WD40	213	249	8.1e-11
Locus_108_Transcript_5/7_Confidence_0.231_Length_2457	PF00400	WD40	374	410	1.5e-09
Locus_108_Transcript_6/7_Confidence_0.385_Length_2528	PF00400	WD40	374	410	1.5e-09
Locus_108_Transcript_7/7_Confidence_0.385_Length_2706	PF00400	WD40	374	410	1.5e-09
Locus_10901_Transcript_1/2_Confidence_1.000_Length_1897	PF00790	VHS	13	120	4.6e-23
Locus_10905_Transcript_1/1_Confidence_1.000_Length_1383	PF08766	DEK_C	265	318	1.1e-15
Locus_10906_Transcript_1/3_Confidence_0.375_Length_2889	PF00664	ABC_membrane	339	604	1.5e-36
Locus_10906_Transcript_2/3_Confidence_0.750_Length_3438	PF00664	ABC_membrane	339	604	2.2e-36
Locus_10906_Transcript_3/3_Confidence_0.750_Length_3542	PF00664	ABC_membrane	339	604	1.7e-36
Locus_10908_Transcript_1/1_Confidence_1.000_Length_649	PF00574	CLP_protease	3	175	1.3e-68
Locus_10909_Transcript_1/1_Confidence_1.000_Length_522	PF12819	Malectin_like	49	172	9.2e-11
Locus_1090_Transcript_1/5_Confidence_0.636_Length_2161	PF03372	Exo_endo_phos	272	605	1.7e-23
Locus_1090_Transcript_2/5_Confidence_0.636_Length_2161	PF03372	Exo_endo_phos	272	605	9.5e-23
Locus_1090_Transcript_3/5_Confidence_0.636_Length_2245	PF03372	Exo_endo_phos	272	605	6.9e-23
Locus_1090_Transcript_4/5_Confidence_0.636_Length_2407	PF03372	Exo_endo_phos	255	588	1.6e-23
Locus_1090_Transcript_5/5_Confidence_0.636_Length_2161	PF03372	Exo_endo_phos	272	605	1.7e-23
Locus_10910_Transcript_1/1_Confidence_1.000_Length_448	PF00646	F-box	13	45	3.1e-06
Locus_10913_Transcript_1/2_Confidence_1.000_Length_731	PF14259	RRM_6	43	110	3.7e-10
Locus_10913_Transcript_2/2_Confidence_1.000_Length_442	PF14259	RRM_6	43	110	1.8e-10
Locus_10917_Transcript_1/1_Confidence_1.000_Length_386	PF10394	Hat1_N	62	116	8.7e-11
Locus_10920_Transcript_1/1_Confidence_1.000_Length_1027	PF04564	U-box	208	280	4.6e-27
Locus_10922_Transcript_1/1_Confidence_1.000_Length_286	PF10172	DDA1	24	81	2.1e-16
Locus_10923_Transcript_1/3_Confidence_0.714_Length_609	PF13243	Prenyltrans_1	67	122	6.7e-06
Locus_10923_Transcript_2/3_Confidence_0.714_Length_609	PF13243	Prenyltrans_1	68	122	6.2e-06
Locus_10923_Transcript_3/3_Confidence_0.714_Length_609	PF13243	Prenyltrans_1	67	122	6.7e-06
Locus_10924_Transcript_1/1_Confidence_1.000_Length_1785	PF10536	PMD	2	343	7.9e-82
Locus_10926_Transcript_1/1_Confidence_1.000_Length_227	PF00400	WD40	44	71	6e-06
Locus_1092_Transcript_1/3_Confidence_0.667_Length_1213	PF13417	GST_N_3	33	109	1.6e-16
Locus_1092_Transcript_3/3_Confidence_0.667_Length_1307	PF13417	GST_N_3	33	109	1.6e-16
Locus_10931_Transcript_1/1_Confidence_1.000_Length_589	PF07859	Abhydrolase_3	5	117	1.3e-18
Locus_10932_Transcript_1/1_Confidence_1.000_Length_1656	PF07714	Pkinase_Tyr	172	369	1.7e-45
Locus_10935_Transcript_1/1_Confidence_1.000_Length_435	PF05292	MCD	1	104	5.1e-40
Locus_10936_Transcript_1/1_Confidence_1.000_Length_1017	PF09353	DUF1995	45	287	2.8e-47
Locus_10937_Transcript_1/1_Confidence_1.000_Length_878	PF01068	DNA_ligase_A_M	172	288	3.7e-25
Locus_10938_Transcript_1/2_Confidence_1.000_Length_1938	PF00270	DEAD	11	175	3.2e-37
Locus_10938_Transcript_2/2_Confidence_1.000_Length_1826	PF00270	DEAD	94	259	3.2e-37
Locus_10942_Transcript_1/1_Confidence_1.000_Length_1615	PF00004	AAA	368	502	1.2e-39
Locus_10946_Transcript_1/2_Confidence_1.000_Length_1360	PF02458	Transferase	2	419	5.3e-100
Locus_10946_Transcript_2/2_Confidence_1.000_Length_1360	PF02458	Transferase	2	419	5.1e-100
Locus_1094_Transcript_1/2_Confidence_1.000_Length_4909	PF02854	MIF4G	1190	1413	2.1e-54
Locus_1094_Transcript_2/2_Confidence_1.000_Length_5667	PF02854	MIF4G	1190	1413	2.4e-54
Locus_10957_Transcript_1/1_Confidence_1.000_Length_964	PF03141	Methyltransf_29	167	268	1.7e-06
Locus_10959_Transcript_4/7_Confidence_0.286_Length_1486	PF13622	4HBT_3	155	408	2e-39
Locus_10959_Transcript_5/7_Confidence_0.214_Length_788	PF00027	cNMP_binding	52	127	1.1e-11
Locus_10959_Transcript_7/7_Confidence_0.214_Length_1576	PF13622	4HBT_3	178	431	2.3e-39
Locus_1095_Transcript_1/1_Confidence_1.000_Length_1103	PF01112	Asparaginase_2	3	290	2.4e-117
Locus_10960_Transcript_1/2_Confidence_1.000_Length_620	PF00067	p450	17	195	8.5e-34
Locus_10960_Transcript_2/2_Confidence_1.000_Length_873	PF00067	p450	9	189	1.2e-33
Locus_10965_Transcript_1/1_Confidence_1.000_Length_1872	PF13839	PC-Esterase	278	564	5.6e-81
Locus_10966_Transcript_1/1_Confidence_1.000_Length_480	PF13774	Longin	69	148	2.3e-23
Locus_10967_Transcript_1/1_Confidence_1.000_Length_1241	PF05890	Ebp2	110	364	3.4e-73
Locus_10968_Transcript_1/1_Confidence_1.000_Length_1188	PF07714	Pkinase_Tyr	59	327	5.6e-31
Locus_10969_Transcript_1/2_Confidence_1.000_Length_1022	PF03169	OPT	1	339	1.2e-93
Locus_10969_Transcript_2/2_Confidence_1.000_Length_546	PF03169	OPT	2	147	3.1e-44
Locus_10975_Transcript_1/1_Confidence_1.000_Length_920	PF00333	Ribosomal_S5	56	121	4.5e-29
Locus_10976_Transcript_1/1_Confidence_1.000_Length_369	PF01490	Aa_trans	1	81	7.5e-19
Locus_10977_Transcript_1/1_Confidence_1.000_Length_1797	PF05450	Nicastrin	188	330	3.8e-09
Locus_10981_Transcript_1/1_Confidence_1.000_Length_651	PF02005	TRM	32	199	4.7e-17
Locus_10983_Transcript_1/1_Confidence_1.000_Length_1588	PF00294	PfkB	103	367	1.8e-42
Locus_10985_Transcript_1/2_Confidence_1.000_Length_1357	PF00035	dsrm	38	100	3.1e-13
Locus_10985_Transcript_2/2_Confidence_1.000_Length_1357	PF00035	dsrm	38	100	3.1e-13
Locus_10987_Transcript_1/1_Confidence_1.000_Length_1120	PF00160	Pro_isomerase	99	255	5.7e-48
Locus_10989_Transcript_1/2_Confidence_1.000_Length_4402	PF00400	WD40	510	545	3.2e-07
Locus_10989_Transcript_2/2_Confidence_1.000_Length_1381	PF00400	WD40	131	168	1.4e-07
Locus_10993_Transcript_1/2_Confidence_1.000_Length_3525	PF03514	GRAS	394	762	1.1e-106
Locus_10993_Transcript_2/2_Confidence_1.000_Length_3525	PF03514	GRAS	394	762	6.6e-107
Locus_10994_Transcript_1/1_Confidence_1.000_Length_1668	PF02182	YDG_SRA	3	158	3.4e-55
Locus_10996_Transcript_1/1_Confidence_1.000_Length_202	PF00364	Biotin_lipoyl	32	67	4.2e-08
Locus_1099_Transcript_1/2_Confidence_1.000_Length_235	PF02953	zf-Tim10_DDP	24	69	1.2e-13
Locus_1099_Transcript_2/2_Confidence_1.000_Length_229	PF02953	zf-Tim10_DDP	24	67	3.6e-14
Locus_109_Transcript_1/3_Confidence_0.333_Length_3359	PF13768	VWA_3	201	372	9.1e-23
Locus_109_Transcript_2/3_Confidence_0.667_Length_3016	PF13768	VWA_3	295	466	1.2e-22
Locus_109_Transcript_3/3_Confidence_0.667_Length_2928	PF13768	VWA_3	295	466	1.2e-22
Locus_10_Transcript_1/1_Confidence_1.000_Length_2872	PF00069	Pkinase	93	347	4e-51
Locus_11002_Transcript_1/1_Confidence_1.000_Length_391	PF01115	F_actin_cap_B	1	92	1.2e-27
Locus_11009_Transcript_1/1_Confidence_1.000_Length_1001	PF01915	Glyco_hydro_3_C	5	136	2.1e-33
Locus_1100_Transcript_1/1_Confidence_1.000_Length_1279	PF00107	ADH_zinc_N	159	283	1.1e-22
Locus_11010_Transcript_1/1_Confidence_1.000_Length_856	PF02777	Sod_Fe_C	96	200	2.1e-38
Locus_11011_Transcript_1/1_Confidence_1.000_Length_1659	PF03759	PRONE	19	373	6.9e-173
Locus_11013_Transcript_1/1_Confidence_1.000_Length_1204	PF00385	Chromo	23	73	5.1e-16
Locus_11014_Transcript_1/1_Confidence_1.000_Length_395	PF05536	Neurochondrin	12	56	2.6e-11
Locus_11015_Transcript_1/1_Confidence_1.000_Length_886	PF08879	WRC	1	41	1.1e-19
Locus_11016_Transcript_1/1_Confidence_1.000_Length_254	PF10517	DM13	2	84	3e-07
Locus_1101_Transcript_1/2_Confidence_1.000_Length_1838	PF10607	CLTH	303	446	7.6e-21
Locus_1101_Transcript_2/2_Confidence_1.000_Length_942	PF10607	CLTH	23	133	2.4e-15
Locus_11020_Transcript_1/1_Confidence_1.000_Length_243	PF07714	Pkinase_Tyr	20	74	1.2e-06
Locus_11023_Transcript_1/1_Confidence_1.000_Length_474	PF01842	ACT	43	102	1.3e-06
Locus_11025_Transcript_1/1_Confidence_1.000_Length_632	PF00069	Pkinase	3	169	3.8e-29
Locus_11027_Transcript_1/1_Confidence_1.000_Length_2242	PF14372	DUF4413	442	540	8.2e-29
Locus_1102_Transcript_1/2_Confidence_1.000_Length_516	PF13893	RRM_5	59	111	6.2e-06
Locus_1102_Transcript_2/2_Confidence_1.000_Length_568	PF13893	RRM_5	50	102	5.2e-06
Locus_11035_Transcript_1/1_Confidence_1.000_Length_1631	PF06963	FPN1	36	458	5.2e-154
Locus_11037_Transcript_1/1_Confidence_1.000_Length_330	PF04669	Polysacc_synt_4	6	109	4.3e-34
Locus_11038_Transcript_1/1_Confidence_1.000_Length_2301	PF06964	Alpha-L-AF_C	467	651	4.7e-44
Locus_1103_Transcript_1/1_Confidence_1.000_Length_1322	PF04739	AMPKBI	242	312	2.2e-18
Locus_11040_Transcript_1/1_Confidence_1.000_Length_935	PF00010	HLH	159	206	8e-11
Locus_11043_Transcript_1/2_Confidence_1.000_Length_1280	PF00226	DnaJ	32	89	5.5e-18
Locus_11043_Transcript_2/2_Confidence_1.000_Length_763	PF00226	DnaJ	2	27	5e-06
Locus_11044_Transcript_1/1_Confidence_1.000_Length_1192	PF00293	NUDIX	161	302	5.9e-13
Locus_11046_Transcript_1/1_Confidence_1.000_Length_457	PF00225	Kinesin	2	151	7e-40
Locus_11049_Transcript_1/1_Confidence_1.000_Length_334	PF07816	DUF1645	2	38	8.9e-07
Locus_1104_Transcript_1/2_Confidence_1.000_Length_1145	PF00076	RRM_1	75	125	8e-10
Locus_1104_Transcript_2/2_Confidence_1.000_Length_1135	PF13893	RRM_5	315	374	1.3e-10
Locus_11050_Transcript_1/1_Confidence_1.000_Length_360	PF00190	Cupin_1	60	114	6.8e-08
Locus_11055_Transcript_1/1_Confidence_1.000_Length_278	PF00067	p450	2	90	3e-20
Locus_11056_Transcript_1/2_Confidence_1.000_Length_656	PF00730	HhH-GPD	86	188	9.8e-07
Locus_11056_Transcript_2/2_Confidence_1.000_Length_650	PF00730	HhH-GPD	84	186	9.6e-07
Locus_11057_Transcript_1/2_Confidence_1.000_Length_1031	PF02099	Josephin	18	182	3.5e-46
Locus_11057_Transcript_2/2_Confidence_1.000_Length_1031	PF02099	Josephin	18	182	3.5e-46
Locus_11058_Transcript_1/2_Confidence_1.000_Length_1123	PF13602	ADH_zinc_N_2	118	247	7.3e-18
Locus_11058_Transcript_2/2_Confidence_1.000_Length_930	PF13602	ADH_zinc_N_2	112	241	6.9e-18
Locus_1105_Transcript_1/1_Confidence_1.000_Length_1209	PF00076	RRM_1	251	321	5.4e-21
Locus_11060_Transcript_1/3_Confidence_0.667_Length_1510	PF00171	Aldedh	24	356	1.3e-67
Locus_11060_Transcript_2/3_Confidence_0.333_Length_1227	PF00171	Aldedh	19	329	6.2e-58
Locus_11060_Transcript_3/3_Confidence_0.667_Length_1402	PF00171	Aldedh	6	417	9.4e-74
Locus_11063_Transcript_1/3_Confidence_0.667_Length_581	PF00069	Pkinase	1	102	2.3e-19
Locus_11063_Transcript_2/3_Confidence_0.667_Length_769	PF00069	Pkinase	17	136	1.2e-26
Locus_11063_Transcript_3/3_Confidence_0.667_Length_471	PF00069	Pkinase	1	139	2.6e-28
Locus_11067_Transcript_1/1_Confidence_1.000_Length_1348	PF13839	PC-Esterase	71	363	7.4e-53
Locus_11073_Transcript_1/1_Confidence_1.000_Length_1713	PF00557	Peptidase_M24	211	477	3e-56
Locus_11075_Transcript_1/1_Confidence_1.000_Length_968	PF00071	Ras	51	211	4.3e-62
Locus_11076_Transcript_1/1_Confidence_1.000_Length_1781	PF01501	Glyco_transf_8	31	225	1.7e-11
Locus_11077_Transcript_1/1_Confidence_1.000_Length_726	PF03358	FMN_red	64	151	7.3e-12
Locus_11079_Transcript_1/1_Confidence_1.000_Length_612	PF00026	Asp	84	194	4.7e-11
Locus_11081_Transcript_1/1_Confidence_1.000_Length_908	PF00010	HLH	49	98	5.5e-06
Locus_11083_Transcript_2/3_Confidence_0.714_Length_3402	PF13041	PPR_2	312	360	1.7e-16
Locus_11083_Transcript_3/3_Confidence_0.714_Length_3244	PF13041	PPR_2	312	360	1.7e-16
Locus_11084_Transcript_1/1_Confidence_1.000_Length_1023	PF00485	PRK	13	199	1.2e-46
Locus_11088_Transcript_1/2_Confidence_1.000_Length_426	PF00571	CBS	15	56	9.7e-08
Locus_11088_Transcript_2/2_Confidence_1.000_Length_422	PF00571	CBS	15	56	1.2e-07
Locus_11089_Transcript_1/1_Confidence_1.000_Length_282	PF00571	CBS	26	74	2.7e-09
Locus_1108_Transcript_1/3_Confidence_0.667_Length_2470	PF00254	FKBP_C	353	442	1.2e-13
Locus_1108_Transcript_2/3_Confidence_0.667_Length_2318	PF00254	FKBP_C	353	442	1.4e-13
Locus_1108_Transcript_3/3_Confidence_0.667_Length_2409	PF00254	FKBP_C	353	442	1.4e-13
Locus_11090_Transcript_2/3_Confidence_0.667_Length_870	PF13359	DDE_4	6	165	8.5e-32
Locus_11090_Transcript_3/3_Confidence_0.667_Length_814	PF13359	DDE_4	6	146	9.1e-29
Locus_11091_Transcript_1/4_Confidence_0.250_Length_412	PF13855	LRR_8	94	133	1.1e-06
Locus_11092_Transcript_1/1_Confidence_1.000_Length_952	PF00722	Glyco_hydro_16	36	216	1.5e-63
Locus_11094_Transcript_1/1_Confidence_1.000_Length_2462	PF01343	Peptidase_S49	442	593	2.9e-39
Locus_11095_Transcript_1/1_Confidence_1.000_Length_958	PF03181	BURP	269	316	5.5e-06
Locus_11096_Transcript_1/1_Confidence_1.000_Length_1650	PF06886	TPX2	238	294	2.1e-19
Locus_11098_Transcript_1/1_Confidence_1.000_Length_2435	PF03101	FAR1	199	288	2.5e-23
Locus_1109_Transcript_1/1_Confidence_1.000_Length_1170	PF13419	HAD_2	125	320	2.3e-22
Locus_110_Transcript_1/2_Confidence_1.000_Length_3326	PF00223	PsaA_PsaB	58	770	0
Locus_110_Transcript_2/2_Confidence_1.000_Length_2985	PF00223	PsaA_PsaB	58	771	0
Locus_11101_Transcript_1/1_Confidence_1.000_Length_656	PF02309	AUX_IAA	30	183	8e-26
Locus_11102_Transcript_1/1_Confidence_1.000_Length_3227	PF00069	Pkinase	156	496	4.5e-48
Locus_11108_Transcript_1/2_Confidence_1.000_Length_574	PF00170	bZIP_1	102	163	3.3e-12
Locus_11108_Transcript_2/2_Confidence_1.000_Length_680	PF00170	bZIP_1	102	161	8.4e-13
Locus_1110_Transcript_1/4_Confidence_0.727_Length_1278	PF00248	Aldo_ket_red	4	228	1.2e-43
Locus_1110_Transcript_2/4_Confidence_0.727_Length_1277	PF00248	Aldo_ket_red	4	145	1.4e-27
Locus_1110_Transcript_3/4_Confidence_0.727_Length_1742	PF00248	Aldo_ket_red	8	180	1.9e-30
Locus_1110_Transcript_4/4_Confidence_0.727_Length_1193	PF00248	Aldo_ket_red	4	228	1.3e-43
Locus_11114_Transcript_1/1_Confidence_1.000_Length_278	PF03690	UPF0160	1	92	2.4e-20
Locus_11116_Transcript_1/7_Confidence_0.467_Length_1551	PF01925	TauE	92	374	3.5e-11
Locus_11116_Transcript_3/7_Confidence_0.200_Length_1159	PF01925	TauE	92	211	6.3e-12
Locus_11116_Transcript_4/7_Confidence_0.600_Length_1492	PF01925	TauE	92	212	5.4e-12
Locus_11116_Transcript_5/7_Confidence_0.533_Length_1448	PF01925	TauE	92	211	2.3e-11
Locus_11116_Transcript_6/7_Confidence_0.600_Length_1824	PF01925	TauE	92	374	3.5e-11
Locus_11116_Transcript_7/7_Confidence_0.533_Length_1378	PF01925	TauE	92	400	9.3e-17
Locus_11119_Transcript_1/1_Confidence_1.000_Length_624	PF00013	KH_1	85	147	6.8e-12
Locus_1111_Transcript_1/1_Confidence_1.000_Length_1261	PF00213	OSCP	76	231	9.6e-21
Locus_11121_Transcript_1/3_Confidence_0.400_Length_764	PF13426	PAS_9	1	89	6.3e-17
Locus_11121_Transcript_2/3_Confidence_0.600_Length_896	PF13426	PAS_9	1	89	8.1e-17
Locus_11121_Transcript_3/3_Confidence_0.600_Length_1276	PF13426	PAS_9	210	309	3.2e-20
Locus_11124_Transcript_1/4_Confidence_0.625_Length_2012	PF00850	Hist_deacetyl	291	585	8.9e-90
Locus_11124_Transcript_2/4_Confidence_0.625_Length_1941	PF00850	Hist_deacetyl	264	558	8.5e-90
Locus_11124_Transcript_3/4_Confidence_0.500_Length_1280	PF00850	Hist_deacetyl	291	349	5.6e-06
Locus_11124_Transcript_4/4_Confidence_0.625_Length_2022	PF00850	Hist_deacetyl	291	585	9.4e-90
Locus_11126_Transcript_1/2_Confidence_1.000_Length_2259	PF00013	KH_1	300	365	1e-17
Locus_11126_Transcript_2/2_Confidence_1.000_Length_1157	PF00013	KH_1	300	365	1.1e-17
Locus_11128_Transcript_1/1_Confidence_1.000_Length_664	PF02544	Steroid_dh	46	186	8.4e-33
Locus_11129_Transcript_1/2_Confidence_1.000_Length_2493	PF04083	Abhydro_lipase	313	360	9.1e-13
Locus_11129_Transcript_2/2_Confidence_1.000_Length_2618	PF04083	Abhydro_lipase	313	367	4.2e-15
Locus_11133_Transcript_1/1_Confidence_1.000_Length_529	PF00254	FKBP_C	12	113	1e-31
Locus_11134_Transcript_1/2_Confidence_1.000_Length_1094	PF00067	p450	85	364	5.8e-35
Locus_11134_Transcript_2/2_Confidence_1.000_Length_1016	PF00067	p450	60	338	7.8e-35
Locus_11137_Transcript_1/1_Confidence_1.000_Length_1376	PF06925	MGDG_synth	1	165	3.3e-58
Locus_11139_Transcript_1/1_Confidence_1.000_Length_2962	PF00742	Homoserine_dh	708	906	4.1e-55
Locus_11140_Transcript_1/1_Confidence_1.000_Length_729	PF03078	ATHILA	34	199	3.8e-27
Locus_11143_Transcript_1/1_Confidence_1.000_Length_341	PF13041	PPR_2	71	111	1.8e-08
Locus_11145_Transcript_2/3_Confidence_0.571_Length_1064	PF00085	Thioredoxin	156	224	2.5e-10
Locus_11145_Transcript_3/3_Confidence_0.571_Length_1370	PF00085	Thioredoxin	156	224	1.8e-10
Locus_11146_Transcript_2/2_Confidence_1.000_Length_2212	PF00856	SET	524	631	3.7e-22
Locus_1114_Transcript_1/1_Confidence_1.000_Length_7115	PF04357	DUF490	1793	2186	2e-29
Locus_11150_Transcript_1/1_Confidence_1.000_Length_1002	PF01267	F-actin_cap_A	1	284	1.6e-71
Locus_11151_Transcript_1/1_Confidence_1.000_Length_435	PF00011	HSP20	53	123	3.2e-19
Locus_11156_Transcript_1/3_Confidence_0.714_Length_1700	PF00091	Tubulin	35	254	1.1e-71
Locus_11156_Transcript_2/3_Confidence_0.429_Length_1647	PF00091	Tubulin	26	245	6.9e-72
Locus_11156_Transcript_3/3_Confidence_0.714_Length_1672	PF00091	Tubulin	26	245	1e-71
Locus_11158_Transcript_1/1_Confidence_1.000_Length_3552	PF04146	YTH	442	585	9.1e-48
Locus_1115_Transcript_1/2_Confidence_1.000_Length_2059	PF00400	WD40	347	385	6.8e-10
Locus_1115_Transcript_2/2_Confidence_1.000_Length_2069	PF00400	WD40	347	385	5.2e-10
Locus_11160_Transcript_1/1_Confidence_1.000_Length_428	PF10220	DUF2146	8	143	1.8e-35
Locus_11161_Transcript_1/1_Confidence_1.000_Length_1317	PF05623	DUF789	35	350	4.6e-109
Locus_11162_Transcript_1/2_Confidence_1.000_Length_781	PF04969	CS	35	107	2e-17
Locus_11162_Transcript_2/2_Confidence_1.000_Length_760	PF04969	CS	35	107	2.7e-17
Locus_11165_Transcript_1/1_Confidence_1.000_Length_998	PF00274	Glycolytic	6	151	1.6e-65
Locus_11167_Transcript_1/1_Confidence_1.000_Length_353	PF00467	KOW	36	67	6.9e-10
Locus_1116_Transcript_1/1_Confidence_1.000_Length_2043	PF00854	PTR2	116	519	6.4e-112
Locus_11171_Transcript_1/1_Confidence_1.000_Length_1687	PF13923	zf-C3HC4_2	206	250	1.6e-13
Locus_11174_Transcript_1/2_Confidence_1.000_Length_919	PF01169	UPF0016	41	116	1.4e-21
Locus_11174_Transcript_2/2_Confidence_1.000_Length_361	PF01169	UPF0016	1	66	3e-19
Locus_11175_Transcript_1/1_Confidence_1.000_Length_1144	PF07800	DUF1644	46	206	2e-63
Locus_11180_Transcript_1/1_Confidence_1.000_Length_446	PF13855	LRR_8	83	143	5.9e-10
Locus_11182_Transcript_1/1_Confidence_1.000_Length_309	PF07714	Pkinase_Tyr	28	102	2.3e-14
Locus_11188_Transcript_1/1_Confidence_1.000_Length_1346	PF00198	2-oxoacid_dh	196	415	1.1e-69
Locus_1118_Transcript_1/1_Confidence_1.000_Length_313	PF10551	MULE	4	68	5.2e-17
Locus_11191_Transcript_1/1_Confidence_1.000_Length_459	PF09775	Keratin_assoc	6	123	1.6e-42
Locus_11192_Transcript_1/1_Confidence_1.000_Length_304	PF03081	Exo70	2	99	2.1e-16
Locus_11195_Transcript_1/2_Confidence_1.000_Length_2287	PF01764	Lipase_3	187	325	2.9e-21
Locus_11195_Transcript_2/2_Confidence_1.000_Length_2269	PF01764	Lipase_3	187	325	2.9e-21
Locus_1119_Transcript_2/2_Confidence_1.000_Length_1211	PF00651	BTB	94	211	3.8e-26
Locus_111_Transcript_1/4_Confidence_0.571_Length_584	PF00571	CBS	111	164	7.5e-17
Locus_111_Transcript_2/4_Confidence_0.286_Length_447	PF00571	CBS	36	89	2.2e-17
Locus_111_Transcript_3/4_Confidence_0.571_Length_792	PF00571	CBS	107	160	7.2e-17
Locus_111_Transcript_4/4_Confidence_0.429_Length_1021	PF00571	CBS	201	254	1.6e-16
Locus_11202_Transcript_1/3_Confidence_0.400_Length_2327	PF14372	DUF4413	398	500	4.6e-29
Locus_11202_Transcript_2/3_Confidence_0.600_Length_2330	PF14372	DUF4413	413	515	4.8e-29
Locus_11202_Transcript_3/3_Confidence_0.600_Length_2309	PF14372	DUF4413	405	507	4.7e-29
Locus_11204_Transcript_1/1_Confidence_1.000_Length_2075	PF10551	MULE	1	75	1.1e-20
Locus_11208_Transcript_1/1_Confidence_1.000_Length_322	PF06280	DUF1034	4	91	4.3e-12
Locus_1120_Transcript_1/3_Confidence_0.667_Length_866	PF00861	Ribosomal_L18p	53	157	4.3e-15
Locus_1120_Transcript_2/3_Confidence_0.667_Length_872	PF00861	Ribosomal_L18p	53	157	4.3e-15
Locus_1120_Transcript_3/3_Confidence_0.667_Length_880	PF00861	Ribosomal_L18p	53	157	4.3e-15
Locus_11211_Transcript_1/3_Confidence_0.667_Length_1316	PF00590	TP_methylase	1	150	2.2e-31
Locus_11211_Transcript_2/3_Confidence_0.667_Length_1007	PF00590	TP_methylase	8	219	5.5e-49
Locus_11211_Transcript_3/3_Confidence_0.667_Length_1255	PF00590	TP_methylase	8	219	5.5e-49
Locus_11213_Transcript_1/1_Confidence_1.000_Length_1106	PF00069	Pkinase	5	268	2.7e-48
Locus_11215_Transcript_1/2_Confidence_1.000_Length_3191	PF01411	tRNA-synt_2c	4	459	1.1e-134
Locus_11215_Transcript_2/2_Confidence_1.000_Length_3146	PF01411	tRNA-synt_2c	66	626	9.3e-195
Locus_11216_Transcript_1/1_Confidence_1.000_Length_1632	PF00782	DSPc	108	229	6e-17
Locus_11217_Transcript_1/2_Confidence_1.000_Length_1892	PF00010	HLH	103	130	2.9e-07
Locus_11217_Transcript_2/2_Confidence_1.000_Length_1520	PF00010	HLH	103	149	4.2e-11
Locus_11219_Transcript_1/2_Confidence_1.000_Length_2110	PF04597	Ribophorin_I	52	475	4.8e-132
Locus_11219_Transcript_2/2_Confidence_1.000_Length_2110	PF04597	Ribophorin_I	52	475	5.8e-132
Locus_1121_Transcript_1/1_Confidence_1.000_Length_1913	PF10255	Paf67	126	524	6.5e-152
Locus_11221_Transcript_1/3_Confidence_0.714_Length_1303	PF00282	Pyridoxal_deC	67	325	7e-24
Locus_11221_Transcript_2/3_Confidence_0.714_Length_1295	PF00282	Pyridoxal_deC	206	418	2.2e-22
Locus_11221_Transcript_3/3_Confidence_0.714_Length_1217	PF00282	Pyridoxal_deC	134	392	1.3e-23
Locus_11223_Transcript_1/1_Confidence_1.000_Length_977	PF01694	Rhomboid	77	220	5.3e-51
Locus_11226_Transcript_1/4_Confidence_0.571_Length_423	PF12695	Abhydrolase_5	2	76	3.3e-08
Locus_11226_Transcript_2/4_Confidence_0.429_Length_425	PF12695	Abhydrolase_5	21	94	3.8e-07
Locus_11227_Transcript_1/1_Confidence_1.000_Length_240	PF07714	Pkinase_Tyr	15	74	1e-08
Locus_11231_Transcript_1/1_Confidence_1.000_Length_697	PF00160	Pro_isomerase	28	190	8.1e-45
Locus_11232_Transcript_1/4_Confidence_0.625_Length_1587	PF04862	DUF642	67	385	1.1e-156
Locus_11232_Transcript_3/4_Confidence_0.500_Length_1581	PF04862	DUF642	69	387	2.4e-155
Locus_11232_Transcript_4/4_Confidence_0.625_Length_1575	PF04862	DUF642	67	385	1.1e-156
Locus_11235_Transcript_1/1_Confidence_1.000_Length_307	PF01794	Ferric_reduct	8	100	5e-08
Locus_11236_Transcript_1/1_Confidence_1.000_Length_351	PF03101	FAR1	68	111	3.6e-11
Locus_1123_Transcript_1/8_Confidence_0.450_Length_1109	PF02666	PS_Dcarbxylase	66	274	4.9e-57
Locus_1123_Transcript_2/8_Confidence_0.600_Length_2189	PF02666	PS_Dcarbxylase	115	280	3.1e-46
Locus_1123_Transcript_3/8_Confidence_0.500_Length_1193	PF02666	PS_Dcarbxylase	94	302	6.5e-57
Locus_1123_Transcript_5/8_Confidence_0.600_Length_2189	PF02666	PS_Dcarbxylase	115	220	2.5e-27
Locus_1123_Transcript_6/8_Confidence_0.450_Length_1109	PF02666	PS_Dcarbxylase	66	274	4.9e-57
Locus_1123_Transcript_7/8_Confidence_0.600_Length_2875	PF02666	PS_Dcarbxylase	67	275	4.9e-57
Locus_1123_Transcript_8/8_Confidence_0.600_Length_2086	PF02666	PS_Dcarbxylase	115	323	7.9e-57
Locus_11240_Transcript_1/1_Confidence_1.000_Length_2172	PF00855	PWWP	22	89	8.1e-15
Locus_11242_Transcript_1/2_Confidence_1.000_Length_679	PF05770	Ins134_P3_kin	15	86	1.8e-09
Locus_11242_Transcript_2/2_Confidence_1.000_Length_861	PF05770	Ins134_P3_kin	15	86	1.8e-09
Locus_11245_Transcript_1/1_Confidence_1.000_Length_581	PF00337	Gal-bind_lectin	11	176	2.3e-43
Locus_11248_Transcript_1/1_Confidence_1.000_Length_4386	PF02373	JmjC	293	409	7.9e-42
Locus_11251_Transcript_1/1_Confidence_1.000_Length_1094	PF00583	Acetyltransf_1	149	214	9.1e-18
Locus_11252_Transcript_1/2_Confidence_1.000_Length_1754	PF05450	Nicastrin	35	246	2.9e-63
Locus_11252_Transcript_2/2_Confidence_1.000_Length_1749	PF05450	Nicastrin	33	244	2.9e-63
Locus_11257_Transcript_1/1_Confidence_1.000_Length_1097	PF00069	Pkinase	77	285	1.7e-46
Locus_11261_Transcript_1/2_Confidence_1.000_Length_1726	PF04784	DUF547	27	164	1.5e-38
Locus_11261_Transcript_2/2_Confidence_1.000_Length_1276	PF04784	DUF547	23	160	1.4e-38
Locus_11264_Transcript_1/1_Confidence_1.000_Length_2620	PF08159	NUC153	684	712	3.6e-09
Locus_11265_Transcript_1/1_Confidence_1.000_Length_556	PF00071	Ras	1	72	5.2e-20
Locus_11267_Transcript_1/1_Confidence_1.000_Length_1522	PF00076	RRM_1	243	311	1.1e-13
Locus_1126_Transcript_1/10_Confidence_0.654_Length_3835	PF06507	Auxin_resp	3	75	4.8e-26
Locus_1126_Transcript_10/10_Confidence_0.654_Length_3766	PF06507	Auxin_resp	259	342	2.7e-34
Locus_1126_Transcript_2/10_Confidence_0.577_Length_3761	PF06507	Auxin_resp	259	342	2.7e-34
Locus_1126_Transcript_4/10_Confidence_0.654_Length_3875	PF02362	B3	133	234	2.5e-23
Locus_1126_Transcript_5/10_Confidence_0.654_Length_3845	PF06507	Auxin_resp	160	243	2.3e-34
Locus_1126_Transcript_6/10_Confidence_0.654_Length_3762	PF06507	Auxin_resp	259	342	2.7e-34
Locus_1126_Transcript_7/10_Confidence_0.654_Length_3859	PF06507	Auxin_resp	259	342	2.7e-34
Locus_1126_Transcript_8/10_Confidence_0.654_Length_4056	PF06507	Auxin_resp	259	342	2.4e-34
Locus_1126_Transcript_9/10_Confidence_0.654_Length_4832	PF06507	Auxin_resp	256	339	2.7e-34
Locus_11271_Transcript_1/1_Confidence_1.000_Length_1462	PF00931	NB-ARC	72	363	1e-25
Locus_11272_Transcript_1/1_Confidence_1.000_Length_1009	PF00271	Helicase_C	91	167	1.3e-15
Locus_11275_Transcript_1/1_Confidence_1.000_Length_348	PF10186	Atg14	3	69	1.3e-10
Locus_11279_Transcript_1/1_Confidence_1.000_Length_1549	PF02906	Fe_hyd_lg_C	109	414	3e-90
Locus_11282_Transcript_1/1_Confidence_1.000_Length_2699	PF04097	Nic96	206	826	8.2e-117
Locus_11283_Transcript_1/1_Confidence_1.000_Length_1036	PF00382	TFIIB	45	109	8.3e-21
Locus_11286_Transcript_1/1_Confidence_1.000_Length_337	PF02636	Methyltransf_28	1	111	2.4e-21
Locus_11287_Transcript_1/1_Confidence_1.000_Length_412	PF02636	Methyltransf_28	2	38	5.2e-07
Locus_11288_Transcript_1/1_Confidence_1.000_Length_1554	PF02782	FGGY_C	205	403	2.2e-59
Locus_11289_Transcript_1/1_Confidence_1.000_Length_2198	PF00464	SHMT	149	553	9e-172
Locus_1128_Transcript_1/1_Confidence_1.000_Length_1798	PF00860	Xan_ur_permease	55	458	4.8e-67
Locus_11290_Transcript_1/2_Confidence_1.000_Length_1573	PF00069	Pkinase	4	216	1e-58
Locus_11290_Transcript_2/2_Confidence_1.000_Length_1573	PF00069	Pkinase	4	216	2.1e-58
Locus_11291_Transcript_1/1_Confidence_1.000_Length_966	PF13855	LRR_8	110	168	6.3e-07
Locus_11293_Transcript_1/1_Confidence_1.000_Length_732	PF00248	Aldo_ket_red	8	152	1.8e-23
Locus_11294_Transcript_1/1_Confidence_1.000_Length_1628	PF03514	GRAS	113	476	1.3e-90
Locus_11296_Transcript_1/1_Confidence_1.000_Length_2383	PF05701	DUF827	83	603	8.7e-142
Locus_11298_Transcript_2/6_Confidence_0.688_Length_3029	PF00642	zf-CCCH	273	296	7.6e-08
Locus_11298_Transcript_3/6_Confidence_0.688_Length_3040	PF00642	zf-CCCH	273	296	8.5e-08
Locus_11298_Transcript_4/6_Confidence_0.688_Length_3068	PF00642	zf-CCCH	273	296	1e-07
Locus_11298_Transcript_5/6_Confidence_0.688_Length_3040	PF00642	zf-CCCH	273	296	1.7e-07
Locus_11298_Transcript_6/6_Confidence_0.688_Length_2937	PF00642	zf-CCCH	273	296	1.7e-07
Locus_1129_Transcript_1/6_Confidence_0.444_Length_1346	PF00888	Cullin	20	395	5.8e-90
Locus_1129_Transcript_2/6_Confidence_0.722_Length_1786	PF00888	Cullin	20	562	2.9e-160
Locus_1129_Transcript_3/6_Confidence_0.722_Length_1786	PF00888	Cullin	20	562	2e-159
Locus_1129_Transcript_4/6_Confidence_0.722_Length_1844	PF00888	Cullin	21	562	7.5e-160
Locus_1129_Transcript_5/6_Confidence_0.667_Length_1786	PF00888	Cullin	20	562	6.2e-160
Locus_1129_Transcript_6/6_Confidence_0.722_Length_1786	PF00888	Cullin	20	562	6.4e-160
Locus_112_Transcript_1/1_Confidence_1.000_Length_491	PF00127	Copper-bind	8	104	1.4e-34
Locus_11300_Transcript_2/2_Confidence_1.000_Length_1327	PF13639	zf-RING_2	208	249	1.5e-14
Locus_11304_Transcript_1/1_Confidence_1.000_Length_1267	PF07889	DUF1664	116	240	1e-49
Locus_11307_Transcript_1/1_Confidence_1.000_Length_1383	PF01588	tRNA_bind	239	333	1.5e-23
Locus_11309_Transcript_1/1_Confidence_1.000_Length_2168	PF08737	Rgp1	137	503	1.1e-25
Locus_1130_Transcript_1/1_Confidence_1.000_Length_1551	PF01399	PCI	307	400	2.1e-18
Locus_11312_Transcript_1/1_Confidence_1.000_Length_1134	PF05903	DUF862	58	191	2.6e-43
Locus_11313_Transcript_1/3_Confidence_0.750_Length_6107	PF00069	Pkinase	7	42	3.5e-09
Locus_11313_Transcript_2/3_Confidence_0.750_Length_6089	PF00069	Pkinase	7	42	3.5e-09
Locus_11313_Transcript_3/3_Confidence_0.750_Length_6089	PF00069	Pkinase	7	42	3.5e-09
Locus_11314_Transcript_1/1_Confidence_1.000_Length_882	PF13520	AA_permease_2	16	171	7.6e-11
Locus_11316_Transcript_1/2_Confidence_1.000_Length_3297	PF03000	NPH3	236	491	2.1e-92
Locus_11316_Transcript_2/2_Confidence_1.000_Length_2955	PF03000	NPH3	236	491	2.1e-92
Locus_11318_Transcript_1/1_Confidence_1.000_Length_426	PF03055	RPE65	4	141	5.4e-24
Locus_11319_Transcript_1/1_Confidence_1.000_Length_588	PF03055	RPE65	9	193	2.1e-55
Locus_1131_Transcript_1/1_Confidence_1.000_Length_2417	PF05653	Mg_trans_NIPA	16	313	5.8e-134
Locus_11322_Transcript_1/2_Confidence_1.000_Length_785	PF01198	Ribosomal_L31e	40	122	9.2e-39
Locus_11322_Transcript_2/2_Confidence_1.000_Length_668	PF01198	Ribosomal_L31e	4	70	1.5e-29
Locus_11328_Transcript_1/2_Confidence_1.000_Length_1820	PF02934	GatB_N	47	339	7.7e-121
Locus_11328_Transcript_2/2_Confidence_1.000_Length_1832	PF02934	GatB_N	51	343	7.8e-121
Locus_11329_Transcript_1/1_Confidence_1.000_Length_401	PF03101	FAR1	1	53	1.1e-10
Locus_1132_Transcript_1/3_Confidence_0.500_Length_689	PF00005	ABC_tran	9	122	3.2e-16
Locus_1132_Transcript_2/3_Confidence_0.667_Length_979	PF00005	ABC_tran	83	210	9.2e-18
Locus_1132_Transcript_3/3_Confidence_0.500_Length_860	PF00005	ABC_tran	83	210	9.1e-18
Locus_11331_Transcript_1/1_Confidence_1.000_Length_1698	PF04910	Tcf25	91	414	2.1e-76
Locus_11332_Transcript_1/3_Confidence_0.600_Length_2475	PF13639	zf-RING_2	657	700	3.7e-11
Locus_11332_Transcript_3/3_Confidence_0.600_Length_2595	PF13639	zf-RING_2	657	700	3.7e-11
Locus_11333_Transcript_1/1_Confidence_1.000_Length_794	PF00808	CBFD_NFYB_HMF	57	128	9.2e-10
Locus_11337_Transcript_1/1_Confidence_1.000_Length_1342	PF00999	Na_H_Exchanger	4	183	1.5e-32
Locus_11339_Transcript_1/1_Confidence_1.000_Length_442	PF11833	DUF3353	8	147	5.8e-38
Locus_1133_Transcript_1/1_Confidence_1.000_Length_1451	PF01992	vATP-synt_AC39	57	389	7.7e-96
Locus_11340_Transcript_1/1_Confidence_1.000_Length_3055	PF03759	PRONE	3	125	1.7e-47
Locus_11341_Transcript_1/3_Confidence_0.714_Length_2327	PF00270	DEAD	101	274	6.4e-45
Locus_11341_Transcript_2/3_Confidence_0.714_Length_2799	PF00270	DEAD	101	274	4.7e-45
Locus_11341_Transcript_3/3_Confidence_0.714_Length_2342	PF00270	DEAD	101	274	6.5e-45
Locus_11345_Transcript_1/1_Confidence_1.000_Length_1268	PF03151	TPT	190	334	3.8e-37
Locus_11347_Transcript_1/2_Confidence_1.000_Length_1407	PF00056	Ldh_1_N	53	194	2.7e-41
Locus_11347_Transcript_2/2_Confidence_1.000_Length_1397	PF02866	Ldh_1_C	197	361	7.3e-47
Locus_11354_Transcript_1/1_Confidence_1.000_Length_412	PF01068	DNA_ligase_A_M	66	110	5.5e-10
Locus_11356_Transcript_1/1_Confidence_1.000_Length_629	PF03949	Malic_M	1	40	6.5e-09
Locus_11358_Transcript_1/1_Confidence_1.000_Length_456	PF04765	DUF616	1	152	1.1e-77
Locus_11360_Transcript_1/2_Confidence_1.000_Length_1007	PF02894	GFO_IDH_MocA_C	53	118	1.1e-06
Locus_11360_Transcript_2/2_Confidence_1.000_Length_1007	PF02894	GFO_IDH_MocA_C	72	118	4.9e-06
Locus_11362_Transcript_1/1_Confidence_1.000_Length_455	PF00067	p450	47	150	2.6e-14
Locus_11364_Transcript_1/1_Confidence_1.000_Length_243	PF00125	Histone	2	58	1e-19
Locus_11371_Transcript_1/1_Confidence_1.000_Length_1165	PF00581	Rhodanese	10	129	7.8e-18
Locus_11372_Transcript_1/2_Confidence_1.000_Length_3426	PF03810	IBN_N	46	109	1.5e-06
Locus_11372_Transcript_2/2_Confidence_1.000_Length_3411	PF03810	IBN_N	46	109	1.5e-06
Locus_11376_Transcript_1/1_Confidence_1.000_Length_3294	PF00855	PWWP	166	238	1.7e-15
Locus_11378_Transcript_1/4_Confidence_0.222_Length_406	PF04434	SWIM	41	65	4e-06
Locus_11380_Transcript_1/3_Confidence_0.667_Length_986	PF13839	PC-Esterase	4	127	6.6e-23
Locus_11380_Transcript_2/3_Confidence_0.667_Length_1134	PF13839	PC-Esterase	8	217	3.7e-48
Locus_11380_Transcript_3/3_Confidence_0.667_Length_917	PF13839	PC-Esterase	4	222	1.4e-49
Locus_11382_Transcript_1/1_Confidence_1.000_Length_435	PF02453	Reticulon	1	138	1.6e-35
Locus_11384_Transcript_1/1_Confidence_1.000_Length_369	PF00654	Voltage_CLC	16	103	3.2e-08
Locus_11385_Transcript_1/1_Confidence_1.000_Length_1411	PF13234	rRNA_proc-arch	184	450	6.3e-78
Locus_11387_Transcript_1/1_Confidence_1.000_Length_879	PF01215	COX5B	45	167	6.9e-26
Locus_11389_Transcript_1/1_Confidence_1.000_Length_483	PF03660	PHF5	3	106	1.2e-48
Locus_1138_Transcript_1/4_Confidence_0.625_Length_2086	PF00291	PALP	108	393	8.8e-76
Locus_1138_Transcript_2/4_Confidence_0.250_Length_1277	PF00291	PALP	108	352	1.9e-67
Locus_1138_Transcript_3/4_Confidence_0.625_Length_1823	PF00291	PALP	108	393	1.9e-75
Locus_1138_Transcript_4/4_Confidence_0.625_Length_2006	PF00291	PALP	108	393	2e-75
Locus_11390_Transcript_1/1_Confidence_1.000_Length_741	PF13041	PPR_2	110	157	8e-16
Locus_11392_Transcript_1/1_Confidence_1.000_Length_1916	PF12169	DNA_pol3_gamma3	121	240	1.4e-08
Locus_11395_Transcript_1/2_Confidence_1.000_Length_1831	PF12579	DUF3755	233	270	1.1e-06
Locus_11395_Transcript_2/2_Confidence_1.000_Length_1541	PF12579	DUF3755	233	270	1.1e-06
Locus_11396_Transcript_1/1_Confidence_1.000_Length_616	PF10269	Tmemb_185A	35	194	2.9e-40
Locus_11397_Transcript_1/2_Confidence_1.000_Length_968	PF09783	Vac_ImportDeg	34	204	7.8e-53
Locus_11397_Transcript_2/2_Confidence_1.000_Length_958	PF09783	Vac_ImportDeg	50	220	9.8e-53
Locus_11399_Transcript_1/2_Confidence_1.000_Length_2910	PF01412	ArfGap	20	130	3.4e-29
Locus_1139_Transcript_1/1_Confidence_1.000_Length_1398	PF00623	RNA_pol_Rpb1_2	2	97	1.1e-41
Locus_11400_Transcript_1/1_Confidence_1.000_Length_947	PF00400	WD40	63	97	9.3e-09
Locus_11403_Transcript_1/1_Confidence_1.000_Length_940	PF02338	OTU	205	270	3e-15
Locus_11409_Transcript_1/1_Confidence_1.000_Length_1137	PF00069	Pkinase	29	329	2.5e-51
Locus_1140_Transcript_1/3_Confidence_0.600_Length_481	PF00612	IQ	3	21	1.6e-06
Locus_1140_Transcript_2/3_Confidence_0.600_Length_1693	PF13178	DUF4005	213	312	3e-11
Locus_1140_Transcript_3/3_Confidence_0.600_Length_1157	PF13178	DUF4005	217	316	3.1e-11
Locus_11412_Transcript_1/1_Confidence_1.000_Length_1581	PF00288	GHMP_kinases_N	153	227	2.3e-12
Locus_11413_Transcript_1/3_Confidence_0.600_Length_1669	PF07714	Pkinase_Tyr	112	384	1.4e-62
Locus_11413_Transcript_2/3_Confidence_0.600_Length_1070	PF07714	Pkinase_Tyr	18	291	9.7e-64
Locus_11413_Transcript_3/3_Confidence_0.600_Length_1508	PF07714	Pkinase_Tyr	112	384	9e-63
Locus_11414_Transcript_1/1_Confidence_1.000_Length_780	PF00149	Metallophos	1	121	2.9e-15
Locus_11415_Transcript_1/1_Confidence_1.000_Length_1033	PF13855	LRR_8	259	316	1.4e-09
Locus_11417_Transcript_1/2_Confidence_1.000_Length_1250	PF00271	Helicase_C	148	222	1.3e-17
Locus_11417_Transcript_2/2_Confidence_1.000_Length_1403	PF00271	Helicase_C	167	241	1.5e-17
Locus_11418_Transcript_1/1_Confidence_1.000_Length_1302	PF02602	HEM4	74	295	3.1e-43
Locus_11419_Transcript_1/1_Confidence_1.000_Length_652	PF00481	PP2C	2	181	2.4e-52
Locus_11420_Transcript_1/2_Confidence_1.000_Length_316	PF07714	Pkinase_Tyr	26	104	2.5e-16
Locus_11420_Transcript_2/2_Confidence_1.000_Length_316	PF07714	Pkinase_Tyr	26	104	2.6e-16
Locus_11422_Transcript_1/1_Confidence_1.000_Length_644	PF01370	Epimerase	2	212	1.6e-26
Locus_11428_Transcript_1/1_Confidence_1.000_Length_2231	PF03385	DUF288	260	375	2.8e-10
Locus_11429_Transcript_1/2_Confidence_1.000_Length_1271	PF14008	Metallophos_C	124	184	5.5e-16
Locus_11429_Transcript_2/2_Confidence_1.000_Length_979	PF14008	Metallophos_C	134	194	6.1e-16
Locus_1142_Transcript_1/8_Confidence_0.667_Length_3037	PF02705	K_trans	12	429	7.3e-135
Locus_1142_Transcript_2/8_Confidence_0.524_Length_2939	PF02705	K_trans	60	631	1.1e-184
Locus_1142_Transcript_3/8_Confidence_0.381_Length_1300	PF02705	K_trans	2	265	1.1e-77
Locus_1142_Transcript_4/8_Confidence_0.619_Length_3197	PF02705	K_trans	21	431	1.7e-134
Locus_1142_Transcript_5/8_Confidence_0.619_Length_3614	PF02705	K_trans	60	452	1.3e-142
Locus_1142_Transcript_6/8_Confidence_0.619_Length_3298	PF02705	K_trans	60	631	1.1e-184
Locus_1142_Transcript_7/8_Confidence_0.476_Length_2939	PF02705	K_trans	60	631	3.5e-185
Locus_1142_Transcript_8/8_Confidence_0.619_Length_2939	PF02705	K_trans	60	631	1.1e-184
Locus_11430_Transcript_1/1_Confidence_1.000_Length_271	PF03106	WRKY	35	90	1.4e-30
Locus_11433_Transcript_1/1_Confidence_1.000_Length_1036	PF02714	DUF221	14	82	1.3e-13
Locus_11436_Transcript_1/1_Confidence_1.000_Length_1320	PF03167	UDG	191	347	1.5e-27
Locus_11437_Transcript_1/1_Confidence_1.000_Length_1344	PF02517	Abi	275	359	9.8e-21
Locus_11440_Transcript_1/1_Confidence_1.000_Length_429	PF00504	Chloroa_b-bind	1	68	4.2e-13
Locus_11443_Transcript_1/1_Confidence_1.000_Length_1275	PF04825	Rad21_Rec8_N	14	124	6.6e-44
Locus_11446_Transcript_1/1_Confidence_1.000_Length_1128	PF00300	His_Phos_1	17	190	8.3e-29
Locus_11449_Transcript_1/1_Confidence_1.000_Length_1280	PF03372	Exo_endo_phos	96	328	3.6e-13
Locus_1144_Transcript_1/3_Confidence_0.500_Length_550	PF00195	Chal_sti_synt_N	5	154	5e-70
Locus_1144_Transcript_2/3_Confidence_0.500_Length_1030	PF00195	Chal_sti_synt_N	7	222	3.8e-103
Locus_1144_Transcript_3/3_Confidence_0.500_Length_666	PF00195	Chal_sti_synt_N	15	220	2.2e-98
Locus_11450_Transcript_1/1_Confidence_1.000_Length_273	PF00501	AMP-binding	2	89	5.1e-15
Locus_11456_Transcript_1/1_Confidence_1.000_Length_543	PF13855	LRR_8	66	124	4.6e-08
Locus_11458_Transcript_1/1_Confidence_1.000_Length_1166	PF00953	Glycos_transf_4	72	243	5.1e-35
Locus_11459_Transcript_1/1_Confidence_1.000_Length_1500	PF01603	B56	1	340	1.1e-150
Locus_11462_Transcript_1/2_Confidence_1.000_Length_900	PF13893	RRM_5	126	183	4.9e-10
Locus_11462_Transcript_2/2_Confidence_1.000_Length_1591	PF13893	RRM_5	282	337	7.1e-15
Locus_11465_Transcript_1/1_Confidence_1.000_Length_466	PF06813	Nodulin-like	27	155	1.3e-53
Locus_11470_Transcript_1/2_Confidence_1.000_Length_2917	PF00226	DnaJ	362	428	5.4e-14
Locus_11470_Transcript_2/2_Confidence_1.000_Length_2902	PF00226	DnaJ	357	423	5.3e-14
Locus_11471_Transcript_1/1_Confidence_1.000_Length_532	PF00146	NADHdh	15	171	1.1e-62
Locus_11473_Transcript_1/1_Confidence_1.000_Length_674	PF03171	2OG-FeII_Oxy	80	180	3.4e-24
Locus_11474_Transcript_1/1_Confidence_1.000_Length_1755	PF01344	Kelch_1	245	291	2.7e-08
Locus_11477_Transcript_1/2_Confidence_1.000_Length_1420	PF00849	PseudoU_synth_2	139	293	1.6e-30
Locus_11477_Transcript_2/2_Confidence_1.000_Length_1015	PF00849	PseudoU_synth_2	4	121	1.2e-23
Locus_11479_Transcript_1/2_Confidence_1.000_Length_1173	PF03348	Serinc	5	131	5.5e-28
Locus_11479_Transcript_2/2_Confidence_1.000_Length_405	PF03348	Serinc	5	134	7.2e-31
Locus_1147_Transcript_1/1_Confidence_1.000_Length_749	PF02309	AUX_IAA	3	132	2.6e-54
Locus_11481_Transcript_1/1_Confidence_1.000_Length_795	PF00638	Ran_BP1	92	218	1.1e-06
Locus_11482_Transcript_1/3_Confidence_0.600_Length_908	PF02365	NAM	23	101	3.2e-30
Locus_11482_Transcript_2/3_Confidence_0.600_Length_720	PF02365	NAM	58	187	9.4e-50
Locus_11482_Transcript_3/3_Confidence_0.600_Length_1149	PF02365	NAM	58	187	2.4e-49
Locus_11483_Transcript_1/3_Confidence_0.600_Length_348	PF00069	Pkinase	18	72	3.4e-12
Locus_11483_Transcript_2/3_Confidence_0.600_Length_848	PF07714	Pkinase_Tyr	94	250	2.2e-26
Locus_11483_Transcript_3/3_Confidence_0.600_Length_740	PF07714	Pkinase_Tyr	94	245	1.1e-31
Locus_11484_Transcript_1/1_Confidence_1.000_Length_773	PF03876	SHS2_Rpb7-N	28	85	2.4e-07
Locus_11487_Transcript_1/2_Confidence_1.000_Length_3591	PF13893	RRM_5	148	211	4.2e-06
Locus_11487_Transcript_2/2_Confidence_1.000_Length_3540	PF13893	RRM_5	148	211	4.1e-06
Locus_11489_Transcript_1/1_Confidence_1.000_Length_817	PF07526	POX	118	257	1.7e-56
Locus_1148_Transcript_1/4_Confidence_0.667_Length_2522	PF04146	YTH	445	571	2.5e-44
Locus_1148_Transcript_2/4_Confidence_0.667_Length_2539	PF04146	YTH	445	584	3e-49
Locus_1148_Transcript_3/4_Confidence_0.667_Length_2792	PF04146	YTH	441	580	3.7e-49
Locus_1148_Transcript_4/4_Confidence_0.667_Length_2451	PF04146	YTH	445	584	3.7e-49
Locus_11490_Transcript_1/1_Confidence_1.000_Length_1366	PF00069	Pkinase	70	346	8.9e-46
Locus_11491_Transcript_1/1_Confidence_1.000_Length_810	PF00069	Pkinase	4	161	7e-16
Locus_11492_Transcript_1/1_Confidence_1.000_Length_1101	PF01201	Ribosomal_S8e	20	278	1.3e-38
Locus_11494_Transcript_1/1_Confidence_1.000_Length_459	PF03080	DUF239	1	69	1.2e-18
Locus_11498_Transcript_1/1_Confidence_1.000_Length_499	PF00295	Glyco_hydro_28	2	166	2.3e-32
Locus_11499_Transcript_1/1_Confidence_1.000_Length_680	PF01501	Glyco_transf_8	1	130	4.3e-40
Locus_114_Transcript_1/3_Confidence_0.600_Length_622	PF00069	Pkinase	1	148	9e-26
Locus_114_Transcript_2/3_Confidence_0.600_Length_864	PF00069	Pkinase	30	163	2.4e-18
Locus_114_Transcript_3/3_Confidence_0.600_Length_631	PF00069	Pkinase	1	148	9.4e-26
Locus_11500_Transcript_1/1_Confidence_1.000_Length_668	PF08381	BRX	157	215	1.8e-29
Locus_11502_Transcript_1/2_Confidence_1.000_Length_1022	PF06203	CCT	209	251	2.5e-16
Locus_11502_Transcript_2/2_Confidence_1.000_Length_971	PF06203	CCT	209	251	2.5e-16
Locus_11503_Transcript_1/1_Confidence_1.000_Length_917	PF00177	Ribosomal_S7	63	217	7.7e-41
Locus_11507_Transcript_1/3_Confidence_0.333_Length_630	PF00071	Ras	20	83	8.8e-12
Locus_11507_Transcript_2/3_Confidence_0.667_Length_1356	PF00071	Ras	25	178	6.9e-47
Locus_11507_Transcript_3/3_Confidence_0.667_Length_951	PF00071	Ras	30	196	1.1e-55
Locus_1150_Transcript_1/6_Confidence_0.643_Length_1972	PF00294	PfkB	249	534	2.8e-26
Locus_1150_Transcript_2/6_Confidence_0.643_Length_1972	PF00294	PfkB	249	534	2.8e-26
Locus_1150_Transcript_3/6_Confidence_0.643_Length_1976	PF00294	PfkB	249	534	2.8e-26
Locus_1150_Transcript_5/6_Confidence_0.643_Length_1972	PF00294	PfkB	249	534	2.2e-27
Locus_1150_Transcript_6/6_Confidence_0.643_Length_1972	PF00294	PfkB	249	534	2.8e-26
Locus_11510_Transcript_1/2_Confidence_1.000_Length_1061	PF03514	GRAS	1	285	2.2e-103
Locus_11510_Transcript_2/2_Confidence_1.000_Length_1036	PF03514	GRAS	1	276	1.1e-99
Locus_11512_Transcript_1/1_Confidence_1.000_Length_895	PF00226	DnaJ	16	77	6.7e-23
Locus_11514_Transcript_1/1_Confidence_1.000_Length_1524	PF07714	Pkinase_Tyr	126	392	6.1e-47
Locus_11515_Transcript_1/1_Confidence_1.000_Length_1373	PF00501	AMP-binding	3	300	1.8e-87
Locus_11516_Transcript_1/2_Confidence_1.000_Length_1512	PF00069	Pkinase	22	263	1.8e-39
Locus_11516_Transcript_2/2_Confidence_1.000_Length_2008	PF00069	Pkinase	22	262	2.8e-39
Locus_11517_Transcript_1/1_Confidence_1.000_Length_1475	PF00035	dsrm	34	99	6.7e-14
Locus_11518_Transcript_1/1_Confidence_1.000_Length_2107	PF13855	LRR_8	283	341	2e-11
Locus_1151_Transcript_1/1_Confidence_1.000_Length_1003	PF07107	WI12	1	84	4.1e-31
Locus_11525_Transcript_1/1_Confidence_1.000_Length_717	PF03731	Ku_N	18	172	7.5e-21
Locus_11526_Transcript_1/1_Confidence_1.000_Length_1550	PF00285	Citrate_synt	294	492	6.2e-20
Locus_11529_Transcript_1/1_Confidence_1.000_Length_875	PF03140	DUF247	10	120	1.5e-09
Locus_1152_Transcript_1/1_Confidence_1.000_Length_1255	PF00574	CLP_protease	140	313	4.8e-64
Locus_11536_Transcript_2/3_Confidence_0.714_Length_1546	PF00085	Thioredoxin	98	178	3.7e-07
Locus_11536_Transcript_3/3_Confidence_0.714_Length_1364	PF00085	Thioredoxin	98	178	1e-06
Locus_11537_Transcript_1/1_Confidence_1.000_Length_378	PF01167	Tub	26	117	1e-27
Locus_11538_Transcript_1/1_Confidence_1.000_Length_470	PF13180	PDZ_2	25	125	1.7e-11
Locus_1153_Transcript_1/5_Confidence_0.625_Length_1194	PF03764	EFG_IV	262	376	7.6e-38
Locus_1153_Transcript_2/5_Confidence_0.750_Length_1465	PF03764	EFG_IV	262	376	1.1e-37
Locus_1153_Transcript_3/5_Confidence_0.750_Length_1465	PF03764	EFG_IV	262	376	1.1e-37
Locus_1153_Transcript_4/5_Confidence_0.688_Length_1716	PF03764	EFG_IV	262	376	1.1e-37
Locus_1153_Transcript_5/5_Confidence_0.750_Length_1465	PF03764	EFG_IV	262	376	1.1e-37
Locus_11543_Transcript_1/1_Confidence_1.000_Length_1711	PF13414	TPR_11	500	552	1.2e-08
Locus_11544_Transcript_1/1_Confidence_1.000_Length_465	PF04535	DUF588	22	140	4.3e-30
Locus_11546_Transcript_1/1_Confidence_1.000_Length_208	PF04669	Polysacc_synt_4	3	39	6.3e-10
Locus_11549_Transcript_1/3_Confidence_0.714_Length_926	PF00083	Sugar_tr	113	244	9.4e-26
Locus_11549_Transcript_2/3_Confidence_0.571_Length_874	PF00083	Sugar_tr	2	108	6.5e-29
Locus_11549_Transcript_3/3_Confidence_0.571_Length_775	PF00083	Sugar_tr	113	256	1.1e-30
Locus_1154_Transcript_1/8_Confidence_0.143_Length_590	PF00009	GTP_EFTU	23	169	6.5e-56
Locus_1154_Transcript_2/8_Confidence_0.333_Length_879	PF00009	GTP_EFTU	23	227	1.5e-60
Locus_1154_Transcript_4/8_Confidence_0.524_Length_1212	PF00009	GTP_EFTU	23	347	6.3e-61
Locus_1154_Transcript_5/8_Confidence_0.333_Length_897	PF00009	GTP_EFTU	23	227	1.6e-60
Locus_1154_Transcript_6/8_Confidence_0.571_Length_1210	PF00009	GTP_EFTU	23	347	6.2e-61
Locus_1154_Transcript_7/8_Confidence_0.571_Length_1212	PF00009	GTP_EFTU	23	347	4e-61
Locus_1154_Transcript_8/8_Confidence_0.571_Length_1212	PF00009	GTP_EFTU	23	347	6.2e-61
Locus_11550_Transcript_1/2_Confidence_1.000_Length_837	PF07819	PGAP1	36	88	2.1e-07
Locus_11557_Transcript_1/1_Confidence_1.000_Length_770	PF09808	SNAPc_SNAP43	3	90	6.2e-06
Locus_11559_Transcript_1/4_Confidence_0.286_Length_502	PF00199	Catalase	41	75	4.6e-08
Locus_11559_Transcript_2/4_Confidence_0.571_Length_609	PF00199	Catalase	2	108	4.7e-53
Locus_11559_Transcript_3/4_Confidence_0.429_Length_1095	PF00199	Catalase	41	153	6.4e-51
Locus_11559_Transcript_4/4_Confidence_0.571_Length_505	PF00199	Catalase	41	167	2.6e-60
Locus_1155_Transcript_1/2_Confidence_1.000_Length_1659	PF00312	Ribosomal_S15	376	450	2.4e-17
Locus_1155_Transcript_2/2_Confidence_1.000_Length_1659	PF00312	Ribosomal_S15	376	450	2.4e-17
Locus_11560_Transcript_1/1_Confidence_1.000_Length_949	PF00089	Trypsin	140	314	1.9e-18
Locus_11562_Transcript_1/1_Confidence_1.000_Length_1121	PF04116	FA_hydroxylase	111	223	1.1e-17
Locus_11565_Transcript_1/1_Confidence_1.000_Length_1132	PF00293	NUDIX	130	278	3.8e-27
Locus_1156_Transcript_1/2_Confidence_1.000_Length_1222	PF01027	Bax1-I	54	251	4.9e-35
Locus_1156_Transcript_2/2_Confidence_1.000_Length_1126	PF01027	Bax1-I	54	251	7.3e-35
Locus_11577_Transcript_1/1_Confidence_1.000_Length_1426	PF00246	Peptidase_M14	165	442	1.4e-80
Locus_1157_Transcript_1/2_Confidence_1.000_Length_943	PF13499	EF_hand_5	98	165	2.9e-12
Locus_1157_Transcript_2/2_Confidence_1.000_Length_947	PF13499	EF_hand_5	99	166	2.9e-12
Locus_11582_Transcript_1/2_Confidence_1.000_Length_1668	PF14309	DUF4378	153	302	1.1e-19
Locus_11584_Transcript_1/1_Confidence_1.000_Length_1551	PF14309	DUF4378	225	371	1.5e-24
Locus_11585_Transcript_1/2_Confidence_1.000_Length_2018	PF02519	Auxin_inducible	31	102	2.9e-28
Locus_11585_Transcript_2/2_Confidence_1.000_Length_1298	PF02519	Auxin_inducible	31	102	2.9e-28
Locus_11587_Transcript_1/1_Confidence_1.000_Length_1180	PF04526	DUF568	16	116	1.1e-18
Locus_11591_Transcript_1/1_Confidence_1.000_Length_1720	PF04765	DUF616	156	463	4.5e-129
Locus_11593_Transcript_1/1_Confidence_1.000_Length_3053	PF06507	Auxin_resp	257	340	2e-34
Locus_11594_Transcript_1/1_Confidence_1.000_Length_614	PF06454	DUF1084	49	178	3.6e-63
Locus_11597_Transcript_1/1_Confidence_1.000_Length_1064	PF10536	PMD	228	343	2.4e-06
Locus_11599_Transcript_1/1_Confidence_1.000_Length_1348	PF01648	ACPS	161	246	7.7e-17
Locus_1159_Transcript_1/1_Confidence_1.000_Length_2589	PF12899	Glyco_hydro_100	149	593	1.5e-216
Locus_115_Transcript_1/4_Confidence_0.625_Length_1647	PF00400	WD40	62	95	5.9e-08
Locus_115_Transcript_2/4_Confidence_0.625_Length_1022	PF00400	WD40	72	105	2.1e-07
Locus_115_Transcript_3/4_Confidence_0.625_Length_1701	PF00400	WD40	62	95	2e-07
Locus_115_Transcript_4/4_Confidence_0.625_Length_1642	PF00400	WD40	62	95	2e-07
Locus_11602_Transcript_1/1_Confidence_1.000_Length_413	PF00069	Pkinase	2	137	3.7e-28
Locus_11606_Transcript_1/1_Confidence_1.000_Length_587	PF14244	UBN2_3	69	177	2.1e-21
Locus_11607_Transcript_1/1_Confidence_1.000_Length_257	PF14244	UBN2_3	6	84	2.3e-14
Locus_11610_Transcript_1/1_Confidence_1.000_Length_246	PF06880	DUF1262	3	81	3.7e-28
Locus_11612_Transcript_1/1_Confidence_1.000_Length_287	PF00291	PALP	46	95	6.6e-07
Locus_11613_Transcript_1/3_Confidence_0.500_Length_410	PF00447	HSF_DNA-bind	42	102	1.7e-21
Locus_11613_Transcript_2/3_Confidence_0.667_Length_1218	PF00447	HSF_DNA-bind	32	122	2.1e-30
Locus_11613_Transcript_3/3_Confidence_0.667_Length_608	PF00447	HSF_DNA-bind	32	92	1.3e-21
Locus_11616_Transcript_1/1_Confidence_1.000_Length_1333	PF08240	ADH_N	64	177	4.2e-28
Locus_11620_Transcript_1/1_Confidence_1.000_Length_541	PF00326	Peptidase_S9	62	178	4.6e-27
Locus_11626_Transcript_1/1_Confidence_1.000_Length_1151	PF00078	RVT_1	229	383	2.8e-22
Locus_11627_Transcript_1/1_Confidence_1.000_Length_709	PF02854	MIF4G	1	55	7.1e-09
Locus_1162_Transcript_1/6_Confidence_0.688_Length_4134	PF06507	Auxin_resp	270	353	4.1e-34
Locus_1162_Transcript_2/6_Confidence_0.562_Length_3806	PF06507	Auxin_resp	235	318	4.6e-34
Locus_1162_Transcript_3/6_Confidence_0.688_Length_4134	PF06507	Auxin_resp	270	353	4.8e-34
Locus_1162_Transcript_4/6_Confidence_0.688_Length_4058	PF06507	Auxin_resp	270	353	4.9e-34
Locus_1162_Transcript_5/6_Confidence_0.688_Length_4164	PF06507	Auxin_resp	270	353	4.9e-34
Locus_1162_Transcript_6/6_Confidence_0.688_Length_4134	PF06507	Auxin_resp	270	353	4.8e-34
Locus_11639_Transcript_1/1_Confidence_1.000_Length_775	PF01597	GCV_H	32	151	5.4e-48
Locus_1163_Transcript_1/2_Confidence_1.000_Length_1026	PF01061	ABC2_membrane	10	143	6.4e-20
Locus_1163_Transcript_2/2_Confidence_1.000_Length_955	PF01061	ABC2_membrane	4	164	3e-24
Locus_11642_Transcript_1/2_Confidence_1.000_Length_2895	PF01434	Peptidase_M41	595	797	1.5e-73
Locus_11642_Transcript_2/2_Confidence_1.000_Length_2626	PF00004	AAA	400	531	7.2e-41
Locus_1164_Transcript_1/6_Confidence_0.667_Length_2119	PF01040	UbiA	16	280	4.6e-36
Locus_1164_Transcript_2/6_Confidence_0.722_Length_2803	PF01040	UbiA	16	280	4.6e-36
Locus_1164_Transcript_3/6_Confidence_0.722_Length_2714	PF01040	UbiA	16	280	4.6e-36
Locus_1164_Transcript_4/6_Confidence_0.722_Length_2701	PF01040	UbiA	149	415	5.9e-36
Locus_1164_Transcript_5/6_Confidence_0.667_Length_3077	PF01040	UbiA	16	280	4.6e-36
Locus_1164_Transcript_6/6_Confidence_0.722_Length_2720	PF01040	UbiA	16	280	4.6e-36
Locus_11650_Transcript_1/1_Confidence_1.000_Length_1379	PF04504	DUF573	94	193	1.2e-30
Locus_11653_Transcript_1/1_Confidence_1.000_Length_902	PF01694	Rhomboid	51	194	1.6e-45
Locus_11654_Transcript_1/1_Confidence_1.000_Length_322	PF00665	rve	3	64	2e-15
Locus_11659_Transcript_2/2_Confidence_1.000_Length_1580	PF05383	La	257	313	8.1e-21
Locus_1165_Transcript_1/2_Confidence_1.000_Length_1599	PF01180	DHO_dh	12	323	8.8e-36
Locus_1165_Transcript_2/2_Confidence_1.000_Length_1256	PF01180	DHO_dh	12	323	3.1e-35
Locus_11662_Transcript_1/1_Confidence_1.000_Length_281	PF00665	rve	1	83	4.3e-20
Locus_11664_Transcript_1/1_Confidence_1.000_Length_331	PF13833	EF_hand_6	2	34	1.6e-10
Locus_11665_Transcript_1/2_Confidence_1.000_Length_1235	PF00887	ACBP	130	218	6.9e-26
Locus_11665_Transcript_2/2_Confidence_1.000_Length_1137	PF00887	ACBP	130	218	4.2e-26
Locus_11666_Transcript_1/1_Confidence_1.000_Length_888	PF00415	RCC1	56	106	1e-09
Locus_1166_Transcript_1/1_Confidence_1.000_Length_923	PF03357	Snf7	23	189	2.4e-44
Locus_11670_Transcript_1/1_Confidence_1.000_Length_449	PF02365	NAM	64	118	7.7e-06
Locus_11672_Transcript_1/2_Confidence_1.000_Length_981	PF00160	Pro_isomerase	24	86	5.9e-08
Locus_11672_Transcript_2/2_Confidence_1.000_Length_841	PF00160	Pro_isomerase	75	138	5.7e-08
Locus_11675_Transcript_1/1_Confidence_1.000_Length_1602	PF00149	Metallophos	57	250	1.5e-45
Locus_11676_Transcript_1/1_Confidence_1.000_Length_390	PF00702	Hydrolase	48	103	2.1e-11
Locus_11677_Transcript_1/1_Confidence_1.000_Length_2029	PF09735	Nckap1	3	519	3.4e-161
Locus_11678_Transcript_1/1_Confidence_1.000_Length_395	PF13855	LRR_8	13	74	4.8e-07
Locus_11679_Transcript_1/2_Confidence_1.000_Length_940	PF04857	CAF1	25	172	4.5e-26
Locus_11679_Transcript_2/2_Confidence_1.000_Length_1084	PF04857	CAF1	91	238	7.8e-26
Locus_11681_Transcript_3/3_Confidence_0.667_Length_1235	PF03643	Vps26	28	300	8.5e-32
Locus_11683_Transcript_1/1_Confidence_1.000_Length_1778	PF04824	Rad21_Rec8	502	553	4.2e-17
Locus_11684_Transcript_1/1_Confidence_1.000_Length_646	PF09325	Vps5	10	157	1.6e-12
Locus_11686_Transcript_1/1_Confidence_1.000_Length_1105	PF12215	GBA2_N	114	351	3.4e-53
Locus_1168_Transcript_1/1_Confidence_1.000_Length_2460	PF00069	Pkinase	55	313	1.2e-72
Locus_11690_Transcript_1/1_Confidence_1.000_Length_279	PF00149	Metallophos	1	80	3.1e-24
Locus_11691_Transcript_1/2_Confidence_1.000_Length_858	PF03348	Serinc	61	139	6.6e-19
Locus_11691_Transcript_2/2_Confidence_1.000_Length_791	PF03348	Serinc	66	144	7.6e-19
Locus_11695_Transcript_1/1_Confidence_1.000_Length_654	PF01423	LSM	5	68	2.5e-13
Locus_11697_Transcript_1/1_Confidence_1.000_Length_469	PF01569	PAP2	6	118	5.1e-11
Locus_1169_Transcript_3/3_Confidence_0.600_Length_392	PF01412	ArfGap	31	66	1.2e-12
Locus_116_Transcript_1/2_Confidence_1.000_Length_706	PF03106	WRKY	54	112	5.3e-30
Locus_116_Transcript_2/2_Confidence_1.000_Length_781	PF03106	WRKY	79	137	7.7e-30
Locus_11701_Transcript_1/1_Confidence_1.000_Length_470	PF00704	Glyco_hydro_18	3	72	1.1e-17
Locus_11703_Transcript_1/1_Confidence_1.000_Length_840	PF09807	DUF2348	1	205	7.6e-48
Locus_11704_Transcript_1/1_Confidence_1.000_Length_589	PF08068	DKCLD	1	45	2.9e-23
Locus_11705_Transcript_1/1_Confidence_1.000_Length_522	PF01472	PUA	30	102	9.4e-21
Locus_11706_Transcript_1/1_Confidence_1.000_Length_2444	PF13855	LRR_8	317	376	2.7e-08
Locus_11707_Transcript_1/1_Confidence_1.000_Length_1269	PF00892	EamA	208	334	1.1e-10
Locus_11708_Transcript_1/2_Confidence_1.000_Length_959	PF10184	DUF2358	99	208	1.8e-15
Locus_11708_Transcript_2/2_Confidence_1.000_Length_838	PF10184	DUF2358	99	208	1.8e-15
Locus_11709_Transcript_1/1_Confidence_1.000_Length_949	PF00125	Histone	92	159	3e-23
Locus_1170_Transcript_1/2_Confidence_1.000_Length_2342	PF02362	B3	124	223	1.1e-18
Locus_1170_Transcript_2/2_Confidence_1.000_Length_2276	PF02362	B3	102	201	1.1e-18
Locus_11710_Transcript_1/1_Confidence_1.000_Length_2118	PF00072	Response_reg	1	65	2.1e-12
Locus_11711_Transcript_1/3_Confidence_0.714_Length_967	PF09425	CCT_2	70	95	2.8e-14
Locus_11711_Transcript_2/3_Confidence_0.714_Length_867	PF09425	CCT_2	173	198	7.5e-14
Locus_11711_Transcript_3/3_Confidence_0.714_Length_864	PF09425	CCT_2	173	198	7.5e-14
Locus_11717_Transcript_1/2_Confidence_1.000_Length_2131	PF08241	Methyltransf_11	129	195	5.2e-10
Locus_11717_Transcript_2/2_Confidence_1.000_Length_1618	PF08241	Methyltransf_11	129	223	5.7e-21
Locus_11718_Transcript_1/3_Confidence_0.600_Length_1167	PF04003	Utp12	171	272	1.2e-11
Locus_11718_Transcript_2/3_Confidence_0.600_Length_863	PF04003	Utp12	70	169	5.3e-12
Locus_11718_Transcript_3/3_Confidence_0.600_Length_982	PF04003	Utp12	70	171	5.4e-12
Locus_1171_Transcript_1/1_Confidence_1.000_Length_2405	PF03110	SBP	124	201	8e-38
Locus_11724_Transcript_1/1_Confidence_1.000_Length_270	PF10266	Strumpellin	3	86	1.6e-18
Locus_11725_Transcript_1/1_Confidence_1.000_Length_1135	PF13920	zf-C3HC4_3	219	265	2.6e-16
Locus_11729_Transcript_1/1_Confidence_1.000_Length_1624	PF04937	DUF659	186	334	4.6e-57
Locus_1172_Transcript_1/3_Confidence_0.667_Length_3156	PF00888	Cullin	147	745	1.8e-187
Locus_1172_Transcript_2/3_Confidence_0.667_Length_1690	PF00888	Cullin	2	296	3.7e-106
Locus_1172_Transcript_3/3_Confidence_0.667_Length_3156	PF00888	Cullin	147	745	2.2e-187
Locus_11733_Transcript_1/1_Confidence_1.000_Length_3328	PF02786	CPSase_L_D2	17	224	3e-70
Locus_11736_Transcript_1/1_Confidence_1.000_Length_2201	PF00122	E1-E2_ATPase	127	405	1.3e-20
Locus_11737_Transcript_1/1_Confidence_1.000_Length_1135	PF13041	PPR_2	1	41	5.1e-08
Locus_11739_Transcript_1/1_Confidence_1.000_Length_587	PF02631	RecX	68	195	1.3e-26
Locus_1173_Transcript_1/1_Confidence_1.000_Length_1710	PF03552	Cellulose_synt	209	523	1.9e-54
Locus_11741_Transcript_1/1_Confidence_1.000_Length_1601	PF00199	Catalase	26	408	5.6e-178
Locus_11744_Transcript_1/3_Confidence_0.600_Length_485	PF13561	adh_short_C2	4	131	7.8e-25
Locus_11744_Transcript_2/3_Confidence_0.600_Length_935	PF13561	adh_short_C2	37	268	4.1e-35
Locus_11744_Transcript_3/3_Confidence_0.600_Length_475	PF13561	adh_short_C2	4	129	1.3e-23
Locus_11745_Transcript_1/1_Confidence_1.000_Length_1187	PF04389	Peptidase_M28	168	336	2e-34
Locus_11746_Transcript_1/1_Confidence_1.000_Length_601	PF03141	Methyltransf_29	89	197	3.6e-45
Locus_11747_Transcript_1/1_Confidence_1.000_Length_1553	PF09325	Vps5	193	422	9.1e-34
Locus_11749_Transcript_1/1_Confidence_1.000_Length_2341	PF01602	Adaptin_N	4	186	8.5e-28
Locus_1174_Transcript_1/4_Confidence_0.625_Length_1982	PF00232	Glyco_hydro_1	1	454	1.9e-142
Locus_1174_Transcript_2/4_Confidence_0.625_Length_2035	PF00232	Glyco_hydro_1	34	504	1.2e-152
Locus_1174_Transcript_3/4_Confidence_0.375_Length_1384	PF00232	Glyco_hydro_1	34	414	2.2e-118
Locus_1174_Transcript_4/4_Confidence_0.625_Length_2024	PF00232	Glyco_hydro_1	34	504	1.2e-152
Locus_11753_Transcript_1/2_Confidence_1.000_Length_1672	PF00122	E1-E2_ATPase	237	475	7.6e-47
Locus_11753_Transcript_2/2_Confidence_1.000_Length_2789	PF00122	E1-E2_ATPase	237	475	2e-46
Locus_11755_Transcript_1/1_Confidence_1.000_Length_2178	PF12874	zf-met	353	375	6.7e-07
Locus_11756_Transcript_1/2_Confidence_1.000_Length_782	PF04034	DUF367	113	216	2.2e-44
Locus_11756_Transcript_2/2_Confidence_1.000_Length_962	PF04034	DUF367	113	239	5.1e-52
Locus_11757_Transcript_1/1_Confidence_1.000_Length_1024	PF03101	FAR1	164	255	7.4e-20
Locus_11758_Transcript_1/1_Confidence_1.000_Length_2285	PF06333	Med13_C	293	394	4.5e-08
Locus_1175_Transcript_1/3_Confidence_0.500_Length_2044	PF13639	zf-RING_2	308	349	2.5e-11
Locus_1175_Transcript_3/3_Confidence_0.667_Length_2168	PF13639	zf-RING_2	340	381	2.7e-11
Locus_11761_Transcript_1/2_Confidence_1.000_Length_1149	PF03088	Str_synth	163	247	3e-25
Locus_11761_Transcript_2/2_Confidence_1.000_Length_1149	PF03088	Str_synth	163	247	3e-25
Locus_11763_Transcript_1/1_Confidence_1.000_Length_487	PF04675	DNA_ligase_A_N	3	74	7.8e-21
Locus_11764_Transcript_1/1_Confidence_1.000_Length_639	PF03730	Ku_C	39	107	1.8e-12
Locus_11765_Transcript_1/1_Confidence_1.000_Length_593	PF08718	GLTP	7	150	4.8e-52
Locus_11767_Transcript_1/1_Confidence_1.000_Length_1416	PF03106	WRKY	276	333	2.4e-29
Locus_11768_Transcript_1/1_Confidence_1.000_Length_2790	PF00520	Ion_trans	230	498	3.3e-13
Locus_1176_Transcript_1/2_Confidence_1.000_Length_899	PF01554	MatE	8	134	6.6e-28
Locus_1176_Transcript_2/2_Confidence_1.000_Length_834	PF01554	MatE	13	142	2.1e-28
Locus_11772_Transcript_1/1_Confidence_1.000_Length_1240	PF11926	DUF3444	30	238	2.3e-72
Locus_11773_Transcript_1/1_Confidence_1.000_Length_1411	PF07714	Pkinase_Tyr	307	391	1.4e-13
Locus_11775_Transcript_1/1_Confidence_1.000_Length_1104	PF01633	Choline_kinase	1	189	1.1e-56
Locus_11778_Transcript_1/1_Confidence_1.000_Length_275	PF00403	HMA	35	91	1.5e-16
Locus_11779_Transcript_1/1_Confidence_1.000_Length_642	PF14413	Thg1C	52	170	1.2e-49
Locus_1177_Transcript_1/1_Confidence_1.000_Length_1518	PF13414	TPR_11	133	198	2e-14
Locus_11780_Transcript_1/1_Confidence_1.000_Length_3323	PF06479	Ribonuc_2-5A	876	1003	3.9e-46
Locus_11784_Transcript_1/1_Confidence_1.000_Length_478	PF01781	Ribosomal_L38e	22	89	9.5e-33
Locus_11785_Transcript_2/2_Confidence_1.000_Length_985	PF00651	BTB	22	132	8.9e-06
Locus_11786_Transcript_1/1_Confidence_1.000_Length_959	PF07647	SAM_2	34	69	1.3e-07
Locus_11788_Transcript_1/1_Confidence_1.000_Length_907	PF12776	Myb_DNA-bind_3	4	79	2.2e-13
Locus_11789_Transcript_1/2_Confidence_1.000_Length_2065	PF00226	DnaJ	109	171	2.1e-24
Locus_11789_Transcript_2/2_Confidence_1.000_Length_2029	PF00226	DnaJ	109	171	2.3e-24
Locus_1178_Transcript_1/1_Confidence_1.000_Length_4450	PF01061	ABC2_membrane	1108	1321	1.9e-57
Locus_11793_Transcript_1/1_Confidence_1.000_Length_566	PF00248	Aldo_ket_red	3	120	1e-18
Locus_11794_Transcript_1/1_Confidence_1.000_Length_939	PF00249	Myb_DNA-binding	1	50	9.2e-19
Locus_11796_Transcript_1/1_Confidence_1.000_Length_342	PF05904	DUF863	2	102	1.6e-06
Locus_11797_Transcript_1/1_Confidence_1.000_Length_1741	PF00089	Trypsin	47	221	1.9e-16
Locus_11798_Transcript_1/2_Confidence_1.000_Length_1343	PF00646	F-box	55	101	1.7e-09
Locus_11798_Transcript_2/2_Confidence_1.000_Length_564	PF00646	F-box	55	101	1.7e-09
Locus_1179_Transcript_2/4_Confidence_0.625_Length_2324	PF05701	DUF827	118	559	6.7e-26
Locus_1179_Transcript_3/4_Confidence_0.625_Length_2181	PF05701	DUF827	54	500	5.2e-26
Locus_1179_Transcript_4/4_Confidence_0.625_Length_2147	PF05701	DUF827	54	500	5.2e-26
Locus_117_Transcript_1/2_Confidence_1.000_Length_1892	PF00067	p450	134	551	5.3e-84
Locus_117_Transcript_2/2_Confidence_1.000_Length_2136	PF00067	p450	134	551	5.8e-84
Locus_11800_Transcript_1/2_Confidence_1.000_Length_1581	PF14226	DIOX_N	54	158	4.7e-25
Locus_11800_Transcript_2/2_Confidence_1.000_Length_1389	PF03171	2OG-FeII_Oxy	205	304	5.9e-27
Locus_11802_Transcript_1/3_Confidence_0.667_Length_1215	PF00046	Homeobox	65	120	2.6e-20
Locus_11802_Transcript_2/3_Confidence_0.667_Length_951	PF00046	Homeobox	136	191	6.4e-20
Locus_11802_Transcript_3/3_Confidence_0.667_Length_1071	PF00046	Homeobox	65	120	2.6e-20
Locus_11803_Transcript_1/1_Confidence_1.000_Length_207	PF00575	S1	2	68	1.2e-06
Locus_11804_Transcript_1/1_Confidence_1.000_Length_769	PF07727	RVT_2	105	158	3.2e-20
Locus_11809_Transcript_1/1_Confidence_1.000_Length_3663	PF08626	TRAPPC9-Trs120	229	1110	1.3e-183
Locus_11810_Transcript_1/1_Confidence_1.000_Length_570	PF13639	zf-RING_2	71	113	2.3e-14
Locus_11814_Transcript_1/1_Confidence_1.000_Length_833	PF00643	zf-B_box	9	48	3.9e-07
Locus_11817_Transcript_1/1_Confidence_1.000_Length_1781	PF03031	NIF	297	457	8.5e-49
Locus_11821_Transcript_1/3_Confidence_0.667_Length_2094	PF01756	ACOX	56	183	5.7e-16
Locus_11821_Transcript_2/3_Confidence_0.333_Length_1264	PF02770	Acyl-CoA_dh_M	182	237	8.4e-12
Locus_11821_Transcript_3/3_Confidence_0.667_Length_2150	PF01756	ACOX	529	656	8.1e-15
Locus_11822_Transcript_1/1_Confidence_1.000_Length_2801	PF00069	Pkinase	532	800	1.1e-45
Locus_11823_Transcript_1/1_Confidence_1.000_Length_415	PF01595	DUF21	2	101	1.2e-24
Locus_11825_Transcript_1/1_Confidence_1.000_Length_503	PF08670	MEKHLA	101	167	2.9e-23
Locus_11826_Transcript_1/1_Confidence_1.000_Length_1946	PF03917	GSH_synth_ATP	95	557	5.9e-160
Locus_11828_Transcript_1/1_Confidence_1.000_Length_563	PF04627	ATP-synt_Eps	9	56	3.9e-20
Locus_1182_Transcript_1/1_Confidence_1.000_Length_2003	PF00069	Pkinase	7	144	4.3e-16
Locus_11832_Transcript_1/1_Confidence_1.000_Length_1626	PF13855	LRR_8	294	353	2.7e-09
Locus_11835_Transcript_1/1_Confidence_1.000_Length_1078	PF05132	RNA_pol_Rpc4	93	199	1.6e-28
Locus_11836_Transcript_1/1_Confidence_1.000_Length_288	PF00069	Pkinase	1	91	6.4e-28
Locus_11841_Transcript_1/1_Confidence_1.000_Length_1282	PF13639	zf-RING_2	191	233	1.6e-12
Locus_11844_Transcript_1/1_Confidence_1.000_Length_1946	PF00650	CRAL_TRIO	249	395	2.5e-25
Locus_11845_Transcript_1/1_Confidence_1.000_Length_1685	PF00069	Pkinase	56	337	9e-61
Locus_11846_Transcript_1/1_Confidence_1.000_Length_240	PF03106	WRKY	35	78	1.3e-21
Locus_11849_Transcript_1/1_Confidence_1.000_Length_1329	PF13414	TPR_11	35	98	1.1e-17
Locus_1184_Transcript_1/2_Confidence_1.000_Length_1245	PF11566	PI31_Prot_N	18	165	7.9e-23
Locus_1184_Transcript_2/2_Confidence_1.000_Length_1167	PF11566	PI31_Prot_N	18	165	6.8e-23
Locus_11852_Transcript_1/1_Confidence_1.000_Length_314	PF03195	DUF260	2	43	8e-08
Locus_11853_Transcript_1/1_Confidence_1.000_Length_207	PF03016	Exostosin	2	64	3.3e-12
Locus_11856_Transcript_1/3_Confidence_0.600_Length_326	PF00171	Aldedh	2	77	9.1e-15
Locus_11856_Transcript_2/3_Confidence_0.600_Length_1437	PF00171	Aldedh	20	318	1.6e-80
Locus_11856_Transcript_3/3_Confidence_0.600_Length_1270	PF00171	Aldedh	2	317	1.7e-88
Locus_11858_Transcript_1/1_Confidence_1.000_Length_1576	PF00069	Pkinase	44	302	1.6e-70
Locus_11859_Transcript_1/4_Confidence_0.556_Length_548	PF00227	Proteasome	23	129	5e-27
Locus_11859_Transcript_2/4_Confidence_0.556_Length_807	PF00227	Proteasome	23	117	7.3e-23
Locus_11859_Transcript_3/4_Confidence_0.667_Length_1033	PF00227	Proteasome	23	78	1.2e-13
Locus_11859_Transcript_4/4_Confidence_0.556_Length_528	PF00227	Proteasome	23	129	5e-27
Locus_1185_Transcript_1/1_Confidence_1.000_Length_2056	PF00012	HSP70	1	549	5.8e-241
Locus_11860_Transcript_1/1_Confidence_1.000_Length_620	PF11926	DUF3444	3	141	7.2e-52
Locus_11866_Transcript_1/1_Confidence_1.000_Length_524	PF00651	BTB	55	164	4.2e-06
Locus_11867_Transcript_1/1_Confidence_1.000_Length_465	PF07714	Pkinase_Tyr	44	155	6.3e-15
Locus_1186_Transcript_1/3_Confidence_0.600_Length_724	PF00450	Peptidase_S10	1	80	1.3e-27
Locus_1186_Transcript_3/3_Confidence_0.600_Length_575	PF00450	Peptidase_S10	4	92	4e-31
Locus_11871_Transcript_1/1_Confidence_1.000_Length_427	PF00069	Pkinase	72	136	4.7e-18
Locus_11872_Transcript_1/1_Confidence_1.000_Length_407	PF03813	Nrap	2	135	2.3e-26
Locus_11876_Transcript_1/2_Confidence_1.000_Length_838	PF03081	Exo70	1	83	3.4e-25
Locus_11876_Transcript_2/2_Confidence_1.000_Length_637	PF03081	Exo70	2	102	3.1e-26
Locus_11877_Transcript_1/1_Confidence_1.000_Length_753	PF00125	Histone	57	131	1.6e-22
Locus_1187_Transcript_1/1_Confidence_1.000_Length_1187	PF00153	Mito_carr	136	231	3.1e-20
Locus_11881_Transcript_1/1_Confidence_1.000_Length_654	PF00069	Pkinase	12	212	2.1e-49
Locus_11882_Transcript_1/1_Confidence_1.000_Length_2209	PF01179	Cu_amine_oxid	236	652	3.6e-164
Locus_11884_Transcript_1/1_Confidence_1.000_Length_387	PF06027	DUF914	1	127	2.2e-42
Locus_11887_Transcript_1/2_Confidence_1.000_Length_1550	PF00328	His_Phos_2	69	391	2.4e-45
Locus_11887_Transcript_2/2_Confidence_1.000_Length_639	PF00328	His_Phos_2	9	82	1.8e-10
Locus_11888_Transcript_1/2_Confidence_1.000_Length_1760	PF05212	DUF707	109	400	6.3e-157
Locus_11888_Transcript_2/2_Confidence_1.000_Length_1675	PF05212	DUF707	109	400	6.3e-157
Locus_11889_Transcript_1/1_Confidence_1.000_Length_709	PF14226	DIOX_N	57	125	3.7e-17
Locus_11892_Transcript_1/1_Confidence_1.000_Length_1759	PF12710	HAD	15	210	1.3e-08
Locus_11894_Transcript_1/1_Confidence_1.000_Length_1201	PF00154	RecA	3	325	1.1e-135
Locus_11895_Transcript_1/1_Confidence_1.000_Length_1760	PF13692	Glyco_trans_1_4	268	434	4.1e-19
Locus_11896_Transcript_1/1_Confidence_1.000_Length_3816	PF05911	DUF869	82	948	5.4e-253
Locus_11898_Transcript_1/1_Confidence_1.000_Length_1148	PF12552	DUF3741	253	285	3.2e-07
Locus_11899_Transcript_1/1_Confidence_1.000_Length_1053	PF00957	Synaptobrevin	149	234	9.5e-32
Locus_1189_Transcript_1/1_Confidence_1.000_Length_723	PF01280	Ribosomal_L19e	1	115	4.8e-46
Locus_11902_Transcript_1/1_Confidence_1.000_Length_709	PF02183	HALZ	20	63	5.4e-13
Locus_11905_Transcript_1/1_Confidence_1.000_Length_289	PF00069	Pkinase	1	65	4.7e-11
Locus_11908_Transcript_1/1_Confidence_1.000_Length_553	PF03763	Remorin_C	7	116	3.9e-34
Locus_1190_Transcript_1/7_Confidence_0.375_Length_1481	PF14259	RRM_6	33	94	9.7e-08
Locus_1190_Transcript_3/7_Confidence_0.625_Length_2095	PF14259	RRM_6	21	84	8.2e-08
Locus_1190_Transcript_5/7_Confidence_0.562_Length_1898	PF14259	RRM_6	33	94	9.7e-08
Locus_1190_Transcript_6/7_Confidence_0.625_Length_2120	PF14259	RRM_6	33	94	9.7e-08
Locus_1190_Transcript_7/7_Confidence_0.625_Length_2121	PF14259	RRM_6	33	94	9.7e-08
Locus_11916_Transcript_1/4_Confidence_0.500_Length_1096	PF03547	Mem_trans	24	296	2.4e-79
Locus_11916_Transcript_2/4_Confidence_0.600_Length_1160	PF03547	Mem_trans	24	299	2.4e-81
Locus_11916_Transcript_3/4_Confidence_0.600_Length_1368	PF03547	Mem_trans	24	350	3.2e-101
Locus_11916_Transcript_4/4_Confidence_0.500_Length_1089	PF03547	Mem_trans	24	362	4e-109
Locus_11919_Transcript_1/1_Confidence_1.000_Length_1609	PF00069	Pkinase	108	385	2.5e-47
Locus_11921_Transcript_1/2_Confidence_1.000_Length_1334	PF00076	RRM_1	82	148	2.9e-15
Locus_11921_Transcript_2/2_Confidence_1.000_Length_1633	PF00076	RRM_1	82	148	2.9e-15
Locus_11923_Transcript_1/1_Confidence_1.000_Length_294	PF13967	RSN1_TM	2	68	6.5e-11
Locus_11924_Transcript_1/1_Confidence_1.000_Length_1380	PF00155	Aminotran_1_2	20	369	8.5e-67
Locus_11925_Transcript_1/1_Confidence_1.000_Length_1083	PF00013	KH_1	204	267	1.9e-15
Locus_11928_Transcript_1/1_Confidence_1.000_Length_483	PF03600	CitMHS	2	60	2.3e-16
Locus_1192_Transcript_1/1_Confidence_1.000_Length_473	PF00168	C2	16	87	2.2e-11
Locus_11930_Transcript_1/1_Confidence_1.000_Length_1604	PF00447	HSF_DNA-bind	6	98	3.3e-34
Locus_11931_Transcript_1/1_Confidence_1.000_Length_391	PF07969	Amidohydro_3	13	127	9e-14
Locus_11933_Transcript_1/1_Confidence_1.000_Length_453	PF00347	Ribosomal_L6	23	97	1.3e-12
Locus_11935_Transcript_1/1_Confidence_1.000_Length_1426	PF08167	RIX1	41	217	8.5e-24
Locus_11936_Transcript_1/1_Confidence_1.000_Length_1871	PF02485	Branch	93	352	7e-66
Locus_11939_Transcript_1/1_Confidence_1.000_Length_1924	PF12848	ABC_tran_2	261	337	4e-22
Locus_11943_Transcript_1/1_Confidence_1.000_Length_1463	PF07714	Pkinase_Tyr	78	352	3.1e-47
Locus_11944_Transcript_1/1_Confidence_1.000_Length_1631	PF00069	Pkinase	7	265	1.3e-68
Locus_11945_Transcript_1/1_Confidence_1.000_Length_736	PF01435	Peptidase_M48	1	104	2.7e-13
Locus_11948_Transcript_1/1_Confidence_1.000_Length_302	PF02309	AUX_IAA	1	79	2.1e-29
Locus_1194_Transcript_1/6_Confidence_0.667_Length_1965	PF01370	Epimerase	3	198	2.6e-34
Locus_1194_Transcript_2/6_Confidence_0.600_Length_1908	PF01370	Epimerase	84	345	2.6e-48
Locus_1194_Transcript_3/6_Confidence_0.667_Length_1964	PF01370	Epimerase	84	345	3.2e-48
Locus_1194_Transcript_4/6_Confidence_0.667_Length_2098	PF01370	Epimerase	84	345	2.6e-48
Locus_1194_Transcript_5/6_Confidence_0.667_Length_1908	PF01370	Epimerase	84	345	2.6e-48
Locus_1194_Transcript_6/6_Confidence_0.667_Length_1871	PF01370	Epimerase	84	345	2.6e-48
Locus_11952_Transcript_1/1_Confidence_1.000_Length_1163	PF00311	PEPcase	21	387	2.5e-120
Locus_11953_Transcript_1/1_Confidence_1.000_Length_695	PF13456	RVT_3	23	58	3.8e-06
Locus_11958_Transcript_1/1_Confidence_1.000_Length_353	PF00168	C2	3	82	2.6e-12
Locus_1195_Transcript_1/2_Confidence_1.000_Length_1083	PF10294	Methyltransf_16	8	115	7.9e-12
Locus_1195_Transcript_2/2_Confidence_1.000_Length_864	PF10294	Methyltransf_16	10	103	1.3e-06
Locus_11960_Transcript_1/4_Confidence_0.500_Length_543	PF00570	HRDC	57	117	1.9e-09
Locus_11960_Transcript_2/4_Confidence_0.625_Length_1505	PF00271	Helicase_C	101	177	6.4e-15
Locus_11960_Transcript_3/4_Confidence_0.500_Length_1748	PF00271	Helicase_C	101	177	6.3e-15
Locus_11960_Transcript_4/4_Confidence_0.625_Length_1505	PF00271	Helicase_C	101	177	6.4e-15
Locus_11961_Transcript_1/2_Confidence_1.000_Length_6567	PF02207	zf-UBR	165	233	1.2e-19
Locus_11961_Transcript_2/2_Confidence_1.000_Length_6563	PF02207	zf-UBR	165	233	1.2e-19
Locus_11962_Transcript_1/2_Confidence_1.000_Length_510	PF00293	NUDIX	19	91	3.9e-15
Locus_11962_Transcript_2/2_Confidence_1.000_Length_381	PF00293	NUDIX	19	125	5.6e-19
Locus_11963_Transcript_1/1_Confidence_1.000_Length_1311	PF08240	ADH_N	58	171	3.5e-29
Locus_11964_Transcript_1/1_Confidence_1.000_Length_1835	PF00571	CBS	371	417	9.7e-06
Locus_11965_Transcript_1/1_Confidence_1.000_Length_754	PF13041	PPR_2	145	191	1.8e-17
Locus_11967_Transcript_1/1_Confidence_1.000_Length_988	PF01486	K-box	62	151	2.3e-24
Locus_1196_Transcript_1/2_Confidence_1.000_Length_570	PF01302	CAP_GLY	16	83	1.8e-23
Locus_1196_Transcript_2/2_Confidence_1.000_Length_986	PF01302	CAP_GLY	155	222	1.5e-22
Locus_11972_Transcript_1/1_Confidence_1.000_Length_4397	PF04931	DNA_pol_phi	261	1029	3.6e-107
Locus_11973_Transcript_1/1_Confidence_1.000_Length_1450	PF02990	EMP70	1	308	4.3e-149
Locus_11976_Transcript_1/2_Confidence_1.000_Length_1420	PF00010	HLH	73	122	2e-15
Locus_11976_Transcript_2/2_Confidence_1.000_Length_1381	PF00010	HLH	73	122	1.9e-15
Locus_11979_Transcript_1/2_Confidence_1.000_Length_1699	PF05920	Homeobox_KN	17	47	1.2e-11
Locus_11979_Transcript_2/2_Confidence_1.000_Length_1695	PF05920	Homeobox_KN	6	45	2.5e-17
Locus_1197_Transcript_1/1_Confidence_1.000_Length_310	PF01370	Epimerase	2	102	5.8e-14
Locus_11981_Transcript_1/1_Confidence_1.000_Length_992	PF11331	DUF3133	133	178	1.9e-20
Locus_11984_Transcript_1/1_Confidence_1.000_Length_852	PF03953	Tubulin_C	129	250	3.9e-48
Locus_11985_Transcript_1/2_Confidence_1.000_Length_331	PF14299	PP2	24	69	1.5e-09
Locus_11985_Transcript_2/2_Confidence_1.000_Length_337	PF14299	PP2	26	71	1.3e-09
Locus_11989_Transcript_1/1_Confidence_1.000_Length_812	PF05904	DUF863	33	195	5.9e-44
Locus_11993_Transcript_1/1_Confidence_1.000_Length_227	PF01501	Glyco_transf_8	1	73	3e-19
Locus_11994_Transcript_1/1_Confidence_1.000_Length_386	PF13086	AAA_11	14	115	6.4e-19
Locus_1199_Transcript_1/1_Confidence_1.000_Length_449	PF01419	Jacalin	37	107	9.2e-18
Locus_119_Transcript_1/4_Confidence_0.300_Length_1971	PF03140	DUF247	64	549	9.2e-102
Locus_119_Transcript_2/4_Confidence_0.400_Length_948	PF03140	DUF247	29	219	4.7e-58
Locus_119_Transcript_3/4_Confidence_0.500_Length_2234	PF03140	DUF247	113	402	1.8e-61
Locus_119_Transcript_4/4_Confidence_0.300_Length_2304	PF03140	DUF247	113	598	4.8e-100
Locus_11_Transcript_1/1_Confidence_1.000_Length_417	PF03094	Mlo	1	132	1.4e-58
Locus_12001_Transcript_1/1_Confidence_1.000_Length_949	PF00153	Mito_carr	47	133	2.6e-19
Locus_12002_Transcript_1/1_Confidence_1.000_Length_457	PF14363	AAA_assoc	46	141	6.7e-26
Locus_12006_Transcript_1/6_Confidence_0.500_Length_3667	PF04898	Glu_syn_central	269	557	9.3e-115
Locus_12006_Transcript_2/6_Confidence_0.357_Length_3593	PF00310	GATase_2	185	561	5.4e-144
Locus_12006_Transcript_3/6_Confidence_0.500_Length_3831	PF04898	Glu_syn_central	295	583	1e-114
Locus_12006_Transcript_4/6_Confidence_0.214_Length_1452	PF00310	GATase_2	185	397	5.5e-67
Locus_12006_Transcript_5/6_Confidence_0.500_Length_3770	PF00310	GATase_2	185	561	5.3e-144
Locus_12006_Transcript_6/6_Confidence_0.429_Length_3592	PF00310	GATase_2	185	561	5.4e-144
Locus_12008_Transcript_1/1_Confidence_1.000_Length_772	PF10250	O-FucT	3	149	1.8e-38
Locus_1200_Transcript_1/2_Confidence_1.000_Length_1900	PF13087	AAA_12	1	40	4.2e-15
Locus_1200_Transcript_2/2_Confidence_1.000_Length_1879	PF13087	AAA_12	1	33	1.5e-09
Locus_12010_Transcript_1/2_Confidence_1.000_Length_985	PF00170	bZIP_1	141	194	1.1e-13
Locus_12011_Transcript_1/1_Confidence_1.000_Length_2451	PF13920	zf-C3HC4_3	737	785	3.5e-11
Locus_12015_Transcript_1/1_Confidence_1.000_Length_262	PF03283	PAE	1	86	7.5e-37
Locus_12016_Transcript_1/1_Confidence_1.000_Length_686	PF00682	HMGL-like	3	181	1.6e-44
Locus_12017_Transcript_1/1_Confidence_1.000_Length_1071	PF05623	DUF789	12	282	3.5e-90
Locus_12018_Transcript_1/1_Confidence_1.000_Length_834	PF03446	NAD_binding_2	5	53	2.7e-12
Locus_12019_Transcript_1/1_Confidence_1.000_Length_1192	PF02475	Met_10	84	277	3.7e-35
Locus_12020_Transcript_1/1_Confidence_1.000_Length_1829	PF02701	zf-Dof	104	165	1.7e-37
Locus_12023_Transcript_1/1_Confidence_1.000_Length_796	PF00847	AP2	113	154	8.7e-09
Locus_12025_Transcript_1/1_Confidence_1.000_Length_337	PF00732	GMC_oxred_N	2	107	4.4e-24
Locus_1202_Transcript_1/2_Confidence_1.000_Length_1914	PF00067	p450	16	196	1.8e-55
Locus_1202_Transcript_2/2_Confidence_1.000_Length_1823	PF00067	p450	18	476	1.2e-78
Locus_12032_Transcript_1/3_Confidence_0.600_Length_1206	PF00076	RRM_1	155	223	1.1e-22
Locus_12032_Transcript_2/3_Confidence_0.600_Length_2282	PF00076	RRM_1	212	280	1.4e-22
Locus_12032_Transcript_3/3_Confidence_0.600_Length_1656	PF00076	RRM_1	212	280	1.4e-22
Locus_12036_Transcript_1/1_Confidence_1.000_Length_466	PF13410	GST_C_2	5	76	3.5e-09
Locus_12037_Transcript_1/1_Confidence_1.000_Length_2385	PF01545	Cation_efflux	241	760	6.5e-61
Locus_12038_Transcript_1/1_Confidence_1.000_Length_1131	PF13414	TPR_11	187	235	2.6e-10
Locus_12042_Transcript_1/1_Confidence_1.000_Length_887	PF00010	HLH	183	228	6.1e-10
Locus_12046_Transcript_1/1_Confidence_1.000_Length_649	PF13364	BetaGal_dom4_5	96	165	4.9e-06
Locus_12049_Transcript_1/2_Confidence_1.000_Length_1699	PF00069	Pkinase	40	295	6.6e-70
Locus_12049_Transcript_2/2_Confidence_1.000_Length_577	PF03822	NAF	38	98	1.3e-26
Locus_12050_Transcript_1/1_Confidence_1.000_Length_2247	PF06964	Alpha-L-AF_C	470	655	1.3e-36
Locus_12053_Transcript_1/1_Confidence_1.000_Length_1720	PF00176	SNF2_N	1	204	1.5e-44
Locus_12063_Transcript_1/1_Confidence_1.000_Length_1489	PF06886	TPX2	219	275	1.9e-17
Locus_12066_Transcript_1/1_Confidence_1.000_Length_1463	PF02374	ArsA_ATPase	57	349	1.7e-104
Locus_12067_Transcript_1/1_Confidence_1.000_Length_1022	PF04997	RNA_pol_Rpb1_1	41	248	2.3e-43
Locus_12068_Transcript_1/1_Confidence_1.000_Length_342	PF03140	DUF247	1	77	7.8e-10
Locus_12069_Transcript_1/1_Confidence_1.000_Length_755	PF00642	zf-CCCH	108	129	7.3e-06
Locus_1206_Transcript_1/1_Confidence_1.000_Length_1181	PF00025	Arf	31	200	1.5e-46
Locus_12072_Transcript_1/1_Confidence_1.000_Length_282	PF03000	NPH3	2	93	3.5e-19
Locus_12074_Transcript_1/1_Confidence_1.000_Length_1211	PF00069	Pkinase	22	287	2.2e-45
Locus_1207_Transcript_1/3_Confidence_0.600_Length_957	PF00180	Iso_dh	4	159	1.9e-38
Locus_1207_Transcript_2/3_Confidence_0.800_Length_1568	PF00180	Iso_dh	34	427	2.8e-89
Locus_1207_Transcript_3/3_Confidence_0.800_Length_1668	PF00180	Iso_dh	34	427	2.8e-89
Locus_12084_Transcript_1/1_Confidence_1.000_Length_455	PF05057	DUF676	1	147	7.6e-42
Locus_12085_Transcript_1/2_Confidence_1.000_Length_1191	PF01433	Peptidase_M1	1	74	9e-31
Locus_12085_Transcript_2/2_Confidence_1.000_Length_416	PF01433	Peptidase_M1	1	95	3.5e-39
Locus_12086_Transcript_1/1_Confidence_1.000_Length_864	PF13460	NAD_binding_10	1	196	3.4e-31
Locus_12092_Transcript_1/1_Confidence_1.000_Length_4016	PF02463	SMC_N	8	1185	1.1e-66
Locus_12093_Transcript_1/3_Confidence_0.625_Length_2719	PF13359	DDE_4	14	71	2.6e-12
Locus_12093_Transcript_2/3_Confidence_0.625_Length_2819	PF13359	DDE_4	14	71	2.6e-12
Locus_12093_Transcript_3/3_Confidence_0.625_Length_2746	PF13359	DDE_4	14	71	2.6e-12
Locus_12095_Transcript_1/1_Confidence_1.000_Length_2375	PF01936	NYN	51	192	2.3e-28
Locus_12096_Transcript_1/1_Confidence_1.000_Length_2126	PF01167	Tub	160	441	3.7e-102
Locus_12097_Transcript_1/2_Confidence_1.000_Length_1077	PF08569	Mo25	23	230	9.2e-61
Locus_12097_Transcript_2/2_Confidence_1.000_Length_941	PF08569	Mo25	23	313	1.4e-104
Locus_12098_Transcript_1/1_Confidence_1.000_Length_1800	PF04091	Sec15	176	486	3.1e-74
Locus_1209_Transcript_1/1_Confidence_1.000_Length_1312	PF01086	Clathrin_lg_ch	163	301	3e-06
Locus_120_Transcript_1/2_Confidence_1.000_Length_2113	PF12937	F-box-like	17	51	5e-07
Locus_12100_Transcript_1/1_Confidence_1.000_Length_1074	PF01095	Pectinesterase	109	356	5.8e-120
Locus_12104_Transcript_1/1_Confidence_1.000_Length_1235	PF14308	DnaJ-X	151	337	2.7e-57
Locus_12105_Transcript_1/1_Confidence_1.000_Length_1602	PF12430	ABA_GPCR	303	477	2.1e-52
Locus_12107_Transcript_1/1_Confidence_1.000_Length_1204	PF00150	Cellulase	222	382	4.1e-18
Locus_12109_Transcript_1/1_Confidence_1.000_Length_1352	PF00010	HLH	29	77	9.2e-06
Locus_1210_Transcript_10/13_Confidence_0.675_Length_6036	PF09333	ATG_C	1898	1995	3e-22
Locus_1210_Transcript_11/13_Confidence_0.675_Length_6036	PF09333	ATG_C	1898	1995	3e-22
Locus_1210_Transcript_12/13_Confidence_0.675_Length_6036	PF09333	ATG_C	1898	1995	3e-22
Locus_1210_Transcript_13/13_Confidence_0.675_Length_6036	PF09333	ATG_C	1898	1995	3e-22
Locus_1210_Transcript_4/13_Confidence_0.675_Length_6036	PF09333	ATG_C	1898	1995	3e-22
Locus_1210_Transcript_5/13_Confidence_0.675_Length_6036	PF09333	ATG_C	1898	1995	3e-22
Locus_1210_Transcript_6/13_Confidence_0.675_Length_6036	PF09333	ATG_C	1898	1995	3e-22
Locus_1210_Transcript_7/13_Confidence_0.675_Length_6036	PF09333	ATG_C	1898	1995	3e-22
Locus_1210_Transcript_8/13_Confidence_0.675_Length_6036	PF09333	ATG_C	1898	1995	3e-22
Locus_1210_Transcript_9/13_Confidence_0.675_Length_6036	PF09333	ATG_C	1898	1995	3e-22
Locus_12110_Transcript_1/1_Confidence_1.000_Length_1156	PF13911	AhpC-TSA_2	129	243	8.9e-20
Locus_12112_Transcript_1/1_Confidence_1.000_Length_2821	PF14309	DUF4378	587	732	3.3e-27
Locus_12118_Transcript_1/1_Confidence_1.000_Length_1860	PF00270	DEAD	139	309	1.1e-41
Locus_1211_Transcript_1/5_Confidence_0.556_Length_1507	PF00018	SH3_1	337	381	1.3e-09
Locus_1211_Transcript_5/5_Confidence_0.556_Length_1496	PF00018	SH3_1	345	389	1.3e-09
Locus_12120_Transcript_2/3_Confidence_0.571_Length_630	PF12428	DUF3675	4	34	4.5e-09
Locus_12122_Transcript_1/2_Confidence_1.000_Length_2213	PF00916	Sulfate_transp	167	445	7.6e-100
Locus_12122_Transcript_2/2_Confidence_1.000_Length_2199	PF00916	Sulfate_transp	162	440	7.5e-100
Locus_12124_Transcript_1/1_Confidence_1.000_Length_392	PF04818	CTD_bind	69	125	1.6e-10
Locus_1212_Transcript_1/1_Confidence_1.000_Length_834	PF13023	HD_3	63	221	1.7e-48
Locus_12131_Transcript_1/1_Confidence_1.000_Length_1012	PF03665	UPF0172	31	230	3e-61
Locus_12132_Transcript_1/2_Confidence_1.000_Length_2712	PF00069	Pkinase	41	296	5e-53
Locus_12133_Transcript_1/2_Confidence_1.000_Length_544	PF05653	Mg_trans_NIPA	35	147	3.2e-09
Locus_12133_Transcript_2/2_Confidence_1.000_Length_548	PF05653	Mg_trans_NIPA	35	145	3.7e-09
Locus_12134_Transcript_1/1_Confidence_1.000_Length_923	PF00252	Ribosomal_L16	29	190	2.4e-33
Locus_12136_Transcript_1/1_Confidence_1.000_Length_444	PF07059	DUF1336	1	148	1.5e-47
Locus_12138_Transcript_1/1_Confidence_1.000_Length_863	PF10237	N6-adenineMlase	68	227	3.8e-52
Locus_1213_Transcript_1/1_Confidence_1.000_Length_1725	PF08375	Rpn3_C	458	524	1.9e-24
Locus_12140_Transcript_1/1_Confidence_1.000_Length_1579	PF07569	Hira	135	335	5.3e-34
Locus_12142_Transcript_1/1_Confidence_1.000_Length_261	PF01248	Ribosomal_L7Ae	28	80	1.5e-14
Locus_12143_Transcript_1/1_Confidence_1.000_Length_1012	PF00170	bZIP_1	91	132	9.1e-09
Locus_12144_Transcript_1/1_Confidence_1.000_Length_566	PF12710	HAD	30	141	1.1e-07
Locus_12145_Transcript_1/1_Confidence_1.000_Length_840	PF06200	tify	114	142	3.9e-11
Locus_12146_Transcript_1/1_Confidence_1.000_Length_400	PF05773	RWD	24	133	3.1e-09
Locus_12147_Transcript_1/1_Confidence_1.000_Length_1959	PF00069	Pkinase	111	360	2.2e-68
Locus_12148_Transcript_1/3_Confidence_0.667_Length_1947	PF03969	AFG1_ATPase	92	412	1e-82
Locus_12148_Transcript_2/3_Confidence_0.667_Length_1788	PF03969	AFG1_ATPase	92	442	7.8e-90
Locus_12148_Transcript_3/3_Confidence_0.667_Length_1931	PF03969	AFG1_ATPase	92	442	7.8e-90
Locus_12149_Transcript_1/2_Confidence_1.000_Length_1467	PF01138	RNase_PH	34	156	2.9e-18
Locus_12149_Transcript_2/2_Confidence_1.000_Length_1433	PF01138	RNase_PH	34	156	2.8e-19
Locus_1214_Transcript_1/1_Confidence_1.000_Length_2823	PF01803	LIM_bind	280	541	1.2e-68
Locus_12151_Transcript_1/1_Confidence_1.000_Length_557	PF13881	Rad60-SLD_2	22	130	1.2e-36
Locus_12154_Transcript_1/1_Confidence_1.000_Length_608	PF05173	DapB_C	28	159	9.1e-11
Locus_12156_Transcript_1/2_Confidence_1.000_Length_1398	PF11145	DUF2921	50	456	2.2e-54
Locus_12156_Transcript_2/2_Confidence_1.000_Length_827	PF11145	DUF2921	1	274	2e-39
Locus_12163_Transcript_1/1_Confidence_1.000_Length_1146	PF07859	Abhydrolase_3	39	291	5e-65
Locus_1216_Transcript_1/1_Confidence_1.000_Length_860	PF01016	Ribosomal_L27	56	136	8.8e-38
Locus_12171_Transcript_1/2_Confidence_1.000_Length_286	PF13923	zf-C3HC4_2	46	91	5.4e-15
Locus_12171_Transcript_2/2_Confidence_1.000_Length_448	PF13923	zf-C3HC4_2	57	102	7.1e-15
Locus_12172_Transcript_1/2_Confidence_1.000_Length_1158	PF12906	RINGv	72	119	1e-10
Locus_12172_Transcript_2/2_Confidence_1.000_Length_772	PF12906	RINGv	72	119	8.4e-11
Locus_12173_Transcript_1/2_Confidence_1.000_Length_1010	PF07542	ATP12	40	165	3.4e-34
Locus_12175_Transcript_1/1_Confidence_1.000_Length_1069	PF04752	ChaC	28	205	3.2e-67
Locus_12178_Transcript_1/3_Confidence_0.600_Length_1422	PF13855	LRR_8	6	67	1.9e-07
Locus_12178_Transcript_2/3_Confidence_0.400_Length_1104	PF13855	LRR_8	6	67	1.4e-07
Locus_12178_Transcript_3/3_Confidence_0.600_Length_1510	PF12799	LRR_4	441	478	9.4e-08
Locus_1217_Transcript_1/1_Confidence_1.000_Length_1126	PF08079	Ribosomal_L30_N	18	88	2.1e-24
Locus_12183_Transcript_1/1_Confidence_1.000_Length_290	PF00136	DNA_pol_B	1	95	3.7e-18
Locus_12184_Transcript_1/2_Confidence_1.000_Length_1345	PF02045	CBFB_NFYA	21	77	1.3e-30
Locus_12186_Transcript_1/1_Confidence_1.000_Length_763	PF01248	Ribosomal_L7Ae	55	138	3.3e-21
Locus_12187_Transcript_1/1_Confidence_1.000_Length_417	PF00067	p450	3	139	1.6e-10
Locus_12188_Transcript_1/3_Confidence_0.667_Length_909	PF02309	AUX_IAA	38	211	3.2e-72
Locus_12188_Transcript_2/3_Confidence_0.333_Length_944	PF02309	AUX_IAA	38	211	3.7e-73
Locus_12188_Transcript_3/3_Confidence_0.667_Length_921	PF02309	AUX_IAA	38	215	6.9e-70
Locus_1218_Transcript_1/3_Confidence_0.667_Length_1886	PF00226	DnaJ	35	97	6.8e-26
Locus_1218_Transcript_2/3_Confidence_0.667_Length_1729	PF00226	DnaJ	35	97	2.4e-25
Locus_1218_Transcript_3/3_Confidence_0.667_Length_1841	PF00226	DnaJ	35	97	2.4e-25
Locus_12190_Transcript_1/1_Confidence_1.000_Length_1943	PF00447	HSF_DNA-bind	15	105	6.4e-34
Locus_1219_Transcript_1/3_Confidence_0.286_Length_698	PF13410	GST_C_2	16	81	9.6e-10
Locus_1219_Transcript_2/3_Confidence_0.714_Length_1458	PF13409	GST_N_2	108	215	3.5e-18
Locus_1219_Transcript_3/3_Confidence_0.714_Length_1519	PF13409	GST_N_2	63	170	2.8e-18
Locus_12200_Transcript_1/2_Confidence_1.000_Length_1187	PF00670	AdoHcyase_NAD	117	280	2e-82
Locus_12200_Transcript_2/2_Confidence_1.000_Length_1246	PF00670	AdoHcyase_NAD	137	300	2.2e-82
Locus_12201_Transcript_1/1_Confidence_1.000_Length_2442	PF01532	Glyco_hydro_47	143	632	2e-158
Locus_12202_Transcript_1/2_Confidence_1.000_Length_1050	PF03798	TRAM_LAG1_CLN8	72	265	1.3e-39
Locus_12202_Transcript_2/2_Confidence_1.000_Length_1050	PF03798	TRAM_LAG1_CLN8	72	265	2.1e-39
Locus_12203_Transcript_1/1_Confidence_1.000_Length_1635	PF00939	Na_sulph_symp	50	514	9e-138
Locus_12206_Transcript_1/1_Confidence_1.000_Length_1685	PF00069	Pkinase	59	317	4.9e-72
Locus_12207_Transcript_1/1_Confidence_1.000_Length_1677	PF01167	Tub	172	477	2e-111
Locus_12208_Transcript_1/2_Confidence_1.000_Length_1949	PF05116	S6PP	57	309	8.2e-100
Locus_12208_Transcript_2/2_Confidence_1.000_Length_1859	PF05116	S6PP	57	309	8.2e-100
Locus_12209_Transcript_1/1_Confidence_1.000_Length_516	PF00067	p450	3	143	3.2e-48
Locus_1220_Transcript_1/3_Confidence_0.600_Length_3549	PF04873	EIN3	103	462	5.9e-138
Locus_1220_Transcript_2/3_Confidence_0.400_Length_2767	PF04873	EIN3	93	452	5.7e-138
Locus_1220_Transcript_3/3_Confidence_0.600_Length_3542	PF04873	EIN3	103	462	5.9e-138
Locus_12212_Transcript_1/1_Confidence_1.000_Length_2133	PF05187	ETF_QO	460	568	3.3e-40
Locus_12214_Transcript_1/1_Confidence_1.000_Length_1068	PF01425	Amidase	1	259	9.5e-31
Locus_12215_Transcript_1/1_Confidence_1.000_Length_269	PF08660	Alg14	23	75	3.1e-13
Locus_1221_Transcript_1/3_Confidence_0.571_Length_856	PF07714	Pkinase_Tyr	156	267	3e-20
Locus_1221_Transcript_2/3_Confidence_0.571_Length_1455	PF07714	Pkinase_Tyr	156	267	2.9e-20
Locus_1221_Transcript_3/3_Confidence_0.571_Length_856	PF00069	Pkinase	156	284	3.1e-25
Locus_12225_Transcript_1/1_Confidence_1.000_Length_320	PF02453	Reticulon	3	106	2.3e-14
Locus_12226_Transcript_1/1_Confidence_1.000_Length_1285	PF00266	Aminotran_5	54	312	1.7e-15
Locus_12227_Transcript_1/1_Confidence_1.000_Length_349	PF07002	Copine	1	116	3.9e-33
Locus_12228_Transcript_1/1_Confidence_1.000_Length_700	PF02466	Tim17	32	138	2.8e-21
Locus_12229_Transcript_1/1_Confidence_1.000_Length_393	PF14226	DIOX_N	2	67	3e-09
Locus_1222_Transcript_1/2_Confidence_1.000_Length_2140	PF11891	DUF3411	41	211	5.8e-56
Locus_1222_Transcript_2/2_Confidence_1.000_Length_2066	PF11891	DUF3411	260	430	1.9e-55
Locus_12231_Transcript_1/1_Confidence_1.000_Length_2160	PF01031	Dynamin_M	273	549	1.7e-68
Locus_12232_Transcript_1/1_Confidence_1.000_Length_6153	PF02364	Glucan_synthase	1093	1685	2.3e-188
Locus_12236_Transcript_1/1_Confidence_1.000_Length_358	PF07714	Pkinase_Tyr	34	118	2.4e-14
Locus_1223_Transcript_1/2_Confidence_1.000_Length_2794	PF02714	DUF221	330	651	3.3e-99
Locus_1223_Transcript_2/2_Confidence_1.000_Length_2715	PF02714	DUF221	330	651	3.3e-99
Locus_12241_Transcript_1/1_Confidence_1.000_Length_573	PF00481	PP2C	66	190	1.9e-07
Locus_12242_Transcript_1/1_Confidence_1.000_Length_1540	PF00454	PI3_PI4_kinase	214	455	2.6e-37
Locus_12244_Transcript_1/1_Confidence_1.000_Length_652	PF00808	CBFD_NFYB_HMF	1	61	1.1e-19
Locus_12248_Transcript_1/1_Confidence_1.000_Length_353	PF01985	CRS1_YhbY	36	109	1e-17
Locus_1224_Transcript_1/1_Confidence_1.000_Length_1694	PF07714	Pkinase_Tyr	137	388	4.4e-67
Locus_12250_Transcript_1/1_Confidence_1.000_Length_936	PF04857	CAF1	75	303	6.2e-59
Locus_12251_Transcript_1/1_Confidence_1.000_Length_298	PF04937	DUF659	18	98	1e-23
Locus_12252_Transcript_1/1_Confidence_1.000_Length_395	PF13419	HAD_2	7	108	1.9e-10
Locus_12253_Transcript_1/1_Confidence_1.000_Length_400	PF00665	rve	92	132	5.4e-09
Locus_12255_Transcript_1/1_Confidence_1.000_Length_281	PF10590	PNPOx_C	69	93	2.9e-14
Locus_12257_Transcript_1/1_Confidence_1.000_Length_2728	PF13832	zf-HC5HC2H_2	406	518	2.2e-29
Locus_12258_Transcript_1/2_Confidence_1.000_Length_1808	PF00483	NTP_transferase	117	390	5.9e-75
Locus_1225_Transcript_1/5_Confidence_0.533_Length_833	PF03094	Mlo	12	94	3.3e-32
Locus_1225_Transcript_2/5_Confidence_0.600_Length_828	PF03094	Mlo	12	84	3.7e-28
Locus_1225_Transcript_3/5_Confidence_0.600_Length_823	PF03094	Mlo	12	84	3.7e-28
Locus_1225_Transcript_4/5_Confidence_0.533_Length_663	PF03094	Mlo	2	100	4e-40
Locus_1225_Transcript_5/5_Confidence_0.533_Length_687	PF03094	Mlo	12	94	3.3e-32
Locus_12262_Transcript_1/1_Confidence_1.000_Length_1131	PF06203	CCT	276	319	1e-17
Locus_12264_Transcript_1/2_Confidence_1.000_Length_696	PF02902	Peptidase_C48	130	219	1.4e-21
Locus_12264_Transcript_2/2_Confidence_1.000_Length_328	PF02902	Peptidase_C48	3	54	7.8e-12
Locus_12267_Transcript_1/1_Confidence_1.000_Length_1436	PF07899	Frigida	29	316	1.9e-93
Locus_12268_Transcript_1/1_Confidence_1.000_Length_1182	PF00481	PP2C	53	281	6.9e-58
Locus_1226_Transcript_1/1_Confidence_1.000_Length_1026	PF00025	Arf	14	183	3.9e-46
Locus_12278_Transcript_1/1_Confidence_1.000_Length_1027	PF00149	Metallophos	4	112	4.5e-11
Locus_12281_Transcript_1/1_Confidence_1.000_Length_1307	PF14226	DIOX_N	46	174	6.5e-30
Locus_12283_Transcript_1/1_Confidence_1.000_Length_1086	PF01370	Epimerase	9	247	4.8e-26
Locus_12284_Transcript_1/1_Confidence_1.000_Length_644	PF00248	Aldo_ket_red	1	174	1.9e-44
Locus_12285_Transcript_1/1_Confidence_1.000_Length_428	PF00183	HSP90	1	113	4.5e-30
Locus_12290_Transcript_1/1_Confidence_1.000_Length_733	PF04130	Spc97_Spc98	97	237	6.6e-20
Locus_12291_Transcript_1/1_Confidence_1.000_Length_429	PF14372	DUF4413	2	51	2.1e-11
Locus_12293_Transcript_1/1_Confidence_1.000_Length_2563	PF00122	E1-E2_ATPase	3	202	7.6e-52
Locus_12294_Transcript_1/1_Confidence_1.000_Length_480	PF13962	PGG	2	109	5.9e-25
Locus_12295_Transcript_2/2_Confidence_1.000_Length_3005	PF02362	B3	340	440	1.8e-18
Locus_12297_Transcript_1/1_Confidence_1.000_Length_1305	PF07800	DUF1644	29	189	2.2e-59
Locus_12299_Transcript_1/1_Confidence_1.000_Length_1260	PF13041	PPR_2	127	174	5.6e-17
Locus_1229_Transcript_1/5_Confidence_0.636_Length_1461	PF00248	Aldo_ket_red	34	309	8.2e-61
Locus_1229_Transcript_2/5_Confidence_0.636_Length_1017	PF00248	Aldo_ket_red	17	145	1.7e-19
Locus_1229_Transcript_3/5_Confidence_0.455_Length_2159	PF00248	Aldo_ket_red	34	311	3.1e-61
Locus_1229_Transcript_4/5_Confidence_0.636_Length_2673	PF00248	Aldo_ket_red	34	247	2.8e-50
Locus_1229_Transcript_5/5_Confidence_0.636_Length_1510	PF00248	Aldo_ket_red	34	334	4.9e-65
Locus_122_Transcript_1/1_Confidence_1.000_Length_761	PF00664	ABC_membrane	58	252	2.5e-32
Locus_12302_Transcript_1/1_Confidence_1.000_Length_546	PF00249	Myb_DNA-binding	13	63	9.7e-11
Locus_12307_Transcript_1/1_Confidence_1.000_Length_286	PF00271	Helicase_C	1	32	8.5e-10
Locus_1230_Transcript_1/3_Confidence_0.400_Length_591	PF12313	NPR1_like_C	3	75	6.7e-28
Locus_1230_Transcript_2/3_Confidence_0.600_Length_2357	PF12313	NPR1_like_C	378	578	6.7e-85
Locus_1230_Transcript_3/3_Confidence_0.600_Length_2346	PF12313	NPR1_like_C	378	578	6.7e-85
Locus_12310_Transcript_1/7_Confidence_0.200_Length_683	PF00069	Pkinase	36	183	5.9e-47
Locus_12310_Transcript_2/7_Confidence_0.600_Length_2083	PF00069	Pkinase	36	182	7.6e-46
Locus_12310_Transcript_3/7_Confidence_0.533_Length_2062	PF00069	Pkinase	36	291	1.8e-73
Locus_12310_Transcript_4/7_Confidence_0.600_Length_2261	PF00069	Pkinase	36	291	1.2e-73
Locus_12310_Transcript_5/7_Confidence_0.600_Length_2154	PF00069	Pkinase	36	291	1.6e-73
Locus_12310_Transcript_6/7_Confidence_0.600_Length_2091	PF00069	Pkinase	5	192	2.5e-55
Locus_12310_Transcript_7/7_Confidence_0.600_Length_2137	PF00069	Pkinase	36	291	2e-73
Locus_12312_Transcript_1/1_Confidence_1.000_Length_1061	PF00076	RRM_1	43	101	3.2e-08
Locus_12315_Transcript_1/1_Confidence_1.000_Length_285	PF03105	SPX	65	94	1.4e-07
Locus_12317_Transcript_1/1_Confidence_1.000_Length_1507	PF00076	RRM_1	340	410	2.9e-17
Locus_12318_Transcript_1/1_Confidence_1.000_Length_578	PF00083	Sugar_tr	1	192	1.7e-58
Locus_12319_Transcript_1/1_Confidence_1.000_Length_1386	PF00307	CH	94	195	3.4e-18
Locus_1231_Transcript_1/1_Confidence_1.000_Length_1886	PF00069	Pkinase	93	352	5.9e-45
Locus_12322_Transcript_1/1_Confidence_1.000_Length_516	PF04998	RNA_pol_Rpb1_5	33	124	2.4e-10
Locus_12323_Transcript_1/1_Confidence_1.000_Length_602	PF00400	WD40	87	121	4.8e-12
Locus_12324_Transcript_1/2_Confidence_1.000_Length_1242	PF02535	Zip	3	152	2.7e-20
Locus_12324_Transcript_2/2_Confidence_1.000_Length_1160	PF02535	Zip	3	247	1.8e-45
Locus_12325_Transcript_1/1_Confidence_1.000_Length_1309	PF00573	Ribosomal_L4	103	290	1.4e-65
Locus_12326_Transcript_1/3_Confidence_0.600_Length_1482	PF03619	Solute_trans_a	36	296	3.3e-89
Locus_12326_Transcript_2/3_Confidence_0.400_Length_1840	PF03619	Solute_trans_a	36	296	2e-88
Locus_12326_Transcript_3/3_Confidence_0.600_Length_2036	PF03619	Solute_trans_a	36	296	7.7e-89
Locus_12327_Transcript_1/4_Confidence_0.571_Length_1026	PF03371	PRP38	8	156	7.4e-47
Locus_12327_Transcript_3/4_Confidence_0.571_Length_1344	PF03371	PRP38	6	124	1.9e-36
Locus_12327_Transcript_4/4_Confidence_0.571_Length_1032	PF03371	PRP38	8	156	7.5e-47
Locus_12328_Transcript_1/1_Confidence_1.000_Length_839	PF00787	PX	221	277	5.1e-09
Locus_1232_Transcript_1/3_Confidence_0.500_Length_2744	PF00689	Cation_ATPase_C	563	789	4e-49
Locus_1232_Transcript_2/3_Confidence_0.625_Length_3975	PF00122	E1-E2_ATPase	132	388	5.8e-66
Locus_1232_Transcript_3/3_Confidence_0.625_Length_3948	PF00122	E1-E2_ATPase	132	388	5.8e-66
Locus_12330_Transcript_1/1_Confidence_1.000_Length_1505	PF00071	Ras	31	182	1.2e-18
Locus_12331_Transcript_1/1_Confidence_1.000_Length_962	PF06203	CCT	141	184	3.1e-17
Locus_12332_Transcript_1/1_Confidence_1.000_Length_1339	PF01467	CTP_transf_2	17	144	8.7e-18
Locus_12335_Transcript_1/2_Confidence_1.000_Length_600	PF14200	RicinB_lectin_2	77	181	1.6e-13
Locus_12335_Transcript_2/2_Confidence_1.000_Length_784	PF14200	RicinB_lectin_2	77	181	2e-13
Locus_12337_Transcript_1/1_Confidence_1.000_Length_1179	PF00069	Pkinase	1	75	6.2e-13
Locus_12338_Transcript_1/1_Confidence_1.000_Length_1387	PF06813	Nodulin-like	1	116	1e-16
Locus_12339_Transcript_1/1_Confidence_1.000_Length_238	PF05193	Peptidase_M16_C	2	79	2.4e-11
Locus_1233_Transcript_2/4_Confidence_0.625_Length_2392	PF00069	Pkinase	135	398	4.5e-23
Locus_1233_Transcript_4/4_Confidence_0.625_Length_2324	PF00069	Pkinase	135	398	8.5e-23
Locus_12343_Transcript_1/2_Confidence_1.000_Length_1349	PF08698	Fcf2	144	241	1.3e-36
Locus_12343_Transcript_2/2_Confidence_1.000_Length_1053	PF08698	Fcf2	144	226	4e-30
Locus_12344_Transcript_1/1_Confidence_1.000_Length_926	PF05971	Methyltransf_10	19	130	1.8e-34
Locus_12345_Transcript_1/2_Confidence_1.000_Length_766	PF00722	Glyco_hydro_16	43	226	1.8e-50
Locus_12345_Transcript_2/2_Confidence_1.000_Length_748	PF00722	Glyco_hydro_16	43	178	3.7e-35
Locus_12346_Transcript_1/3_Confidence_0.600_Length_1017	PF08536	Whirly	59	197	1.8e-59
Locus_12346_Transcript_2/3_Confidence_0.400_Length_822	PF08536	Whirly	4	68	3.3e-20
Locus_12346_Transcript_3/3_Confidence_0.600_Length_1011	PF08536	Whirly	57	195	1.8e-59
Locus_12349_Transcript_1/1_Confidence_1.000_Length_514	PF00892	EamA	48	155	4.1e-11
Locus_1234_Transcript_1/1_Confidence_1.000_Length_952	PF00293	NUDIX	123	232	5.3e-19
Locus_12350_Transcript_1/1_Confidence_1.000_Length_2238	PF00160	Pro_isomerase	13	175	3.2e-41
Locus_12351_Transcript_3/4_Confidence_0.600_Length_546	PF00244	14-3-3	6	42	1.1e-13
Locus_12351_Transcript_4/4_Confidence_0.700_Length_652	PF00244	14-3-3	6	42	1.1e-13
Locus_12353_Transcript_1/1_Confidence_1.000_Length_401	PF02458	Transferase	1	133	1.3e-20
Locus_12355_Transcript_1/1_Confidence_1.000_Length_1525	PF00224	PK	18	354	1.6e-118
Locus_12356_Transcript_1/1_Confidence_1.000_Length_1250	PF03914	CBF	70	221	9.7e-29
Locus_12358_Transcript_1/2_Confidence_1.000_Length_1470	PF00536	SAM_1	281	333	2e-13
Locus_12358_Transcript_2/2_Confidence_1.000_Length_1219	PF00536	SAM_1	207	259	1.4e-13
Locus_1235_Transcript_1/7_Confidence_0.389_Length_1184	PF12899	Glyco_hydro_100	85	380	7.8e-137
Locus_1235_Transcript_2/7_Confidence_0.667_Length_1684	PF12899	Glyco_hydro_100	9	384	2.8e-186
Locus_1235_Transcript_3/7_Confidence_0.667_Length_2097	PF12899	Glyco_hydro_100	85	460	1.5e-186
Locus_1235_Transcript_4/7_Confidence_0.667_Length_2233	PF12899	Glyco_hydro_100	17	266	6.5e-123
Locus_1235_Transcript_5/7_Confidence_0.667_Length_2106	PF12899	Glyco_hydro_100	9	329	5e-164
Locus_1235_Transcript_6/7_Confidence_0.667_Length_2692	PF12899	Glyco_hydro_100	85	443	1.7e-171
Locus_1235_Transcript_7/7_Confidence_0.667_Length_2020	PF12899	Glyco_hydro_100	85	526	7.5e-217
Locus_12360_Transcript_1/2_Confidence_1.000_Length_1415	PF04893	Yip1	102	271	9.8e-11
Locus_12362_Transcript_1/1_Confidence_1.000_Length_399	PF08263	LRRNT_2	65	101	3.8e-11
Locus_12363_Transcript_1/1_Confidence_1.000_Length_397	PF04525	Tub_2	1	51	2.6e-06
Locus_12367_Transcript_1/2_Confidence_1.000_Length_1616	PF00561	Abhydrolase_1	114	207	1.7e-12
Locus_12367_Transcript_2/2_Confidence_1.000_Length_1089	PF00561	Abhydrolase_1	114	207	9.7e-13
Locus_12368_Transcript_1/1_Confidence_1.000_Length_678	PF07524	Bromo_TP	31	99	3e-17
Locus_12369_Transcript_1/3_Confidence_0.333_Length_1352	PF03372	Exo_endo_phos	80	330	9.4e-10
Locus_12369_Transcript_2/3_Confidence_0.667_Length_1965	PF03372	Exo_endo_phos	80	330	1.3e-09
Locus_12369_Transcript_3/3_Confidence_0.667_Length_1861	PF03372	Exo_endo_phos	80	330	1.9e-09
Locus_1236_Transcript_1/2_Confidence_1.000_Length_673	PF06200	tify	67	89	1e-08
Locus_1236_Transcript_2/2_Confidence_1.000_Length_616	PF06200	tify	67	95	8.1e-11
Locus_12370_Transcript_1/1_Confidence_1.000_Length_1035	PF13041	PPR_2	291	337	6.2e-16
Locus_12371_Transcript_1/1_Confidence_1.000_Length_261	PF04844	Ovate	39	86	1.1e-20
Locus_12372_Transcript_1/1_Confidence_1.000_Length_1660	PF03959	FSH1	6	231	3.1e-40
Locus_12376_Transcript_1/1_Confidence_1.000_Length_445	PF07727	RVT_2	16	53	2.3e-11
Locus_12379_Transcript_1/1_Confidence_1.000_Length_227	PF05208	ALG3	26	75	4.7e-18
Locus_1237_Transcript_1/3_Confidence_0.667_Length_1622	PF00067	p450	42	494	4.1e-104
Locus_1237_Transcript_2/3_Confidence_0.667_Length_1846	PF00067	p450	14	210	3.4e-65
Locus_1237_Transcript_3/3_Confidence_0.667_Length_1754	PF00067	p450	42	494	4.1e-104
Locus_12380_Transcript_1/2_Confidence_1.000_Length_4435	PF02181	FH2	868	1241	2.4e-111
Locus_12380_Transcript_2/2_Confidence_1.000_Length_4296	PF02181	FH2	868	1241	2.4e-111
Locus_1238_Transcript_1/3_Confidence_0.714_Length_1312	PF00520	Ion_trans	97	298	4e-24
Locus_1238_Transcript_2/3_Confidence_0.571_Length_647	PF07885	Ion_trans_2	19	106	4.6e-13
Locus_1238_Transcript_3/3_Confidence_0.714_Length_1222	PF00520	Ion_trans	97	298	4.2e-24
Locus_12390_Transcript_1/1_Confidence_1.000_Length_915	PF07714	Pkinase_Tyr	8	239	4e-42
Locus_12394_Transcript_1/1_Confidence_1.000_Length_312	PF04857	CAF1	1	100	8.6e-24
Locus_12395_Transcript_1/1_Confidence_1.000_Length_2021	PF08356	EF_assoc_2	196	283	5e-34
Locus_12399_Transcript_1/2_Confidence_1.000_Length_1118	PF01454	MAGE	35	227	4.1e-45
Locus_12399_Transcript_2/2_Confidence_1.000_Length_571	PF01454	MAGE	3	119	3.1e-28
Locus_123_Transcript_1/2_Confidence_1.000_Length_1296	PF00141	peroxidase	71	313	1.5e-80
Locus_123_Transcript_2/2_Confidence_1.000_Length_1296	PF00141	peroxidase	71	313	1.5e-80
Locus_12401_Transcript_1/1_Confidence_1.000_Length_1297	PF12428	DUF3675	143	260	3e-39
Locus_12402_Transcript_1/1_Confidence_1.000_Length_1754	PF00319	SRF-TF	32	79	4.3e-19
Locus_12404_Transcript_1/1_Confidence_1.000_Length_410	PF00036	efhand	7	30	1.1e-07
Locus_12407_Transcript_1/1_Confidence_1.000_Length_591	PF00410	Ribosomal_S8	23	146	2.4e-25
Locus_1240_Transcript_1/5_Confidence_0.545_Length_1094	PF00171	Aldedh	40	208	4.6e-33
Locus_1240_Transcript_2/5_Confidence_0.636_Length_1699	PF00171	Aldedh	1	237	2.9e-47
Locus_1240_Transcript_3/5_Confidence_0.636_Length_1628	PF00171	Aldedh	19	207	2.1e-41
Locus_1240_Transcript_4/5_Confidence_0.636_Length_1527	PF00171	Aldedh	1	406	1.7e-86
Locus_1240_Transcript_5/5_Confidence_0.636_Length_1604	PF00171	Aldedh	1	237	2.9e-47
Locus_12410_Transcript_1/4_Confidence_0.700_Length_812	PF12799	LRR_4	103	139	4.7e-07
Locus_12410_Transcript_2/4_Confidence_0.600_Length_696	PF13855	LRR_8	139	197	2.6e-08
Locus_12410_Transcript_3/4_Confidence_0.400_Length_696	PF13855	LRR_8	139	197	2.7e-07
Locus_12410_Transcript_4/4_Confidence_0.600_Length_696	PF12799	LRR_4	65	101	3.6e-07
Locus_12411_Transcript_1/1_Confidence_1.000_Length_1675	PF07714	Pkinase_Tyr	120	395	6.7e-47
Locus_12412_Transcript_1/1_Confidence_1.000_Length_222	PF01603	B56	1	74	9.6e-30
Locus_12413_Transcript_1/1_Confidence_1.000_Length_1256	PF13639	zf-RING_2	244	286	3e-14
Locus_12414_Transcript_1/3_Confidence_0.667_Length_1381	PF00149	Metallophos	145	342	2.4e-27
Locus_12414_Transcript_2/3_Confidence_0.500_Length_1026	PF00149	Metallophos	2	195	2.5e-27
Locus_12414_Transcript_3/3_Confidence_0.667_Length_1467	PF00149	Metallophos	145	342	2.9e-27
Locus_12415_Transcript_1/1_Confidence_1.000_Length_813	PF14008	Metallophos_C	198	265	1.3e-18
Locus_12418_Transcript_1/1_Confidence_1.000_Length_910	PF00012	HSP70	2	97	4.8e-46
Locus_1241_Transcript_1/2_Confidence_1.000_Length_1574	PF02598	Methyltrn_RNA_3	31	323	3.2e-90
Locus_1241_Transcript_2/2_Confidence_1.000_Length_544	PF02598	Methyltrn_RNA_3	2	62	7.8e-13
Locus_12426_Transcript_1/1_Confidence_1.000_Length_903	PF00628	PHD	51	95	7e-09
Locus_1242_Transcript_1/1_Confidence_1.000_Length_881	PF00085	Thioredoxin	103	182	2e-18
Locus_12430_Transcript_1/3_Confidence_0.400_Length_982	PF09174	Maf1	41	111	4.1e-15
Locus_12430_Transcript_2/3_Confidence_0.600_Length_1507	PF09174	Maf1	41	207	6.7e-49
Locus_12430_Transcript_3/3_Confidence_0.600_Length_1459	PF09174	Maf1	41	207	6.7e-49
Locus_12435_Transcript_1/1_Confidence_1.000_Length_801	PF00226	DnaJ	15	84	7.7e-15
Locus_12436_Transcript_1/1_Confidence_1.000_Length_258	PF00098	zf-CCHC	35	51	1.1e-07
Locus_1243_Transcript_1/1_Confidence_1.000_Length_1966	PF05623	DUF789	104	418	2.2e-107
Locus_12440_Transcript_1/1_Confidence_1.000_Length_1379	PF08766	DEK_C	397	449	2.4e-13
Locus_12441_Transcript_1/1_Confidence_1.000_Length_2112	PF03914	CBF	137	361	3.7e-54
Locus_12444_Transcript_1/2_Confidence_1.000_Length_2215	PF00566	RabGAP-TBC	249	468	2.1e-51
Locus_12444_Transcript_2/2_Confidence_1.000_Length_2205	PF00566	RabGAP-TBC	249	468	2.1e-51
Locus_12448_Transcript_1/1_Confidence_1.000_Length_918	PF05255	UPF0220	45	170	3.1e-28
Locus_12449_Transcript_1/1_Confidence_1.000_Length_1219	PF00400	WD40	173	208	5.8e-10
Locus_1244_Transcript_1/9_Confidence_0.333_Length_1175	PF00400	WD40	92	129	3.1e-10
Locus_1244_Transcript_2/9_Confidence_0.583_Length_2568	PF00400	WD40	635	672	1.5e-09
Locus_1244_Transcript_3/9_Confidence_0.583_Length_2580	PF00400	WD40	639	676	6.6e-10
Locus_1244_Transcript_4/9_Confidence_0.583_Length_2580	PF00400	WD40	639	676	1.5e-09
Locus_1244_Transcript_5/9_Confidence_0.583_Length_2462	PF00400	WD40	671	708	1.6e-09
Locus_1244_Transcript_6/9_Confidence_0.500_Length_2556	PF00400	WD40	631	668	1.5e-09
Locus_1244_Transcript_7/9_Confidence_0.333_Length_1246	PF00400	WD40	265	302	6.7e-10
Locus_1244_Transcript_8/9_Confidence_0.292_Length_1358	PF08513	LisH	21	47	6.7e-09
Locus_1244_Transcript_9/9_Confidence_0.583_Length_2580	PF00400	WD40	639	676	1.5e-09
Locus_12456_Transcript_1/1_Confidence_1.000_Length_331	PF01851	PC_rep	9	41	9.8e-06
Locus_12457_Transcript_1/1_Confidence_1.000_Length_795	PF06838	Alum_res	2	261	2.6e-108
Locus_12458_Transcript_1/1_Confidence_1.000_Length_822	PF13659	Methyltransf_26	16	126	7.5e-07
Locus_12459_Transcript_1/1_Confidence_1.000_Length_2027	PF03385	DUF288	217	379	1.4e-08
Locus_12461_Transcript_1/1_Confidence_1.000_Length_2222	PF07714	Pkinase_Tyr	319	581	4.7e-63
Locus_12469_Transcript_1/1_Confidence_1.000_Length_2048	PF01926	MMR_HSR1	334	421	5.9e-15
Locus_12472_Transcript_1/2_Confidence_1.000_Length_1354	PF04667	Endosulfine	32	69	2.2e-09
Locus_12472_Transcript_2/2_Confidence_1.000_Length_352	PF04667	Endosulfine	32	78	1.9e-10
Locus_12474_Transcript_1/1_Confidence_1.000_Length_1496	PF00581	Rhodanese	90	209	5.9e-17
Locus_12477_Transcript_1/1_Confidence_1.000_Length_326	PF00551	Formyl_trans_N	16	107	1.2e-26
Locus_1247_Transcript_1/1_Confidence_1.000_Length_2662	PF00862	Sucrose_synth	14	559	0
Locus_12480_Transcript_1/1_Confidence_1.000_Length_934	PF12049	DUF3531	81	226	1.1e-48
Locus_12482_Transcript_1/1_Confidence_1.000_Length_528	PF04057	Rep-A_N	2	74	3.6e-23
Locus_12483_Transcript_1/1_Confidence_1.000_Length_1581	PF02671	PAH	358	404	1.6e-24
Locus_12486_Transcript_1/1_Confidence_1.000_Length_326	PF03732	Retrotrans_gag	11	100	2.6e-15
Locus_12487_Transcript_1/1_Confidence_1.000_Length_258	PF01157	Ribosomal_L21e	1	84	4.5e-35
Locus_12491_Transcript_1/1_Confidence_1.000_Length_213	PF13855	LRR_8	1	59	6.8e-09
Locus_12492_Transcript_1/1_Confidence_1.000_Length_239	PF12799	LRR_4	14	50	2.4e-08
Locus_12494_Transcript_1/1_Confidence_1.000_Length_1600	PF00067	p450	13	456	4.7e-76
Locus_12498_Transcript_1/1_Confidence_1.000_Length_215	PF00004	AAA	12	70	9e-20
Locus_1249_Transcript_4/4_Confidence_0.333_Length_281	PF00173	Cyt-b5	58	93	1.2e-13
Locus_124_Transcript_1/5_Confidence_0.500_Length_1546	PF00854	PTR2	48	214	1e-22
Locus_124_Transcript_2/5_Confidence_0.667_Length_1549	PF00854	PTR2	48	226	7.7e-27
Locus_124_Transcript_3/5_Confidence_0.667_Length_1551	PF00854	PTR2	48	226	7.7e-27
Locus_124_Transcript_4/5_Confidence_0.667_Length_1643	PF00854	PTR2	48	208	5.1e-22
Locus_124_Transcript_5/5_Confidence_0.667_Length_1551	PF00854	PTR2	48	226	7.7e-27
Locus_12500_Transcript_1/1_Confidence_1.000_Length_477	PF00069	Pkinase	8	106	2.6e-22
Locus_12505_Transcript_1/1_Confidence_1.000_Length_3328	PF14432	DYW_deaminase	737	849	2.4e-14
Locus_12506_Transcript_1/1_Confidence_1.000_Length_615	PF03901	Glyco_transf_22	53	191	6.9e-12
Locus_1250_Transcript_1/4_Confidence_0.700_Length_1419	PF01077	NIR_SIR	13	122	5e-27
Locus_1250_Transcript_2/4_Confidence_0.700_Length_1404	PF01077	NIR_SIR	163	305	1e-26
Locus_1250_Transcript_3/4_Confidence_0.700_Length_1629	PF01077	NIR_SIR	122	278	7.8e-33
Locus_1250_Transcript_4/4_Confidence_0.700_Length_1336	PF01077	NIR_SIR	163	319	9.6e-33
Locus_12510_Transcript_1/2_Confidence_1.000_Length_855	PF00271	Helicase_C	160	246	7.9e-13
Locus_12516_Transcript_1/1_Confidence_1.000_Length_1494	PF03364	Polyketide_cyc	127	254	7.3e-22
Locus_12517_Transcript_1/1_Confidence_1.000_Length_394	PF02297	COX6B	37	97	1.8e-25
Locus_1251_Transcript_2/8_Confidence_0.286_Length_805	PF02353	CMAS	79	210	5.4e-42
Locus_1251_Transcript_5/8_Confidence_0.476_Length_1215	PF02353	CMAS	273	404	2.6e-41
Locus_1251_Transcript_6/8_Confidence_0.619_Length_1889	PF02353	CMAS	498	629	5.8e-41
Locus_1251_Transcript_7/8_Confidence_0.571_Length_1889	PF02353	CMAS	498	629	5.8e-41
Locus_1251_Transcript_8/8_Confidence_0.571_Length_1889	PF02353	CMAS	498	629	5.8e-41
Locus_12522_Transcript_1/1_Confidence_1.000_Length_394	PF07714	Pkinase_Tyr	64	128	7.9e-11
Locus_12523_Transcript_1/1_Confidence_1.000_Length_1458	PF00249	Myb_DNA-binding	121	165	1.1e-09
Locus_12525_Transcript_1/4_Confidence_0.700_Length_2142	PF12697	Abhydrolase_6	24	220	1.3e-07
Locus_12525_Transcript_2/4_Confidence_0.600_Length_1770	PF12697	Abhydrolase_6	24	220	1.4e-07
Locus_12525_Transcript_4/4_Confidence_0.700_Length_2142	PF12697	Abhydrolase_6	24	220	1.4e-07
Locus_12527_Transcript_1/1_Confidence_1.000_Length_697	PF13855	LRR_8	107	166	2.7e-08
Locus_12528_Transcript_1/1_Confidence_1.000_Length_1290	PF13041	PPR_2	159	207	3.8e-17
Locus_1252_Transcript_1/3_Confidence_0.714_Length_1509	PF00069	Pkinase	59	263	7.9e-38
Locus_1252_Transcript_2/3_Confidence_0.714_Length_1810	PF00069	Pkinase	59	264	7.5e-38
Locus_1252_Transcript_3/3_Confidence_0.714_Length_1422	PF00069	Pkinase	59	273	6.5e-38
[truncated: 23,974 more rows]
