# Supplementary material for: Next generation sequencing and de novo transcriptome analysis of Costus pictus D. Don, a non-model plant with potent anti-diabetic properties
Source: BMC Genomics. 2012 Nov 23;13:663. doi: 10.1186/1471-2164-13-663 (PMC3533581; doi:10.1186/1471-2164-13-663)
Supplement: Additional file 7 — Final Annotation table. The final tab delimited table lists the best annotation assigned to transcripts after picking the best annotation from individual databases. [file 1471-2164-13-663-S7.xls]

## Sheet: Sequence DB Annotation
Transcript	Transcirpt Length	Protein/Nucleotide	Subject Length	% Identity	Alignment Length	Mismatches	Gaps	Transcript Start	Transcript End	Subject Start	Subject End	Evalue	Bit Score	Protein Description	Organism	Database	RPKM Expression
Locus_10000_Transcript_1/1_Confidence_1.000_Length_2040	2040	At1g77220	500	60.7	486	151	4	1799	429	6	480	7e-164	576	[T] KOG2641 Predicted seven transmembrane receptor - rhodopsin family		KOG	11.7603
Locus_10001_Transcript_1/1_Confidence_1.000_Length_1718	1718	At4g36790	489	64.04	445	148	3	179	1510	55	488	4e-148	523	[G] KOG1330 Sugar transporter/spinster transmembrane protein		KOG	9.57436
Locus_10002_Transcript_1/1_Confidence_1.000_Length_1184	1184	At3g59360	458	66.37	333	55	4	836	3	2	332	4e-105	380	[G] KOG2234 Predicted UDP-galactose transporter		KOG	15.7674
Locus_10003_Transcript_1/1_Confidence_1.000_Length_652	652	At3g08790	607	58.22	225	73	4	646	2	1	214	1e-56	218	[U] KOG1087 Cytosolic sorting protein GGA2/TOM1		KOG	6.11218
Locus_10005_Transcript_1/2_Confidence_1.000_Length_2600	2600	At5g64580	871	79.71	690	120	3	2590	578	182	870	0	1029	[O] KOG0731 AAA+-type ATPase containing the peptidase M41 domain		KOG	4.34107
Locus_10005_Transcript_2/2_Confidence_1.000_Length_2600	2600	At5g64580	871	79.71	690	120	3	2590	578	182	870	0	1029	[O] KOG0731 AAA+-type ATPase containing the peptidase M41 domain		KOG	9.1862
Locus_10006_Transcript_1/1_Confidence_1.000_Length_774	774	ECAP_SOLLC	1048	77.78	216	48	0	3	650	825	1040	3e-101	364	Full=Calcium-transporting ATPase, endoplasmic reticulum-type;	Solanum lycopersicum (Tomato) (Lycopersicon esculentum).	Swiss-Prot	6.49643
Locus_10007_Transcript_1/1_Confidence_1.000_Length_616	616	NFYA2_ARATH	295	39.49	195	83	8	2	541	118	292	6e-28	120	Full=Nuclear transcription factor Y subunit A-2;	Arabidopsis thaliana (Mouse-ear cress).	Swiss-Prot	6.86016
Locus_10008_Transcript_1/1_Confidence_1.000_Length_208	208	HHT1_ARATH	457	52.94	68	31	1	3	203	201	268	5e-13	69.3	Full=Omega-hydroxypalmitate O-feruloyl transferase;	Arabidopsis thaliana (Mouse-ear cress).	Swiss-Prot	3.34324
Locus_10009_Transcript_2/5_Confidence_0.214_Length_494	494	PXL2_ARATH	1013	41.58	101	57	1	3	299	876	976	6e-15	76.6	Full=Leucine-rich repeat receptor-like protein kinase PXL2;	Arabidopsis thaliana (Mouse-ear cress).	Swiss-Prot	11.8029
Locus_10009_Transcript_3/5_Confidence_0.286_Length_413	413	PXL2_ARATH	1013	41.58	101	57	1	3	299	876	976	4e-15	76.6	Full=Leucine-rich repeat receptor-like protein kinase PXL2;	Arabidopsis thaliana (Mouse-ear cress).	Swiss-Prot	15.6719
Locus_10009_Transcript_5/5_Confidence_0.571_Length_1065	1065	At5g51770	654	38.84	121	60	5	24	359	528	643	2e-12	72	[T] KOG1187 Serine/threonine protein kinase		KOG	7.63452
Locus_1000_Transcript_1/1_Confidence_1.000_Length_3439	3439	At5g11850	886	82.94	252	43	0	1899	2654	635	886	1e-125	449	[T] KOG0192 Tyrosine kinase specific for activated (GTP-bound) p21cdc42Hs		KOG	33.1699
Locus_10010_Transcript_1/1_Confidence_1.000_Length_869	869	VIP1_ARATH	341	52.45	204	87	4	5	586	110	313	2e-46	182	Full=Transcription factor VIP1;	Arabidopsis thaliana (Mouse-ear cress).	Swiss-Prot	9.04868
Locus_10011_Transcript_1/1_Confidence_1.000_Length_1082	1082	At1g48090	4099	64.17	360	126	2	5	1081	1178	1535	2e-125	447	[U] KOG1809 Vacuolar protein sorting-associated protein		KOG	7.51457
Locus_10012_Transcript_1/1_Confidence_1.000_Length_336	336	XRN4_ARATH	947	54.24	59	27	0	177	1	135	193	6e-17	64.7	Full=5'-3' exoribonuclease 4;	Arabidopsis thaliana (Mouse-ear cress).	Swiss-Prot	9.23371
Locus_10013_Transcript_1/1_Confidence_1.000_Length_320	320	PP113_ARATH	879	52.38	105	50	0	2	316	364	468	3e-26	113	Full=Pentatricopeptide repeat-containing protein At1g71210;	Arabidopsis thaliana (Mouse-ear cress).	Swiss-Prot	3.67757
Locus_10014_Transcript_1/1_Confidence_1.000_Length_916	916	TRM2_ARATH	589	64.66	232	78	1	915	220	348	575	2e-88	322	Full=Probable tRNA (guanine(26)-N(2))-dimethyltransferase 2;	Arabidopsis thaliana (Mouse-ear cress).	Swiss-Prot	7.15366
Locus_10015_Transcript_1/1_Confidence_1.000_Length_572	572	At1g47620	520	41.26	143	83	1	142	570	39	180	3e-29	126	[QI] KOG0157 Cytochrome P450 CYP4/CYP19/CYP26 subfamilies		KOG	11.4091
Locus_10016_Transcript_1/1_Confidence_1.000_Length_890	890	MYB38_MAIZE	255	66.1	177	54	2	753	229	3	175	2e-66	248	Full=Myb-related protein Zm38;	Zea mays (Maize).	Swiss-Prot	14.3947
Locus_10017_Transcript_1/1_Confidence_1.000_Length_2280	2280	CDPK_SOYBN	508	80.41	485	93	1	1633	179	18	500	0	800	Full=Calcium-dependent protein kinase SK5;	Glycine max (Soybean) (Glycine hispida).	Swiss-Prot	23.9892
Locus_10018_Transcript_1/1_Confidence_1.000_Length_855	855	B9GQL5_POPTR	201	59.89	182	72	1	843	301	20	201	6e-59	228		Populus trichocarpa (Western balsam poplar) (Populus balsamifera subsp. trichocarpa).	TrEMBL	15.5783
Locus_1001_Transcript_1/2_Confidence_1.000_Length_1873	1873	At1g70770	610	55.4	435	180	6	1686	403	146	573	6e-125	446	[S] KOG4467 Uncharacterized conserved protein		KOG	11.0239
Locus_1001_Transcript_2/2_Confidence_1.000_Length_1864	1864	At1g70770	610	55.79	432	180	5	1677	403	146	573	1e-126	452	[S] KOG4467 Uncharacterized conserved protein		KOG	18.1224
Locus_10020_Transcript_2/2_Confidence_1.000_Length_202	202	EIF3I_ARATH	328	89.47	38	4	0	1	114	291	328	4e-16	79.3	Full=Eukaryotic translation initiation factor 3 subunit I;	Arabidopsis thaliana (Mouse-ear cress).	Swiss-Prot	6.48787
Locus_10021_Transcript_1/1_Confidence_1.000_Length_1238	1238	B9MWH4_POPTR	329	70.53	285	77	4	280	1113	44	328	2e-111	403		Populus trichocarpa (Western balsam poplar) (Populus balsamifera subsp. trichocarpa).	TrEMBL	15.2957
Locus_10022_Transcript_1/1_Confidence_1.000_Length_548	548	CYB_SOLTU	393	94.87	156	8	0	2	469	238	393	5e-85	309	Full=Cytochrome b;	Solanum tuberosum (Potato).	Swiss-Prot	4.539
Locus_10023_Transcript_1/1_Confidence_1.000_Length_674	674	At2g23890	546	65.35	228	55	2	1	672	163	370	2e-81	300	[F] KOG2470 Similar to IMP-GMP specific 5'-nucleotidase		KOG	6.3095
Locus_10024_Transcript_1/1_Confidence_1.000_Length_654	654	gi|302269972|gb|HP044847.1|	227	87.9	124	10	5	1	122	186	66	4e-31	141	TSA: Arachis duranensis DurSNP_c44884.Ardu mRNA sequence.	Arachis duranensis	GenBank-NT	21.7566
Locus_10026_Transcript_1/2_Confidence_1.000_Length_994	994	F2CTQ8_HORVD	254	61.41	241	77	3	10	687	13	252	7e-74	278		Hordeum vulgare var. distichum (Two-rowed barley).	TrEMBL	11.1935
Locus_10026_Transcript_2/2_Confidence_1.000_Length_984	984	F2CTQ8_HORVD	254	59.55	220	73	3	10	624	13	231	1e-67	240		Hordeum vulgare var. distichum (Two-rowed barley).	TrEMBL	7.61063
Locus_10029_Transcript_1/1_Confidence_1.000_Length_1549	1549	At2g07180	423	64.76	403	124	5	213	1415	17	403	2e-141	501	[T] KOG1187 Serine/threonine protein kinase		KOG	15.3155
Locus_1002_Transcript_1/1_Confidence_1.000_Length_454	454	GLUA2_ORYSJ	499	31.63	98	50	3	172	414	153	250	4e-07	48.5	Full=Glutelin type-A 2;	Oryza sativa subsp. japonica (Rice).	Swiss-Prot	58.4994
Locus_10030_Transcript_1/1_Confidence_1.000_Length_611	611	Y3720_ARATH	476	36.9	187	115	2	5	556	272	458	6e-32	133	Full=UPF0481 protein At3g47200;	Arabidopsis thaliana (Mouse-ear cress).	Swiss-Prot	13.1322
Locus_10031_Transcript_1/1_Confidence_1.000_Length_275	275	At3g48820	470	47.57	103	24	2	52	270	25	127	7e-19	90.5	[G] KOG2692 Sialyltransferase		KOG	3.20951
Locus_10032_Transcript_1/1_Confidence_1.000_Length_348	348	FY_ARATH	647	71.93	114	32	0	3	344	16	129	7e-43	168	Full=Flowering time control protein FY;	Arabidopsis thaliana (Mouse-ear cress).	Swiss-Prot	5.22622
Locus_10036_Transcript_1/1_Confidence_1.000_Length_411	411	LRX3_ARATH	760	56.59	129	56	0	23	409	116	244	9e-37	148	Full=Leucine-rich repeat extensin-like protein 3;	Arabidopsis thaliana (Mouse-ear cress).	Swiss-Prot	6.96305
Locus_10037_Transcript_1/1_Confidence_1.000_Length_477	477	At5g27730	455	40.87	115	67	1	2	343	299	413	1e-16	84.3	[S] KOG4683 Uncharacterized conserved protein		KOG	4.26141
Locus_10038_Transcript_1/1_Confidence_1.000_Length_1262	1262	At5g24320	694	42.97	263	102	8	1	756	467	692	3e-43	174	[S] KOG0283 WD40 repeat-containing protein		KOG	14.6022
Locus_10039_Transcript_1/1_Confidence_1.000_Length_1864	1864	At3g05670	883	48.36	244	111	5	1032	316	413	646	4e-61	234	[K] KOG4430 Topoisomerase I-binding arginine-serine-rich protein		KOG	13.7891
Locus_1003_Transcript_1/2_Confidence_1.000_Length_1315	1315	PDX2_ARATH	255	80.98	163	31	0	1178	690	1	163	1e-88	273	Full=Pyridoxal biosynthesis protein PDX2;	Arabidopsis thaliana (Mouse-ear cress).	Swiss-Prot	29.9188
Locus_1003_Transcript_2/2_Confidence_1.000_Length_1245	1245	PDX2_ARATH	255	66.67	255	79	1	1108	362	1	255	3e-92	335	Full=Pyridoxal biosynthesis protein PDX2;	Arabidopsis thaliana (Mouse-ear cress).	Swiss-Prot	31.8158
Locus_10040_Transcript_1/5_Confidence_0.583_Length_714	714	CB2G_SOLLC	267	97.89	190	4	0	714	145	78	267	5e-109	390	Full=Chlorophyll a-b binding protein 3C, chloroplastic;	Solanum lycopersicum (Tomato) (Lycopersicon esculentum).	Swiss-Prot	1427.12
Locus_10040_Transcript_2/5_Confidence_0.417_Length_1023	1023	CB21_CUCSA	255	98.95	190	2	0	1023	454	66	255	2e-109	392	Full=Chlorophyll a-b binding protein of LHCII type I, chloroplastic;	Cucumis sativus (Cucumber).	Swiss-Prot	810.43
Locus_10040_Transcript_3/5_Confidence_0.417_Length_699	699	CB27_TOBAC	267	95.79	190	8	0	699	130	78	267	9e-108	385	Full=Chlorophyll a-b binding protein 7, chloroplastic;	Nicotiana tabacum (Common tobacco).	Swiss-Prot	1723.72
Locus_10040_Transcript_4/5_Confidence_0.500_Length_1278	1278	CB21_GOSHI	265	95.37	216	10	0	1101	454	50	265	7e-124	440	Full=Chlorophyll a-b binding protein 151, chloroplastic;	Gossypium hirsutum (Upland cotton) (Gossypium mexicanum).	Swiss-Prot	2402.19
Locus_10040_Transcript_5/5_Confidence_0.583_Length_1023	1023	CB2G_SOLLC	267	97.89	190	4	0	1023	454	78	267	8e-109	390	Full=Chlorophyll a-b binding protein 3C, chloroplastic;	Solanum lycopersicum (Tomato) (Lycopersicon esculentum).	Swiss-Prot	2232.2
Locus_10041_Transcript_1/1_Confidence_1.000_Length_675	675	UBP8_ARATH	871	73.33	225	60	0	1	675	323	547	3e-94	340	Full=Ubiquitin carboxyl-terminal hydrolase 8;	Arabidopsis thaliana (Mouse-ear cress).	Swiss-Prot	6.10203
Locus_10043_Transcript_1/1_Confidence_1.000_Length_665	665	At5g55540	1380	60.63	221	84	1	3	665	564	781	1e-70	264	[S] KOG4308 LRR-containing protein		KOG	5.18831
Locus_10044_Transcript_1/1_Confidence_1.000_Length_607	607	At3g48200	1998	40	165	80	5	606	142	847	1002	3e-18	90.1	[T] KOG1829 Uncharacterized conserved protein, contains C1, PH and RUN domains		KOG	7.31437
Locus_10048_Transcript_1/2_Confidence_1.000_Length_1058	1058	At2g17500	396	61.21	116	45	0	3	350	280	395	4e-39	160	[S] KOG2722 Predicted membrane protein		KOG	9.07541
Locus_10048_Transcript_2/2_Confidence_1.000_Length_1049	1049	At2g17500	396	61.21	116	45	0	3	350	280	395	4e-39	160	[S] KOG2722 Predicted membrane protein		KOG	7.34302
Locus_10049_Transcript_1/1_Confidence_1.000_Length_487	487	A3QME3_PlantCyc_MONOMER-13895	521	42.17	83	48	0	209	457	36	118	2e-15	76.3	wax synthase/diacylglycerol acyltransferase||wax synthase/diacyglycerol acyltransferase||wax synthase/diacylglycerol acyltransferase	Petunia x hybrida	PlantCyc	8.67732
Locus_1004_Transcript_1/4_Confidence_0.667_Length_1161	1161	TGA4_ARATH	364	55.56	324	138	2	192	1157	8	327	2e-95	345	Full=Transcription factor TGA4;	Arabidopsis thaliana (Mouse-ear cress).	Swiss-Prot	7.87865
Locus_1004_Transcript_2/4_Confidence_0.667_Length_1935	1935	TGA1_ARATH	368	55.14	243	103	3	177	890	3	244	1e-66	251	Full=Transcription factor TGA1;	Arabidopsis thaliana (Mouse-ear cress).	Swiss-Prot	7.61602
Locus_1004_Transcript_3/4_Confidence_0.667_Length_1732	1732	TGA4_ARATH	364	54.31	313	135	3	192	1124	8	314	3e-87	319	Full=Transcription factor TGA4;	Arabidopsis thaliana (Mouse-ear cress).	Swiss-Prot	8.66309
Locus_1004_Transcript_4/4_Confidence_0.667_Length_1167	1167	TGA1_ARATH	368	55.09	334	140	4	177	1163	3	331	2e-94	342	Full=Transcription factor TGA1;	Arabidopsis thaliana (Mouse-ear cress).	Swiss-Prot	9.32784
Locus_10050_Transcript_1/4_Confidence_0.625_Length_795	795	STO_ARATH	248	62.35	170	57	3	210	704	1	168	5e-55	211	Full=Salt tolerance protein;	Arabidopsis thaliana (Mouse-ear cress).	Swiss-Prot	14.4327
Locus_10050_Transcript_2/4_Confidence_0.500_Length_747	747	STO_ARATH	248	62.35	170	57	3	210	704	1	168	4e-55	211	Full=Salt tolerance protein;	Arabidopsis thaliana (Mouse-ear cress).	Swiss-Prot	12.5674
Locus_10050_Transcript_3/4_Confidence_0.625_Length_1695	1695	STO_ARATH	248	48.25	143	60	5	1301	1693	45	185	3e-28	123	Full=Salt tolerance protein;	Arabidopsis thaliana (Mouse-ear cress).	Swiss-Prot	16.9154
Locus_10050_Transcript_4/4_Confidence_0.625_Length_748	748	STO_ARATH	248	60.43	187	64	4	210	746	1	185	1e-58	223	Full=Salt tolerance protein;	Arabidopsis thaliana (Mouse-ear cress).	Swiss-Prot	16.7341
Locus_10051_Transcript_1/1_Confidence_1.000_Length_2098	2098	At1g20080	535	69.26	514	154	3	1784	243	25	534	0	702	[R] KOG1012 Ca2+-dependent lipid-binding protein CLB1/vesicle protein vp115/Granuphilin A, contains C2 domain		KOG	21.1749
Locus_10052_Transcript_1/2_Confidence_0.400_Length_866	866	C5XEL6_SORBI	776	65.6	250	72	4	19	732	401	648	6e-86	318		Sorghum bicolor (Sorghum) (Sorghum vulgare).	TrEMBL	5.74451
Locus_10052_Transcript_2/2_Confidence_0.600_Length_2113	2113	C5XEL6_SORBI	776	53.44	625	264	14	1	1842	69	677	5e-166	586		Sorghum bicolor (Sorghum) (Sorghum vulgare).	TrEMBL	10.7212
Locus_10053_Transcript_1/1_Confidence_1.000_Length_1280	1280	AOX1A_ARATH	354	72.4	279	75	1	27	857	76	354	2e-122	436	Full=Alternative oxidase 1a, mitochondrial;	Arabidopsis thaliana (Mouse-ear cress).	Swiss-Prot	28.8563
Locus_10054_Transcript_1/2_Confidence_1.000_Length_413	413	F2DHC6_HORVD	51	50	48	24	0	379	236	3	50	2e-08	58.9		Hordeum vulgare var. distichum (Two-rowed barley).	TrEMBL	9.00166
Locus_10054_Transcript_2/2_Confidence_1.000_Length_357	357	F2DHC6_HORVD	51	50	48	24	0	323	180	3	50	2e-08	58.9		Hordeum vulgare var. distichum (Two-rowed barley).	TrEMBL	4.19544
Locus_10057_Transcript_1/5_Confidence_0.636_Length_3531	3531	AGP9_ARATH	191	33.98	103	44	3	2545	2844	32	113	2e-06	52.4	Full=Classical arabinogalactan protein 9;	Arabidopsis thaliana (Mouse-ear cress).	Swiss-Prot	4.40842
Locus_10057_Transcript_2/5_Confidence_0.455_Length_2432	2432	F6GZM6_VITVI	1331	40.57	562	284	10	40	1626	2	546	1e-99	365		Vitis vinifera (Grape).	TrEMBL	3.5082
Locus_10057_Transcript_3/5_Confidence_0.636_Length_3639	3639	AGP19_ARATH	222	31.82	132	76	6	2575	2958	36	157	6e-07	53.9	Full=Lysine-rich arabinogalactan protein 19;	Arabidopsis thaliana (Mouse-ear cress).	Swiss-Prot	4.84352
Locus_10057_Transcript_4/5_Confidence_0.455_Length_1633	1633	AGP9_ARATH	191	33.98	103	44	3	647	946	32	113	7e-07	52.4	Full=Classical arabinogalactan protein 9;	Arabidopsis thaliana (Mouse-ear cress).	Swiss-Prot	5.92898
Locus_10057_Transcript_5/5_Confidence_0.636_Length_3639	3639	AGP9_ARATH	191	33.98	103	44	3	2653	2952	32	113	2e-06	52.4	Full=Classical arabinogalactan protein 9;	Arabidopsis thaliana (Mouse-ear cress).	Swiss-Prot	5.62995
Locus_10059_Transcript_1/1_Confidence_1.000_Length_2000	2000	HSDD2_ARATH	564	65.43	541	183	2	2	1612	16	556	0	708	Full=3beta-hydroxysteroid-dehydrogenase/decarboxylase isoform 2;	Arabidopsis thaliana (Mouse-ear cress).	Swiss-Prot	24.8603
Locus_1005_Transcript_1/8_Confidence_0.588_Length_1410	1410	CBSX1_ARATH	236	62.44	197	45	2	926	345	66	236	8e-63	238	Full=CBS domain-containing protein CBSX1, chloroplastic;	Arabidopsis thaliana (Mouse-ear cress).	Swiss-Prot	27.0115
Locus_1005_Transcript_3/8_Confidence_0.588_Length_1411	1411	CBSX1_ARATH	236	72.46	138	38	0	758	345	99	236	7e-62	213	Full=CBS domain-containing protein CBSX1, chloroplastic;	Arabidopsis thaliana (Mouse-ear cress).	Swiss-Prot	27.1629
Locus_1005_Transcript_4/8_Confidence_0.588_Length_1414	1414	CBSX2_ARATH	238	76.26	139	33	0	912	496	77	215	1e-61	226	Full=CBS domain-containing protein CBSX2, chloroplastic;	Arabidopsis thaliana (Mouse-ear cress).	Swiss-Prot	31.2099
Locus_1005_Transcript_5/8_Confidence_0.412_Length_1054	1054	B9HH97_POPTR	156	74.26	101	26	0	647	345	56	156	1e-38	161		Populus trichocarpa (Western balsam poplar) (Populus balsamifera subsp. trichocarpa).	TrEMBL	23.2441
Locus_1005_Transcript_6/8_Confidence_0.294_Length_1405	1405	G7JK06_MEDTR	77	72.73	55	15	0	885	721	1	55	3e-15	84.7		Medicago truncatula (Barrel medic) (Medicago tribuloides).	TrEMBL	5.34919
Locus_1005_Transcript_7/8_Confidence_0.353_Length_1257	1257	B9HH97_POPTR	156	73.49	83	22	0	593	345	74	156	7e-29	129		Populus trichocarpa (Western balsam poplar) (Populus balsamifera subsp. trichocarpa).	TrEMBL	17.1072
Locus_1005_Transcript_8/8_Confidence_0.588_Length_1332	1332	CBSX1_ARATH	236	71.93	171	45	1	848	345	66	236	4e-67	252	Full=CBS domain-containing protein CBSX1, chloroplastic;	Arabidopsis thaliana (Mouse-ear cress).	Swiss-Prot	37.1471
Locus_10060_Transcript_1/1_Confidence_1.000_Length_3213	3213	Y1765_ARATH	1014	61.17	989	358	15	3086	180	12	994	0	1160	Full=Probable LRR receptor-like serine/threonine-protein kinase At1g07650;	Arabidopsis thaliana (Mouse-ear cress).	Swiss-Prot	12.2783
Locus_10061_Transcript_1/1_Confidence_1.000_Length_397	397	F6H5M1_VITVI	485	31.82	110	74	1	1	330	24	132	1e-06	53.1		Vitis vinifera (Grape).	TrEMBL	4.64854
Locus_10062_Transcript_1/1_Confidence_1.000_Length_1305	1305	ROC4_NICSY	315	56.83	315	112	5	16	915	10	315	2e-85	313	Full=31 kDa ribonucleoprotein, chloroplastic;	Nicotiana sylvestris (Wood tobacco) (South American tobacco).	Swiss-Prot	16.2935
Locus_10063_Transcript_1/1_Confidence_1.000_Length_1198	1198	Q9SQI8_PlantCyc_AT3G25860-MONOMER	480	71.72	396	101	4	1179	1	47	434	1e-154	540	dihydrolipoyllysine-residue acetyltransferase	Arabidopsis thaliana	PlantCyc	16.9674
Locus_10064_Transcript_1/2_Confidence_1.000_Length_2511	2511	At1g54560	1529	83.5	606	100	0	2214	397	9	614	0	1042	[Z] KOG0160 Myosin class V heavy chain		KOG	10.1615
Locus_10064_Transcript_2/2_Confidence_1.000_Length_2158	2158	At1g54560	1529	83.55	620	102	0	1861	2	9	628	0	1066	[Z] KOG0160 Myosin class V heavy chain		KOG	6.76704
Locus_10065_Transcript_1/3_Confidence_0.571_Length_3468	3468	At2g06210	1115	67.3	994	240	7	3344	516	4	963	0	1266	[P] KOG2002 TPR-containing nuclear phosphoprotein that regulates K(+) uptake		KOG	7.15693
Locus_10065_Transcript_2/3_Confidence_0.714_Length_4067	4067	At2g06210	1115	63.23	688	168	7	3943	2033	4	657	0	830	[P] KOG2002 TPR-containing nuclear phosphoprotein that regulates K(+) uptake		KOG	7.06298
Locus_10065_Transcript_3/3_Confidence_0.714_Length_3879	3879	At2g06210	1115	67.3	994	240	7	3755	927	4	963	0	1266	[P] KOG2002 TPR-containing nuclear phosphoprotein that regulates K(+) uptake		KOG	6.65373
Locus_10066_Transcript_1/1_Confidence_1.000_Length_990	990	AtCh087	274	70.71	99	27	1	471	761	138	236	2e-32	138	[J] KOG0438 Mitochondrial/chloroplast ribosomal protein L2		KOG	8.34797
Locus_10067_Transcript_1/1_Confidence_1.000_Length_1622	1622	FKGP_ARATH	1055	67.13	505	166	0	10	1524	551	1055	0	696	Full=Bifunctional fucokinase/fucose pyrophosphorylase;	Arabidopsis thaliana (Mouse-ear cress).	Swiss-Prot	8.24474
Locus_10068_Transcript_1/1_Confidence_1.000_Length_282	282	7296944	92	82.67	75	13	0	57	281	1	75	2e-33	139	[J] KOG0402 60S ribosomal protein L37		KOG	3.98344
Locus_10069_Transcript_1/3_Confidence_0.667_Length_1469	1469	At4g35250	395	81.07	391	59	4	88	1248	16	395	2e-178	624	[G] KOG1203 Predicted dehydrogenase		KOG	25.1619
Locus_10069_Transcript_2/3_Confidence_0.667_Length_1450	1450	At4g35250	395	82.98	382	59	4	88	1221	16	395	1e-179	627	[G] KOG1203 Predicted dehydrogenase		KOG	24.8092
Locus_10069_Transcript_3/3_Confidence_0.667_Length_1442	1442	At4g35250	395	82.98	382	59	4	88	1221	16	395	1e-179	627	[G] KOG1203 Predicted dehydrogenase		KOG	30.0845
Locus_1006_Transcript_1/1_Confidence_1.000_Length_415	415	ESCA_ARATH	311	38.03	142	69	3	6	404	130	261	3e-16	80.5	Full=Putative DNA-binding protein ESCAROLA;	Arabidopsis thaliana (Mouse-ear cress).	Swiss-Prot	4.38247
Locus_10070_Transcript_1/1_Confidence_1.000_Length_1106	1106	At5g51180	349	60.84	286	92	6	1104	262	77	347	2e-92	337	[R] KOG4372 Predicted alpha/beta hydrolase		KOG	11.9946
Locus_10071_Transcript_1/1_Confidence_1.000_Length_833	833	At3g14050	709	61.47	231	85	3	833	147	471	699	4e-78	289	[T] KOG1157 Predicted guanosine polyphosphate pyrophosphohydrolase/synthase		KOG	9.02234
Locus_10074_Transcript_1/1_Confidence_1.000_Length_1397	1397	KASC2_ARATH	541	80.73	436	83	1	5	1312	107	541	0	733	Full=3-oxoacyl-[acyl-carrier-protein] synthase II, chloroplastic;	Arabidopsis thaliana (Mouse-ear cress).	Swiss-Prot	9.26631
Locus_10075_Transcript_1/2_Confidence_1.000_Length_3676	3676	PUM1_ARATH	968	50.98	1069	390	29	3464	348	1	965	0	905	Full=Pumilio homolog 1;	Arabidopsis thaliana (Mouse-ear cress).	Swiss-Prot	11.6631
Locus_10075_Transcript_2/2_Confidence_1.000_Length_604	604	PUM1_ARATH	968	48.59	142	61	5	392	3	1	142	3e-28	121	Full=Pumilio homolog 1;	Arabidopsis thaliana (Mouse-ear cress).	Swiss-Prot	4.64954
Locus_10076_Transcript_1/1_Confidence_1.000_Length_2501	2501	VPS41_SOLLC	960	77.52	774	170	2	191	2500	6	779	0	1249	Full=Vacuolar protein sorting-associated protein 41 homolog;	Solanum lycopersicum (Tomato) (Lycopersicon esculentum).	Swiss-Prot	9.99898
Locus_10079_Transcript_2/2_Confidence_1.000_Length_336	336	At3g10850	258	59.46	37	15	0	4	114	221	257	3e-08	55.1	[R] KOG0813 Glyoxylase		KOG	8.83571
Locus_1007_Transcript_1/1_Confidence_1.000_Length_2495	2495	At5g49580	695	44.81	694	323	10	198	2198	1	661	3e-161	568	[O] KOG0720 Molecular chaperone (DnaJ superfamily)		KOG	32.1273
Locus_10080_Transcript_1/1_Confidence_1.000_Length_508	508	F6H110_VITVI	364	31.58	209	102	8	5	508	124	332	4e-13	75.1		Vitis vinifera (Grape).	TrEMBL	4.31726
Locus_10081_Transcript_1/1_Confidence_1.000_Length_1366	1366	SCL1_ARATH	593	42.25	329	172	6	394	1365	15	330	3e-61	232	Full=Scarecrow-like protein 1;	Arabidopsis thaliana (Mouse-ear cress).	Swiss-Prot	12.4136
Locus_10082_Transcript_1/1_Confidence_1.000_Length_1688	1688	SGN-U577215_PlantCyc_SGN-U313539-MONOMER	305	59.55	314	107	5	173	1111	7	301	1e-101	365	PYRUVATE KINASE	Solanum lycopersicum	PlantCyc	15.7972
Locus_10083_Transcript_1/1_Confidence_1.000_Length_653	653	RS201_ARATH	124	87.8	123	15	0	494	126	1	123	2e-56	215	Full=40S ribosomal protein S20-1;	Arabidopsis thaliana (Mouse-ear cress).	Swiss-Prot	50.1742
Locus_10084_Transcript_1/2_Confidence_1.000_Length_916	916	D7TCB6_VITVI	235	33.33	135	54	5	26	337	54	183	6e-22	57.4		Vitis vinifera (Grape).	TrEMBL	22.6581
Locus_10084_Transcript_2/2_Confidence_1.000_Length_816	816	D7TCB6_VITVI	235	41.62	185	72	5	26	487	54	233	3e-26	120		Vitis vinifera (Grape).	TrEMBL	34.6779
Locus_10085_Transcript_1/1_Confidence_1.000_Length_1628	1628	At3g49990	502	39.11	537	259	14	1	1566	15	498	1e-59	229	[S] KOG2637 Uncharacterized conserved protein		KOG	21.4887
Locus_10086_Transcript_1/1_Confidence_1.000_Length_675	675	At3g52140	1403	63.51	148	54	0	456	13	84	231	2e-43	173	[R] KOG1839 Uncharacterized protein CLU1/cluA/TIF31 involved in mitochondrial morphology/distribution, also found associated with eIF-3		KOG	6.10203
Locus_10087_Transcript_1/1_Confidence_1.000_Length_611	611	At1g22520	110	57.53	73	31	0	527	309	6	78	4e-17	86.3	[S] KOG4604 Uncharacterized conserved protein		KOG	22.281
Locus_10089_Transcript_1/1_Confidence_1.000_Length_328	328	At1g55750	612	50	48	24	0	183	326	31	78	2e-07	52.4	[KL] KOG2074 RNA polymerase II transcription initiation/nucleotide excision repair factor TFIIH, subunit TFB1		KOG	4.15867
Locus_1008_Transcript_1/2_Confidence_1.000_Length_1011	1011	CHSY_PINSY	396	58.7	247	73	1	269	1009	12	229	2e-80	296	Full=Chalcone synthase;	Pinus sylvestris (Scots pine).	Swiss-Prot	61.2696
Locus_1008_Transcript_2/2_Confidence_1.000_Length_924	924	Q9MBF0_PlantCyc_MONOMER-11831	396	65.47	223	77	0	254	922	7	229	5e-86	312	pinocembrin chalcone synthase	Pinus densiflora	PlantCyc	131.298
Locus_10090_Transcript_1/1_Confidence_1.000_Length_603	603	TFB1C_ARATH	579	53.73	201	83	3	602	3	35	226	9e-52	199	Full=Probable RNA polymerase II transcription factor B subunit 1-3;	Arabidopsis thaliana (Mouse-ear cress).	Swiss-Prot	6.20967
Locus_10091_Transcript_1/6_Confidence_0.600_Length_2136	2136	NOG1_ARATH	671	77.7	601	126	3	1794	1	1	596	0	942	Full=Nucleolar GTP-binding protein 1;	Arabidopsis thaliana (Mouse-ear cress).	Swiss-Prot	6.61135
Locus_10091_Transcript_2/6_Confidence_0.600_Length_2136	2136	NOG1_ARATH	671	77.7	601	126	3	1794	1	1	596	0	942	Full=Nucleolar GTP-binding protein 1;	Arabidopsis thaliana (Mouse-ear cress).	Swiss-Prot	6.8117
Locus_10091_Transcript_3/6_Confidence_0.600_Length_2136	2136	NOG1_ARATH	671	77.7	601	126	3	1794	1	1	596	0	942	Full=Nucleolar GTP-binding protein 1;	Arabidopsis thaliana (Mouse-ear cress).	Swiss-Prot	5.45937
Locus_10091_Transcript_4/6_Confidence_0.533_Length_2070	2070	NOG1_ARATH	671	77.7	601	126	3	1794	1	1	596	0	942	Full=Nucleolar GTP-binding protein 1;	Arabidopsis thaliana (Mouse-ear cress).	Swiss-Prot	6.46037
Locus_10091_Transcript_5/6_Confidence_0.200_Length_2622	2622	At3g11450	663	60.76	632	235	6	2147	267	37	660	7e-167	586	[O] KOG0724 Zuotin and related molecular chaperones (DnaJ superfamily), contains DNA-binding domains		KOG	15.1479
Locus_10091_Transcript_6/6_Confidence_0.600_Length_2136	2136	NOG1_ARATH	671	77.7	601	126	3	1794	1	1	596	0	942	Full=Nucleolar GTP-binding protein 1;	Arabidopsis thaliana (Mouse-ear cress).	Swiss-Prot	4.93347
Locus_10093_Transcript_1/1_Confidence_1.000_Length_3008	3008	D6BV21_ORYSJ	268	36.03	247	104	10	2610	1975	39	266	2e-23	112		Oryza sativa subsp. japonica (Rice).	TrEMBL	12.3326
Locus_10095_Transcript_1/2_Confidence_1.000_Length_1573	1573	AL3H1_ARATH	484	59.53	472	191	0	1562	147	12	483	2e-171	599	Full=Aldehyde dehydrogenase family 3 member H1;	Arabidopsis thaliana (Mouse-ear cress).	Swiss-Prot	7.54939
Locus_10095_Transcript_2/2_Confidence_1.000_Length_1573	1573	AL3H1_ARATH	484	59.53	472	191	0	1562	147	12	483	2e-171	599	Full=Aldehyde dehydrogenase family 3 member H1;	Arabidopsis thaliana (Mouse-ear cress).	Swiss-Prot	12.0042
Locus_10096_Transcript_1/3_Confidence_0.300_Length_1643	1643	AB20B_ARATH	1408	85.19	547	79	1	2	1642	94	638	0	920	Full=ABC transporter B family member 20;	Arabidopsis thaliana (Mouse-ear cress).	Swiss-Prot	7.29286
Locus_10096_Transcript_2/3_Confidence_0.800_Length_2866	2866	AB6B_ARATH	1407	79.9	955	187	3	3	2864	85	1035	0	1495	Full=ABC transporter B family member 6;	Arabidopsis thaliana (Mouse-ear cress).	Swiss-Prot	8.6509
Locus_10096_Transcript_3/3_Confidence_0.800_Length_2844	2844	AB6B_ARATH	1407	79.85	948	186	4	2	2842	92	1035	0	1484	Full=ABC transporter B family member 6;	Arabidopsis thaliana (Mouse-ear cress).	Swiss-Prot	5.12536
Locus_10097_Transcript_1/1_Confidence_1.000_Length_655	655	At5g52810	325	57.06	170	72	1	9	518	154	322	5e-51	199	[E] KOG3007 Mu-crystallin		KOG	8.2892
Locus_10099_Transcript_1/1_Confidence_1.000_Length_323	323	B9H1V1_POPTR	815	56.36	55	23	1	158	322	1	54	4e-08	57.8		Populus trichocarpa (Western balsam poplar) (Populus balsamifera subsp. trichocarpa).	TrEMBL	10.2678
Locus_1009_Transcript_1/3_Confidence_0.286_Length_791	791	At5g66810	752	57.39	115	42	2	131	454	606	720	9e-29	119	[Z] KOG2659 LisH motif-containing protein		KOG	12.8489
Locus_1009_Transcript_2/3_Confidence_0.286_Length_529	529	At5g66810	752	68.54	89	25	1	1	267	129	214	3e-28	122	[Z] KOG2659 LisH motif-containing protein		KOG	8.19062
Locus_1009_Transcript_3/3_Confidence_0.714_Length_2152	2152	At5g66810	752	53.86	622	240	10	1	1815	129	720	5e-155	542	[Z] KOG2659 LisH motif-containing protein		KOG	25.1302
Locus_100_Transcript_1/2_Confidence_1.000_Length_992	992	PSB28_ORYSJ	180	79.08	153	32	0	421	879	28	180	1e-62	236	Full=Photosystem II reaction center PSB28 protein, chloroplastic;	Oryza sativa subsp. japonica (Rice).	Swiss-Prot	39.0135
Locus_100_Transcript_2/2_Confidence_1.000_Length_810	810	PSB28_ORYSJ	180	67.2	189	47	2	149	697	1	180	4e-63	238	Full=Photosystem II reaction center PSB28 protein, chloroplastic;	Oryza sativa subsp. japonica (Rice).	Swiss-Prot	41.3406
Locus_10102_Transcript_1/2_Confidence_1.000_Length_2220	2220	At3g26990	517	42.69	417	191	10	467	1603	1	407	5e-79	294	[A] KOG2669 Regulator of nuclear mRNA		KOG	13.7223
Locus_10103_Transcript_1/2_Confidence_1.000_Length_441	441	PIRL_SOLLC	291	80.23	86	17	0	182	439	4	89	3e-36	147	Full=Pirin-like protein;	Solanum lycopersicum (Tomato) (Lycopersicon esculentum).	Swiss-Prot	22.6825
Locus_10103_Transcript_2/2_Confidence_1.000_Length_553	553	PIRL_SOLLC	291	59.68	124	19	1	182	553	4	96	6e-34	140	Full=Pirin-like protein;	Solanum lycopersicum (Tomato) (Lycopersicon esculentum).	Swiss-Prot	20.7003
Locus_10104_Transcript_1/1_Confidence_1.000_Length_517	517	At4g14150_3	253	57.36	129	51	1	376	2	120	248	6e-39	158	[Z] KOG1876 Actin-related protein Arp2/3 complex, subunit ARPC4		KOG	10.657
Locus_10105_Transcript_1/1_Confidence_1.000_Length_1422	1422	At2g28600	502	39.29	481	238	11	36	1418	50	496	3e-78	291	[A] KOG0339 ATP-dependent RNA helicase		KOG	8.65199
Locus_10106_Transcript_1/1_Confidence_1.000_Length_2093	2093	At3g28430	671	42.91	571	195	10	3	1661	203	660	2e-86	318	[S] KOG2219 Uncharacterized conserved protein		KOG	12.3954
Locus_10107_Transcript_1/1_Confidence_1.000_Length_1566	1566	At5g08200_1	128	77.78	54	12	0	388	549	75	128	3e-19	95.5	[R] KOG2850 Predicted peptidoglycan-binding protein, contains LysM domain		KOG	10.8282
Locus_10108_Transcript_1/1_Confidence_1.000_Length_418	418	At3g56690	1022	33.09	139	85	4	3	416	25	156	4e-10	62	[O] KOG0733 Nuclear AAA ATPase (VCP subfamily)		KOG	5.75869
Locus_10109_Transcript_1/3_Confidence_0.400_Length_632	632	B9P7B2_POPTR	87	66.67	54	18	0	525	364	34	87	2e-13	76.6		Populus trichocarpa (Western balsam poplar) (Populus balsamifera subsp. trichocarpa).	TrEMBL	7.78679
Locus_10109_Transcript_2/3_Confidence_0.400_Length_1454	1454	At5g19820	1116	66.58	395	128	2	1442	258	89	479	2e-133	474	[YU] KOG2171 Karyopherin (importin) beta 3		KOG	10.6322
Locus_10109_Transcript_3/3_Confidence_0.600_Length_3474	3474	At5g19820	1116	74.12	1028	261	3	3462	379	89	1111	0	1411	[YU] KOG2171 Karyopherin (importin) beta 3		KOG	22.0034
Locus_1010_Transcript_1/1_Confidence_1.000_Length_1548	1548	ANM42_ORYSI	382	71.47	382	106	1	1402	266	1	382	1e-163	573	Full=Probable protein arginine N-methyltransferase 4.2;	Oryza sativa subsp. indica (Rice).	Swiss-Prot	8.81164
Locus_10110_Transcript_1/1_Confidence_1.000_Length_2095	2095	At5g04420	514	48.04	510	251	4	198	1694	3	509	3e-131	468	[R] KOG0379 Kelch repeat-containing proteins		KOG	18.0774
Locus_10113_Transcript_1/1_Confidence_1.000_Length_1401	1401	At4g12130	363	52	375	128	6	2	1123	29	352	1e-94	345	[K] KOG2929 Transcription factor, component of CCR4 transcriptional complex		KOG	15.1579
Locus_10115_Transcript_1/9_Confidence_0.625_Length_955	955	CRK10_ARATH	669	34.07	317	174	9	923	6	3	295	9e-41	164	Full=Cysteine-rich receptor-like protein kinase 10;	Arabidopsis thaliana (Mouse-ear cress).	Swiss-Prot	5.82529
Locus_10115_Transcript_2/9_Confidence_0.625_Length_955	955	CRR38_ARATH	252	36.58	257	153	5	920	162	2	252	9e-43	170	Full=Cysteine-rich repeat secretory protein 38;	Arabidopsis thaliana (Mouse-ear cress).	Swiss-Prot	4.20093
Locus_10115_Transcript_3/9_Confidence_0.542_Length_942	942	CRR38_ARATH	252	36.96	257	152	5	907	149	2	252	7e-43	171	Full=Cysteine-rich repeat secretory protein 38;	Arabidopsis thaliana (Mouse-ear cress).	Swiss-Prot	3.71944
Locus_10115_Transcript_4/9_Confidence_0.583_Length_903	903	CRR38_ARATH	252	37.75	249	143	4	890	162	10	252	7e-42	167	Full=Cysteine-rich repeat secretory protein 38;	Arabidopsis thaliana (Mouse-ear cress).	Swiss-Prot	4.82789
Locus_10115_Transcript_5/9_Confidence_0.542_Length_955	955	CRR38_ARATH	252	36.19	257	154	5	920	162	2	252	2e-42	169	Full=Cysteine-rich repeat secretory protein 38;	Arabidopsis thaliana (Mouse-ear cress).	Swiss-Prot	4.08891
Locus_10115_Transcript_6/9_Confidence_0.542_Length_955	955	CRR38_ARATH	252	37.35	257	151	5	920	162	2	252	4e-45	178	Full=Cysteine-rich repeat secretory protein 38;	Arabidopsis thaliana (Mouse-ear cress).	Swiss-Prot	7.28161
Locus_10115_Transcript_7/9_Confidence_0.542_Length_948	948	CRR38_ARATH	252	39.52	210	123	2	788	162	46	252	3e-41	165	Full=Cysteine-rich repeat secretory protein 38;	Arabidopsis thaliana (Mouse-ear cress).	Swiss-Prot	7.98428
Locus_10115_Transcript_8/9_Confidence_0.542_Length_955	955	CRK10_ARATH	669	34.7	317	172	9	923	6	3	295	3e-41	165	Full=Cysteine-rich receptor-like protein kinase 10;	Arabidopsis thaliana (Mouse-ear cress).	Swiss-Prot	8.68192
Locus_10115_Transcript_9/9_Confidence_0.583_Length_955	955	CRR38_ARATH	252	36.96	257	152	5	920	162	2	252	7e-43	171	Full=Cysteine-rich repeat secretory protein 38;	Arabidopsis thaliana (Mouse-ear cress).	Swiss-Prot	3.50078
Locus_10116_Transcript_1/1_Confidence_1.000_Length_917	917	At1g60220	604	54.69	128	58	0	1	384	471	598	2e-37	154	[O] KOG0779 Protease, Ulp1 family		KOG	13.0084
Locus_10117_Transcript_1/8_Confidence_0.167_Length_511	511	At1g02300	677	45.56	90	18	1	1	270	619	677	2e-13	73.6	[O] KOG1543 Cysteine proteinase Cathepsin L		KOG	31.0378
Locus_10117_Transcript_2/8_Confidence_0.444_Length_1077	1077	At4g01610	359	79.69	192	39	0	501	1076	124	315	4e-88	323	[O] KOG1543 Cysteine proteinase Cathepsin L		KOG	30.5207
Locus_10117_Transcript_3/8_Confidence_0.444_Length_989	989	At4g01610	359	72.32	271	75	0	176	988	45	315	1e-116	418	[O] KOG1543 Cysteine proteinase Cathepsin L		KOG	38.2664
Locus_10117_Transcript_4/8_Confidence_0.500_Length_997	997	At4g01610	359	62.15	325	77	1	22	996	37	315	2e-113	407	[O] KOG1543 Cysteine proteinase Cathepsin L		KOG	34.2305
Locus_10117_Transcript_5/8_Confidence_0.444_Length_1210	1210	At4g01610	359	68.56	229	72	0	22	708	37	265	8e-88	322	[O] KOG1543 Cysteine proteinase Cathepsin L		KOG	34.195
Locus_10117_Transcript_6/8_Confidence_0.111_Length_418	418	At1g02300	677	69.49	59	18	0	1	177	619	677	2e-18	89.7	[O] KOG1543 Cysteine proteinase Cathepsin L		KOG	83.0531
Locus_10117_Transcript_7/8_Confidence_0.556_Length_1405	1405	At4g01610	359	60.93	366	85	2	22	1119	37	344	2e-123	441	[O] KOG1543 Cysteine proteinase Cathepsin L		KOG	40.452
Locus_10117_Transcript_8/8_Confidence_0.444_Length_859	859	At4g01610	359	72.04	279	78	0	22	858	37	315	2e-119	426	[O] KOG1543 Cysteine proteinase Cathepsin L		KOG	50.9076
Locus_10118_Transcript_1/2_Confidence_1.000_Length_1755	1755	1A1C_SOYBN	484	64.63	328	111	4	1117	146	156	482	0	430	Full=1-aminocyclopropane-1-carboxylate synthase;	Glycine max (Soybean) (Glycine hispida).	Swiss-Prot	15.1789
Locus_10118_Transcript_2/2_Confidence_1.000_Length_1675	1675	1A1C_SOYBN	484	65.57	485	160	5	1588	146	1	482	0	654	Full=1-aminocyclopropane-1-carboxylate synthase;	Glycine max (Soybean) (Glycine hispida).	Swiss-Prot	10.4269
Locus_10119_Transcript_1/1_Confidence_1.000_Length_296	296	E137_ARATH	504	72.92	96	26	0	6	293	166	261	2e-35	143	Full=Glucan endo-1,3-beta-glucosidase 7;	Arabidopsis thaliana (Mouse-ear cress).	Swiss-Prot	5.06004
Locus_1011_Transcript_1/1_Confidence_1.000_Length_2771	2771	A2ZMD0_ORYSI	747	78.65	754	146	6	260	2497	1	747	0	1242		Oryza sativa subsp. indica (Rice).	TrEMBL	8.97644
Locus_10122_Transcript_1/1_Confidence_1.000_Length_215	215	C0PEB4_MAIZE	367	63.89	72	25	1	2	214	176	247	5e-22	103		Zea mays (Maize).	TrEMBL	3.85639
Locus_10123_Transcript_1/1_Confidence_1.000_Length_239	239	F2CX22_HORVD	476	64.06	64	23	0	1	192	247	310	5e-18	90.9		Hordeum vulgare var. distichum (Two-rowed barley).	TrEMBL	4.3644
Locus_10125_Transcript_1/1_Confidence_1.000_Length_1714	1714	PI5K9_ARATH	815	67.81	584	159	9	1	1713	230	797	0	748	Full=Phosphatidylinositol-4-phosphate 5-kinase 9;	Arabidopsis thaliana (Mouse-ear cress).	Swiss-Prot	11.6877
Locus_10127_Transcript_1/1_Confidence_1.000_Length_359	359	B9T4M0_RICCO	371	84.82	112	17	0	9	344	260	371	4e-48	190		Ricinus communis (Castor bean).	TrEMBL	7.07761
Locus_10128_Transcript_1/1_Confidence_1.000_Length_1902	1902	B3GTI_ARATH	672	70.75	547	146	7	24	1652	136	672	0	827	Full=Probable beta-1,3-galactosyltransferase 18;	Arabidopsis thaliana (Mouse-ear cress).	Swiss-Prot	11.3762
Locus_1012_Transcript_1/5_Confidence_0.727_Length_1175	1175	TI10B_ARATH	249	30.74	244	120	8	1065	397	15	230	5e-21	99	Full=Protein TIFY 10B;	Arabidopsis thaliana (Mouse-ear cress).	Swiss-Prot	68.0371
Locus_1012_Transcript_3/5_Confidence_0.636_Length_1123	1123	TI10B_ARATH	249	34.29	210	91	9	1013	516	15	221	2e-18	90.1	Full=Protein TIFY 10B;	Arabidopsis thaliana (Mouse-ear cress).	Swiss-Prot	70.211
Locus_1012_Transcript_4/5_Confidence_0.636_Length_1382	1382	TI10A_ARATH	253	43.28	134	53	5	678	343	121	253	3e-18	89.7	Full=Protein TIFY 10A;	Arabidopsis thaliana (Mouse-ear cress).	Swiss-Prot	65.7423
Locus_1012_Transcript_5/5_Confidence_0.636_Length_1031	1031	TI10A_ARATH	253	34.89	235	110	8	921	343	20	253	7e-23	104	Full=Protein TIFY 10A;	Arabidopsis thaliana (Mouse-ear cress).	Swiss-Prot	112.717
Locus_10131_Transcript_1/1_Confidence_1.000_Length_837	837	AHK4_ARATH	1080	52.42	248	105	4	1	726	839	1079	2e-60	228	Full=Histidine kinase 4;	Arabidopsis thaliana (Mouse-ear cress).	Swiss-Prot	5.17663
Locus_10132_Transcript_1/1_Confidence_1.000_Length_2034	2034	CIGR2_ORYSJ	544	64.94	502	174	2	1794	289	44	543	0	671	Full=Chitin-inducible gibberellin-responsive protein 2;	Oryza sativa subsp. japonica (Rice).	Swiss-Prot	9.88837
Locus_10133_Transcript_1/1_Confidence_1.000_Length_1220	1220	BEBT_TOBAC	460	32.79	308	186	9	8	880	90	393	6e-35	145	Full=Benzyl alcohol O-benzoyltransferase;	Nicotiana tabacum (Common tobacco).	Swiss-Prot	75.5901
Locus_10134_Transcript_1/1_Confidence_1.000_Length_1062	1062	At4g10590	937	54.97	151	66	1	917	465	773	921	4e-45	180	[O] KOG1870 Ubiquitin C-terminal hydrolase		KOG	9.87232
Locus_10135_Transcript_1/1_Confidence_1.000_Length_659	659	At1g57590	417	59.63	218	88	0	1	654	177	394	2e-78	290	[M] KOG4287 Pectin acetylesterase and similar proteins		KOG	36.1618
Locus_10136_Transcript_1/1_Confidence_1.000_Length_2333	2333	ROGF1_ARATH	548	47.3	370	190	3	1698	604	87	456	4e-90	329	Full=Rop guanine nucleotide exchange factor 1;	Arabidopsis thaliana (Mouse-ear cress).	Swiss-Prot	14.6856
Locus_1013_Transcript_1/1_Confidence_1.000_Length_768	768	At4g30260	355	83.25	197	33	0	1	591	153	349	9e-80	295	[S] KOG2946 Uncharacterized conserved protein		KOG	13.1988
Locus_10140_Transcript_1/1_Confidence_1.000_Length_1898	1898	Y1491_ARATH	519	30.54	465	277	9	449	1837	85	505	2e-54	210	Full=DUF246 domain-containing protein At1g04910;	Arabidopsis thaliana (Mouse-ear cress).	Swiss-Prot	8.03223
Locus_10141_Transcript_1/1_Confidence_1.000_Length_497	497	At4g30990	2895	40	145	84	1	30	464	261	402	6e-20	95.1	[V] KOG1823 DRIM (Down-regulated in metastasis)-like proteins		KOG	5.43529
Locus_10143_Transcript_1/2_Confidence_1.000_Length_947	947	At3g19553	479	66.42	268	88	1	2	799	212	479	5e-104	375	[E] KOG1287 Amino acid transporters		KOG	6.89124
Locus_10143_Transcript_2/2_Confidence_1.000_Length_706	706	At3g19553	479	60.13	153	59	1	106	558	327	479	2e-48	190	[E] KOG1287 Amino acid transporters		KOG	6.40235
Locus_10144_Transcript_1/1_Confidence_1.000_Length_2654	2654	UBP25_ARATH	661	43.7	682	334	14	2440	461	5	658	4e-141	499	Full=Ubiquitin carboxyl-terminal hydrolase 25;	Arabidopsis thaliana (Mouse-ear cress).	Swiss-Prot	16.0435
Locus_10145_Transcript_1/1_Confidence_1.000_Length_666	666	At4g33520	949	57.47	87	37	0	596	336	136	222	2e-24	110	[P] KOG0207 Cation transport ATPase		KOG	35.7817
Locus_10146_Transcript_1/1_Confidence_1.000_Length_609	609	LRK19_ARATH	766	40.5	121	69	2	1	360	546	664	9e-15	76.6	Full=L-type lectin-domain containing receptor kinase I.9;	Arabidopsis thaliana (Mouse-ear cress).	Swiss-Prot	9.79367
Locus_10148_Transcript_1/1_Confidence_1.000_Length_1296	1296	At1g66680	358	61.23	325	108	3	11	931	33	357	4e-108	390	[R] KOG1271 Methyltransferases		KOG	17.4179
Locus_10149_Transcript_1/1_Confidence_1.000_Length_532	532	D7SZM5_VITVI	92	44.19	86	44	2	226	483	11	92	2e-12	72.8		Vitis vinifera (Grape).	TrEMBL	5.98264
Locus_1014_Transcript_1/1_Confidence_1.000_Length_2074	2074	At3g52660	471	59.13	367	139	5	1392	325	73	439	4e-125	447	[A] KOG0117 Heterogeneous nuclear ribonucleoprotein R (RRM superfamily)		KOG	45.1998
Locus_10150_Transcript_1/1_Confidence_1.000_Length_216	216	Q8VWX6_CUCSA	37	68.57	35	11	0	214	110	3	37	2e-08	58.9		Cucumis sativus (Cucumber).	TrEMBL	10.525
Locus_10151_Transcript_1/1_Confidence_1.000_Length_275	275	F6HD85_VITVI	454	62.5	72	26	1	13	228	70	140	1e-14	79.3		Vitis vinifera (Grape).	TrEMBL	4.8629
Locus_10153_Transcript_1/1_Confidence_1.000_Length_893	893	Q2R165_ORYSJ	206	48.15	135	61	2	850	446	74	199	6e-28	125		Oryza sativa subsp. japonica (Rice).	TrEMBL	14.4961
Locus_10154_Transcript_1/1_Confidence_1.000_Length_393	393	C5X271_SORBI	160	62.12	66	25	0	2	199	94	159	6e-16	84		Sorghum bicolor (Sorghum) (Sorghum vulgare).	TrEMBL	8.03058
Locus_10155_Transcript_1/1_Confidence_1.000_Length_494	494	A3QME3_PlantCyc_MONOMER-13895	521	34.41	93	60	1	279	1	36	127	9e-14	70.9	wax synthase/diacylglycerol acyltransferase||wax synthase/diacyglycerol acyltransferase||wax synthase/diacylglycerol acyltransferase	Petunia x hybrida	PlantCyc	10.9366
Locus_10157_Transcript_1/1_Confidence_1.000_Length_629	629	GRS10_ORYSJ	164	72.44	127	34	1	402	22	38	163	4e-48	187	Full=Monothiol glutaredoxin-S10;	Oryza sativa subsp. japonica (Rice).	Swiss-Prot	6.88846
Locus_10159_Transcript_1/2_Confidence_1.000_Length_1438	1438	C5XCC3_SORBI	342	76	275	65	1	285	1106	62	336	2e-115	417		Sorghum bicolor (Sorghum) (Sorghum vulgare).	TrEMBL	23.6584
Locus_1015_Transcript_1/3_Confidence_0.500_Length_745	745	At3g02380	347	56.14	114	47	2	128	469	230	340	4e-27	120	[K] KOG1601 GATA-4/5/6 transcription factors		KOG	62.6106
Locus_1015_Transcript_2/3_Confidence_0.667_Length_802	802	At3g02380	347	56.14	114	47	2	185	526	230	340	4e-27	120	[K] KOG1601 GATA-4/5/6 transcription factors		KOG	65.1307
Locus_1015_Transcript_3/3_Confidence_0.333_Length_665	665	HD1_ORYSJ	395	59.23	130	50	2	21	410	269	395	4e-36	147	Full=Zinc finger protein HD1;	Oryza sativa subsp. japonica (Rice).	Swiss-Prot	117.682
Locus_10160_Transcript_1/2_Confidence_1.000_Length_3306	3306	At3g63340_1	750	41.21	779	362	20	8	2281	46	749	3e-140	498	[T] KOG0698 Serine/threonine protein phosphatase		KOG	8.17102
Locus_10160_Transcript_2/2_Confidence_1.000_Length_3149	3149	At3g63340_1	750	41.21	779	362	20	8	2281	46	749	3e-140	498	[T] KOG0698 Serine/threonine protein phosphatase		KOG	5.07909
Locus_10161_Transcript_1/1_Confidence_1.000_Length_337	337	At4g03810	964	56.36	110	38	1	7	336	154	253	1e-27	119	[R] KOG0017 FOG: Transposon-encoded proteins with TYA, reverse transcriptase, integrase domains in various combinations		KOG	6.03172
Locus_10164_Transcript_1/1_Confidence_1.000_Length_1728	1728	F6H3T9_VITVI	449	42.31	234	118	8	104	772	4	231	1e-34	149		Vitis vinifera (Grape).	TrEMBL	13.3265
Locus_10165_Transcript_1/1_Confidence_1.000_Length_682	682	PARP1_ORYSJ	977	66.67	225	74	1	11	682	408	632	4e-89	323	Full=Poly [ADP-ribose] polymerase 1;	Oryza sativa subsp. japonica (Rice).	Swiss-Prot	7.37278
Locus_10166_Transcript_1/1_Confidence_1.000_Length_3802	3802	At1g61850	1265	65	1240	360	13	2	3646	75	1265	0	1488	[I] KOG4231 Intracellular membrane-bound Ca2+-independent phospholipase A2		KOG	19.0007
Locus_1016_Transcript_1/2_Confidence_1.000_Length_1777	1777	SYS_HELAN	438	75.69	432	105	0	165	1460	1	432	0	683	Full=Serine--tRNA ligase;	Helianthus annuus (Common sunflower).	Swiss-Prot	13.6063
Locus_1016_Transcript_2/2_Confidence_1.000_Length_1704	1704	SYS_HELAN	438	75.69	432	105	0	165	1460	1	432	0	683	Full=Serine--tRNA ligase;	Helianthus annuus (Common sunflower).	Swiss-Prot	19.5572
Locus_10170_Transcript_1/1_Confidence_1.000_Length_544	544	ELC_ARATH	398	42.95	156	86	1	69	536	228	380	1e-30	129	Full=Protein ELC;	Arabidopsis thaliana (Mouse-ear cress).	Swiss-Prot	5.65401
Locus_10171_Transcript_1/1_Confidence_1.000_Length_5056	5056	At1g03060_2	717	77.39	690	151	1	2544	4598	1	690	0	1102	[TU] KOG1786 Lysosomal trafficking regulator LYST and related BEACH and WD40 repeat proteins		KOG	10.9026
Locus_10173_Transcript_1/1_Confidence_1.000_Length_482	482	Q0DJF5_ORYSJ	112	61.33	75	21	1	252	452	37	111	3e-18	92		Oryza sativa subsp. japonica (Rice).	TrEMBL	5.99286
Locus_10174_Transcript_1/2_Confidence_1.000_Length_1397	1397	KPRS1_ORYSJ	396	79.95	394	64	4	4	1176	4	385	1e-170	595	Full=Ribose-phosphate pyrophosphokinase 1, chloroplastic;	Oryza sativa subsp. japonica (Rice).	Swiss-Prot	9.85981
Locus_10174_Transcript_2/2_Confidence_1.000_Length_1519	1519	KPRS1_ORYSJ	396	80	405	66	4	4	1209	4	396	3e-176	614	Full=Ribose-phosphate pyrophosphokinase 1, chloroplastic;	Oryza sativa subsp. japonica (Rice).	Swiss-Prot	17.9245
Locus_10177_Transcript_1/2_Confidence_1.000_Length_814	814	At5g16280	1265	41.03	234	121	6	810	118	1044	1263	2e-47	187	[D] KOG1938 Protein with predicted involvement in meiosis (GSG1)		KOG	14.3915
Locus_10177_Transcript_2/2_Confidence_1.000_Length_820	820	At5g16280	1265	41.1	236	120	7	816	118	1044	1263	1e-46	184	[D] KOG1938 Protein with predicted involvement in meiosis (GSG1)		KOG	8.77397
Locus_10179_Transcript_1/3_Confidence_0.286_Length_625	625	At5g61990	973	39.29	84	51	0	624	373	628	711	9e-10	62	[R] KOG4197 FOG: PPR repeat		KOG	3.2951
Locus_10179_Transcript_2/3_Confidence_0.714_Length_1592	1592	PP340_ARATH	704	40.68	413	244	1	1584	349	280	692	4e-86	315	Full=Pentatricopeptide repeat-containing protein At4g28010;	Arabidopsis thaliana (Mouse-ear cress).	Swiss-Prot	7.66089
Locus_10179_Transcript_3/3_Confidence_0.714_Length_1592	1592	PP340_ARATH	704	40.44	413	245	1	1584	349	280	692	1e-84	310	Full=Pentatricopeptide repeat-containing protein At4g28010;	Arabidopsis thaliana (Mouse-ear cress).	Swiss-Prot	9.96252
Locus_1017_Transcript_1/2_Confidence_1.000_Length_1997	1997	PNG1_ARATH	721	53.24	494	224	4	413	1873	224	717	8e-152	534	Full=Peptide-N(4)-(N-acetyl-beta-glucosaminyl)asparagine amidase;	Arabidopsis thaliana (Mouse-ear cress).	Swiss-Prot	15.9377
Locus_1017_Transcript_2/2_Confidence_1.000_Length_1627	1627	PNG1_ARATH	721	53.45	507	229	4	4	1503	211	717	2e-157	552	Full=Peptide-N(4)-(N-acetyl-beta-glucosaminyl)asparagine amidase;	Arabidopsis thaliana (Mouse-ear cress).	Swiss-Prot	29.3761
Locus_10180_Transcript_1/1_Confidence_1.000_Length_1280	1280	NFYB2_ARATH	190	63.24	204	57	6	446	1045	1	190	4e-59	225	Full=Nuclear transcription factor Y subunit B-2;	Arabidopsis thaliana (Mouse-ear cress).	Swiss-Prot	15.8386
Locus_10184_Transcript_1/1_Confidence_1.000_Length_2006	2006	CIPKI_ORYSJ	457	65.7	449	150	3	521	1858	4	451	3e-169	592	Full=CBL-interacting protein kinase 18;	Oryza sativa subsp. japonica (Rice).	Swiss-Prot	11.533
Locus_10185_Transcript_1/1_Confidence_1.000_Length_1226	1226	PP233_ARATH	523	53.36	223	102	1	1225	563	275	497	8e-69	257	Full=Putative pentatricopeptide repeat-containing protein At3g15200;	Arabidopsis thaliana (Mouse-ear cress).	Swiss-Prot	8.44264
Locus_10186_Transcript_1/1_Confidence_1.000_Length_1041	1041	GLR29_ARATH	940	41.99	312	166	6	110	1039	29	327	2e-62	236	Full=Glutamate receptor 2.9;	Arabidopsis thaliana (Mouse-ear cress).	Swiss-Prot	9.55762
Locus_10188_Transcript_1/1_Confidence_1.000_Length_221	221	Y1615_ARATH	734	54.79	73	29	1	2	220	573	641	2e-15	77.4	Full=Uncharacterized basic helix-loop-helix protein At1g06150;	Arabidopsis thaliana (Mouse-ear cress).	Swiss-Prot	3.87271
Locus_10189_Transcript_1/2_Confidence_1.000_Length_1315	1315	HDT2_MAIZE	303	51.26	318	132	12	1230	298	1	302	4e-75	278	Full=Histone deacetylase HDT2;	Zea mays (Maize).	Swiss-Prot	12.5289
Locus_10189_Transcript_2/2_Confidence_1.000_Length_1302	1302	HDT2_MAIZE	303	51.26	318	132	12	1217	285	1	302	4e-75	278	Full=Histone deacetylase HDT2;	Zea mays (Maize).	Swiss-Prot	7.94983
Locus_1018_Transcript_1/4_Confidence_0.625_Length_1731	1731	At5g17440	381	72.2	313	58	4	15	947	1	286	2e-104	378	[A] KOG0796 Spliceosome subunit		KOG	4.46538
Locus_1018_Transcript_2/4_Confidence_0.250_Length_762	762	DHX8_ARATH	1168	30.72	153	78	7	157	561	116	258	6e-07	51.2	Full=Probable pre-mRNA-splicing factor ATP-dependent RNA helicase;	Arabidopsis thaliana (Mouse-ear cress).	Swiss-Prot	4.80865
Locus_1018_Transcript_3/4_Confidence_0.500_Length_1512	1512	At5g17440	381	72.2	313	58	4	15	947	1	286	2e-104	378	[A] KOG0796 Spliceosome subunit		KOG	4.72299
Locus_1018_Transcript_4/4_Confidence_0.625_Length_1810	1810	At5g17440	381	72.2	313	58	4	15	947	1	286	2e-104	378	[A] KOG0796 Spliceosome subunit		KOG	3.85673
Locus_10195_Transcript_1/2_Confidence_1.000_Length_1645	1645	M2K2_ARATH	363	63.33	360	118	4	1492	434	1	353	5e-125	444	Full=Mitogen-activated protein kinase kinase 2;	Arabidopsis thaliana (Mouse-ear cress).	Swiss-Prot	17.0881
Locus_10195_Transcript_2/2_Confidence_1.000_Length_1553	1553	M2K2_ARATH	363	63.33	360	118	4	1400	342	1	353	5e-125	444	Full=Mitogen-activated protein kinase kinase 2;	Arabidopsis thaliana (Mouse-ear cress).	Swiss-Prot	11.6421
Locus_10196_Transcript_1/3_Confidence_0.600_Length_1119	1119	At5g49010	254	57.38	122	51	1	1117	755	41	162	1e-32	139	[L] KOG3176 Predicted alpha-helical protein, potentially involved in replication/repair		KOG	4.56521
Locus_10196_Transcript_2/3_Confidence_0.600_Length_531	531	At5g49010	254	58.49	106	43	1	403	89	57	162	2e-28	123	[L] KOG3176 Predicted alpha-helical protein, potentially involved in replication/repair		KOG	3.12288
Locus_10196_Transcript_3/3_Confidence_0.600_Length_1197	1197	At5g49010	254	58.49	106	43	1	1069	755	57	162	7e-28	123	[L] KOG3176 Predicted alpha-helical protein, potentially involved in replication/repair		KOG	5.58603
Locus_10197_Transcript_1/2_Confidence_1.000_Length_1082	1082	At5g59410	130	64.29	112	40	0	223	558	8	119	5e-33	140	[U] KOG3415 Putative Rab5-interacting protein		KOG	14.1393
Locus_10197_Transcript_2/2_Confidence_1.000_Length_894	894	At5g59410	130	66.67	123	41	0	223	591	8	130	1e-39	161	[U] KOG3415 Putative Rab5-interacting protein		KOG	18.6982
Locus_10199_Transcript_1/2_Confidence_1.000_Length_946	946	NADK2_ORYSJ	981	63.82	304	99	3	35	946	34	326	6e-114	407	Full=Probable NAD kinase 2, chloroplastic;	Oryza sativa subsp. japonica (Rice).	Swiss-Prot	12.751
Locus_10199_Transcript_2/2_Confidence_1.000_Length_898	898	NADK2_ORYSJ	981	65.28	288	96	2	35	898	43	326	2e-111	398	Full=Probable NAD kinase 2, chloroplastic;	Oryza sativa subsp. japonica (Rice).	Swiss-Prot	8.69689
Locus_1019_Transcript_1/1_Confidence_1.000_Length_1036	1036	F6HHB7_VITVI	256	46.01	213	105	5	12	647	27	230	7e-42	172		Vitis vinifera (Grape).	TrEMBL	9.44885
Locus_101_Transcript_1/1_Confidence_1.000_Length_1083	1083	TIC55_PEA	553	68.02	247	79	0	1083	343	307	553	4e-98	354	Full=Protein TIC 55, chloroplastic;	Pisum sativum (Garden pea).	Swiss-Prot	222.833
Locus_10200_Transcript_1/1_Confidence_1.000_Length_688	688	B9GU70_POPTR	187	35.39	178	111	1	580	59	8	185	1e-28	127		Populus trichocarpa (Western balsam poplar) (Populus balsamifera subsp. trichocarpa).	TrEMBL	10.7295
Locus_10201_Transcript_1/1_Confidence_1.000_Length_499	499	D5A8W1_PICSI	60	58.14	43	18	0	465	337	18	60	4e-08	58.5		Picea sitchensis (Sitka spruce) (Pinus sitchensis).	TrEMBL	14.5253
Locus_10202_Transcript_2/7_Confidence_0.308_Length_945	945	At1g33390	1237	63.51	296	101	3	945	73	269	562	4e-99	359	[AJ] KOG0926 DEAH-box RNA helicase		KOG	2.51893
Locus_10202_Transcript_4/7_Confidence_0.462_Length_1778	1778	At1g33390	1237	54.78	460	181	6	1385	9	77	510	3e-126	451	[AJ] KOG0926 DEAH-box RNA helicase		KOG	3.23418
Locus_10202_Transcript_5/7_Confidence_0.538_Length_2154	2154	At1g33390	1237	52.33	514	212	8	1599	73	77	562	5e-131	467	[AJ] KOG0926 DEAH-box RNA helicase		KOG	3.14147
Locus_10202_Transcript_6/7_Confidence_0.538_Length_1998	1998	At1g33390	1237	50.58	516	220	6	1605	73	77	562	6e-124	443	[AJ] KOG0926 DEAH-box RNA helicase		KOG	3.74818
Locus_10202_Transcript_7/7_Confidence_0.538_Length_1992	1992	At1g33390	1237	52.33	514	212	8	1599	73	77	562	5e-131	467	[AJ] KOG0926 DEAH-box RNA helicase		KOG	3.84003
Locus_10204_Transcript_1/2_Confidence_1.000_Length_257	257	DRL14_ARATH	893	44.12	68	38	0	1	204	304	371	3e-14	73.2	Full=Probable disease resistance protein At1g62630;	Arabidopsis thaliana (Mouse-ear cress).	Swiss-Prot	11.7599
Locus_10204_Transcript_2/2_Confidence_1.000_Length_383	383	DRL6_ARATH	375	51.72	87	42	0	70	330	274	360	1e-20	94.7	Full=Probable disease resistance protein At1g52660;	Arabidopsis thaliana (Mouse-ear cress).	Swiss-Prot	9.21792
Locus_10205_Transcript_1/1_Confidence_1.000_Length_234	234	At2g18330_2	614	62.26	53	19	1	66	221	276	328	2e-12	68.9	[O] KOG0742 AAA+-type ATPase		KOG	3.88616
Locus_10208_Transcript_1/1_Confidence_1.000_Length_637	637	B120_ARATH	849	46.63	193	93	7	82	633	7	198	7e-37	150	Full=G-type lectin S-receptor-like serine/threonine-protein kinase B120;	Arabidopsis thaliana (Mouse-ear cress).	Swiss-Prot	4.87053
Locus_10209_Transcript_1/1_Confidence_1.000_Length_470	470	At1g54490	947	57.97	69	19	1	365	189	1	69	4e-16	82.4	[LA] KOG2044 5'-3' exonuclease HKE1/RAT1		KOG	7.51162
Locus_1020_Transcript_1/6_Confidence_0.500_Length_1053	1053	NHX3_ARATH	503	66.47	331	111	0	60	1052	21	351	1e-130	462	Full=Sodium/hydrogen exchanger 3;	Arabidopsis thaliana (Mouse-ear cress).	Swiss-Prot	8.12792
Locus_1020_Transcript_2/6_Confidence_0.583_Length_1124	1124	NHX3_ARATH	503	64.18	335	96	1	60	1064	21	331	2e-124	442	Full=Sodium/hydrogen exchanger 3;	Arabidopsis thaliana (Mouse-ear cress).	Swiss-Prot	8.16179
Locus_1020_Transcript_3/6_Confidence_0.417_Length_1511	1511	NHX3_ARATH	503	68.2	283	90	0	60	908	21	303	6e-114	407	Full=Sodium/hydrogen exchanger 3;	Arabidopsis thaliana (Mouse-ear cress).	Swiss-Prot	5.55806
Locus_1020_Transcript_4/6_Confidence_0.417_Length_917	917	At3g05030	546	79.69	64	13	0	669	860	268	331	2e-26	118	[P] KOG1965 Sodium/hydrogen exchanger protein		KOG	6.70836
Locus_1020_Transcript_5/6_Confidence_0.583_Length_2070	2070	NHX3_ARATH	503	67.28	324	106	0	60	1031	21	344	2e-128	456	Full=Sodium/hydrogen exchanger 3;	Arabidopsis thaliana (Mouse-ear cress).	Swiss-Prot	8.11422
Locus_1020_Transcript_6/6_Confidence_0.583_Length_1052	1052	NHX3_ARATH	503	69.13	311	96	0	60	992	21	331	2e-128	455	Full=Sodium/hydrogen exchanger 3;	Arabidopsis thaliana (Mouse-ear cress).	Swiss-Prot	7.27123
Locus_10210_Transcript_1/1_Confidence_1.000_Length_482	482	At1g55880	421	77.5	160	29	1	466	8	41	200	4e-64	241	[E] KOG1481 Cysteine synthase		KOG	8.37891
Locus_10211_Transcript_1/1_Confidence_1.000_Length_2199	2199	SEUSS_ARATH	877	59.92	479	149	13	803	2194	1	451	3e-144	509	Full=Transcriptional corepressor SEUSS;	Arabidopsis thaliana (Mouse-ear cress).	Swiss-Prot	16.9184
Locus_10213_Transcript_1/1_Confidence_1.000_Length_1922	1922	At1g64880	482	54.53	453	156	5	1704	370	72	482	3e-126	451	[J] KOG2646 Ribosomal protein S5		KOG	9.03127
Locus_10214_Transcript_1/2_Confidence_1.000_Length_522	522	SRK_ARATH	853	52.35	170	70	3	1	477	684	853	6e-41	163	Full=G-type lectin S-receptor-like serine/threonine-protein kinase SRK;	Arabidopsis thaliana (Mouse-ear cress).	Swiss-Prot	12.092
Locus_10214_Transcript_2/2_Confidence_1.000_Length_481	481	SD16_ARATH	847	37.96	108	60	2	134	436	740	847	3e-34	80.1	Full=Receptor-like serine/threonine-protein kinase SD1-6;	Arabidopsis thaliana (Mouse-ear cress).	Swiss-Prot	6.06093
Locus_10215_Transcript_1/1_Confidence_1.000_Length_3458	3458	Q8VYC5_PlantCyc_AT1G18270-MONOMER	1373	69.81	1080	322	4	3	3236	296	1373	0	1503	fructose-bisphosphate aldolase	Arabidopsis thaliana	PlantCyc	11.246
Locus_10217_Transcript_1/1_Confidence_1.000_Length_282	282	A5B1K2_VITVI	137	55.71	70	29	1	35	238	68	137	5e-14	77.4		Vitis vinifera (Grape).	TrEMBL	4.36281
Locus_10218_Transcript_1/1_Confidence_1.000_Length_2188	2188	At3g50050	632	59.5	563	216	6	138	1814	78	632	0	672	[O] KOG1339 Aspartyl protease		KOG	13.7886
Locus_10219_Transcript_1/1_Confidence_1.000_Length_318	318	NNJA1_ORYSJ	401	59.05	105	39	3	11	316	287	390	6e-26	112	Full=Ninja-family protein Os03g0214200;	Oryza sativa subsp. japonica (Rice).	Swiss-Prot	4.03712
Locus_1021_Transcript_1/3_Confidence_0.667_Length_1103	1103	Q6I658_CITLA	116	73.45	113	29	1	476	811	4	116	2e-37	158		Citrullus lanatus (Watermelon) (Citrullus vulgaris).	TrEMBL	36.8817
Locus_1021_Transcript_2/3_Confidence_0.667_Length_1419	1419	Q6I658_CITLA	116	72.9	107	28	1	810	1127	10	116	1e-33	145		Citrullus lanatus (Watermelon) (Citrullus vulgaris).	TrEMBL	26.5386
Locus_1021_Transcript_3/3_Confidence_0.667_Length_832	832	Q9SRQ7_PlantCyc_AT3G03530-MONOMER	538	47.17	159	81	3	1	474	337	493	2e-32	134	non-specific phospholipase C4	Arabidopsis thaliana	PlantCyc	55.7743
Locus_10220_Transcript_1/1_Confidence_1.000_Length_1431	1431	At4g16310	1265	44.71	170	85	3	818	1321	314	476	4e-30	131	[Q] KOG0029 Amine oxidase		KOG	7.04627
Locus_10221_Transcript_1/1_Confidence_1.000_Length_771	771	HQGT_RAUSE	470	45.66	219	118	1	116	769	5	223	5e-55	211	Full=Hydroquinone glucosyltransferase;	Rauvolfia serpentina (Serpentwood) (Devilpepper).	Swiss-Prot	8.56841
Locus_10223_Transcript_1/1_Confidence_1.000_Length_599	599	At5g16890	511	80	105	21	0	284	598	218	322	7e-90	189	[GMW] KOG1021 Acetylglucosaminyltransferase EXT1/exostosin 1		KOG	9.1088
Locus_10224_Transcript_1/1_Confidence_1.000_Length_806	806	PSC13_MAIZE	170	44.31	167	92	1	70	570	1	166	1e-33	140	Full=Pollen-specific protein C13;	Zea mays (Maize).	Swiss-Prot	16.6913
Locus_10225_Transcript_1/3_Confidence_0.400_Length_617	617	SF3BB_ARATH	87	93.1	87	6	0	583	323	1	87	3e-44	174	Full=Uncharacterized protein At4g14342;	Arabidopsis thaliana (Mouse-ear cress).	Swiss-Prot	8.27953
Locus_10225_Transcript_2/3_Confidence_0.600_Length_757	757	SF3BB_ARATH	87	93.1	87	6	0	583	323	1	87	4e-44	174	Full=Uncharacterized protein At4g14342;	Arabidopsis thaliana (Mouse-ear cress).	Swiss-Prot	8.12624
Locus_10225_Transcript_3/3_Confidence_0.600_Length_749	749	SF3BB_ARATH	87	93.1	87	6	0	583	323	1	87	3e-44	174	Full=Uncharacterized protein At4g14342;	Arabidopsis thaliana (Mouse-ear cress).	Swiss-Prot	7.96307
Locus_10226_Transcript_1/1_Confidence_1.000_Length_297	297	At3g10730	455	61.8	89	32	1	4	270	292	378	6e-27	117	[D] KOG2687 Spindle pole body protein, contains UNC-84 domain		KOG	5.043
Locus_10228_Transcript_1/1_Confidence_1.000_Length_308	308	At4g09140	737	83.87	62	10	0	287	102	676	737	6e-26	114	[L] KOG1979 DNA mismatch repair protein - MLH1 family		KOG	3.90768
Locus_10229_Transcript_1/1_Confidence_1.000_Length_242	242	At4g09140	737	60.24	83	29	2	2	241	617	698	5e-25	110	[L] KOG1979 DNA mismatch repair protein - MLH1 family		KOG	3.86821
Locus_1022_Transcript_1/2_Confidence_1.000_Length_1958	1958	At3g18180	470	41.39	389	203	9	449	1591	75	446	6e-80	297	[S] KOG4698 Uncharacterized conserved protein		KOG	62.0429
Locus_1022_Transcript_2/2_Confidence_1.000_Length_1701	1701	At3g18180	470	39.41	444	234	11	27	1334	30	446	8e-81	300	[S] KOG4698 Uncharacterized conserved protein		KOG	117.251
Locus_10230_Transcript_1/2_Confidence_1.000_Length_1920	1920	PAL1_PRUAV	717	80.72	638	116	1	3	1916	87	717	0	1033	Full=Phenylalanine ammonia-lyase 1;	Prunus avium (Cherry).	Swiss-Prot	16.0336
Locus_10230_Transcript_2/2_Confidence_1.000_Length_1899	1899	PAL1_PRUAV	717	82.25	631	112	0	3	1895	87	717	0	1051	Full=Phenylalanine ammonia-lyase 1;	Prunus avium (Cherry).	Swiss-Prot	17.5067
Locus_10231_Transcript_1/1_Confidence_1.000_Length_651	651	F2E3E9_HORVD	710	49.12	114	37	6	13	333	611	710	3e-21	102		Hordeum vulgare var. distichum (Two-rowed barley).	TrEMBL	9.49049
Locus_10232_Transcript_1/1_Confidence_1.000_Length_714	714	AIG2L_ARATH	165	50.37	135	67	0	583	179	3	137	7e-36	147	Full=AIG2-like protein;	Arabidopsis thaliana (Mouse-ear cress).	Swiss-Prot	9.58958
Locus_10233_Transcript_1/2_Confidence_1.000_Length_767	767	At1g08105	707	42.74	241	126	4	45	767	148	376	4e-48	189	[L] KOG1121 Tam3-transposase (Ac family)		KOG	5.96291
Locus_10233_Transcript_2/2_Confidence_1.000_Length_725	725	At1g08105	707	42.32	241	127	4	3	725	148	376	1e-47	188	[L] KOG1121 Tam3-transposase (Ac family)		KOG	5.45986
Locus_10237_Transcript_1/1_Confidence_1.000_Length_696	696	GENL1_ORYSJ	629	56.28	231	92	3	693	22	145	373	4e-73	270	Full=Flap endonuclease GEN-like 1;	Oryza sativa subsp. japonica (Rice).	Swiss-Prot	7.45504
Locus_10238_Transcript_1/1_Confidence_1.000_Length_1174	1174	PSBK_PHAAO	61	86.89	61	8	0	1069	887	1	61	7e-25	111	Full=Photosystem II reaction center protein K;	Phalaenopsis aphrodite subsp. formosana (Moth orchid).	Swiss-Prot	44.0146
Locus_1023_Transcript_1/4_Confidence_0.500_Length_817	817	TIF6B_ARATH	352	30.26	228	144	5	152	817	102	320	5e-12	68.2	Full=Protein TIFY 6B;	Arabidopsis thaliana (Mouse-ear cress).	Swiss-Prot	53.4591
Locus_1023_Transcript_2/4_Confidence_0.700_Length_1379	1379	D6MK47_9ASPA	192	39.49	195	99	5	294	854	4	187	5e-26	120		Lycoris longituba.	TrEMBL	52.0954
Locus_1023_Transcript_3/4_Confidence_0.500_Length_914	914	TIF6B_ARATH	352	33.92	171	101	3	414	914	158	320	1e-11	67.4	Full=Protein TIFY 6B;	Arabidopsis thaliana (Mouse-ear cress).	Swiss-Prot	53.1992
Locus_1023_Transcript_4/4_Confidence_0.700_Length_1154	1154	TIF7_ARATH	267	33.33	150	67	4	714	1154	119	238	8e-10	61.6	Full=Protein TIFY 7;	Arabidopsis thaliana (Mouse-ear cress).	Swiss-Prot	59.9813
Locus_10240_Transcript_1/1_Confidence_1.000_Length_1836	1836	At5g50230	515	63.37	505	185	0	1616	102	10	514	0	676	[R] KOG0288 WD40 repeat protein TipD		KOG	8.01212
Locus_10241_Transcript_1/1_Confidence_1.000_Length_2370	2370	At4g30990	2895	40.32	677	307	14	3	1985	1783	2378	5e-117	421	[V] KOG1823 DRIM (Down-regulated in metastasis)-like proteins		KOG	9.0733
Locus_10242_Transcript_1/1_Confidence_1.000_Length_844	844	GEM_ARATH	299	75.25	198	48	1	833	243	95	292	1e-82	303	Full=GLABRA2 expression modulator;	Arabidopsis thaliana (Mouse-ear cress).	Swiss-Prot	8.87306
Locus_10243_Transcript_1/1_Confidence_1.000_Length_906	906	EXEC1_ARATH	684	37.5	264	139	5	2	775	124	367	5e-38	154	Full=Protein EXECUTER 1, chloroplastic;	Arabidopsis thaliana (Mouse-ear cress).	Swiss-Prot	7.08501
Locus_10244_Transcript_1/1_Confidence_1.000_Length_531	531	At2g01910	608	62.34	77	24	4	3	221	531	606	1e-15	81.3	[DZ] KOG4302 Microtubule-associated protein essential for anaphase spindle elongation		KOG	9.97306
Locus_10245_Transcript_1/1_Confidence_1.000_Length_445	445	At3g17940	341	73.27	101	27	0	129	431	10	110	4e-40	161	[G] KOG1604 Predicted mutarotase		KOG	6.13053
Locus_10247_Transcript_1/1_Confidence_1.000_Length_887	887	NIFU1_ARATH	231	65.75	181	58	3	717	181	53	231	3e-60	228	Full=NifU-like protein 1, chloroplastic;	Arabidopsis thaliana (Mouse-ear cress).	Swiss-Prot	59.7034
Locus_10249_Transcript_1/2_Confidence_1.000_Length_1061	1061	B4FFG2_MAIZE	191	55.61	205	70	3	791	177	8	191	8e-62	238		Zea mays (Maize).	TrEMBL	9.02455
Locus_10249_Transcript_2/2_Confidence_1.000_Length_1016	1016	B4FFG2_MAIZE	191	60	190	70	2	746	177	8	191	8e-65	248		Zea mays (Maize).	TrEMBL	5.97571
Locus_10250_Transcript_1/1_Confidence_1.000_Length_3021	3021	At3g03710	948	69.35	819	247	2	2	2446	123	941	0	1058	[R] KOG1067 Predicted RNA-binding polyribonucleotide nucleotidyltransferase		KOG	17.2286
Locus_10251_Transcript_1/1_Confidence_1.000_Length_5019	5019	Y4102_ARATH	1787	51.42	1618	757	14	17	4846	169	1765	0	1646	Full=Putative uncharacterized protein At4g01020, chloroplastic;	Arabidopsis thaliana (Mouse-ear cress).	Swiss-Prot	13.4556
Locus_10252_Transcript_1/1_Confidence_1.000_Length_852	852	At2g46560	2480	57.71	279	115	2	24	851	1109	1387	7e-84	308	[R] KOG1064 RAVE (regulator of V-ATPase assembly) complex subunit RAV1/DMX protein, WD repeat superfamily		KOG	6.6237
Locus_10253_Transcript_1/1_Confidence_1.000_Length_284	284	B9ST36_RICCO	393	43.33	90	51	0	272	3	165	254	2e-15	82		Ricinus communis (Castor bean).	TrEMBL	5.74472
Locus_10254_Transcript_1/1_Confidence_1.000_Length_325	325	At2g17220	413	54.05	74	31	1	325	113	327	400	7e-14	73.9	[T] KOG1187 Serine/threonine protein kinase		KOG	6.00755
Locus_10255_Transcript_1/1_Confidence_1.000_Length_3055	3055	WEB1_ARATH	807	51.65	790	344	10	465	2822	49	804	0	711	Full=Protein WEAK CHLOROPLAST MOVEMENT UNDER BLUE LIGHT 1;	Arabidopsis thaliana (Mouse-ear cress).	Swiss-Prot	17.6147
Locus_10256_Transcript_1/1_Confidence_1.000_Length_2280	2280	At1g14670	592	79.15	566	112	1	78	1757	27	592	0	893	[U] KOG1277 Endosomal membrane proteins, EMP70		KOG	17.6664
Locus_10258_Transcript_1/1_Confidence_1.000_Length_450	450	F6HQZ0_VITVI	888	30.6	134	88	3	449	60	616	748	3e-09	61.6		Vitis vinifera (Grape).	TrEMBL	4.10104
Locus_10259_Transcript_1/1_Confidence_1.000_Length_276	276	F6HC35_VITVI	884	73.58	53	14	0	275	117	830	882	1e-16	86.3		Vitis vinifera (Grape).	TrEMBL	6.29886
Locus_1025_Transcript_1/1_Confidence_1.000_Length_1801	1801	Y5241_ARATH	824	43.09	434	231	7	1684	401	11	434	3e-88	322	Full=Probable receptor-like protein kinase At5g24010;	Arabidopsis thaliana (Mouse-ear cress).	Swiss-Prot	54.0116
Locus_10260_Transcript_1/1_Confidence_1.000_Length_1819	1819	PATL3_ARATH	490	50.32	471	214	8	29	1396	23	488	2e-125	446	Full=Patellin-3;	Arabidopsis thaliana (Mouse-ear cress).	Swiss-Prot	21.335
Locus_10262_Transcript_1/1_Confidence_1.000_Length_657	657	B3GTE_ARATH	345	85	180	25	1	5	538	166	345	2e-88	321	Full=Probable beta-1,3-galactosyltransferase 14;	Arabidopsis thaliana (Mouse-ear cress).	Swiss-Prot	10.1366
Locus_10263_Transcript_1/2_Confidence_1.000_Length_1763	1763	At1g73660	1030	77.21	294	65	1	225	1106	719	1010	1e-133	475	[T] KOG0192 Tyrosine kinase specific for activated (GTP-bound) p21cdc42Hs		KOG	6.61442
Locus_10263_Transcript_2/2_Confidence_1.000_Length_1749	1749	At1g73660	1030	77.21	294	65	1	225	1106	719	1010	1e-133	475	[T] KOG0192 Tyrosine kinase specific for activated (GTP-bound) p21cdc42Hs		KOG	4.90877
Locus_10264_Transcript_1/1_Confidence_1.000_Length_1311	1311	At5g04500	764	51	449	207	2	1308	1	53	501	1e-131	468	[GMW] KOG1022 Acetylglucosaminyltransferase EXT2/exostosin 2		KOG	8.6705
Locus_10265_Transcript_1/1_Confidence_1.000_Length_634	634	B9SW76_RICCO	84	44.83	58	30	1	94	261	25	82	5e-06	52.4		Ricinus communis (Castor bean).	TrEMBL	27.3365
Locus_10266_Transcript_1/1_Confidence_1.000_Length_1899	1899	KIN10_ARATH	535	78.11	530	99	7	1771	227	8	535	0	816	Full=SNF1-related protein kinase catalytic subunit alpha KIN10;	Arabidopsis thaliana (Mouse-ear cress).	Swiss-Prot	18.5207
Locus_10267_Transcript_1/1_Confidence_1.000_Length_726	726	P2C32_ARATH	856	62.04	216	70	4	725	84	144	349	1e-69	259	Full=Protein phosphatase 2C 32;	Arabidopsis thaliana (Mouse-ear cress).	Swiss-Prot	7.77327
Locus_10268_Transcript_1/1_Confidence_1.000_Length_1268	1268	HsM5803205	309	32.46	114	74	1	1082	741	198	308	2e-12	72.4	[R] KOG1124 FOG: TPR repeat		KOG	13.0988
Locus_10269_Transcript_1/1_Confidence_1.000_Length_1481	1481	GAT28_ARATH	302	49.82	275	115	6	429	1196	16	286	1e-62	237	Full=GATA transcription factor 28;	Arabidopsis thaliana (Mouse-ear cress).	Swiss-Prot	14.1405
Locus_1026_Transcript_1/2_Confidence_1.000_Length_1013	1013	RCE1_ARATH	184	77.72	184	40	1	226	774	1	184	1e-80	296	Full=NEDD8-conjugating enzyme Ubc12;	Arabidopsis thaliana (Mouse-ear cress).	Swiss-Prot	37.2014
Locus_1026_Transcript_2/2_Confidence_1.000_Length_668	668	RCE1_ARATH	184	82.3	113	20	0	91	429	72	184	3e-52	201	Full=NEDD8-conjugating enzyme Ubc12;	Arabidopsis thaliana (Mouse-ear cress).	Swiss-Prot	20.0594
Locus_10270_Transcript_1/1_Confidence_1.000_Length_2432	2432	At2g38410	671	44.04	722	234	19	2162	327	8	669	2e-122	439	[U] KOG1087 Cytosolic sorting protein GGA2/TOM1		KOG	34.1472
Locus_10271_Transcript_1/1_Confidence_1.000_Length_934	934	Q0D6H2_ORYSJ	149	51.92	156	64	4	199	654	1	149	8e-34	145		Oryza sativa subsp. japonica (Rice).	TrEMBL	8.1326
Locus_10272_Transcript_1/1_Confidence_1.000_Length_1729	1729	At4g30100	1311	64.82	577	184	4	1729	2	344	902	0	719	[A] KOG1801 tRNA-splicing endonuclease positive effector (SEN1)		KOG	7.34778
Locus_10274_Transcript_1/1_Confidence_1.000_Length_1850	1850	At3g49590	603	39.84	502	255	15	2	1429	117	597	1e-52	206	[U] KOG4573 Phosphoprotein involved in cytoplasm to vacuole targeting and autophagy		KOG	30.1434
Locus_10276_Transcript_1/1_Confidence_1.000_Length_2023	2023	SUT4_ORYSJ	595	72.94	547	142	1	1883	243	55	595	0	825	Full=Sucrose transport protein SUT4;	Oryza sativa subsp. japonica (Rice).	Swiss-Prot	14.3711
Locus_10278_Transcript_1/1_Confidence_1.000_Length_747	747	C5XE19_SORBI	94	80.85	94	18	0	541	260	1	94	6e-39	162		Sorghum bicolor (Sorghum) (Sorghum vulgare).	TrEMBL	14.3934
Locus_10279_Transcript_1/1_Confidence_1.000_Length_390	390	At5g15680	2163	75.19	129	32	0	2	388	492	620	1e-50	196	[R] KOG1825 Fry-like conserved proteins		KOG	6.51503
Locus_1027_Transcript_1/3_Confidence_0.667_Length_755	755	B9SNR7_RICCO	280	60.56	180	46	1	2	541	126	280	4e-55	215		Ricinus communis (Castor bean).	TrEMBL	17.8188
Locus_1027_Transcript_2/3_Confidence_0.667_Length_745	745	G7JZV1_MEDTR	220	61.98	121	45	1	2	361	65	185	4e-48	159		Medicago truncatula (Barrel medic) (Medicago tribuloides).	TrEMBL	12.6729
Locus_1027_Transcript_3/3_Confidence_0.667_Length_680	680	B9SNR7_RICCO	280	70.32	155	46	0	2	466	126	280	3e-59	229		Ricinus communis (Castor bean).	TrEMBL	20.3348
Locus_10281_Transcript_1/1_Confidence_1.000_Length_821	821	D7T0E2_VITVI	150	73.61	144	37	1	199	630	8	150	1e-56	221		Vitis vinifera (Grape).	TrEMBL	12.868
Locus_10282_Transcript_1/1_Confidence_1.000_Length_1249	1249	At1g72480	509	59.76	415	162	2	6	1247	17	427	7e-145	512	[S] KOG2568 Predicted membrane protein		KOG	15.3109
Locus_10283_Transcript_1/5_Confidence_0.615_Length_3259	3259	At5g18530	1598	45.01	611	282	8	3257	1446	617	1180	0	481	[TU] KOG1786 Lysosomal trafficking regulator LYST and related BEACH and WD40 repeat proteins		KOG	2.56052
Locus_10283_Transcript_2/5_Confidence_0.538_Length_2932	2932	At5g18530	1598	51.92	391	184	3	1329	163	1210	1598	0	405	[TU] KOG1786 Lysosomal trafficking regulator LYST and related BEACH and WD40 repeat proteins		KOG	2.46296
Locus_10283_Transcript_3/5_Confidence_0.615_Length_3250	3250	At5g18530	1598	51.92	391	184	3	1329	163	1210	1598	0	405	[TU] KOG1786 Lysosomal trafficking regulator LYST and related BEACH and WD40 repeat proteins		KOG	2.76512
Locus_10283_Transcript_4/5_Confidence_0.692_Length_4494	4494	At5g18530	1598	51.6	783	309	9	4468	2156	215	939	0	752	[TU] KOG1786 Lysosomal trafficking regulator LYST and related BEACH and WD40 repeat proteins		KOG	3.86251
Locus_10283_Transcript_5/5_Confidence_0.615_Length_3249	3249	At5g18530	1598	51.92	391	184	3	1329	163	1210	1598	0	405	[TU] KOG1786 Lysosomal trafficking regulator LYST and related BEACH and WD40 repeat proteins		KOG	2.48608
Locus_10284_Transcript_1/1_Confidence_1.000_Length_223	223	F6HUX9_VITVI	898	43.06	72	38	2	3	209	638	709	9e-06	50.1		Vitis vinifera (Grape).	TrEMBL	3.71804
Locus_10286_Transcript_1/1_Confidence_1.000_Length_265	265	B9P6Y3_POPTR	210	59.78	92	32	2	263	3	4	95	3e-19	95.1		Populus trichocarpa (Western balsam poplar) (Populus balsamifera subsp. trichocarpa).	TrEMBL	4.64269
Locus_10289_Transcript_1/1_Confidence_1.000_Length_804	804	At3g17980	165	59.03	144	59	0	631	200	22	165	2e-46	184	[R] KOG1030 Predicted Ca2+-dependent phospholipid-binding protein		KOG	12.2087
Locus_10290_Transcript_1/1_Confidence_1.000_Length_321	321	APL_ARATH	358	70.27	111	18	4	5	319	58	159	8e-34	138	Full=Myb family transcription factor APL;	Arabidopsis thaliana (Mouse-ear cress).	Swiss-Prot	7.41554
Locus_10292_Transcript_1/1_Confidence_1.000_Length_1036	1036	RING3_ARATH	231	41.95	236	119	3	916	248	1	231	2e-48	189	Full=E3 ubiquitin-protein ligase At3g02290;	Arabidopsis thaliana (Mouse-ear cress).	Swiss-Prot	8.9067
Locus_10293_Transcript_1/1_Confidence_1.000_Length_234	234	DGP10_ARATH	586	95.65	69	3	0	3	209	222	290	3e-33	136	Full=Protease Do-like 10, mitochondrial;	Arabidopsis thaliana (Mouse-ear cress).	Swiss-Prot	4.80055
Locus_10296_Transcript_1/1_Confidence_1.000_Length_1099	1099	Hs22051569	184	30.81	172	105	4	726	226	18	180	2e-14	78.6	[S] KOG4483 Uncharacterized conserved protein		KOG	11.5112
Locus_10297_Transcript_1/1_Confidence_1.000_Length_745	745	SGN-U577270_PlantCyc_SGN-U314700-MONOMER	143	93.13	131	9	0	84	476	13	143	2e-64	240	ribulose bisphosphate carboxylase/oxygenase	Solanum lycopersicum	PlantCyc	21.8635
Locus_10298_Transcript_1/1_Confidence_1.000_Length_2327	2327	At4g27640	651	70.9	299	65	3	2309	1419	373	651	1e-110	399	[YU] KOG2171 Karyopherin (importin) beta 3		KOG	7.95367
Locus_10299_Transcript_1/1_Confidence_1.000_Length_1832	1832	At3g43590	551	31.36	472	255	10	183	1457	15	464	3e-63	241	[O] KOG4400 E3 ubiquitin ligase interacting with arginine methyltransferase		KOG	16.7016
Locus_1029_Transcript_1/2_Confidence_1.000_Length_1533	1533	NNJA1_WHEAT	315	46.02	339	136	12	1143	181	2	311	8e-59	224	Full=Ninja-family protein 1;	Triticum aestivum (Wheat).	Swiss-Prot	13.7132
Locus_1029_Transcript_2/2_Confidence_1.000_Length_1521	1521	AFP1_ARATH	345	37.5	248	106	9	1143	484	10	236	6e-24	108	Full=Ninja-family protein AFP1;	Arabidopsis thaliana (Mouse-ear cress).	Swiss-Prot	12.6256
Locus_102_Transcript_1/4_Confidence_0.667_Length_735	735	FB76_ARATH	379	52.45	204	67	1	122	733	43	216	6e-55	210	Full=F-box protein At1g67340;	Arabidopsis thaliana (Mouse-ear cress).	Swiss-Prot	4.73057
Locus_102_Transcript_2/4_Confidence_0.667_Length_639	639	FB76_ARATH	379	61.49	174	67	0	116	637	43	216	8e-60	226	Full=F-box protein At1g67340;	Arabidopsis thaliana (Mouse-ear cress).	Swiss-Prot	7.36664
Locus_102_Transcript_3/4_Confidence_0.667_Length_819	819	FB76_ARATH	379	45.73	234	67	2	116	817	43	216	4e-50	194	Full=F-box protein At1g67340;	Arabidopsis thaliana (Mouse-ear cress).	Swiss-Prot	7.80498
Locus_102_Transcript_4/4_Confidence_0.667_Length_729	729	FB76_ARATH	379	52.45	204	67	1	116	727	43	216	5e-55	210	Full=F-box protein At1g67340;	Arabidopsis thaliana (Mouse-ear cress).	Swiss-Prot	4.29256
Locus_10300_Transcript_1/1_Confidence_1.000_Length_1075	1075	CAP13_ARATH	376	38.59	241	118	7	1054	365	110	331	3e-37	152	Full=Putative clathrin assembly protein At1g25240;	Arabidopsis thaliana (Mouse-ear cress).	Swiss-Prot	16.0227
Locus_10302_Transcript_1/1_Confidence_1.000_Length_2720	2720	At4g24270	768	48.22	786	336	12	2512	170	49	768	0	690	[A] KOG0128 RNA-binding protein SART3 (RRM superfamily)		KOG	16.3327
Locus_10305_Transcript_1/1_Confidence_1.000_Length_263	263	At1g70740	381	66.67	87	23	2	263	3	91	171	2e-27	119	[T] KOG1187 Serine/threonine protein kinase		KOG	7.62717
Locus_10306_Transcript_1/1_Confidence_1.000_Length_1303	1303	At1g30890	272	72.83	265	70	1	1040	246	4	266	4e-100	363	[S] KOG3094 Predicted membrane protein		KOG	9.07268
Locus_10308_Transcript_1/4_Confidence_0.286_Length_299	299	KIWI_ARATH	107	54.67	75	29	1	255	46	6	80	6e-16	78.6	Full=RNA polymerase II transcriptional coactivator KIWI;	Arabidopsis thaliana (Mouse-ear cress).	Swiss-Prot	6.35104
Locus_10308_Transcript_2/4_Confidence_0.286_Length_500	500	KIWI_ARATH	107	54.32	81	32	1	456	229	6	86	3e-17	84.3	Full=RNA polymerase II transcriptional coactivator KIWI;	Arabidopsis thaliana (Mouse-ear cress).	Swiss-Prot	5.50966
Locus_10308_Transcript_4/4_Confidence_0.571_Length_518	518	KIWI_ARATH	107	53.92	102	42	1	474	184	6	107	3e-24	107	Full=RNA polymerase II transcriptional coactivator KIWI;	Arabidopsis thaliana (Mouse-ear cress).	Swiss-Prot	10.8946
Locus_1030_Transcript_1/1_Confidence_1.000_Length_1664	1664	Y3264_ARATH	529	37.91	546	277	15	49	1602	9	520	2e-88	323	Full=Putative UPF0481 protein At3g02645;	Arabidopsis thaliana (Mouse-ear cress).	Swiss-Prot	29.832
Locus_10310_Transcript_1/2_Confidence_1.000_Length_433	433	At3g18660	575	40.6	133	66	3	52	432	17	142	5e-22	101	[G] KOG1950 Glycosyl transferase, family 8 - glycogenin		KOG	13.6509
Locus_10310_Transcript_2/2_Confidence_1.000_Length_425	425	At3g18660	575	40.6	133	66	3	44	424	17	142	4e-22	101	[G] KOG1950 Glycosyl transferase, family 8 - glycogenin		KOG	8.49577
Locus_10311_Transcript_1/1_Confidence_1.000_Length_850	850	B4FXL3_MAIZE	307	70.8	250	71	2	5	751	28	276	1e-97	357		Zea mays (Maize).	TrEMBL	15.135
Locus_10314_Transcript_1/1_Confidence_1.000_Length_235	235	PP427_ARATH	701	46.67	75	39	1	9	233	89	162	7e-12	65.5	Full=Pentatricopeptide repeat-containing protein At5g50390, chloroplastic;	Arabidopsis thaliana (Mouse-ear cress).	Swiss-Prot	3.98344
Locus_10315_Transcript_1/1_Confidence_1.000_Length_697	697	A2YU54_ORYSI	216	36.26	171	82	5	691	215	61	216	1e-19	97.8		Oryza sativa subsp. indica (Rice).	TrEMBL	13.277
Locus_10316_Transcript_1/1_Confidence_1.000_Length_2063	2063	At1g49670_2	358	65.93	361	85	4	1108	131	1	358	8e-129	459	[R] KOG1196 Predicted NAD-dependent oxidoreductase		KOG	27.2515
Locus_10318_Transcript_1/1_Confidence_1.000_Length_453	453	At5g67170	382	72.79	147	40	0	3	443	43	189	3e-63	238	[TO] KOG2605 OTU (ovarian tumor)-like cysteine protease		KOG	4.36909
Locus_10319_Transcript_1/1_Confidence_1.000_Length_484	484	At5g67170	382	33.73	166	103	4	483	1	179	342	7e-15	78.2	[TO] KOG2605 OTU (ovarian tumor)-like cysteine protease		KOG	6.07862
Locus_1031_Transcript_1/5_Confidence_0.727_Length_941	941	PER5_VITVI	329	45.09	173	58	4	222	731	14	152	5e-31	131	Full=Peroxidase 5;	Vitis vinifera (Grape).	Swiss-Prot	75.2922
Locus_1031_Transcript_2/5_Confidence_0.636_Length_804	804	PER5_VITVI	329	55.98	184	74	3	222	764	14	193	1e-49	193	Full=Peroxidase 5;	Vitis vinifera (Grape).	Swiss-Prot	113.703
Locus_1031_Transcript_3/5_Confidence_0.545_Length_690	690	PER5_VITVI	329	56.12	196	79	3	107	685	14	205	2e-55	211	Full=Peroxidase 5;	Vitis vinifera (Grape).	Swiss-Prot	201.447
Locus_1031_Transcript_4/5_Confidence_0.636_Length_805	805	PER5_VITVI	329	56.63	196	78	3	222	800	14	205	5e-55	211	Full=Peroxidase 5;	Vitis vinifera (Grape).	Swiss-Prot	151.438
Locus_1031_Transcript_5/5_Confidence_0.636_Length_805	805	PER5_VITVI	329	56.63	196	78	3	222	800	14	205	2e-55	212	Full=Peroxidase 5;	Vitis vinifera (Grape).	Swiss-Prot	118.247
Locus_10320_Transcript_1/1_Confidence_1.000_Length_627	627	ADHL5_ARATH	389	65.76	184	62	1	3	554	207	389	1e-65	245	Full=Alcohol dehydrogenase-like 5;	Arabidopsis thaliana (Mouse-ear cress).	Swiss-Prot	7.55029
Locus_10322_Transcript_2/3_Confidence_0.667_Length_752	752	At5g43930	726	60.92	174	58	2	506	3	35	204	2e-55	214	[R] KOG0266 WD40 repeat-containing protein		KOG	19.9527
Locus_10322_Transcript_3/3_Confidence_0.667_Length_1040	1040	At5g43930	726	60.92	174	58	2	506	3	35	204	3e-55	214	[R] KOG0266 WD40 repeat-containing protein		KOG	8.46097
Locus_10323_Transcript_1/1_Confidence_1.000_Length_613	613	At1g43190	396	67.71	96	31	0	37	324	248	343	3e-44	143	[A] KOG1190 Polypyrimidine tract-binding protein		KOG	10.7769
Locus_10326_Transcript_1/1_Confidence_1.000_Length_445	445	RFS2_ARATH	773	62.35	85	32	0	191	445	439	523	1e-48	119	Full=Probable galactinol--sucrose galactosyltransferase 2;	Arabidopsis thaliana (Mouse-ear cress).	Swiss-Prot	5.46939
Locus_10327_Transcript_1/3_Confidence_0.500_Length_319	319	RH13_ORYSJ	832	74.29	105	27	0	3	317	326	430	2e-40	160	Full=DEAD-box ATP-dependent RNA helicase 13;	Oryza sativa subsp. japonica (Rice).	Swiss-Prot	3.18604
Locus_10327_Transcript_2/3_Confidence_0.750_Length_1591	1591	RH13_ORYSJ	832	59.63	379	134	7	489	1589	59	430	9e-114	407	Full=DEAD-box ATP-dependent RNA helicase 13;	Oryza sativa subsp. japonica (Rice).	Swiss-Prot	4.13545
Locus_10327_Transcript_3/3_Confidence_0.750_Length_1591	1591	RH13_ORYSJ	832	59.63	379	134	7	489	1589	59	430	1e-114	410	Full=DEAD-box ATP-dependent RNA helicase 13;	Oryza sativa subsp. japonica (Rice).	Swiss-Prot	5.90058
Locus_10328_Transcript_1/1_Confidence_1.000_Length_289	289	At2g45720	553	64.21	95	34	0	286	2	213	307	3e-30	128	[S] KOG0167 FOG: Armadillo/beta-catenin-like repeats		KOG	4.07204
Locus_1032_Transcript_1/1_Confidence_1.000_Length_1224	1224	At1g61790	346	59.68	315	122	2	1219	275	37	346	6e-101	366	[O] KOG2603 Oligosaccharyltransferase, gamma subunit		KOG	14.8588
Locus_10330_Transcript_1/2_Confidence_1.000_Length_642	642	FH18_ORYSJ	906	31.39	137	73	3	222	626	283	400	3e-06	48.5	Full=Formin-like protein 18;	Oryza sativa subsp. japonica (Rice).	Swiss-Prot	14.4145
Locus_10330_Transcript_2/2_Confidence_1.000_Length_642	642	FH18_ORYSJ	906	31.39	137	73	3	222	626	283	400	2e-06	48.9	Full=Formin-like protein 18;	Oryza sativa subsp. japonica (Rice).	Swiss-Prot	12.9147
Locus_10331_Transcript_1/1_Confidence_1.000_Length_500	500	4CL3_ORYSJ	554	86.75	166	22	0	2	499	326	491	3e-81	296	Full=Probable 4-coumarate--CoA ligase 3;	Oryza sativa subsp. japonica (Rice).	Swiss-Prot	6.31204
Locus_10332_Transcript_1/1_Confidence_1.000_Length_791	791	CCAMK_ORYSJ	516	78.91	256	54	0	24	791	58	313	2e-115	411	Full=Calcium and calcium/calmodulin-dependent serine/threonine-protein kinase;	Oryza sativa subsp. japonica (Rice).	Swiss-Prot	6.22156
Locus_10334_Transcript_1/1_Confidence_1.000_Length_889	889	C5XSV6_SORBI	425	53.04	296	127	3	1	873	107	395	2e-77	290		Sorghum bicolor (Sorghum) (Sorghum vulgare).	TrEMBL	9.71759
Locus_10335_Transcript_1/1_Confidence_1.000_Length_520	520	CNR2_MAIZE	181	62.5	168	49	3	492	19	1	164	2e-60	228	Full=Cell number regulator 2;	Zea mays (Maize).	Swiss-Prot	60.6413
Locus_10336_Transcript_1/4_Confidence_0.375_Length_875	875	F6GWE4_VITVI	435	38.8	183	110	2	82	627	254	435	2e-29	130		Vitis vinifera (Grape).	TrEMBL	5.59372
Locus_10336_Transcript_2/4_Confidence_0.250_Length_628	628	F6GWE4_VITVI	435	56.2	137	59	1	29	439	10	145	1e-37	157		Vitis vinifera (Grape).	TrEMBL	6.26059
Locus_10336_Transcript_3/4_Confidence_0.625_Length_1290	1290	F6GWE4_VITVI	435	46.42	293	153	3	29	901	10	300	9e-72	272		Vitis vinifera (Grape).	TrEMBL	7.36031
Locus_10336_Transcript_4/4_Confidence_0.625_Length_1554	1554	F6GWE4_VITVI	435	44.76	429	231	5	29	1306	10	435	4e-99	363		Vitis vinifera (Grape).	TrEMBL	9.10463
Locus_10337_Transcript_1/5_Confidence_0.545_Length_2134	2134	At1g50380	710	73.79	622	162	1	1	1863	86	707	0	918	[O] KOG2237 Predicted serine protease		KOG	4.31143
Locus_10337_Transcript_2/5_Confidence_0.273_Length_1794	1794	At1g50380	710	75.35	507	125	0	3	1523	201	707	0	762	[O] KOG2237 Predicted serine protease		KOG	4.09985
Locus_10337_Transcript_3/5_Confidence_0.182_Length_574	574	At1g50380	710	84.16	101	16	0	1	303	607	707	8e-47	184	[O] KOG2237 Predicted serine protease		KOG	3.63446
Locus_10337_Transcript_4/5_Confidence_0.545_Length_2535	2535	At1g50380	710	74	700	181	1	168	2264	8	707	0	1048	[O] KOG2237 Predicted serine protease		KOG	4.55789
Locus_10337_Transcript_5/5_Confidence_0.636_Length_2535	2535	At1g50380	710	73.71	700	183	1	168	2264	8	707	0	1047	[O] KOG2237 Predicted serine protease		KOG	3.75604
Locus_10338_Transcript_1/1_Confidence_1.000_Length_639	639	RL373_ARATH	95	80.65	93	18	0	104	382	1	93	9e-42	166	Full=60S ribosomal protein L37-3;	Arabidopsis thaliana (Mouse-ear cress).	Swiss-Prot	36.6658
Locus_1033_Transcript_1/2_Confidence_1.000_Length_1026	1026	INT1_ARATH	509	75.76	198	48	0	596	3	2	199	2e-85	312	Full=Probable inositol transporter 1;	Arabidopsis thaliana (Mouse-ear cress).	Swiss-Prot	34.2014
Locus_1033_Transcript_2/2_Confidence_1.000_Length_1026	1026	INT1_ARATH	509	75	184	46	0	596	45	2	185	4e-79	284	Full=Probable inositol transporter 1;	Arabidopsis thaliana (Mouse-ear cress).	Swiss-Prot	45.2022
Locus_10340_Transcript_1/1_Confidence_1.000_Length_1296	1296	OSB3_ARATH	440	39.17	240	107	9	347	1006	214	434	5e-42	168	Full=Protein OSB3, chloroplastic/mitochondrial;	Arabidopsis thaliana (Mouse-ear cress).	Swiss-Prot	8.33747
Locus_10341_Transcript_1/1_Confidence_1.000_Length_1327	1327	MLO1_ARATH	526	55.76	330	138	3	9	983	145	471	3e-102	369	Full=MLO-like protein 1;	Arabidopsis thaliana (Mouse-ear cress).	Swiss-Prot	7.07447
Locus_10342_Transcript_1/1_Confidence_1.000_Length_2387	2387	At2g16680	1319	32.84	201	129	2	2385	1801	505	705	4e-50	107	[R] KOG1075 FOG: Reverse transcriptase		KOG	9.82664
Locus_10343_Transcript_1/2_Confidence_1.000_Length_1459	1459	At2g18020	258	96.3	108	4	0	1136	1459	147	254	2e-56	219	[J] KOG2309 60s ribosomal protein L2/L8		KOG	18.1117
Locus_10343_Transcript_2/2_Confidence_1.000_Length_367	367	RL8_SOLLC	260	95.08	122	6	0	2	367	133	254	5e-66	245	Full=60S ribosomal protein L8;	Solanum lycopersicum (Tomato) (Lycopersicon esculentum).	Swiss-Prot	39.7181
Locus_10345_Transcript_1/1_Confidence_1.000_Length_531	531	ISW2_ARATH	1055	94.92	177	9	0	531	1	274	450	1e-95	344	Full=Putative chromatin-remodeling complex ATPase chain;	Arabidopsis thaliana (Mouse-ear cress).	Swiss-Prot	4.3821
Locus_10349_Transcript_1/1_Confidence_1.000_Length_448	448	PPR85_ARATH	638	62.42	149	55	1	445	2	301	449	1e-51	198	Full=Pentatricopeptide repeat-containing protein At1g59720, mitochondrial;	Arabidopsis thaliana (Mouse-ear cress).	Swiss-Prot	5.49247
Locus_1034_Transcript_1/1_Confidence_1.000_Length_1126	1126	UVR3_ORYSJ	551	76.2	374	87	1	8	1123	87	460	0	631	Full=(6-4)DNA photolyase;	Oryza sativa subsp. japonica (Rice).	Swiss-Prot	8.93114
Locus_10350_Transcript_1/1_Confidence_1.000_Length_6345	6345	At1g64790	2428	68.72	1966	524	7	6332	447	533	2411	0	2414	[J] KOG1242 Protein containing adaptin N-terminal region		KOG	13.784
Locus_10351_Transcript_1/1_Confidence_1.000_Length_2729	2729	BRN1_ARATH	305	45.5	211	96	7	242	850	8	207	6e-42	169	Full=Protein BEARSKIN1;	Arabidopsis thaliana (Mouse-ear cress).	Swiss-Prot	30.0683
Locus_10352_Transcript_1/1_Confidence_1.000_Length_1462	1462	XPT_ARATH	417	67.21	369	106	6	235	1320	57	417	5e-134	474	Full=Xylulose 5-phosphate/phosphate translocator, chloroplastic;	Arabidopsis thaliana (Mouse-ear cress).	Swiss-Prot	13.5376
Locus_10353_Transcript_1/3_Confidence_0.400_Length_458	458	C6SWH4_SOYBN	217	41.46	82	12	1	5	142	128	209	8e-09	60.5		Glycine max (Soybean) (Glycine hispida).	TrEMBL	5.83972
Locus_10353_Transcript_2/3_Confidence_0.600_Length_671	671	C7J8W8_ORYSJ	81	69.86	73	22	0	137	355	1	73	1e-22	107		Oryza sativa subsp. japonica (Rice).	TrEMBL	10.1643
Locus_10353_Transcript_3/3_Confidence_0.600_Length_566	566	B9GIN4_POPTR	152	73.17	82	22	0	5	250	64	145	3e-28	125		Populus trichocarpa (Western balsam poplar) (Populus balsamifera subsp. trichocarpa).	TrEMBL	12.6169
Locus_10354_Transcript_1/1_Confidence_1.000_Length_4452	4452	TPL_ARATH	1131	63.74	1150	378	13	3666	271	1	1129	0	1491	Full=Protein TOPLESS;	Arabidopsis thaliana (Mouse-ear cress).	Swiss-Prot	25.7727
Locus_10356_Transcript_1/1_Confidence_1.000_Length_454	454	B9FK10_ORYSJ	64	77.42	62	14	0	247	432	1	62	1e-20	99.4		Oryza sativa subsp. japonica (Rice).	TrEMBL	9.13132
Locus_10357_Transcript_1/2_Confidence_1.000_Length_2091	2091	KIPK_ARATH	934	51.64	670	268	17	1983	85	284	934	2e-171	599	Full=Serine/threonine-protein kinase KIPK;	Arabidopsis thaliana (Mouse-ear cress).	Swiss-Prot	6.3827
Locus_10357_Transcript_2/2_Confidence_1.000_Length_1052	1052	KIPK_ARATH	934	66.37	333	97	7	1047	85	605	934	4e-120	427	Full=Serine/threonine-protein kinase KIPK;	Arabidopsis thaliana (Mouse-ear cress).	Swiss-Prot	3.00002
Locus_10358_Transcript_1/2_Confidence_1.000_Length_2043	2043	LCAT4_ARATH	535	62.38	537	191	6	207	1799	4	535	0	685	Full=Lecithine-cholesterol acyltransferase-like 4;	Arabidopsis thaliana (Mouse-ear cress).	Swiss-Prot	17.5819
Locus_10358_Transcript_2/2_Confidence_1.000_Length_1614	1614	LCAT4_ARATH	535	60.26	458	173	4	9	1370	83	535	2e-164	575	Full=Lecithine-cholesterol acyltransferase-like 4;	Arabidopsis thaliana (Mouse-ear cress).	Swiss-Prot	7.92104
Locus_10359_Transcript_1/2_Confidence_1.000_Length_952	952	At1g30580	394	85.71	168	24	0	151	654	227	394	7e-83	305	[R] KOG1491 Predicted GTP-binding protein (ODN superfamily)		KOG	12.193
Locus_10359_Transcript_2/2_Confidence_1.000_Length_822	822	At1g30580	394	86.78	174	23	0	3	524	221	394	5e-87	319	[R] KOG1491 Predicted GTP-binding protein (ODN superfamily)		KOG	7.48365
Locus_1035_Transcript_1/3_Confidence_0.571_Length_1505	1505	HFA2C_ORYSJ	358	55.74	244	104	2	19	738	93	336	1e-71	263	Full=Heat stress transcription factor A-2c;	Oryza sativa subsp. japonica (Rice).	Swiss-Prot	48.196
Locus_1035_Transcript_3/3_Confidence_0.714_Length_1705	1705	HFA2C_ORYSJ	358	57.02	235	97	2	246	938	102	336	2e-71	263	Full=Heat stress transcription factor A-2c;	Oryza sativa subsp. japonica (Rice).	Swiss-Prot	82.3084
Locus_10360_Transcript_1/1_Confidence_1.000_Length_287	287	RING3_ARATH	231	41.67	84	40	4	10	261	52	126	3e-06	46.6	Full=E3 ubiquitin-protein ligase At3g02290;	Arabidopsis thaliana (Mouse-ear cress).	Swiss-Prot	4.38
Locus_10361_Transcript_1/1_Confidence_1.000_Length_949	949	CHUP1_ARATH	1004	34.38	317	194	4	18	944	56	366	7e-45	177	Full=Protein CHUP1, chloroplastic;	Arabidopsis thaliana (Mouse-ear cress).	Swiss-Prot	7.46857
Locus_10363_Transcript_1/1_Confidence_1.000_Length_1375	1375	GDL87_ARATH	376	41.67	348	193	7	118	1137	30	375	5e-76	281	Full=GDSL esterase/lipase At5g55050;	Arabidopsis thaliana (Mouse-ear cress).	Swiss-Prot	31.6283
Locus_10364_Transcript_1/1_Confidence_1.000_Length_316	316	A2Q2H6_MEDTR	115	40.28	72	43	0	269	54	41	112	3e-07	55.1		Medicago truncatula (Barrel medic) (Medicago tribuloides).	TrEMBL	3.80876
Locus_10365_Transcript_1/1_Confidence_1.000_Length_887	887	At2g35360	225	58.29	211	84	2	58	687	17	224	1e-66	251	[S] KOG3249 Uncharacterized conserved protein		KOG	18.6046
Locus_10366_Transcript_1/1_Confidence_1.000_Length_753	753	CCH11_ORYSJ	330	72.08	240	66	1	751	35	86	325	4e-97	350	Full=Cyclin-H1-1;	Oryza sativa subsp. japonica (Rice).	Swiss-Prot	7.88525
Locus_10367_Transcript_1/1_Confidence_1.000_Length_504	504	At3g11970_2	958	50.6	168	83	0	1	504	710	877	4e-46	182	[R] KOG0017 FOG: Transposon-encoded proteins with TYA, reverse transcriptase, integrase domains in various combinations		KOG	5.62514
Locus_1036_Transcript_1/2_Confidence_1.000_Length_542	542	At1g32470	166	87.1	31	4	0	94	2	37	67	3e-10	63.2	[E] KOG3373 Glycine cleavage system H protein (lipoate-binding)		KOG	47.5209
Locus_1036_Transcript_2/2_Confidence_1.000_Length_406	406	Q7DLF9_FLAPR	63	66.67	51	13	2	155	3	1	47	4e-10	64.7		Flaveria pringlei.	TrEMBL	74.4406
Locus_10370_Transcript_1/1_Confidence_1.000_Length_363	363	CCC1_ARATH	975	62.1	124	41	3	2	361	33	154	5e-36	145	Full=Cation-chloride cotransporter 1;	Arabidopsis thaliana (Mouse-ear cress).	Swiss-Prot	7.58907
Locus_10371_Transcript_1/1_Confidence_1.000_Length_253	253	Q8H8G3_ORYSJ	212	75.56	45	11	0	118	252	16	60	8e-13	73.6		Oryza sativa subsp. japonica (Rice).	TrEMBL	7.82292
Locus_10372_Transcript_1/1_Confidence_1.000_Length_292	292	At3g53240	904	32.63	95	64	0	3	287	794	888	1e-10	63.2	[R] KOG0619 FOG: Leucine rich repeat		KOG	6.77808
Locus_10373_Transcript_1/1_Confidence_1.000_Length_1447	1447	BXL2_ARATH	768	30.11	455	264	21	15	1301	155	581	2e-31	133	Full=Probable beta-D-xylosidase 2;	Arabidopsis thaliana (Mouse-ear cress).	Swiss-Prot	12.7907
Locus_10375_Transcript_1/1_Confidence_1.000_Length_1401	1401	ATR_ORYSI	2710	71.43	476	110	3	1399	5	1220	1680	0	647	Full=Serine/threonine-protein kinase ATR;	Oryza sativa subsp. indica (Rice).	Swiss-Prot	4.88719
Locus_10376_Transcript_1/5_Confidence_0.545_Length_394	394	O23179_PlantCyc_AT4G37070-MONOMER	414	63.95	86	31	0	258	1	44	129	1e-32	114	phospholipase A	Arabidopsis thaliana	PlantCyc	64.5568
Locus_10376_Transcript_2/5_Confidence_0.545_Length_408	408	At2g26560	407	51.47	136	35	2	408	1	25	129	2e-31	132	[I] KOG0513 Ca2+-independent phospholipase A2		KOG	67.8481
Locus_10376_Transcript_3/5_Confidence_0.455_Length_290	290	Q3E9P5_PlantCyc_AT4G37070-MONOMER	383	70.65	92	27	0	290	15	25	116	9e-34	135	phospholipase A	Arabidopsis thaliana	PlantCyc	97.2998
Locus_10376_Transcript_4/5_Confidence_0.455_Length_290	290	Q3E9P5_PlantCyc_AT4G37070-MONOMER	383	70.65	92	27	0	290	15	25	116	1e-33	135	phospholipase A	Arabidopsis thaliana	PlantCyc	108.736
Locus_10376_Transcript_5/5_Confidence_0.545_Length_315	315	At2g26560	407	64.76	105	37	0	315	1	25	129	1e-35	145	[I] KOG0513 Ca2+-independent phospholipase A2		KOG	124.984
Locus_10377_Transcript_1/1_Confidence_1.000_Length_1096	1096	TLP1_ORYSJ	356	73.29	322	84	2	1092	130	36	356	5e-139	490	Full=Tubby-like F-box protein 1;	Oryza sativa subsp. japonica (Rice).	Swiss-Prot	8.3215
Locus_10378_Transcript_1/1_Confidence_1.000_Length_1187	1187	SERA_ARATH	624	79.49	395	81	0	2	1186	211	605	3e-180	627	Full=D-3-phosphoglycerate dehydrogenase, chloroplastic;	Arabidopsis thaliana (Mouse-ear cress).	Swiss-Prot	6.1964
Locus_10379_Transcript_1/1_Confidence_1.000_Length_622	622	At5g17710	326	67.97	128	40	1	557	177	132	259	2e-37	154	[O] KOG3003 Molecular chaperone of the GrpE family		KOG	4.94499
Locus_10381_Transcript_1/6_Confidence_0.231_Length_807	807	ASPR1_ORYSJ	509	62.56	203	72	2	137	745	1	199	2e-69	258	Full=Aspartic proteinase oryzasin-1;	Oryza sativa subsp. japonica (Rice).	Swiss-Prot	10.5061
Locus_10381_Transcript_2/6_Confidence_0.385_Length_487	487	ASPR1_ORYSJ	509	73.44	128	34	0	102	485	299	426	1e-50	195	Full=Aspartic proteinase oryzasin-1;	Oryza sativa subsp. japonica (Rice).	Swiss-Prot	15.8718
Locus_10381_Transcript_3/6_Confidence_0.538_Length_1530	1530	ASPR1_ORYSJ	509	64.22	464	128	3	137	1528	1	426	5e-175	610	Full=Aspartic proteinase oryzasin-1;	Oryza sativa subsp. japonica (Rice).	Swiss-Prot	9.07264
Locus_10381_Transcript_4/6_Confidence_0.538_Length_1094	1094	ASPR1_ORYSJ	509	74.93	363	91	0	4	1092	64	426	6e-169	590	Full=Aspartic proteinase oryzasin-1;	Oryza sativa subsp. japonica (Rice).	Swiss-Prot	17.2602
Locus_10381_Transcript_5/6_Confidence_0.615_Length_1531	1531	ASPR_HORVU	508	66.43	423	135	3	137	1399	1	418	4e-173	581	Full=Phytepsin;	Hordeum vulgare (Barley).	Swiss-Prot	16.0895
Locus_10381_Transcript_6/6_Confidence_0.538_Length_1428	1428	ASPR1_ORYSJ	509	69.3	430	128	2	137	1426	1	426	3e-180	628	Full=Aspartic proteinase oryzasin-1;	Oryza sativa subsp. japonica (Rice).	Swiss-Prot	13.3168
Locus_10382_Transcript_1/1_Confidence_1.000_Length_941	941	At4g10790	480	71.28	296	85	0	18	905	185	480	1e-76	285	[T] KOG1363 Predicted regulator of the ubiquitin pathway (contains UAS and UBX domains)		KOG	48.8874
Locus_10383_Transcript_1/1_Confidence_1.000_Length_3810	3810	HAC1_ARATH	1697	44.5	937	442	19	2668	2	600	1506	0	743	Full=Histone acetyltransferase HAC1;	Arabidopsis thaliana (Mouse-ear cress).	Swiss-Prot	13.5344
Locus_10384_Transcript_1/1_Confidence_1.000_Length_525	525	WOX8_ORYSJ	267	44.09	127	61	4	524	168	142	266	2e-16	81.6	Full=WUSCHEL-related homeobox 8;	Oryza sativa subsp. japonica (Rice).	Swiss-Prot	4.68691
Locus_10385_Transcript_1/1_Confidence_1.000_Length_2320	2320	COI1_ARATH	592	64.91	570	195	4	418	2118	18	585	0	746	Full=Coronatine-insensitive protein 1;	Arabidopsis thaliana (Mouse-ear cress).	Swiss-Prot	13.3614
Locus_10386_Transcript_1/1_Confidence_1.000_Length_807	807	WRKY6_ARATH	553	37.33	225	111	8	655	2	37	238	8e-26	114	Full=WRKY transcription factor 6;	Arabidopsis thaliana (Mouse-ear cress).	Swiss-Prot	8.7496
Locus_10387_Transcript_1/1_Confidence_1.000_Length_562	562	At5g38890_2	212	70.59	34	10	0	562	461	174	207	2e-09	60.8	[O] KOG0800 FOG: Predicted E3 ubiquitin ligase		KOG	12.6591
Locus_10388_Transcript_1/1_Confidence_1.000_Length_445	445	At2g18740	88	94.32	88	5	0	343	80	1	88	1e-41	167	[A] KOG1774 Small nuclear ribonucleoprotein E		KOG	7.81342
Locus_10389_Transcript_1/1_Confidence_1.000_Length_2485	2485	Q94A15_PlantCyc_AT5G14850-MONOMER	548	62.45	506	179	3	525	2012	37	541	0	653	mannosyltransferase	Arabidopsis thaliana	PlantCyc	10.0849
Locus_1038_Transcript_1/4_Confidence_0.556_Length_1434	1434	IF3C_PORYE	182	38.18	165	96	3	656	1147	23	182	7e-27	118	Full=Translation initiation factor IF-3, chloroplastic;	Porphyra yezoensis.	Swiss-Prot	22.5494
Locus_1038_Transcript_2/4_Confidence_0.444_Length_1437	1437	IF3C_PORYE	182	38.18	165	96	3	656	1147	23	182	7e-27	118	Full=Translation initiation factor IF-3, chloroplastic;	Porphyra yezoensis.	Swiss-Prot	20.2874
Locus_1038_Transcript_3/4_Confidence_0.667_Length_1569	1569	IF3C_PORYE	182	38.18	165	96	3	656	1147	23	182	8e-27	118	Full=Translation initiation factor IF-3, chloroplastic;	Porphyra yezoensis.	Swiss-Prot	12.478
Locus_1038_Transcript_4/4_Confidence_0.667_Length_1597	1597	IF3C_PORYE	182	38.18	165	96	3	656	1147	23	182	8e-27	118	Full=Translation initiation factor IF-3, chloroplastic;	Porphyra yezoensis.	Swiss-Prot	21.1857
Locus_10390_Transcript_1/1_Confidence_1.000_Length_849	849	DI192_ORYSJ	233	46.46	226	108	5	686	48	5	230	1e-47	186	Full=Protein DEHYDRATION-INDUCED 19 homolog 2;	Oryza sativa subsp. japonica (Rice).	Swiss-Prot	14.3968
Locus_10391_Transcript_1/1_Confidence_1.000_Length_1513	1513	VPE_CITSI	494	70.64	470	128	3	1500	112	28	494	0	698	Full=Vacuolar-processing enzyme;	Citrus sinensis (Sweet orange) (Citrus aurantium var. sinensis).	Swiss-Prot	22.2382
Locus_10393_Transcript_1/4_Confidence_0.700_Length_2337	2337	SUBL_ARATH	757	38.9	748	378	21	175	2256	32	754	2e-126	450	Full=Subtilisin-like protease;	Arabidopsis thaliana (Mouse-ear cress).	Swiss-Prot	4.96694
Locus_10393_Transcript_2/4_Confidence_0.700_Length_2099	2099	SUBL_ARATH	757	39.23	724	363	20	9	2018	54	754	7e-125	444	Full=Subtilisin-like protease;	Arabidopsis thaliana (Mouse-ear cress).	Swiss-Prot	5.72126
Locus_10393_Transcript_3/4_Confidence_0.500_Length_1240	1240	CUCM1_CUCME	731	44.66	365	172	9	97	1149	3	351	1e-77	287	Full=Cucumisin;	Cucumis melo (Muskmelon).	Swiss-Prot	6.0394
Locus_10393_Transcript_4/4_Confidence_0.700_Length_2337	2337	SUBL_ARATH	757	38.9	748	378	21	175	2256	32	754	8e-127	451	Full=Subtilisin-like protease;	Arabidopsis thaliana (Mouse-ear cress).	Swiss-Prot	4.32604
Locus_10395_Transcript_1/1_Confidence_1.000_Length_2615	2615	Hs21264614	717	31.58	76	52	0	1833	2060	460	535	1e-08	60.8	[T] KOG3569 RAS signaling inhibitor ST5		KOG	9.40966
Locus_10396_Transcript_1/2_Confidence_1.000_Length_705	705	At1g57590	417	77.03	148	34	0	262	705	58	205	2e-65	247	[M] KOG4287 Pectin acetylesterase and similar proteins		KOG	12.6711
Locus_10396_Transcript_2/2_Confidence_1.000_Length_774	774	At1g57590	417	66.67	171	34	1	262	774	58	205	2e-61	234	[M] KOG4287 Pectin acetylesterase and similar proteins		KOG	17.8652
Locus_10398_Transcript_1/1_Confidence_1.000_Length_1455	1455	At5g35980	787	33.27	493	247	14	1453	191	296	778	4e-55	214	[R] KOG0667 Dual-specificity tyrosine-phosphorylation regulated kinase		KOG	6.63593
Locus_1039_Transcript_1/1_Confidence_1.000_Length_2497	2497	At4g02030	694	59.54	346	134	2	1284	2315	351	692	1e-109	396	[S] KOG2346 Uncharacterized conserved protein		KOG	13.2819
Locus_10400_Transcript_1/4_Confidence_0.222_Length_783	783	F6HN83_VITVI	1149	31.25	224	132	9	154	771	9	228	6e-12	72.4		Vitis vinifera (Grape).	TrEMBL	3.21088
Locus_10400_Transcript_2/4_Confidence_0.667_Length_3654	3654	F2DM17_HORVD	1691	32.14	1201	684	35	151	3654	10	1112	4e-123	444		Hordeum vulgare var. distichum (Two-rowed barley).	TrEMBL	6.45591
Locus_10400_Transcript_3/4_Confidence_0.667_Length_3898	3898	F2DM17_HORVD	1691	31.42	1200	690	36	151	3651	10	1109	7e-117	424		Hordeum vulgare var. distichum (Two-rowed barley).	TrEMBL	6.46349
Locus_10400_Transcript_4/4_Confidence_0.667_Length_3654	3654	F2DM17_HORVD	1691	32.14	1201	684	35	151	3654	10	1112	2e-123	445		Hordeum vulgare var. distichum (Two-rowed barley).	TrEMBL	6.39004
Locus_10401_Transcript_1/2_Confidence_1.000_Length_1004	1004	Q9SRQ7_PlantCyc_AT3G03530-MONOMER	538	67.28	217	71	0	1004	354	135	351	3e-89	323	non-specific phospholipase C4	Arabidopsis thaliana	PlantCyc	46.9652
Locus_10401_Transcript_2/2_Confidence_1.000_Length_695	695	Q9SRQ7_PlantCyc_AT3G03530-MONOMER	538	66.67	231	77	0	695	3	135	365	6e-95	341	non-specific phospholipase C4	Arabidopsis thaliana	PlantCyc	50.8365
Locus_10402_Transcript_1/1_Confidence_1.000_Length_533	533	C5X5W2_SORBI	438	33.09	139	65	5	376	2	3	127	5e-07	55.1		Sorghum bicolor (Sorghum) (Sorghum vulgare).	TrEMBL	13.2475
Locus_10403_Transcript_1/1_Confidence_1.000_Length_291	291	PUB25_ARATH	421	82.14	84	13	2	41	289	1	83	4e-36	145	Full=U-box domain-containing protein 25;	Arabidopsis thaliana (Mouse-ear cress).	Swiss-Prot	8.45576
Locus_10406_Transcript_1/1_Confidence_1.000_Length_387	387	P2C23_ARATH	654	63.19	144	38	2	387	1	415	558	1e-43	171	Full=Probable protein phosphatase 2C 23;	Arabidopsis thaliana (Mouse-ear cress).	Swiss-Prot	5.45976
Locus_10407_Transcript_1/1_Confidence_1.000_Length_666	666	gi|372392403|gb|JR544877.1|	355	82.61	207	27	7	5	208	251	51	4e-41	174	TSA: Arachis hypogaea Ahy.Unigene4275 mRNA sequence.	Arachis hypogaea	GenBank-NT	6.22465
Locus_10408_Transcript_1/1_Confidence_1.000_Length_462	462	Y1570_ARATH	852	46.92	130	56	5	52	432	15	134	2e-23	104	Full=Probable LRR receptor-like serine/threonine-protein kinase At1g05700;	Arabidopsis thaliana (Mouse-ear cress).	Swiss-Prot	9.14688
Locus_10409_Transcript_1/3_Confidence_0.667_Length_956	956	PIRL_SOLLC	291	62.45	245	63	1	3	737	76	291	8e-87	317	Full=Pirin-like protein;	Solanum lycopersicum (Tomato) (Lycopersicon esculentum).	Swiss-Prot	18.4368
Locus_10409_Transcript_2/3_Confidence_0.333_Length_910	910	PIRL_SOLLC	291	65	160	56	0	212	691	132	291	5e-61	231	Full=Pirin-like protein;	Solanum lycopersicum (Tomato) (Lycopersicon esculentum).	Swiss-Prot	15.6655
Locus_10409_Transcript_3/3_Confidence_0.667_Length_869	869	PIRL_SOLLC	291	70.83	216	63	0	3	650	76	291	2e-91	332	Full=Pirin-like protein;	Solanum lycopersicum (Tomato) (Lycopersicon esculentum).	Swiss-Prot	25.0839
Locus_1040_Transcript_1/2_Confidence_1.000_Length_1037	1037	PER5_VITVI	329	53.16	190	79	3	877	338	139	328	1e-49	193	Full=Peroxidase 5;	Vitis vinifera (Grape).	Swiss-Prot	50.9385
Locus_1040_Transcript_2/2_Confidence_1.000_Length_1422	1422	PER5_VITVI	329	55.76	321	130	5	1267	338	9	328	2e-92	336	Full=Peroxidase 5;	Vitis vinifera (Grape).	Swiss-Prot	88.7205
Locus_10411_Transcript_1/1_Confidence_1.000_Length_1087	1087	PUM2_ARATH	972	31.18	263	118	9	1083	319	129	336	1e-19	94	Full=Pumilio homolog 2;	Arabidopsis thaliana (Mouse-ear cress).	Swiss-Prot	11.1462
Locus_10413_Transcript_1/2_Confidence_1.000_Length_2670	2670	P2C39_ORYSJ	520	58.54	521	183	9	828	2333	14	520	1e-160	563	Full=Probable protein phosphatase 2C 39;	Oryza sativa subsp. japonica (Rice).	Swiss-Prot	15.5667
Locus_10413_Transcript_2/2_Confidence_1.000_Length_2558	2558	P2C39_ORYSJ	520	58.54	521	183	9	716	2221	14	520	1e-160	563	Full=Probable protein phosphatase 2C 39;	Oryza sativa subsp. japonica (Rice).	Swiss-Prot	25.4285
Locus_10414_Transcript_1/1_Confidence_1.000_Length_641	641	HAK9_ORYSJ	788	74.19	124	32	0	389	18	1	124	1e-50	195	Full=Probable potassium transporter 9;	Oryza sativa subsp. japonica (Rice).	Swiss-Prot	7.34366
Locus_10415_Transcript_1/5_Confidence_0.538_Length_396	396	SFR2_ORYSJ	647	85.34	116	17	0	48	395	184	299	5e-57	215	Full=Beta-glucosidase-like SFR2, chloroplastic;	Oryza sativa subsp. japonica (Rice).	Swiss-Prot	7.49696
Locus_10415_Transcript_2/5_Confidence_0.231_Length_244	244	SFR2_ORYSJ	647	86.36	66	9	0	46	243	234	299	2e-31	129	Full=Beta-glucosidase-like SFR2, chloroplastic;	Oryza sativa subsp. japonica (Rice).	Swiss-Prot	5.15188
Locus_10415_Transcript_3/5_Confidence_0.692_Length_1231	1231	SFR2_ORYSJ	647	63.41	287	96	4	26	865	1	285	2e-99	359	Full=Beta-glucosidase-like SFR2, chloroplastic;	Oryza sativa subsp. japonica (Rice).	Swiss-Prot	13.6228
Locus_10415_Transcript_4/5_Confidence_0.615_Length_1185	1185	SFR2_ORYSJ	647	55.97	243	98	4	26	733	1	241	6e-69	258	Full=Beta-glucosidase-like SFR2, chloroplastic;	Oryza sativa subsp. japonica (Rice).	Swiss-Prot	19.9071
Locus_10415_Transcript_5/5_Confidence_0.615_Length_908	908	SFR2_ORYSJ	647	64.78	301	97	4	26	907	1	299	1e-107	385	Full=Beta-glucosidase-like SFR2, chloroplastic;	Oryza sativa subsp. japonica (Rice).	Swiss-Prot	16.0534
Locus_10417_Transcript_1/1_Confidence_1.000_Length_970	970	At4g30990	2895	46.79	327	163	5	3	965	912	1233	1e-51	202	[V] KOG1823 DRIM (Down-regulated in metastasis)-like proteins		KOG	5.65249
Locus_10418_Transcript_1/2_Confidence_1.000_Length_1429	1429	At3g18170	519	42.13	413	209	7	1356	187	103	508	3e-88	324	[S] KOG4698 Uncharacterized conserved protein		KOG	9.0588
Locus_10418_Transcript_2/2_Confidence_1.000_Length_1435	1435	At3g18170	519	41.97	417	212	7	1368	187	99	508	1e-88	325	[S] KOG4698 Uncharacterized conserved protein		KOG	16.3458
Locus_10419_Transcript_1/2_Confidence_1.000_Length_915	915	HOX16_ORYSJ	343	65.92	179	49	5	397	906	1	176	3e-56	215	Full=Homeobox-leucine zipper protein HOX16;	Oryza sativa subsp. japonica (Rice).	Swiss-Prot	98.0099
Locus_10419_Transcript_2/2_Confidence_1.000_Length_1258	1258	HAT5_ARATH	272	61.49	161	55	4	397	873	1	156	5e-50	195	Full=Homeobox-leucine zipper protein HAT5;	Arabidopsis thaliana (Mouse-ear cress).	Swiss-Prot	41.6071
Locus_1041_Transcript_1/1_Confidence_1.000_Length_596	596	F2DSE6_HORVD	452	31.71	205	129	4	2	595	10	210	9e-22	104		Hordeum vulgare var. distichum (Two-rowed barley).	TrEMBL	4.75683
Locus_10421_Transcript_1/1_Confidence_1.000_Length_332	332	CRK15_ARATH	627	57.27	110	47	0	2	331	490	599	1e-34	140	Full=Cysteine-rich receptor-like protein kinase 15;	Arabidopsis thaliana (Mouse-ear cress).	Swiss-Prot	5.2364
Locus_10422_Transcript_1/1_Confidence_1.000_Length_368	368	CRK10_ARATH	669	71.07	121	35	0	2	364	390	510	2e-47	183	Full=Cysteine-rich receptor-like protein kinase 10;	Arabidopsis thaliana (Mouse-ear cress).	Swiss-Prot	4.36075
Locus_10424_Transcript_1/1_Confidence_1.000_Length_3143	3143	UBP16_ARATH	1008	39.27	937	449	24	70	2682	74	956	1e-152	537	Full=Ubiquitin carboxyl-terminal hydrolase 16;	Arabidopsis thaliana (Mouse-ear cress).	Swiss-Prot	10.8924
Locus_10425_Transcript_1/1_Confidence_1.000_Length_570	570	At5g40770	277	78.84	189	40	0	4	570	24	212	3e-82	302	[O] KOG3083 Prohibitin		KOG	10.5576
Locus_10426_Transcript_1/1_Confidence_1.000_Length_791	791	At4g19830	229	81.63	147	27	0	230	670	80	226	4e-67	253	[O] KOG0552 FKBP-type peptidyl-prolyl cis-trans isomerase		KOG	21.4373
Locus_10427_Transcript_1/1_Confidence_1.000_Length_552	552	Y5813_ARATH	625	38.4	125	61	2	552	226	297	421	3e-24	79.3	Full=BTB/POZ domain-containing protein At5g48130;	Arabidopsis thaliana (Mouse-ear cress).	Swiss-Prot	5.91124
Locus_10428_Transcript_1/1_Confidence_1.000_Length_304	304	A2Z8T0_ORYSI	266	60.4	101	40	0	2	304	70	170	1e-30	132		Oryza sativa subsp. indica (Rice).	TrEMBL	10.2057
Locus_1042_Transcript_1/1_Confidence_1.000_Length_1076	1076	GP1_CHLRE	555	40.43	188	102	5	8	559	203	384	2e-21	100	Full=Vegetative cell wall protein gp1;	Chlamydomonas reinhardtii (Chlamydomonas smithii).	Swiss-Prot	26.5719
Locus_10430_Transcript_1/1_Confidence_1.000_Length_280	280	CTL2_ARATH	333	77.94	68	15	0	206	3	45	112	2e-29	123	Full=Chitinase-like protein 2;	Arabidopsis thaliana (Mouse-ear cress).	Swiss-Prot	9.9342
Locus_10431_Transcript_1/1_Confidence_1.000_Length_1028	1028	At5g65090	569	39.48	233	86	8	440	1027	100	314	2e-30	131	[U] KOG0565 Inositol polyphosphate 5-phosphatase and related proteins		KOG	6.32224
Locus_10432_Transcript_1/1_Confidence_1.000_Length_224	224	FAD6E_BRAJU	384	93.24	74	5	0	1	222	269	342	8e-40	158	Full=Omega-6 fatty acid desaturase, endoplasmic reticulum;	Brassica juncea (Indian mustard) (Sinapis juncea).	Swiss-Prot	10.3879
Locus_10434_Transcript_1/1_Confidence_1.000_Length_280	280	Q6K9W5_ORYSJ	394	37.5	104	37	2	236	9	65	168	6e-10	63.9		Oryza sativa subsp. japonica (Rice).	TrEMBL	4.58502
Locus_10435_Transcript_1/1_Confidence_1.000_Length_482	482	LRX5_ARATH	857	34.96	123	70	4	457	89	510	622	2e-08	54.7	Full=Leucine-rich repeat extensin-like protein 5;	Arabidopsis thaliana (Mouse-ear cress).	Swiss-Prot	12.7071
Locus_10436_Transcript_1/1_Confidence_1.000_Length_1401	1401	At5g35730	286	65.62	224	44	3	738	1400	2	195	2e-75	281	[U] KOG1162 Predicted small molecule transporter		KOG	15.7497
Locus_10440_Transcript_1/1_Confidence_1.000_Length_501	501	A2Q2C7_MEDTR	1297	32.53	166	111	1	499	2	207	371	2e-18	92.4		Medicago truncatula (Barrel medic) (Medicago tribuloides).	TrEMBL	5.87236
Locus_10443_Transcript_1/4_Confidence_0.286_Length_599	599	At4g20060	1134	40.93	193	114	0	1	579	114	306	2e-31	134	[S] KOG1988 Uncharacterized conserved protein		KOG	3.08092
Locus_10443_Transcript_2/4_Confidence_0.571_Length_2416	2416	At4g20060	1134	42.14	159	92	0	1	477	114	272	5e-28	125	[S] KOG1988 Uncharacterized conserved protein		KOG	4.60526
Locus_10443_Transcript_3/4_Confidence_0.429_Length_907	907	At4g20060	1134	42.14	159	92	0	1	477	114	272	2e-28	125	[S] KOG1988 Uncharacterized conserved protein		KOG	2.18214
Locus_10443_Transcript_4/4_Confidence_0.571_Length_3816	3816	At4g20060	1134	42.14	159	92	0	1	477	114	272	9e-28	125	[S] KOG1988 Uncharacterized conserved protein		KOG	7.7238
Locus_10444_Transcript_1/1_Confidence_1.000_Length_548	548	At1g08280	398	60.61	99	38	1	541	245	300	397	4e-30	129	[G] KOG2692 Sialyltransferase		KOG	7.66261
Locus_10447_Transcript_1/1_Confidence_1.000_Length_440	440	F2DZI7_HORVD	641	54.21	107	47	1	6	320	437	543	3e-22	104		Hordeum vulgare var. distichum (Two-rowed barley).	TrEMBL	5.10604
Locus_10448_Transcript_1/1_Confidence_1.000_Length_1611	1611	AB7I_ARATH	475	56.12	449	187	6	17	1354	34	475	7e-140	494	Full=Protein ABCI7, chloroplastic;	Arabidopsis thaliana (Mouse-ear cress).	Swiss-Prot	13.9291
Locus_10449_Transcript_1/1_Confidence_1.000_Length_1211	1211	PLY8_ARATH	416	79.84	382	77	0	1189	44	35	416	0	657	Full=Probable pectate lyase 8;	Arabidopsis thaliana (Mouse-ear cress).	Swiss-Prot	7.81838
Locus_1044_Transcript_1/1_Confidence_1.000_Length_1609	1609	MO25N_ARATH	343	76.33	338	77	1	1332	328	1	338	3e-146	515	Full=Putative MO25-like protein At5g47540;	Arabidopsis thaliana (Mouse-ear cress).	Swiss-Prot	37.2847
Locus_10451_Transcript_1/1_Confidence_1.000_Length_387	387	AMT23_ORYSJ	497	62.38	101	32	2	387	100	398	497	8e-28	118	Full=Ammonium transporter 2 member 3;	Oryza sativa subsp. japonica (Rice).	Swiss-Prot	5.59799
Locus_10452_Transcript_1/1_Confidence_1.000_Length_2434	2434	At5g35160	627	76.8	651	121	3	128	2077	6	627	0	894	[U] KOG1278 Endosomal membrane proteins, EMP70		KOG	20.0979
Locus_10454_Transcript_1/4_Confidence_0.667_Length_1913	1913	PRR95_ORYSJ	623	35.03	431	214	17	1910	696	206	596	4e-40	163	Full=Two-component response regulator-like PRR95;	Oryza sativa subsp. japonica (Rice).	Swiss-Prot	31.1919
Locus_10454_Transcript_2/4_Confidence_0.667_Length_1944	1944	PRR95_ORYSJ	623	37.19	441	211	17	1602	358	217	617	8e-48	188	Full=Two-component response regulator-like PRR95;	Oryza sativa subsp. japonica (Rice).	Swiss-Prot	34.5881
Locus_10454_Transcript_3/4_Confidence_0.667_Length_2893	2893	At5g02810	720	34.41	186	102	4	885	361	528	704	1e-16	87.8	[K] KOG1601 GATA-4/5/6 transcription factors		KOG	25.239
Locus_10454_Transcript_4/4_Confidence_0.667_Length_1638	1638	PRR95_ORYSJ	623	38.27	452	213	17	1635	358	206	617	4e-53	206	Full=Two-component response regulator-like PRR95;	Oryza sativa subsp. japonica (Rice).	Swiss-Prot	30.7627
Locus_10455_Transcript_1/1_Confidence_1.000_Length_324	324	FH20_ARATH	1649	45.9	61	31	1	58	240	1147	1205	9e-09	50.4	Full=Formin-like protein 20;	Arabidopsis thaliana (Mouse-ear cress).	Swiss-Prot	22.2057
Locus_10457_Transcript_1/1_Confidence_1.000_Length_239	239	At4g15520	222	80	65	13	0	45	239	2	66	8e-26	113	[A] KOG0838 RNA Methylase, SpoU family		KOG	9.28834
Locus_10458_Transcript_1/1_Confidence_1.000_Length_1386	1386	D7U694_VITVI	354	65.46	304	104	1	236	1144	44	347	4e-105	383		Vitis vinifera (Grape).	TrEMBL	11.5783
Locus_1045_Transcript_1/1_Confidence_1.000_Length_2242	2242	AB7G_ARATH	725	75.28	635	150	1	7	1911	38	665	0	951	Full=ABC transporter G family member 7;	Arabidopsis thaliana (Mouse-ear cress).	Swiss-Prot	22.5706
Locus_10460_Transcript_1/1_Confidence_1.000_Length_2390	2390	PMTQ_ARATH	829	67.05	604	188	4	2017	230	225	825	0	887	Full=Probable methyltransferase PMT26;	Arabidopsis thaliana (Mouse-ear cress).	Swiss-Prot	20.6693
Locus_10461_Transcript_1/3_Confidence_0.429_Length_859	859	RS142_MAIZE	150	94.95	99	4	1	561	857	2	99	5e-47	184	Full=40S ribosomal protein S14;	Zea mays (Maize).	Swiss-Prot	5.32428
Locus_10461_Transcript_2/3_Confidence_0.714_Length_1050	1050	RS142_MAIZE	150	94.05	84	4	1	561	812	2	84	5e-64	156	Full=40S ribosomal protein S14;	Zea mays (Maize).	Swiss-Prot	6.57186
Locus_10461_Transcript_3/3_Confidence_0.429_Length_976	976	RS142_MAIZE	150	95.65	138	5	1	561	974	2	138	7e-70	260	Full=40S ribosomal protein S14;	Zea mays (Maize).	Swiss-Prot	31.2401
Locus_10462_Transcript_1/5_Confidence_0.400_Length_789	789	COP10_ARATH	182	66.32	95	32	0	787	503	88	182	1e-32	136	Full=Constitutive photomorphogenesis protein 10;	Arabidopsis thaliana (Mouse-ear cress).	Swiss-Prot	5.05088
Locus_10462_Transcript_2/5_Confidence_0.600_Length_1308	1308	At3g13550	181	64.2	81	29	0	745	503	101	181	3e-24	111	[O] KOG0417 Ubiquitin-protein ligase		KOG	6.19573
Locus_10462_Transcript_3/5_Confidence_0.400_Length_788	788	COP10_ARATH	182	66.32	95	32	0	787	503	88	182	1e-32	136	Full=Constitutive photomorphogenesis protein 10;	Arabidopsis thaliana (Mouse-ear cress).	Swiss-Prot	6.51677
Locus_10462_Transcript_4/5_Confidence_0.600_Length_1252	1252	At3g13550	181	62.96	81	30	0	689	447	101	181	1e-23	109	[O] KOG0417 Ubiquitin-protein ligase		KOG	7.8187
Locus_10462_Transcript_5/5_Confidence_0.600_Length_1308	1308	At3g13550	181	64.2	81	29	0	745	503	101	181	3e-24	111	[O] KOG0417 Ubiquitin-protein ligase		KOG	5.78677
Locus_10463_Transcript_1/1_Confidence_1.000_Length_1045	1045	CHIP_ARATH	278	50.55	271	131	1	45	848	6	276	9e-76	280	Full=E3 ubiquitin-protein ligase CHIP;	Arabidopsis thaliana (Mouse-ear cress).	Swiss-Prot	15.1518
Locus_10464_Transcript_1/1_Confidence_1.000_Length_1686	1686	At4g04350	973	72.39	507	140	0	1679	159	463	969	0	755	[J] KOG0435 Leucyl-tRNA synthetase		KOG	11.5011
Locus_10465_Transcript_1/1_Confidence_1.000_Length_1144	1144	MYB44_ARATH	305	44.89	274	98	11	1142	333	55	279	1e-43	173	Full=Transcription factor MYB44;	Arabidopsis thaliana (Mouse-ear cress).	Swiss-Prot	12.8119
Locus_10467_Transcript_1/1_Confidence_1.000_Length_729	729	TOM20_SOLTU	204	59.09	198	79	2	684	94	1	197	3e-64	241	Full=Mitochondrial import receptor subunit TOM20;	Solanum tuberosum (Potato).	Swiss-Prot	23.8475
Locus_10468_Transcript_1/1_Confidence_1.000_Length_556	556	At4g05100	324	87.69	130	15	1	90	476	1	130	8e-67	251	[K] KOG0048 Transcription factor, Myb superfamily		KOG	16.163
Locus_10469_Transcript_1/1_Confidence_1.000_Length_2344	2344	At2g45620	759	65.03	366	112	3	1052	2134	396	750	7e-126	450	[D] KOG2277 S-M checkpoint control protein CID1 and related nucleotidyltransferases		KOG	14.126
Locus_1046_Transcript_1/3_Confidence_0.500_Length_562	562	TCMO_POPKI	505	78.51	121	26	0	562	200	142	262	5e-52	200	Full=Trans-cinnamate 4-monooxygenase;	Populus kitakamiensis (Aspen) (Populus sieboldii x Populus grandidentata).	Swiss-Prot	38.358
Locus_1046_Transcript_2/3_Confidence_0.750_Length_2287	2287	At2g30490	505	83.25	197	33	0	782	192	306	502	2e-85	315	[Q] KOG0156 Cytochrome P450 CYP2 subfamily		KOG	48.8607
Locus_1046_Transcript_3/3_Confidence_0.750_Length_1271	1271	TCMO_POPKI	505	81.16	361	67	1	1271	192	142	502	6e-173	603	Full=Trans-cinnamate 4-monooxygenase;	Populus kitakamiensis (Aspen) (Populus sieboldii x Populus grandidentata).	Swiss-Prot	101.007
Locus_10470_Transcript_1/1_Confidence_1.000_Length_593	593	At1g15440	900	75.13	197	49	0	1	591	591	787	2e-83	306	[A] KOG0291 WD40-repeat-containing subunit of the 18S rRNA processing complex		KOG	6.31438
Locus_10472_Transcript_1/4_Confidence_0.700_Length_1565	1565	At1g09540	414	63.96	197	38	3	159	731	1	170	2e-66	251	[K] KOG0048 Transcription factor, Myb superfamily		KOG	18.1667
Locus_10472_Transcript_2/4_Confidence_0.700_Length_1475	1475	At1g09540	414	74.12	170	38	2	159	650	1	170	8e-71	266	[K] KOG0048 Transcription factor, Myb superfamily		KOG	20.6896
Locus_10472_Transcript_3/4_Confidence_0.700_Length_1553	1553	At1g09540	414	65.28	193	38	3	159	719	1	170	8e-67	253	[K] KOG0048 Transcription factor, Myb superfamily		KOG	19.5815
Locus_10472_Transcript_4/4_Confidence_0.700_Length_1484	1484	At1g09540	414	74.12	170	38	2	159	650	1	170	9e-71	266	[K] KOG0048 Transcription factor, Myb superfamily		KOG	15.2654
Locus_10474_Transcript_1/1_Confidence_1.000_Length_659	659	RL17_MAIZE	171	89.41	170	18	0	569	60	1	170	2e-84	308	Full=60S ribosomal protein L17;	Zea mays (Maize).	Swiss-Prot	13.4744
Locus_10477_Transcript_1/1_Confidence_1.000_Length_254	254	BH123_ARATH	454	52.86	70	33	0	31	240	338	407	1e-16	80.9	Full=Transcription factor bHLH123;	Arabidopsis thaliana (Mouse-ear cress).	Swiss-Prot	3.05367
Locus_10478_Transcript_1/2_Confidence_1.000_Length_993	993	F6I1G5_VITVI	628	56.94	346	128	6	2	991	123	463	3e-98	359		Vitis vinifera (Grape).	TrEMBL	6.73362
Locus_10478_Transcript_2/2_Confidence_1.000_Length_997	997	F6I1G5_VITVI	628	58.02	324	118	5	2	925	123	444	3e-96	352		Vitis vinifera (Grape).	TrEMBL	3.40695
Locus_1047_Transcript_1/1_Confidence_1.000_Length_507	507	LACS1_ARATH	660	60.95	169	65	1	506	3	112	280	1e-58	222	Full=Long chain acyl-CoA synthetase 1;	Arabidopsis thaliana (Mouse-ear cress).	Swiss-Prot	13.9269
Locus_10480_Transcript_1/1_Confidence_1.000_Length_2025	2025	At5g66010	248	57.72	246	90	3	1050	1781	2	235	5e-74	277	[A] KOG4211 Splicing factor hnRNP-F and related RNA-binding proteins		KOG	30.9328
Locus_10481_Transcript_1/1_Confidence_1.000_Length_230	230	At5g48120	1152	56.16	73	32	0	4	222	144	216	2e-17	85.5	[LK] KOG1967 DNA repair/transcription protein Mms19		KOG	5.11661
Locus_10483_Transcript_1/1_Confidence_1.000_Length_1514	1514	PURA2_RICCO	488	83.41	434	72	0	3	1304	55	488	0	746	Full=Adenylosuccinate synthetase 2, chloroplastic;	Ricinus communis (Castor bean).	Swiss-Prot	15.8638
Locus_10484_Transcript_1/1_Confidence_1.000_Length_681	681	MPK10_ORYSJ	611	90.75	227	21	0	1	681	5	231	2e-123	437	Full=Mitogen-activated protein kinase 10;	Oryza sativa subsp. japonica (Rice).	Swiss-Prot	5.61625
Locus_10485_Transcript_1/2_Confidence_1.000_Length_3044	3044	SKI14_ARATH	453	50.97	257	123	2	1806	1042	191	446	2e-72	271	Full=F-box protein SKIP14;	Arabidopsis thaliana (Mouse-ear cress).	Swiss-Prot	8.01323
Locus_10485_Transcript_2/2_Confidence_1.000_Length_2482	2482	SKI14_ARATH	453	50.97	257	123	2	1244	480	191	446	2e-72	271	Full=F-box protein SKIP14;	Arabidopsis thaliana (Mouse-ear cress).	Swiss-Prot	10.679
Locus_10486_Transcript_1/2_Confidence_1.000_Length_1686	1686	U92A1_ARATH	488	39.15	493	271	11	1612	197	1	485	7e-96	348	Full=UDP-glycosyltransferase 92A1;	Arabidopsis thaliana (Mouse-ear cress).	Swiss-Prot	13.1033
Locus_10486_Transcript_2/2_Confidence_1.000_Length_1686	1686	U92A1_ARATH	488	39.55	493	269	11	1612	197	1	485	2e-97	353	Full=UDP-glycosyltransferase 92A1;	Arabidopsis thaliana (Mouse-ear cress).	Swiss-Prot	6.99582
Locus_10487_Transcript_1/1_Confidence_1.000_Length_1264	1264	At1g14850	1461	64.32	426	143	2	3	1262	5	427	7e-162	568	[YU] KOG1900 Nuclear pore complex, Nup155 component (D Nup154, sc Nup157/Nup170)		KOG	7.65983
Locus_10489_Transcript_1/1_Confidence_1.000_Length_415	415	At1g67500	1894	59.84	122	49	0	24	389	1773	1894	2e-40	162	[L] KOG0968 DNA polymerase zeta, catalytic subunit		KOG	4.38247
Locus_1048_Transcript_1/2_Confidence_1.000_Length_1273	1273	At5g52060	326	65.44	136	47	0	1	408	73	208	2e-49	178	[T] KOG4361 BCL2-associated athanogene-like proteins and related BAG family chaperone regulators		KOG	57.5678
Locus_1048_Transcript_2/2_Confidence_1.000_Length_1185	1185	At5g52060	326	65.22	161	54	1	1	483	73	231	1e-53	209	[T] KOG4361 BCL2-associated athanogene-like proteins and related BAG family chaperone regulators		KOG	54.2593
Locus_10490_Transcript_1/1_Confidence_1.000_Length_210	210	C5XBZ6_SORBI	945	74.63	67	17	0	208	8	501	567	2e-25	115		Sorghum bicolor (Sorghum) (Sorghum vulgare).	TrEMBL	3.43876
Locus_10491_Transcript_1/2_Confidence_1.000_Length_710	710	C5XLE6_SORBI	486	31.98	222	128	9	46	681	168	376	2e-06	53.9		Sorghum bicolor (Sorghum) (Sorghum vulgare).	TrEMBL	7.08202
Locus_10491_Transcript_2/2_Confidence_1.000_Length_710	710	C5XLE6_SORBI	486	31.53	222	129	9	46	681	168	376	4e-06	52.8		Sorghum bicolor (Sorghum) (Sorghum vulgare).	TrEMBL	6.55464
Locus_10492_Transcript_1/4_Confidence_0.625_Length_1586	1586	PP374_ARATH	580	53.88	451	202	4	45	1385	124	572	5e-133	471	Full=Pentatricopeptide repeat-containing protein At5g10690;	Arabidopsis thaliana (Mouse-ear cress).	Swiss-Prot	7.21769
Locus_10492_Transcript_2/4_Confidence_0.250_Length_672	672	At5g10690	555	48.34	151	76	1	19	471	399	547	3e-34	143	[R] KOG4197 FOG: PPR repeat		KOG	7.52229
Locus_10492_Transcript_3/4_Confidence_0.625_Length_1615	1615	PP374_ARATH	580	53.07	326	149	3	443	1414	249	572	5e-135	334	Full=Pentatricopeptide repeat-containing protein At5g10690;	Arabidopsis thaliana (Mouse-ear cress).	Swiss-Prot	8.04862
Locus_10492_Transcript_4/4_Confidence_0.625_Length_1593	1593	PP374_ARATH	580	54.41	465	206	4	10	1392	110	572	2e-139	492	Full=Pentatricopeptide repeat-containing protein At5g10690;	Arabidopsis thaliana (Mouse-ear cress).	Swiss-Prot	8.32767
Locus_10493_Transcript_1/1_Confidence_1.000_Length_726	726	Y4523_ARATH	512	68.62	239	75	0	717	1	47	285	1e-97	352	Full=Probable serine/threonine-protein kinase At4g35230;	Arabidopsis thaliana (Mouse-ear cress).	Swiss-Prot	7.03646
Locus_10494_Transcript_1/1_Confidence_1.000_Length_1116	1116	At1g48090	4099	52.47	385	156	7	1114	2	1525	1896	3e-100	363	[U] KOG1809 Vacuolar protein sorting-associated protein		KOG	7.64512
Locus_10497_Transcript_1/1_Confidence_1.000_Length_1922	1922	PPR86_ARATH	491	59.88	486	194	1	1717	263	2	487	2e-168	589	Full=Pentatricopeptide repeat-containing protein At1g60770;	Arabidopsis thaliana (Mouse-ear cress).	Swiss-Prot	10.1028
Locus_10498_Transcript_1/1_Confidence_1.000_Length_1493	1493	UBP8_ARATH	871	57.24	428	163	6	5	1249	189	609	1e-133	473	Full=Ubiquitin carboxyl-terminal hydrolase 8;	Arabidopsis thaliana (Mouse-ear cress).	Swiss-Prot	12.1996
Locus_10499_Transcript_1/1_Confidence_1.000_Length_524	524	UBP8_ARATH	871	47.73	88	41	2	37	300	660	742	2e-15	78.6	Full=Ubiquitin carboxyl-terminal hydrolase 8;	Arabidopsis thaliana (Mouse-ear cress).	Swiss-Prot	9.13649
Locus_1049_Transcript_1/1_Confidence_1.000_Length_1435	1435	DCP1_ARATH	367	62.33	369	123	9	1206	133	1	364	8e-114	407	Full=mRNA-decapping enzyme-like protein;	Arabidopsis thaliana (Mouse-ear cress).	Swiss-Prot	30.3058
Locus_104_Transcript_1/3_Confidence_0.600_Length_4589	4589	At3g14050	709	60.53	674	236	7	2261	4231	46	706	0	746	[T] KOG1157 Predicted guanosine polyphosphate pyrophosphohydrolase/synthase		KOG	327.56
Locus_104_Transcript_2/3_Confidence_0.600_Length_4601	4601	At3g14050	709	60.53	674	236	7	2261	4231	46	706	0	746	[T] KOG1157 Predicted guanosine polyphosphate pyrophosphohydrolase/synthase		KOG	396.254
Locus_104_Transcript_3/3_Confidence_0.600_Length_5544	5544	At3g14050	709	60.53	674	236	7	2261	4231	46	706	0	746	[T] KOG1157 Predicted guanosine polyphosphate pyrophosphohydrolase/synthase		KOG	311.524
Locus_10500_Transcript_1/1_Confidence_1.000_Length_3221	3221	At3g55270	771	56.4	445	124	6	2849	1563	44	434	2e-135	482	[V] KOG1716 Dual specificity phosphatase		KOG	11.0106
Locus_10501_Transcript_1/1_Confidence_1.000_Length_1336	1336	QKIL5_ARATH	298	61.18	304	91	7	1107	235	7	296	9e-93	337	Full=KH domain-containing protein At1g09660;	Arabidopsis thaliana (Mouse-ear cress).	Swiss-Prot	8.58833
Locus_10503_Transcript_1/1_Confidence_1.000_Length_2338	2338	G7IW85_MEDTR	675	34.03	620	316	22	2009	303	98	675	4e-60	234		Medicago truncatula (Barrel medic) (Medicago tribuloides).	TrEMBL	27.0662
Locus_10504_Transcript_1/2_Confidence_1.000_Length_891	891	At2g25950	192	66.67	108	36	0	785	462	1	108	2e-33	141	[O] KOG1730 Thioredoxin-like protein		KOG	5.55331
Locus_10504_Transcript_2/2_Confidence_1.000_Length_445	445	At2g25950	192	73.45	113	30	0	339	1	1	113	1e-40	163	[O] KOG1730 Thioredoxin-like protein		KOG	4.56784
Locus_10507_Transcript_1/1_Confidence_1.000_Length_368	368	At3g62120	530	70.59	51	14	1	214	366	33	82	4e-15	78.2	[J] KOG4163 Prolyl-tRNA synthetase		KOG	7.26792
Locus_10508_Transcript_1/1_Confidence_1.000_Length_432	432	At1g53710	393	59.68	124	43	2	63	431	6	123	4e-34	141	[L] KOG3662 Cell division control protein/predicted DNA repair exonuclease		KOG	6.68648
Locus_10509_Transcript_1/1_Confidence_1.000_Length_419	419	At2g39110	419	62.79	43	16	0	244	372	248	290	7e-11	64.3	[T] KOG1187 Serine/threonine protein kinase		KOG	8.87275
Locus_1050_Transcript_1/1_Confidence_1.000_Length_828	828	B9IIB4_POPTR	1180	68.38	253	70	3	98	826	1	253	8e-93	341		Populus trichocarpa (Western balsam poplar) (Populus balsamifera subsp. trichocarpa).	TrEMBL	7.65554
Locus_10510_Transcript_1/1_Confidence_1.000_Length_457	457	Q2IA07_DENCR	446	41.67	96	47	2	119	406	28	114	5e-08	57.8		Dendrobium crumenatum (Tropical pigeon orchid).	TrEMBL	7.19858
Locus_10512_Transcript_1/1_Confidence_1.000_Length_2864	2864	At5g14950	1173	62.32	775	284	5	2862	562	396	1170	0	934	[G] KOG1958 Glycosyl hydrolase, family 38 - alpha-mannosidase		KOG	13.5317
Locus_10513_Transcript_1/1_Confidence_1.000_Length_3222	3222	At1g63700	883	53.24	894	379	20	484	3120	3	872	0	724	[T] KOG0198 MEKK and related serine/threonine protein kinases		KOG	15.0913
Locus_10514_Transcript_1/1_Confidence_1.000_Length_2148	2148	RH39_ORYSJ	625	64.15	650	183	10	2103	226	1	624	0	745	Full=DEAD-box ATP-dependent RNA helicase 39;	Oryza sativa subsp. japonica (Rice).	Swiss-Prot	11.8663
Locus_10515_Transcript_1/1_Confidence_1.000_Length_600	600	Y1745_ARATH	597	47.33	150	77	1	6	455	12	159	2e-33	138	Full=Uncharacterized protein At1g51745;	Arabidopsis thaliana (Mouse-ear cress).	Swiss-Prot	5.75037
Locus_10516_Transcript_1/1_Confidence_1.000_Length_1587	1587	RH34_ORYSJ	404	90.82	403	36	1	1491	283	3	404	0	735	Full=DEAD-box ATP-dependent RNA helicase 34;	Oryza sativa subsp. japonica (Rice).	Swiss-Prot	66.2497
Locus_10517_Transcript_1/1_Confidence_1.000_Length_610	610	EFGM_ORYSJ	757	90.64	203	19	0	2	610	455	657	5e-107	383	Full=Elongation factor G, mitochondrial;	Oryza sativa subsp. japonica (Rice).	Swiss-Prot	9.90915
Locus_10518_Transcript_1/1_Confidence_1.000_Length_2576	2576	Q8W471_PlantCyc_AT4G14070-MONOMER	727	63.34	682	234	4	243	2288	61	726	0	881	acyl-ACP synthetase	Arabidopsis thaliana	PlantCyc	7.66246
Locus_10519_Transcript_1/1_Confidence_1.000_Length_395	395	At5g39060	543	52.05	73	32	1	2	220	124	193	3e-17	85.1	[L] KOG1121 Tam3-transposase (Ac family)		KOG	8.4639
Locus_1051_Transcript_1/1_Confidence_1.000_Length_1130	1130	At3g18290	1254	50.55	366	136	6	55	1128	44	372	2e-89	327	[R] KOG1940 Zn-finger protein		KOG	7.21903
Locus_10520_Transcript_1/1_Confidence_1.000_Length_458	458	At3g61460	170	51.22	41	20	0	5	127	121	161	1e-09	60.8	[O] KOG0800 FOG: Predicted E3 ubiquitin ligase		KOG	14.3657
Locus_10521_Transcript_1/1_Confidence_1.000_Length_851	851	ZDH11_ARATH	340	61.76	204	74	2	49	660	141	340	2e-79	292	Full=Probable S-acyltransferase At3g51390;	Arabidopsis thaliana (Mouse-ear cress).	Swiss-Prot	9.11436
Locus_10522_Transcript_1/1_Confidence_1.000_Length_1474	1474	RL32_ARATH	390	86.53	386	52	0	1342	185	1	386	0	706	Full=60S ribosomal protein L3-2;	Arabidopsis thaliana (Mouse-ear cress).	Swiss-Prot	16.875
Locus_10524_Transcript_1/1_Confidence_1.000_Length_240	240	Y1357_ARATH	849	44.29	70	38	1	31	240	162	230	4e-11	62.8	Full=Probable receptor-like protein kinase At1g30570;	Arabidopsis thaliana (Mouse-ear cress).	Swiss-Prot	3.34324
Locus_10525_Transcript_1/1_Confidence_1.000_Length_497	497	O23864_9ORYZ	1317	40.21	97	58	0	2	292	69	165	8e-19	77.8		Oryza australiensis.	TrEMBL	11.9469
Locus_10527_Transcript_1/3_Confidence_0.667_Length_831	831	RUBA_PEA	587	80	240	44	2	122	829	1	240	3e-97	351	Full=RuBisCO large subunit-binding protein subunit alpha, chloroplastic;	Pisum sativum (Garden pea).	Swiss-Prot	19.4077
Locus_10527_Transcript_2/3_Confidence_0.667_Length_829	829	RUBA_PEA	587	80.83	240	42	2	120	827	1	240	5e-98	353	Full=RuBisCO large subunit-binding protein subunit alpha, chloroplastic;	Pisum sativum (Garden pea).	Swiss-Prot	19.9385
Locus_10527_Transcript_3/3_Confidence_0.667_Length_829	829	RUBA_PEA	587	80	240	44	2	120	827	1	240	3e-97	351	Full=RuBisCO large subunit-binding protein subunit alpha, chloroplastic;	Pisum sativum (Garden pea).	Swiss-Prot	29.7786
Locus_10529_Transcript_1/1_Confidence_1.000_Length_1925	1925	At1g31100	1090	41.4	215	122	1	1787	1155	354	568	7e-79	168	[R] KOG1075 FOG: Reverse transcriptase		KOG	6.94699
Locus_1052_Transcript_1/1_Confidence_1.000_Length_926	926	Q66PX0_SACOF	239	87.67	146	18	0	925	488	94	239	1e-71	271	Full=Alternative oxidase;	Saccharum officinarum (Sugarcane).	TrEMBL	109.583
Locus_10531_Transcript_1/3_Confidence_0.400_Length_1180	1180	1433_LILLO	259	84.94	259	39	0	92	868	1	259	5e-123	437	Full=14-3-3-like protein;	Lilium longiflorum (Trumpet lily).	Swiss-Prot	25.454
Locus_10531_Transcript_2/3_Confidence_0.600_Length_1347	1347	1433_LILLO	259	84.94	259	39	0	259	1035	1	259	6e-123	437	Full=14-3-3-like protein;	Lilium longiflorum (Trumpet lily).	Swiss-Prot	19.7765
Locus_10531_Transcript_3/3_Confidence_0.600_Length_1285	1285	1433_LILLO	259	84.94	259	39	0	197	973	1	259	6e-123	437	Full=14-3-3-like protein;	Lilium longiflorum (Trumpet lily).	Swiss-Prot	24.8727
Locus_10532_Transcript_1/1_Confidence_1.000_Length_1386	1386	At1g11020	281	60.69	318	71	8	1228	317	2	279	9e-86	316	[A] KOG1609 Protein involved in mRNA turnover and stability		KOG	41.9328
Locus_10533_Transcript_1/1_Confidence_1.000_Length_847	847	At1g26760	967	50.27	187	88	1	846	301	234	420	2e-50	197	[B] KOG2084 Predicted histone tail methylase containing SET domain		KOG	6.03125
Locus_10534_Transcript_1/1_Confidence_1.000_Length_229	229	PER4_VITVI	321	75	76	19	0	1	228	39	114	4e-28	119	Full=Peroxidase 4;	Vitis vinifera (Grape).	Swiss-Prot	4.43819
Locus_10535_Transcript_1/1_Confidence_1.000_Length_2078	2078	AK1_ARATH	569	78.47	497	106	1	1673	186	71	567	0	757	Full=Aspartokinase 1, chloroplastic;	Arabidopsis thaliana (Mouse-ear cress).	Swiss-Prot	15.4452
Locus_10538_Transcript_1/1_Confidence_1.000_Length_324	324	C5WQ88_SORBI	190	51.47	68	33	0	276	73	123	190	3e-13	75.1		Sorghum bicolor (Sorghum) (Sorghum vulgare).	TrEMBL	6.68648
Locus_1053_Transcript_1/1_Confidence_1.000_Length_660	660	RS201_ARATH	124	87.8	123	15	0	579	211	1	123	9e-56	213	Full=40S ribosomal protein S20-1;	Arabidopsis thaliana (Mouse-ear cress).	Swiss-Prot	37.4443
Locus_10540_Transcript_1/1_Confidence_1.000_Length_530	530	B6SXP1_MAIZE	468	49.64	139	63	3	512	102	335	468	2e-25	116		Zea mays (Maize).	TrEMBL	5.85383
Locus_10543_Transcript_1/1_Confidence_1.000_Length_461	461	C5X8D4_SORBI	640	53.25	77	27	2	459	235	11	80	1e-14	80.1		Sorghum bicolor (Sorghum) (Sorghum vulgare).	TrEMBL	6.09181
Locus_10544_Transcript_1/1_Confidence_1.000_Length_446	446	D7T0B9_VITVI	569	73.44	128	32	1	378	1	3	130	2e-49	195		Vitis vinifera (Grape).	TrEMBL	8.9353
Locus_10548_Transcript_1/1_Confidence_1.000_Length_536	536	H2A2_ORYSJ	135	95.1	102	5	0	535	230	33	134	3e-49	190	Full=Probable histone H2A.2;	Oryza sativa subsp. japonica (Rice).	Swiss-Prot	11.9758
Locus_10549_Transcript_1/1_Confidence_1.000_Length_863	863	Q8L6Z9_PlantCyc_AT4G02120-MONOMER	556	89.41	236	25	0	719	12	1	236	5e-121	428	CTP synthase	Arabidopsis thaliana	PlantCyc	7.71696
Locus_1054_Transcript_1/2_Confidence_1.000_Length_1289	1289	B6UD56_MAIZE	182	37.82	156	82	2	1270	821	30	176	3e-19	97.8		Zea mays (Maize).	TrEMBL	9.19197
Locus_1054_Transcript_2/2_Confidence_1.000_Length_1295	1295	B6UD56_MAIZE	182	37.2	164	89	3	1294	821	21	176	4e-20	100		Zea mays (Maize).	TrEMBL	12.8257
Locus_10550_Transcript_1/4_Confidence_0.625_Length_749	749	At1g51130	403	63.1	84	31	0	5	256	203	286	2e-48	108	[S] KOG2866 Uncharacterized conserved protein		KOG	4.10652
Locus_10550_Transcript_2/4_Confidence_0.250_Length_567	567	At1g51130	403	43.21	81	38	2	164	382	318	398	4e-10	62.8	[S] KOG2866 Uncharacterized conserved protein		KOG	3.82085
Locus_10550_Transcript_3/4_Confidence_0.625_Length_1002	1002	At1g51130	403	49.54	109	47	2	515	817	290	398	4e-44	103	[S] KOG2866 Uncharacterized conserved protein		KOG	3.89711
Locus_10550_Transcript_4/4_Confidence_0.625_Length_842	842	At1g51130	403	63.1	84	31	0	5	256	203	286	3e-48	108	[S] KOG2866 Uncharacterized conserved protein		KOG	2.50942
Locus_10551_Transcript_1/1_Confidence_1.000_Length_245	245	At1g52540	347	48.1	79	41	0	243	7	254	332	2e-15	79	[T] KOG1187 Serine/threonine protein kinase		KOG	3.71168
Locus_10552_Transcript_1/1_Confidence_1.000_Length_456	456	LOX15_SOLTU	862	56.67	150	64	1	452	3	71	219	2e-46	181	Full=Probable linoleate 9S-lipoxygenase 5;	Solanum tuberosum (Potato).	Swiss-Prot	13.1384
Locus_10553_Transcript_1/3_Confidence_0.667_Length_2261	2261	PP397_ARATH	574	47.91	574	261	7	1891	185	33	573	2e-153	539	Full=Pentatricopeptide repeat-containing protein At5g25630;	Arabidopsis thaliana (Mouse-ear cress).	Swiss-Prot	9.51072
Locus_10553_Transcript_2/3_Confidence_0.667_Length_3270	3270	PP397_ARATH	574	47.91	574	261	7	1891	185	33	573	3e-153	539	Full=Pentatricopeptide repeat-containing protein At5g25630;	Arabidopsis thaliana (Mouse-ear cress).	Swiss-Prot	8.9971
Locus_10553_Transcript_3/3_Confidence_0.667_Length_2256	2256	PP397_ARATH	574	47.91	574	261	7	1891	185	33	573	2e-153	539	Full=Pentatricopeptide repeat-containing protein At5g25630;	Arabidopsis thaliana (Mouse-ear cress).	Swiss-Prot	11.9977
Locus_10554_Transcript_1/1_Confidence_1.000_Length_923	923	BH130_ARATH	359	49.4	251	97	7	166	894	129	357	7e-54	207	Full=Transcription factor bHLH130;	Arabidopsis thaliana (Mouse-ear cress).	Swiss-Prot	11.2721
Locus_10555_Transcript_1/1_Confidence_1.000_Length_418	418	At3g27730	1113	71.01	138	40	0	414	1	621	758	1e-43	173	[A] KOG0952 DNA/RNA helicase MER3/SLH1, DEAD-box superfamily		KOG	4.35101
Locus_1055_Transcript_1/4_Confidence_0.500_Length_1904	1904	At2g39340	989	34.03	432	233	13	728	1903	39	458	6e-40	164	[K] KOG1861 Leucine permease transcriptional regulator		KOG	9.45379
Locus_1055_Transcript_2/4_Confidence_0.625_Length_1878	1878	At2g39340	989	34.54	249	138	9	1158	1877	226	458	3e-29	129	[K] KOG1861 Leucine permease transcriptional regulator		KOG	10.0831
Locus_1055_Transcript_3/4_Confidence_0.625_Length_2185	2185	At2g39340	989	34.88	430	246	12	728	1951	39	456	2e-44	179	[K] KOG1861 Leucine permease transcriptional regulator		KOG	11.5797
Locus_1055_Transcript_4/4_Confidence_0.625_Length_1973	1973	At2g39340	989	35.7	437	242	13	728	1972	39	458	2e-47	189	[K] KOG1861 Leucine permease transcriptional regulator		KOG	12.3766
Locus_10560_Transcript_1/2_Confidence_1.000_Length_745	745	HIBC8_ARATH	387	70.14	211	61	2	116	742	1	211	2e-80	295	Full=3-hydroxyisobutyryl-CoA hydrolase-like protein 5;	Arabidopsis thaliana (Mouse-ear cress).	Swiss-Prot	13.714
Locus_10560_Transcript_2/2_Confidence_1.000_Length_400	400	HIBC8_ARATH	387	66.22	74	25	0	176	397	138	211	7e-22	99	Full=3-hydroxyisobutyryl-CoA hydrolase-like protein 5;	Arabidopsis thaliana (Mouse-ear cress).	Swiss-Prot	7.422
Locus_10561_Transcript_1/1_Confidence_1.000_Length_1829	1829	COPB2_ORYSJ	950	80.33	610	118	2	2	1828	172	780	0	977	Full=Coatomer subunit beta-2;	Oryza sativa subsp. japonica (Rice).	Swiss-Prot	7.03378
Locus_10562_Transcript_1/1_Confidence_1.000_Length_698	698	At4g20280	210	72.87	129	35	0	2	388	82	210	1e-50	198	[K] KOG3219 Transcription initiation factor TFIID, subunit TAF11		KOG	5.40283
Locus_10563_Transcript_1/1_Confidence_1.000_Length_740	740	C5XVW2_SORBI	153	59.46	148	53	3	207	632	1	147	2e-37	156		Sorghum bicolor (Sorghum) (Sorghum vulgare).	TrEMBL	8.31292
Locus_10565_Transcript_1/1_Confidence_1.000_Length_1409	1409	UN93L_ARATH	464	63.68	413	138	5	32	1249	6	413	5e-144	507	Full=UNC93-like protein;	Arabidopsis thaliana (Mouse-ear cress).	Swiss-Prot	13.2116
Locus_10566_Transcript_2/8_Confidence_0.348_Length_466	466	B9RCE9_RICCO	226	60.55	109	39	2	325	2	65	170	8e-25	113		Ricinus communis (Castor bean).	TrEMBL	9.41273
Locus_10566_Transcript_3/8_Confidence_0.435_Length_1988	1988	Q7XXA1_ORYSJ	219	66.08	171	52	3	511	2	1	166	5e-53	210		Oryza sativa subsp. japonica (Rice).	TrEMBL	4.99132
Locus_10566_Transcript_4/8_Confidence_0.435_Length_2326	2326	B9RCE9_RICCO	226	53.7	216	52	3	646	2	2	170	1e-47	193		Ricinus communis (Castor bean).	TrEMBL	3.70257
Locus_10566_Transcript_5/8_Confidence_0.348_Length_652	652	Q7XXA1_ORYSJ	219	66.08	171	52	3	511	2	1	166	1e-53	210		Oryza sativa subsp. japonica (Rice).	TrEMBL	17.1469
Locus_10566_Transcript_6/8_Confidence_0.565_Length_2588	2588	Q7XXA1_ORYSJ	219	69.44	144	42	2	908	480	1	143	9e-48	193		Oryza sativa subsp. japonica (Rice).	TrEMBL	6.76916
Locus_10566_Transcript_7/8_Confidence_0.565_Length_2849	2849	B8AV07_ORYSI	200	57.41	108	41	2	325	2	45	147	9e-23	110		Oryza sativa subsp. indica (Rice).	TrEMBL	6.45883
Locus_10566_Transcript_8/8_Confidence_0.435_Length_2191	2191	Q7XXA1_ORYSJ	219	66.08	171	52	3	511	2	1	166	6e-53	210		Oryza sativa subsp. japonica (Rice).	TrEMBL	3.80864
Locus_10567_Transcript_1/1_Confidence_1.000_Length_1523	1523	UGAL1_ARATH	336	84.36	326	49	1	256	1233	6	329	3e-163	572	Full=UDP-galactose transporter 1;	Arabidopsis thaliana (Mouse-ear cress).	Swiss-Prot	17.6492
Locus_1056_Transcript_1/3_Confidence_0.500_Length_2045	2045	LHY_ARATH	645	32.25	583	304	19	117	1757	115	642	4e-50	196	Full=Protein LHY;	Arabidopsis thaliana (Mouse-ear cress).	Swiss-Prot	33.73
Locus_1056_Transcript_2/3_Confidence_0.333_Length_748	748	At1g01060	645	42.39	92	43	2	116	391	534	615	5e-09	55.8	[O] KOG0724 Zuotin and related molecular chaperones (DnaJ superfamily), contains DNA-binding domains		KOG	21.883
Locus_1056_Transcript_3/3_Confidence_0.667_Length_2063	2063	LHY_ARATH	645	32.25	583	304	19	135	1775	115	642	4e-50	196	Full=Protein LHY;	Arabidopsis thaliana (Mouse-ear cress).	Swiss-Prot	54.0364
Locus_10570_Transcript_1/1_Confidence_1.000_Length_396	396	At2g26470	517	65.41	133	45	1	1	396	143	275	3e-41	165	[S] KOG2618 Uncharacterized conserved protein		KOG	6.14616
Locus_10571_Transcript_1/2_Confidence_1.000_Length_1475	1475	At5g04540	799	59.52	457	148	5	112	1473	21	443	3e-126	450	[IU] KOG4471 Phosphatidylinositol 3-phosphate 3-phosphatase myotubularin MTM1		KOG	7.70645
Locus_10571_Transcript_2/2_Confidence_1.000_Length_797	797	At3g10550	609	83.33	204	31	2	193	795	68	271	1e-81	301	[IU] KOG4471 Phosphatidylinositol 3-phosphate 3-phosphatase myotubularin MTM1		KOG	3.69141
Locus_10573_Transcript_1/1_Confidence_1.000_Length_217	217	GP1_CHLRE	555	43.4	53	24	1	176	18	168	214	2e-06	47	Full=Vegetative cell wall protein gp1;	Chlamydomonas reinhardtii (Chlamydomonas smithii).	Swiss-Prot	46.7129
Locus_10575_Transcript_2/2_Confidence_1.000_Length_453	453	G7JNA3_MEDTR	530	65.52	87	19	3	255	1	1	78	2e-25	115		Medicago truncatula (Barrel medic) (Medicago tribuloides).	TrEMBL	6.0813
Locus_10579_Transcript_1/2_Confidence_1.000_Length_1280	1280	1433_PEA	260	86.17	253	33	1	221	979	2	252	8e-120	427	Full=14-3-3-like protein;	Pisum sativum (Garden pea).	Swiss-Prot	48.8322
Locus_10579_Transcript_2/2_Confidence_1.000_Length_1288	1288	1433_PEA	260	86.17	253	33	1	221	979	2	252	8e-120	427	Full=14-3-3-like protein;	Pisum sativum (Garden pea).	Swiss-Prot	84.0171
Locus_1057_Transcript_1/1_Confidence_1.000_Length_15313	15313	BIG_ORYSJ	4965	69.09	4326	1267	36	2157	15047	681	4965	0	5855	Full=Auxin transport protein BIG;	Oryza sativa subsp. japonica (Rice).	Swiss-Prot	23.333
Locus_10581_Transcript_1/1_Confidence_1.000_Length_1494	1494	CDPK4_SOLTU	557	86.09	460	62	1	1494	115	96	553	0	803	Full=Calcium-dependent protein kinase 4;	Solanum tuberosum (Potato).	Swiss-Prot	12.1198
Locus_10582_Transcript_1/1_Confidence_1.000_Length_639	639	Y4213_ARATH	202	63.44	186	62	2	563	6	9	188	3e-61	231	Full=UPF0480 protein At4g32130;	Arabidopsis thaliana (Mouse-ear cress).	Swiss-Prot	6.19468
Locus_10583_Transcript_1/1_Confidence_1.000_Length_570	570	Hs7705437	180	63.04	138	51	0	5	418	42	179	3e-43	172	[J] KOG3492 Ribosome biogenesis protein NIP7		KOG	13.5137
Locus_10584_Transcript_1/1_Confidence_1.000_Length_365	365	PDPK2_ARATH	486	72.58	62	17	0	3	188	425	486	2e-21	97.1	Full=3-phosphoinositide-dependent protein kinase 2;	Arabidopsis thaliana (Mouse-ear cress).	Swiss-Prot	4.90953
Locus_10585_Transcript_1/1_Confidence_1.000_Length_336	336	DWA1_ARATH	367	51.79	112	49	2	334	2	231	338	3e-26	113	Full=WD repeat-containing protein DWA1;	Arabidopsis thaliana (Mouse-ear cress).	Swiss-Prot	5.49247
Locus_10586_Transcript_1/1_Confidence_1.000_Length_983	983	APRL5_ORYSJ	301	49.25	268	132	3	17	808	31	298	4e-63	238	Full=5'-adenylylsulfate reductase-like 5;	Oryza sativa subsp. japonica (Rice).	Swiss-Prot	12.9784
Locus_10589_Transcript_1/1_Confidence_1.000_Length_500	500	U202B_ARATH	1028	71.68	113	32	0	341	3	1	113	1e-46	181	Full=UPF0202 protein At3g57940;	Arabidopsis thaliana (Mouse-ear cress).	Swiss-Prot	5.50966
Locus_1058_Transcript_1/1_Confidence_1.000_Length_367	367	PIRL_SOLLC	291	83.33	120	20	0	361	2	7	126	2e-55	210	Full=Pirin-like protein;	Solanum lycopersicum (Tomato) (Lycopersicon esculentum).	Swiss-Prot	7.87074
Locus_10590_Transcript_1/1_Confidence_1.000_Length_767	767	ADT1_GOSHI	386	93.33	210	14	0	766	137	177	386	2e-111	398	Full=ADP,ATP carrier protein 1, mitochondrial;	Gossypium hirsutum (Upland cotton) (Gossypium mexicanum).	Swiss-Prot	6.86955
Locus_10595_Transcript_1/4_Confidence_0.375_Length_585	585	MFP_ORYSJ	726	85.62	153	22	0	7	465	382	534	6e-75	276	Full=Peroxisomal fatty acid beta-oxidation multifunctional protein;	Oryza sativa subsp. japonica (Rice).	Swiss-Prot	30.5864
Locus_10595_Transcript_2/4_Confidence_0.625_Length_1468	1468	MFP_ORYSJ	726	72.7	370	76	1	7	1116	382	726	1e-156	549	Full=Peroxisomal fatty acid beta-oxidation multifunctional protein;	Oryza sativa subsp. japonica (Rice).	Swiss-Prot	31.8291
Locus_10595_Transcript_3/4_Confidence_0.625_Length_1856	1856	MFP_ORYSJ	726	76.63	338	79	0	491	1504	389	726	1e-154	543	Full=Peroxisomal fatty acid beta-oxidation multifunctional protein;	Oryza sativa subsp. japonica (Rice).	Swiss-Prot	35.6228
Locus_10595_Transcript_4/4_Confidence_0.625_Length_1393	1393	MFP_ORYSJ	726	78.26	345	75	0	7	1041	382	726	4e-161	564	Full=Peroxisomal fatty acid beta-oxidation multifunctional protein;	Oryza sativa subsp. japonica (Rice).	Swiss-Prot	35.098
Locus_10596_Transcript_1/1_Confidence_1.000_Length_1410	1410	At5g04430	313	58.09	346	105	5	135	1160	1	310	4e-101	367	[AR] KOG2191 RNA-binding protein NOVA1/PASILLA and related KH domain proteins		KOG	15.4595
Locus_10599_Transcript_1/1_Confidence_1.000_Length_719	719	At4g32390	350	57.5	40	14	1	226	107	133	169	3e-10	46.2	[GE] KOG1441 Glucose-6-phosphate/phosphate and phosphoenolpyruvate/phosphate antiporter		KOG	6.65858
Locus_1059_Transcript_1/3_Confidence_0.429_Length_1453	1453	B9EX27_ORYSJ	803	44.04	520	241	11	7	1449	283	791	7e-105	382		Oryza sativa subsp. japonica (Rice).	TrEMBL	97.9825
Locus_1059_Transcript_2/3_Confidence_0.429_Length_1453	1453	B9EX27_ORYSJ	803	43.74	519	244	10	7	1452	283	790	6e-104	379		Oryza sativa subsp. japonica (Rice).	TrEMBL	102.676
Locus_1059_Transcript_3/3_Confidence_0.714_Length_1632	1632	B9EX27_ORYSJ	803	44.44	504	232	10	7	1407	283	775	3e-103	377		Oryza sativa subsp. japonica (Rice).	TrEMBL	86.236
Locus_105_Transcript_1/1_Confidence_1.000_Length_441	441	At3g07890	389	84.4	141	22	0	17	439	86	226	4e-65	244	[U] KOG2058 Ypt/Rab GTPase activating protein		KOG	4.12409
Locus_10600_Transcript_1/1_Confidence_1.000_Length_251	251	At1g65840	497	45.45	33	18	0	153	251	147	179	2e-08	38.1	[Q] KOG0029 Amine oxidase		KOG	188.5
Locus_10601_Transcript_1/1_Confidence_1.000_Length_417	417	B9MUX0_POPTR	270	64.79	71	20	1	2	214	202	267	2e-20	98.6		Populus trichocarpa (Western balsam poplar) (Populus balsamifera subsp. trichocarpa).	TrEMBL	7.2477
Locus_10602_Transcript_1/1_Confidence_1.000_Length_229	229	At1g53810	1522	43.48	69	39	0	7	213	1058	1126	1e-11	66.6	[R] KOG0017 FOG: Transposon-encoded proteins with TYA, reverse transcriptase, integrase domains in various combinations		KOG	3.03666
Locus_10603_Transcript_1/1_Confidence_1.000_Length_1491	1491	At4g37680	385	70.96	396	89	2	101	1285	15	385	2e-168	591	[RT] KOG0748 Predicted membrane proteins, contain hemolysin III domain		KOG	16.8081
Locus_10604_Transcript_1/1_Confidence_1.000_Length_639	639	Q6ZGM2_ORYSJ	510	51.38	218	94	6	16	639	69	284	2e-41	170		Oryza sativa subsp. japonica (Rice).	TrEMBL	4.81343
Locus_10605_Transcript_1/4_Confidence_0.667_Length_581	581	AB12G_ARATH	687	42.34	137	65	2	581	213	273	409	4e-23	104	Full=ABC transporter G family member 12;	Arabidopsis thaliana (Mouse-ear cress).	Swiss-Prot	94.3243
Locus_10605_Transcript_2/4_Confidence_0.556_Length_540	540	AB12G_ARATH	687	40.62	192	77	3	540	1	273	439	1e-31	132	Full=ABC transporter G family member 12;	Arabidopsis thaliana (Mouse-ear cress).	Swiss-Prot	91.8277
Locus_10605_Transcript_3/4_Confidence_0.667_Length_581	581	AB11G_ARATH	703	48.72	195	81	3	579	1	283	460	2e-40	161	Full=ABC transporter G family member 11;	Arabidopsis thaliana (Mouse-ear cress).	Swiss-Prot	135.019
Locus_10605_Transcript_4/4_Confidence_0.556_Length_459	459	AB11G_ARATH	703	50	164	71	2	459	1	297	460	4e-35	143	Full=ABC transporter G family member 11;	Arabidopsis thaliana (Mouse-ear cress).	Swiss-Prot	171.896
Locus_10606_Transcript_1/1_Confidence_1.000_Length_847	847	ULA1_ARATH	540	66.78	283	93	1	2	847	157	439	4e-111	397	Full=NEDD8-activating enzyme E1 regulatory subunit;	Arabidopsis thaliana (Mouse-ear cress).	Swiss-Prot	7.26277
Locus_10607_Transcript_1/1_Confidence_1.000_Length_556	556	At5g27970	1629	70.45	176	52	0	22	549	969	1144	1e-71	267	[S] KOG1848 Uncharacterized conserved protein		KOG	8.85117
Locus_10608_Transcript_1/1_Confidence_1.000_Length_529	529	CHUP1_ARATH	1004	50.63	158	78	0	2	475	826	983	3e-42	167	Full=Protein CHUP1, chloroplastic;	Arabidopsis thaliana (Mouse-ear cress).	Swiss-Prot	4.39867
Locus_10609_Transcript_1/3_Confidence_0.667_Length_1068	1068	At2g45660	214	37.62	101	62	1	405	704	109	209	1e-08	40	[K] KOG0014 MADS box transcription factor		KOG	6.06041
Locus_10609_Transcript_2/3_Confidence_0.667_Length_1128	1128	MAD50_ORYSJ	230	59.62	213	81	3	147	770	1	213	3e-58	222	Full=MADS-box transcription factor 50;	Oryza sativa subsp. japonica (Rice).	Swiss-Prot	10.5988
Locus_10609_Transcript_3/3_Confidence_0.667_Length_1250	1250	SOC1_ARATH	214	69.72	109	31	1	147	467	1	109	4e-47	144	Full=MADS-box protein SOC1;	Arabidopsis thaliana (Mouse-ear cress).	Swiss-Prot	11.6826
Locus_1060_Transcript_1/4_Confidence_0.625_Length_2324	2324	ACOX1_ARATH	664	79.96	534	107	0	54	1655	4	537	0	884	Full=Peroxisomal acyl-coenzyme A oxidase 1;	Arabidopsis thaliana (Mouse-ear cress).	Swiss-Prot	42.5127
Locus_1060_Transcript_2/4_Confidence_0.250_Length_1779	1779	ACOX1_ARATH	664	80.59	474	92	0	54	1475	4	477	0	790	Full=Peroxisomal acyl-coenzyme A oxidase 1;	Arabidopsis thaliana (Mouse-ear cress).	Swiss-Prot	27.8585
Locus_1060_Transcript_3/4_Confidence_0.375_Length_1847	1847	ACOX1_ARATH	664	80.31	508	100	0	54	1577	4	511	0	846	Full=Peroxisomal acyl-coenzyme A oxidase 1;	Arabidopsis thaliana (Mouse-ear cress).	Swiss-Prot	23.0244
Locus_1060_Transcript_4/4_Confidence_0.625_Length_2200	2200	ACOX1_ARATH	664	78.06	661	145	0	54	2036	4	664	0	1073	Full=Peroxisomal acyl-coenzyme A oxidase 1;	Arabidopsis thaliana (Mouse-ear cress).	Swiss-Prot	42.7327
Locus_10610_Transcript_1/1_Confidence_1.000_Length_463	463	TOR_ARATH	2481	65.36	153	53	0	4	462	35	187	2e-55	210	Full=Serine/threonine-protein kinase TOR;	Arabidopsis thaliana (Mouse-ear cress).	Swiss-Prot	5.08346
Locus_10611_Transcript_1/1_Confidence_1.000_Length_2514	2514	At3g55020	814	58.89	810	272	13	17	2308	8	802	0	825	[U] KOG2058 Ypt/Rab GTPase activating protein		KOG	21.501
Locus_10612_Transcript_1/4_Confidence_0.286_Length_308	308	SRSF1_ARATH	303	76.92	52	11	1	308	153	106	156	1e-17	84.7	Full=Pre-mRNA-splicing factor SF2;	Arabidopsis thaliana (Mouse-ear cress).	Swiss-Prot	2.43145
Locus_10612_Transcript_2/4_Confidence_0.571_Length_520	520	SRSF1_ARATH	303	65.66	166	49	2	520	44	106	270	2e-54	207	Full=Pre-mRNA-splicing factor SF2;	Arabidopsis thaliana (Mouse-ear cress).	Swiss-Prot	13.9387
Locus_10612_Transcript_3/4_Confidence_0.429_Length_963	963	SRSF1_ARATH	303	65.66	166	49	2	963	487	106	270	5e-54	207	Full=Pre-mRNA-splicing factor SF2;	Arabidopsis thaliana (Mouse-ear cress).	Swiss-Prot	9.38746
Locus_10612_Transcript_4/4_Confidence_0.571_Length_520	520	SRSF1_ARATH	303	64.97	177	50	3	520	11	106	277	2e-56	214	Full=Pre-mRNA-splicing factor SF2;	Arabidopsis thaliana (Mouse-ear cress).	Swiss-Prot	11.1098
Locus_10613_Transcript_1/1_Confidence_1.000_Length_1554	1554	F6HEM4_VITVI	446	57.83	396	152	5	352	1521	60	446	4e-120	433		Vitis vinifera (Grape).	TrEMBL	16.8496
Locus_10614_Transcript_1/1_Confidence_1.000_Length_380	380	HXK2_ORYSJ	494	60	70	28	0	29	238	424	493	1e-20	94.7	Full=Hexokinase-2;	Oryza sativa subsp. japonica (Rice).	Swiss-Prot	9.57223
Locus_10617_Transcript_1/1_Confidence_1.000_Length_859	859	At1g25570	585	44.3	149	55	3	829	383	447	567	1e-20	98.6	[R] KOG0619 FOG: Leucine rich repeat		KOG	5.23087
Locus_10619_Transcript_1/1_Confidence_1.000_Length_1172	1172	At5g57590	523	61.51	278	96	1	3	803	245	522	2e-97	354	[E] KOG1401 Acetylornithine aminotransferase		KOG	6.45827
Locus_1061_Transcript_1/1_Confidence_1.000_Length_1715	1715	GDA7_WHEAT	313	30.06	163	101	5	1064	1516	119	280	5e-06	49.7	Full=Alpha/beta-gliadin clone PW8142;	Triticum aestivum (Wheat).	Swiss-Prot	8.32789
Locus_10623_Transcript_1/1_Confidence_1.000_Length_965	965	MA657_ARATH	603	57.81	256	100	2	220	963	2	257	2e-75	278	Full=65-kDa microtubule-associated protein 7;	Arabidopsis thaliana (Mouse-ear cress).	Swiss-Prot	6.04209
Locus_10625_Transcript_1/1_Confidence_1.000_Length_949	949	C5X643_SORBI	268	76.77	254	55	1	33	794	1	250	2e-109	396		Sorghum bicolor (Sorghum) (Sorghum vulgare).	TrEMBL	12.1188
Locus_10626_Transcript_1/3_Confidence_0.714_Length_2564	2564	NAT6_ARATH	532	72.46	403	110	1	464	1669	129	531	0	607	Full=Nucleobase-ascorbate transporter 6;	Arabidopsis thaliana (Mouse-ear cress).	Swiss-Prot	20.1533
Locus_10626_Transcript_2/3_Confidence_0.714_Length_2584	2584	NAT6_ARATH	532	71.92	349	98	0	3	1049	2	350	0	522	Full=Nucleobase-ascorbate transporter 6;	Arabidopsis thaliana (Mouse-ear cress).	Swiss-Prot	20.7426
Locus_10626_Transcript_3/3_Confidence_0.714_Length_2484	2484	NAT6_ARATH	532	73.77	530	138	1	3	1589	2	531	0	805	Full=Nucleobase-ascorbate transporter 6;	Arabidopsis thaliana (Mouse-ear cress).	Swiss-Prot	21.9868
Locus_10627_Transcript_1/1_Confidence_1.000_Length_2555	2555	CRS1_MAIZE	715	50.87	743	311	12	182	2341	4	715	0	673	Full=Chloroplastic group IIA intron splicing facilitator CRS1, chloroplastic;	Zea mays (Maize).	Swiss-Prot	13.0851
Locus_10628_Transcript_1/1_Confidence_1.000_Length_256	256	C5Z5H6_SORBI	659	51.11	45	22	0	9	143	615	659	9e-09	60.1		Sorghum bicolor (Sorghum) (Sorghum vulgare).	TrEMBL	13.6864
Locus_10629_Transcript_1/1_Confidence_1.000_Length_705	705	At3g07170	203	47.06	119	54	2	634	278	93	202	9e-20	95.5	[A] KOG4374 RNA-binding protein Bicaudal-C		KOG	9.44643
Locus_10631_Transcript_1/1_Confidence_1.000_Length_1683	1683	At1g05360	416	62.9	407	138	4	126	1337	14	410	2e-128	457	[R] KOG1109 Vacuole membrane protein VMP1		KOG	12.491
Locus_10632_Transcript_1/6_Confidence_0.600_Length_1494	1494	At2g37340	249	74.23	97	22	1	569	859	9	102	1e-40	166	[A] KOG0107 Alternative splicing factor SRp20/9G8 (RRM superfamily)		KOG	6.78494
Locus_10632_Transcript_2/6_Confidence_0.600_Length_2076	2076	At2g37340	249	74.49	98	22	1	1072	1365	9	103	5e-41	168	[A] KOG0107 Alternative splicing factor SRp20/9G8 (RRM superfamily)		KOG	4.61226
Locus_10632_Transcript_3/6_Confidence_0.133_Length_203	203	At3g53500	302	80.56	36	7	0	53	160	1	36	2e-11	65.9	[A] KOG0107 Alternative splicing factor SRp20/9G8 (RRM superfamily)		KOG	3.42559
Locus_10632_Transcript_4/6_Confidence_0.133_Length_691	691	B6SRP6_MAIZE	333	46.67	120	35	7	141	428	181	295	5e-13	75.9		Zea mays (Maize).	TrEMBL	4.72215
Locus_10632_Transcript_5/6_Confidence_0.667_Length_1863	1863	At2g37340	249	73.33	105	25	1	914	1228	1	102	5e-44	177	[A] KOG0107 Alternative splicing factor SRp20/9G8 (RRM superfamily)		KOG	5.94354
Locus_10632_Transcript_6/6_Confidence_0.600_Length_1997	1997	At2g37340	249	74.23	97	22	1	1072	1362	9	102	2e-40	166	[A] KOG0107 Alternative splicing factor SRp20/9G8 (RRM superfamily)		KOG	4.94204
Locus_10633_Transcript_1/1_Confidence_1.000_Length_207	207	At1g27070	532	59.7	67	27	0	6	206	396	462	3e-17	85.1	[G] KOG1616 Protein involved in Snf1 protein kinase complex assembly		KOG	4.39305
Locus_10634_Transcript_1/1_Confidence_1.000_Length_1185	1185	At5g15840	373	48.21	56	29	0	764	931	294	349	7e-09	60.5	[K] KOG1601 GATA-4/5/6 transcription factors		KOG	5.80059
Locus_10635_Transcript_1/1_Confidence_1.000_Length_265	265	At3g26614	893	48.84	43	22	0	92	220	628	670	3e-09	45.1	[R] KOG1075 FOG: Reverse transcriptase		KOG	8.07424
Locus_10636_Transcript_1/1_Confidence_1.000_Length_1073	1073	E13L4_ARATH	222	31.36	118	66	3	83	418	65	173	5e-06	48.9	Full=Glucan endo-1,3-beta-glucosidase-like protein At1g69295;	Arabidopsis thaliana (Mouse-ear cress).	Swiss-Prot	230.818
Locus_10637_Transcript_1/1_Confidence_1.000_Length_898	898	DRIP1_ARATH	421	42.36	314	154	10	897	4	39	341	2e-55	212	Full=E3 ubiquitin protein ligase DRIP1;	Arabidopsis thaliana (Mouse-ear cress).	Swiss-Prot	7.44597
Locus_10638_Transcript_1/1_Confidence_1.000_Length_1102	1102	At4g15600	655	35.16	219	136	3	753	103	78	292	8e-36	149	[R] KOG1075 FOG: Reverse transcriptase		KOG	12.4264
Locus_10639_Transcript_1/1_Confidence_1.000_Length_1717	1717	At3g04740	1703	58.88	569	214	5	5	1708	53	602	0	644	[K] KOG1875 Thyroid hormone receptor-associated coactivator complex component (TRAP170)		KOG	7.66395
Locus_10640_Transcript_1/1_Confidence_1.000_Length_678	678	At1g73660	1030	44.02	234	103	9	2	676	297	511	3e-37	153	[T] KOG0192 Tyrosine kinase specific for activated (GTP-bound) p21cdc42Hs		KOG	8.91531
Locus_10641_Transcript_1/1_Confidence_1.000_Length_671	671	Q945F6_HORVU	137	47.89	71	9	1	457	669	78	120	2e-06	53.9	Full=Ferritin;	Hordeum vulgare (Barley).	TrEMBL	40.2185
Locus_10642_Transcript_1/1_Confidence_1.000_Length_818	818	B9T2F8_RICCO	341	61.69	261	99	1	784	2	1	260	6e-86	318		Ricinus communis (Castor bean).	TrEMBL	12.6863
Locus_10646_Transcript_1/1_Confidence_1.000_Length_303	303	Q69QY7_ORYSJ	546	64.29	84	30	0	2	253	459	542	2e-26	118		Oryza sativa subsp. japonica (Rice).	TrEMBL	4.7666
Locus_10647_Transcript_1/1_Confidence_1.000_Length_643	643	4CL3_ORYSJ	554	82.48	137	24	0	641	231	404	540	2e-62	235	Full=Probable 4-coumarate--CoA ligase 3;	Oryza sativa subsp. japonica (Rice).	Swiss-Prot	9.10942
Locus_10648_Transcript_1/2_Confidence_1.000_Length_1044	1044	At1g18100	173	59.09	66	27	0	87	284	1	66	2e-16	85.5	[R] KOG3346 Phosphatidylethanolamine binding protein		KOG	18.0612
Locus_10648_Transcript_2/2_Confidence_1.000_Length_494	494	MFT_ARATH	173	51.47	136	44	1	87	494	1	114	1e-36	148	Full=Protein MOTHER of FT and TF 1;	Arabidopsis thaliana (Mouse-ear cress).	Swiss-Prot	16.6756
Locus_10649_Transcript_1/1_Confidence_1.000_Length_2319	2319	Y2349_ARATH	623	48.51	639	261	18	204	2015	1	606	6e-141	498	Full=Uncharacterized protein At2g33490;	Arabidopsis thaliana (Mouse-ear cress).	Swiss-Prot	11.3143
Locus_1064_Transcript_2/5_Confidence_0.714_Length_1951	1951	At1g28110	456	55.36	56	21	2	316	480	31	83	6e-06	51.6	[OE] KOG1282 Serine carboxypeptidases (lysosomal cathepsin A)		KOG	6.63507
Locus_1064_Transcript_4/5_Confidence_0.714_Length_1947	1947	At1g28110	456	55.36	56	21	2	316	480	31	83	6e-06	51.6	[OE] KOG1282 Serine carboxypeptidases (lysosomal cathepsin A)		KOG	7.06082
Locus_1064_Transcript_5/5_Confidence_0.714_Length_1947	1947	At1g28110	456	55.36	56	21	2	316	480	31	83	6e-06	51.6	[OE] KOG1282 Serine carboxypeptidases (lysosomal cathepsin A)		KOG	7.28061
Locus_10651_Transcript_1/1_Confidence_1.000_Length_532	532	D7T8B6_VITVI	575	39.43	175	103	2	3	518	393	567	7e-30	130		Vitis vinifera (Grape).	TrEMBL	6.18374
Locus_10652_Transcript_1/3_Confidence_0.667_Length_1029	1029	At1g67710	521	46.03	63	34	0	686	874	181	243	2e-09	62	[K] KOG1601 GATA-4/5/6 transcription factors		KOG	4.67859
Locus_10652_Transcript_2/3_Confidence_0.667_Length_1463	1463	At1g67710	521	47.89	71	37	0	774	986	181	251	3e-12	72	[K] KOG1601 GATA-4/5/6 transcription factors		KOG	7.14809
Locus_10652_Transcript_3/3_Confidence_0.667_Length_1375	1375	At1g67710	521	47.89	71	37	0	686	898	181	251	3e-12	72	[K] KOG1601 GATA-4/5/6 transcription factors		KOG	5.09632
Locus_10653_Transcript_1/1_Confidence_1.000_Length_2364	2364	At2g20330	648	73.08	535	119	2	2125	524	133	643	0	816	[S] KOG0772 Uncharacterized conserved protein, contains WD40 repeat		KOG	20.4215
Locus_10654_Transcript_1/1_Confidence_1.000_Length_1227	1227	CNGC2_ARATH	726	72.25	400	105	2	1201	2	193	586	6e-176	613	Full=Cyclic nucleotide-gated ion channel 2;	Arabidopsis thaliana (Mouse-ear cress).	Swiss-Prot	14.5827
Locus_10655_Transcript_1/1_Confidence_1.000_Length_1619	1619	At4g32720	483	45.88	425	168	7	1618	434	1	393	3e-93	341	[R] KOG0118 FOG: RRM domain		KOG	37.5831
Locus_10657_Transcript_1/1_Confidence_1.000_Length_2213	2213	Q8GUQ8_PlantCyc_AT4G34890-MONOMER	1361	78.09	671	147	0	42	2054	691	1361	0	1087	xanthine dehydrogenase	Arabidopsis thaliana	PlantCyc	9.69283
Locus_10658_Transcript_1/1_Confidence_1.000_Length_3112	3112	AB1B_ARATH	1286	81.59	994	179	1	3	2972	290	1283	0	1614	Full=ABC transporter B family member 1;	Arabidopsis thaliana (Mouse-ear cress).	Swiss-Prot	12.0494
Locus_10659_Transcript_1/5_Confidence_0.636_Length_1637	1637	At2g43850	477	63.27	490	139	6	196	1596	6	477	9e-175	612	[T] KOG0192 Tyrosine kinase specific for activated (GTP-bound) p21cdc42Hs		KOG	7.69538
Locus_10659_Transcript_2/5_Confidence_0.636_Length_1622	1622	At2g43850	477	68.97	319	80	4	174	1109	6	312	4e-171	433	[T] KOG0192 Tyrosine kinase specific for activated (GTP-bound) p21cdc42Hs		KOG	8.97027
Locus_10659_Transcript_3/5_Confidence_0.273_Length_622	622	At2g43850	477	64.91	114	40	0	240	581	364	477	2e-41	167	[T] KOG0192 Tyrosine kinase specific for activated (GTP-bound) p21cdc42Hs		KOG	7.18098
Locus_10659_Transcript_4/5_Confidence_0.636_Length_2023	2023	At2g43850	477	68.97	319	80	4	196	1131	6	312	2e-170	433	[T] KOG0192 Tyrosine kinase specific for activated (GTP-bound) p21cdc42Hs		KOG	9.06955
Locus_10659_Transcript_5/5_Confidence_0.636_Length_1644	1644	At2g43850	477	68.97	319	80	4	196	1131	6	312	4e-171	433	[T] KOG0192 Tyrosine kinase specific for activated (GTP-bound) p21cdc42Hs		KOG	8.44351
Locus_1065_Transcript_1/1_Confidence_1.000_Length_684	684	H2B11_ARATH	150	87.66	154	15	4	625	164	1	150	3e-65	244	Full=Histone H2B.11;	Arabidopsis thaliana (Mouse-ear cress).	Swiss-Prot	48.956
Locus_10660_Transcript_1/1_Confidence_1.000_Length_323	323	B9H2N8_POPTR	218	40.57	106	63	0	3	320	43	148	2e-16	85.5		Populus trichocarpa (Western balsam poplar) (Populus balsamifera subsp. trichocarpa).	TrEMBL	3.39499
Locus_10661_Transcript_1/1_Confidence_1.000_Length_614	614	DCP1_ARATH	367	40.21	189	97	8	608	87	177	364	4e-23	104	Full=mRNA-decapping enzyme-like protein;	Arabidopsis thaliana (Mouse-ear cress).	Swiss-Prot	6.79538
Locus_10662_Transcript_1/1_Confidence_1.000_Length_1143	1143	BRI1_SOLPE	1207	78.41	352	73	2	8	1063	826	1174	2e-157	551	Full=Systemin receptor SR160;	Solanum peruvianum (Peruvian tomato) (Lycopersicon peruvianum).	Swiss-Prot	6.10734
Locus_10666_Transcript_1/2_Confidence_1.000_Length_1246	1246	At1g34470	368	74.8	373	72	4	11	1111	2	358	2e-131	468	[S] KOG2922 Uncharacterized conserved protein		KOG	9.01548
Locus_10666_Transcript_2/2_Confidence_1.000_Length_1246	1246	At1g34470	368	74.46	372	75	3	11	1111	2	358	2e-132	471	[S] KOG2922 Uncharacterized conserved protein		KOG	5.92446
Locus_10667_Transcript_1/1_Confidence_1.000_Length_364	364	AB4B_ARATH	1286	42.06	126	58	6	364	2	617	732	2e-13	70.9	Full=ABC transporter B family member 4;	Arabidopsis thaliana (Mouse-ear cress).	Swiss-Prot	4.99649
Locus_10669_Transcript_1/2_Confidence_1.000_Length_1396	1396	PIGM_ARATH	450	57.49	287	111	2	339	1184	166	446	2e-142	354	Full=GPI mannosyltransferase 1;	Arabidopsis thaliana (Mouse-ear cress).	Swiss-Prot	7.01218
Locus_10669_Transcript_2/2_Confidence_1.000_Length_1175	1175	PIGM_ARATH	450	57.19	292	114	2	103	963	161	446	4e-99	358	Full=GPI mannosyltransferase 1;	Arabidopsis thaliana (Mouse-ear cress).	Swiss-Prot	7.89858
Locus_1066_Transcript_1/1_Confidence_1.000_Length_694	694	HS186_ORYSJ	172	64.42	104	30	3	694	401	70	172	1e-30	129	Full=18.6 kDa class III heat shock protein;	Oryza sativa subsp. japonica (Rice).	Swiss-Prot	20.888
Locus_10670_Transcript_1/1_Confidence_1.000_Length_1130	1130	At1g44180	435	68.71	294	92	0	6	887	138	431	3e-119	426	[E] KOG2275 Aminoacylase ACY1 and related metalloexopeptidases		KOG	9.86996
Locus_10671_Transcript_2/3_Confidence_0.286_Length_1048	1048	GLR28_ARATH	947	50.88	342	166	1	1042	17	510	849	2e-96	349	Full=Glutamate receptor 2.8;	Arabidopsis thaliana (Mouse-ear cress).	Swiss-Prot	5.07866
Locus_10671_Transcript_3/3_Confidence_0.714_Length_1459	1459	GLR28_ARATH	947	48.21	390	198	3	1453	287	510	896	3e-99	358	Full=Glutamate receptor 2.8;	Arabidopsis thaliana (Mouse-ear cress).	Swiss-Prot	5.57283
Locus_10674_Transcript_1/1_Confidence_1.000_Length_912	912	A5BLY4_VITVI	384	34.02	194	115	3	588	7	164	344	4e-35	111		Vitis vinifera (Grape).	TrEMBL	11.4961
Locus_10675_Transcript_1/1_Confidence_1.000_Length_719	719	TLP14_ORYSJ	445	48.09	183	67	3	718	218	255	425	1e-34	142	Full=Tubby-like F-box protein 14;	Oryza sativa subsp. japonica (Rice).	Swiss-Prot	5.80301
Locus_10677_Transcript_1/1_Confidence_1.000_Length_660	660	At1g04290	155	66.67	99	33	0	115	411	57	155	5e-24	107	[R] KOG3328 HGG motif-containing thioesterase		KOG	20.7484
Locus_1067_Transcript_1/2_Confidence_1.000_Length_3106	3106	GCSP_SOLTU	1035	83.76	899	131	3	431	3106	1	891	0	1526	Full=Glycine dehydrogenase [decarboxylating], mitochondrial;	Solanum tuberosum (Potato).	Swiss-Prot	220.15
Locus_1067_Transcript_2/2_Confidence_1.000_Length_3279	3279	GCSP_SOLTU	1035	83.67	888	130	3	431	3073	1	880	0	1504	Full=Glycine dehydrogenase [decarboxylating], mitochondrial;	Solanum tuberosum (Potato).	Swiss-Prot	120.377
Locus_10680_Transcript_1/1_Confidence_1.000_Length_2155	2155	At5g63780	365	39.56	321	150	7	598	1437	44	361	4e-52	205	[A] KOG1609 Protein involved in mRNA turnover and stability		KOG	12.2001
Locus_10683_Transcript_1/4_Confidence_0.625_Length_4626	4626	F6GZ16_VITVI	899	33.04	678	375	18	3265	1445	191	860	8e-80	301		Vitis vinifera (Grape).	TrEMBL	7.80523
Locus_10683_Transcript_2/4_Confidence_0.500_Length_3310	3310	B8AVY0_ORYSI	992	33.71	706	358	22	3310	1439	237	914	1e-80	303		Oryza sativa subsp. indica (Rice).	TrEMBL	7.9753
Locus_10683_Transcript_3/4_Confidence_0.500_Length_3222	3222	F6GZ16_VITVI	899	33.96	692	378	18	1864	2	191	874	6e-87	324		Vitis vinifera (Grape).	TrEMBL	7.55394
Locus_10683_Transcript_4/4_Confidence_0.625_Length_4623	4623	F6GZ16_VITVI	899	33.04	678	375	18	3265	1445	191	860	8e-80	301		Vitis vinifera (Grape).	TrEMBL	6.30031
Locus_10684_Transcript_1/1_Confidence_1.000_Length_1419	1419	IAA6_ORYSJ	335	44.06	345	154	9	1135	185	1	334	3e-61	233	Full=Auxin-responsive protein IAA6;	Oryza sativa subsp. japonica (Rice).	Swiss-Prot	7.48283
Locus_10686_Transcript_1/3_Confidence_0.600_Length_795	795	FRS5_ARATH	788	37.6	258	156	2	25	786	109	365	5e-51	197	Full=Protein FAR1-RELATED SEQUENCE 5;	Arabidopsis thaliana (Mouse-ear cress).	Swiss-Prot	5.21462
Locus_10686_Transcript_2/3_Confidence_0.600_Length_1333	1333	FRS5_ARATH	788	36.88	442	275	3	7	1326	172	611	2e-90	329	Full=Protein FAR1-RELATED SEQUENCE 5;	Arabidopsis thaliana (Mouse-ear cress).	Swiss-Prot	5.39734
Locus_10686_Transcript_3/3_Confidence_0.600_Length_1528	1528	FRS5_ARATH	788	35.45	505	318	4	25	1521	109	611	4e-98	355	Full=Protein FAR1-RELATED SEQUENCE 5;	Arabidopsis thaliana (Mouse-ear cress).	Swiss-Prot	6.65147
Locus_10687_Transcript_1/1_Confidence_1.000_Length_2531	2531	C5YMQ4_SORBI	570	63.09	569	207	3	333	2036	3	569	0	713		Sorghum bicolor (Sorghum) (Sorghum vulgare).	TrEMBL	14.752
Locus_10688_Transcript_1/1_Confidence_1.000_Length_4478	4478	ACC1_ORYSJ	2267	70.74	1408	392	11	4477	287	868	2266	0	1970	Full=Acetyl-CoA carboxylase 1;	Oryza sativa subsp. japonica (Rice).	Swiss-Prot	14.6093
Locus_10689_Transcript_1/1_Confidence_1.000_Length_1141	1141	B4FWY5_MAIZE	300	60.63	287	93	7	1047	244	1	286	3e-85	317		Zea mays (Maize).	TrEMBL	16.5257
Locus_10690_Transcript_1/5_Confidence_0.600_Length_1098	1098	At3g57040	234	69.81	53	16	0	936	1094	1	53	1e-12	72.8	[K] KOG1601 GATA-4/5/6 transcription factors		KOG	3.53202
Locus_10690_Transcript_4/5_Confidence_0.600_Length_1215	1215	At2g41310	225	61.7	94	33	1	936	1208	1	94	7e-25	113	[K] KOG1601 GATA-4/5/6 transcription factors		KOG	3.05982
Locus_10693_Transcript_1/1_Confidence_1.000_Length_654	654	At3g62580	198	73.19	138	37	0	654	241	50	187	3e-51	199	[S] KOG2886 Uncharacterized conserved protein		KOG	14.7225
Locus_10694_Transcript_1/1_Confidence_1.000_Length_778	778	Hs5453946	205	34.09	132	77	6	692	309	40	165	6e-07	53.1	[OT] KOG4041 Protein phosphatase 1, regulatory (inhibitor) subunit PPP1R2		KOG	9.21325
Locus_10698_Transcript_1/1_Confidence_1.000_Length_441	441	At1g12550	323	57.14	133	57	0	3	401	190	322	1e-39	159	[C] KOG0069 Glyoxylate/hydroxypyruvate reductase (D-isomer-specific 2-hydroxy acid dehydrogenase superfamily)		KOG	13.282
Locus_10699_Transcript_1/1_Confidence_1.000_Length_1338	1338	KINB1_ARATH	283	57.39	284	114	5	1266	433	1	283	2e-87	319	Full=SNF1-related protein kinase regulatory subunit beta-1;	Arabidopsis thaliana (Mouse-ear cress).	Swiss-Prot	10.4345
Locus_1069_Transcript_1/1_Confidence_1.000_Length_561	561	B9SVZ7_RICCO	195	48.54	103	51	1	58	366	86	186	1e-19	97.1		Ricinus communis (Castor bean).	TrEMBL	4.8629
Locus_106_Transcript_1/1_Confidence_1.000_Length_350	350	At3g07890	389	67.61	71	19	1	134	334	13	83	3e-22	101	[U] KOG2058 Ypt/Rab GTPase activating protein		KOG	4.0501
Locus_10700_Transcript_2/2_Confidence_1.000_Length_974	974	C5Z7M1_SORBI	109	52.63	57	25	1	167	3	26	82	4e-10	67		Sorghum bicolor (Sorghum) (Sorghum vulgare).	TrEMBL	8.01829
Locus_10701_Transcript_1/2_Confidence_1.000_Length_2550	2550	At1g27900	708	69.97	726	178	6	2531	420	1	708	0	890	[A] KOG0922 DEAH-box RNA helicase		KOG	9.98515
Locus_10701_Transcript_2/2_Confidence_1.000_Length_1501	1501	At1g27900	708	80.28	426	84	0	1482	205	1	426	7e-180	629	[A] KOG0922 DEAH-box RNA helicase		KOG	4.02704
Locus_10702_Transcript_1/2_Confidence_1.000_Length_1309	1309	SGN-U572213_PlantCyc_SGN-U332752-MONOMER	296	49.57	230	87	7	169	855	29	230	1e-59	187	ISOCHORISMATE SYNTHASE	Solanum lycopersicum	PlantCyc	9.64406
Locus_10702_Transcript_2/2_Confidence_1.000_Length_1295	1295	ICS_CATRO	580	50.72	347	163	4	265	1293	53	395	6e-89	324	Full=Isochorismate synthase, chloroplastic;	Catharanthus roseus (Madagascar periwinkle) (Vinca rosea).	Swiss-Prot	6.77426
Locus_10703_Transcript_1/1_Confidence_1.000_Length_737	737	F6HYR2_VITVI	546	35.16	182	115	2	77	619	359	538	1e-19	98.2		Vitis vinifera (Grape).	TrEMBL	7.62096
Locus_10707_Transcript_1/4_Confidence_0.667_Length_1558	1558	C0P7B6_MAIZE	377	74.53	373	94	1	398	1516	4	375	8e-174	611		Zea mays (Maize).	TrEMBL	7.22724
Locus_10707_Transcript_3/4_Confidence_0.333_Length_814	814	C5XW74_SORBI	386	64.71	153	54	0	356	814	1	153	5e-57	222		Sorghum bicolor (Sorghum) (Sorghum vulgare).	TrEMBL	5.25719
Locus_10707_Transcript_4/4_Confidence_0.667_Length_2037	2037	C0P7B6_MAIZE	377	74.8	373	93	1	398	1516	4	375	5e-174	612		Zea mays (Maize).	TrEMBL	14.8238
Locus_10708_Transcript_1/1_Confidence_1.000_Length_303	303	At2g24150	301	66.13	62	21	0	220	35	111	172	2e-17	85.9	[RT] KOG0748 Predicted membrane proteins, contain hemolysin III domain		KOG	3.8839
Locus_10709_Transcript_1/1_Confidence_1.000_Length_526	526	At1g20330	361	75	76	19	0	2	229	279	354	9e-31	131	[IR] KOG1269 SAM-dependent methyltransferases		KOG	7.32208
Locus_1070_Transcript_1/3_Confidence_0.400_Length_642	642	Y4115_ARATH	164	50.41	123	58	2	500	132	5	124	3e-24	108	Full=Uncharacterized protein At4g01150, chloroplastic;	Arabidopsis thaliana (Mouse-ear cress).	Swiss-Prot	163.35
Locus_1070_Transcript_2/3_Confidence_0.600_Length_1119	1119	Q0DXV3_ORYSJ	108	86.44	59	8	0	879	703	49	107	5e-23	110		Oryza sativa subsp. japonica (Rice).	TrEMBL	116.449
Locus_1070_Transcript_3/3_Confidence_0.600_Length_1330	1330	Y4115_ARATH	164	62.35	162	58	2	1188	703	5	163	1e-47	187	Full=Uncharacterized protein At4g01150, chloroplastic;	Arabidopsis thaliana (Mouse-ear cress).	Swiss-Prot	213.967
Locus_10711_Transcript_1/1_Confidence_1.000_Length_2272	2272	At4g24480	963	46.3	743	339	13	94	2241	246	955	3e-169	594	[T] KOG0192 Tyrosine kinase specific for activated (GTP-bound) p21cdc42Hs		KOG	16.4572
Locus_10713_Transcript_1/2_Confidence_1.000_Length_1394	1394	Q94GS4_ORYSA	454	52.49	442	168	6	85	1389	1	407	5e-119	429		Oryza sativa (Rice).	TrEMBL	15.5027
Locus_10713_Transcript_2/2_Confidence_1.000_Length_1465	1465	Q94GS4_ORYSA	454	52.12	449	170	7	85	1401	1	414	7e-119	429		Oryza sativa (Rice).	TrEMBL	9.43867
Locus_10714_Transcript_1/1_Confidence_1.000_Length_2137	2137	At1g67680	664	58.53	668	240	9	10	1971	19	663	0	639	[U] KOG2376 Signal recognition particle, subunit Srp72		KOG	23.3292
Locus_10715_Transcript_1/4_Confidence_0.571_Length_1176	1176	Q8LNG9_ORYSJ	368	52.76	326	140	5	132	1070	3	327	1e-84	315		Oryza sativa subsp. japonica (Rice).	TrEMBL	4.7988
Locus_10715_Transcript_2/4_Confidence_0.429_Length_577	577	Q8LNG9_ORYSJ	368	63.35	161	51	1	110	568	3	163	2e-52	206		Oryza sativa subsp. japonica (Rice).	TrEMBL	5.05252
Locus_10715_Transcript_3/4_Confidence_0.571_Length_1164	1164	Q8LNG9_ORYSJ	368	56.11	303	117	4	110	985	3	300	2e-85	317		Oryza sativa subsp. japonica (Rice).	TrEMBL	4.57254
Locus_10715_Transcript_4/4_Confidence_0.571_Length_1154	1154	Q8LNG9_ORYSJ	368	52.45	326	141	5	110	1048	3	327	7e-84	312		Oryza sativa subsp. japonica (Rice).	TrEMBL	5.23794
Locus_10716_Transcript_1/1_Confidence_1.000_Length_611	611	MAD34_ORYSJ	239	37.86	103	62	2	609	307	48	150	1e-10	63.2	Full=MADS-box transcription factor 34;	Oryza sativa subsp. japonica (Rice).	Swiss-Prot	15.4522
Locus_10717_Transcript_1/1_Confidence_1.000_Length_1773	1773	At5g21160	821	44.9	98	54	0	766	1059	268	365	5e-18	91.7	[OJ] KOG2590 RNA-binding protein LARP/SRO9 and related La domain proteins		KOG	10.6199
Locus_1071_Transcript_1/1_Confidence_1.000_Length_4396	4396	PDR6_ORYSJ	1426	80.32	1367	266	2	4394	294	63	1426	0	2258	Full=Pleiotropic drug resistance protein 6;	Oryza sativa subsp. japonica (Rice).	Swiss-Prot	32.2886
Locus_10720_Transcript_1/1_Confidence_1.000_Length_436	436	At4g26750	421	80.6	134	26	0	406	5	2	135	4e-58	221	[S] KOG0917 Uncharacterized conserved protein		KOG	9.75368
Locus_10722_Transcript_1/1_Confidence_1.000_Length_2951	2951	IP5P4_ARATH	1101	64.63	885	305	7	2944	308	219	1101	0	1148	Full=Type II inositol-1,4,5-trisphosphate 5-phosphatase FRA3;	Arabidopsis thaliana (Mouse-ear cress).	Swiss-Prot	13.9847
Locus_10723_Transcript_1/1_Confidence_1.000_Length_371	371	PT317_ARATH	375	77.22	79	18	0	133	369	89	167	2e-30	127	Full=Probable sugar phosphate/phosphate translocator At3g17430;	Arabidopsis thaliana (Mouse-ear cress).	Swiss-Prot	6.05568
Locus_10724_Transcript_1/1_Confidence_1.000_Length_585	585	At3g53940	358	72.6	73	20	0	580	362	282	354	5e-26	115	[C] KOG0752 Mitochondrial solute carrier protein		KOG	7.77232
Locus_10725_Transcript_1/1_Confidence_1.000_Length_203	203	B9SEX9_RICCO	1650	74.24	66	17	0	200	3	173	238	1e-22	106		Ricinus communis (Castor bean).	TrEMBL	3.16208
Locus_10726_Transcript_1/3_Confidence_0.571_Length_754	754	A4ULK0_SOYBN	105	92.19	64	5	0	1	192	22	85	2e-39	142		Glycine max (Soybean) (Glycine hispida).	TrEMBL	77.6129
Locus_10726_Transcript_2/3_Confidence_0.714_Length_912	912	C6TLS7_SOYBN	160	80.41	97	19	0	301	591	54	150	5e-44	179		Glycine max (Soybean) (Glycine hispida).	TrEMBL	82.3786
Locus_10726_Transcript_3/3_Confidence_0.571_Length_657	657	FAD3C_SESIN	447	87.5	112	14	0	1	336	327	438	4e-59	224	Full=Omega-3 fatty acid desaturase, chloroplastic;	Sesamum indicum (Oriental sesame) (Sesamum orientale).	Swiss-Prot	127.094
Locus_10728_Transcript_1/1_Confidence_1.000_Length_343	343	IP5P3_ARATH	617	40.2	102	57	3	43	339	1	101	5e-12	65.9	Full=Type I inositol-1,4,5-trisphosphate 5-phosphatase CVP2;	Arabidopsis thaliana (Mouse-ear cress).	Swiss-Prot	6.628
Locus_10729_Transcript_1/1_Confidence_1.000_Length_1333	1333	RHF2A_ARATH	375	51.16	389	149	11	14	1105	1	373	2e-88	323	Full=E3 ubiquitin-protein ligase RHF2A;	Arabidopsis thaliana (Mouse-ear cress).	Swiss-Prot	6.17985
Locus_1072_Transcript_1/1_Confidence_1.000_Length_412	412	At2g19540	469	72.34	47	13	0	338	198	35	81	2e-17	74.7	[R] KOG0302 Ribosome Assembly protein		KOG	8.30941
Locus_10730_Transcript_1/1_Confidence_1.000_Length_1324	1324	At4g27680	398	74.25	365	91	2	1	1092	26	388	3e-153	540	[O] KOG0737 AAA+-type ATPase		KOG	9.3934
Locus_10731_Transcript_1/1_Confidence_1.000_Length_683	683	ZDHC1_ARATH	596	53.29	152	50	5	664	251	451	595	7e-31	130	Full=Probable S-acyltransferase At1g69420;	Arabidopsis thaliana (Mouse-ear cress).	Swiss-Prot	6.34384
Locus_10733_Transcript_1/1_Confidence_1.000_Length_312	312	Q53LU7_ORYSJ	241	47.37	57	27	1	16	177	95	151	5e-07	54.3		Oryza sativa subsp. japonica (Rice).	TrEMBL	4.80055
Locus_10734_Transcript_1/1_Confidence_1.000_Length_331	331	At3g09010	383	62.73	110	41	0	331	2	66	175	2e-36	148	[T] KOG1187 Serine/threonine protein kinase		KOG	6.62588
Locus_10735_Transcript_1/2_Confidence_1.000_Length_2830	2830	BIP2C_ORYSJ	569	46.63	489	222	10	1186	2559	87	567	1e-103	374	Full=Probable protein phosphatase 2C BIPP2C1;	Oryza sativa subsp. japonica (Rice).	Swiss-Prot	24.0808
Locus_10735_Transcript_2/2_Confidence_1.000_Length_2818	2818	BIP2C_ORYSJ	569	46.63	489	222	10	1174	2547	87	567	1e-103	374	Full=Probable protein phosphatase 2C BIPP2C1;	Oryza sativa subsp. japonica (Rice).	Swiss-Prot	13.2401
Locus_10736_Transcript_1/1_Confidence_1.000_Length_286	286	A5BBL4_VITVI	201	52.94	85	32	2	44	283	40	121	2e-13	75.9		Vitis vinifera (Grape).	TrEMBL	21.9765
Locus_10737_Transcript_1/1_Confidence_1.000_Length_1972	1972	F2E5F4_HORVD	1313	67.07	416	136	1	1970	726	897	1312	1e-160	568		Hordeum vulgare var. distichum (Two-rowed barley).	TrEMBL	8.89723
Locus_10740_Transcript_1/1_Confidence_1.000_Length_1094	1094	GP1_CHLRE	555	31.73	271	145	10	55	855	5	239	2e-14	77	Full=Vegetative cell wall protein gp1;	Chlamydomonas reinhardtii (Chlamydomonas smithii).	Swiss-Prot	13.104
Locus_10743_Transcript_1/1_Confidence_1.000_Length_817	817	At1g29990	94	77.42	93	18	1	759	490	2	94	6e-24	109	[O] KOG3478 Prefoldin subunit 6, KE2 family		KOG	34.5045
Locus_10744_Transcript_1/1_Confidence_1.000_Length_495	495	At2g22530	897	35.58	163	84	3	2	490	593	734	1e-19	94	[T] KOG2125 Glycosylphosphatidylinositol anchor synthesis protein		KOG	5.40322
Locus_10745_Transcript_1/8_Confidence_0.600_Length_1141	1141	At1g55090	725	80.21	187	37	0	581	1141	488	674	1e-158	318	[HR] KOG2303 Predicted NAD synthase, contains CN hydrolase domain		KOG	17.6509
Locus_10745_Transcript_2/8_Confidence_0.450_Length_1100	1100	At1g55090	725	80.21	187	37	0	540	1100	488	674	4e-131	318	[HR] KOG2303 Predicted NAD synthase, contains CN hydrolase domain		KOG	14.2483
Locus_10745_Transcript_3/8_Confidence_0.200_Length_460	460	At1g55090	725	77.05	61	14	0	278	460	614	674	4e-23	105	[HR] KOG2303 Predicted NAD synthase, contains CN hydrolase domain		KOG	7.61678
Locus_10745_Transcript_4/8_Confidence_0.600_Length_1462	1462	At1g55090	725	75	132	33	0	195	590	358	489	6e-83	201	[HR] KOG2303 Predicted NAD synthase, contains CN hydrolase domain		KOG	16.0073
Locus_10745_Transcript_5/8_Confidence_0.550_Length_1171	1171	At1g55090	725	80.21	187	37	0	611	1171	488	674	8e-168	318	[HR] KOG2303 Predicted NAD synthase, contains CN hydrolase domain		KOG	20.7161
Locus_10745_Transcript_6/8_Confidence_0.450_Length_1146	1146	At1g55090	725	85.03	187	28	0	586	1146	488	674	5e-162	338	[HR] KOG2303 Predicted NAD synthase, contains CN hydrolase domain		KOG	25.6724
Locus_10745_Transcript_7/8_Confidence_0.600_Length_2015	2015	At1g55090	725	69.8	351	106	0	18	1070	1	351	0	518	[HR] KOG2303 Predicted NAD synthase, contains CN hydrolase domain		KOG	23.7594
Locus_10745_Transcript_8/8_Confidence_0.600_Length_1146	1146	At1g55090	725	80.21	187	37	0	586	1146	488	674	5e-156	318	[HR] KOG2303 Predicted NAD synthase, contains CN hydrolase domain		KOG	19.9311
Locus_10746_Transcript_1/1_Confidence_1.000_Length_711	711	SPAC6B12.13	104	58.33	36	15	0	144	251	48	83	2e-07	54.7	[S] KOG4102 Uncharacterized conserved protein		KOG	15.6488
Locus_10747_Transcript_1/1_Confidence_1.000_Length_458	458	gi|228541418|gb|EZ054460.1|	101	93	100	5	2	349	447	99	1	2e-32	145	TSA: Zea mays contig55582, mRNA sequence.	Zea mays	GenBank-NT	3.85422
Locus_10748_Transcript_1/2_Confidence_1.000_Length_1077	1077	gi|242383895|emb|FP097694.1|	1271	79.94	708	124	18	226	924	271	969	2e-140	505	Phyllostachys edulis cDNA clone: bphylf036l12, full insert sequence.	Phyllostachys edulis	GenBank-NT	8.0213
Locus_10748_Transcript_2/2_Confidence_1.000_Length_1226	1226	gi|242383895|emb|FP097694.1|	1271	79.94	713	126	17	226	929	271	975	2e-141	508	Phyllostachys edulis cDNA clone: bphylf036l12, full insert sequence.	Phyllostachys edulis	GenBank-NT	11.715
Locus_10749_Transcript_1/1_Confidence_1.000_Length_601	601	YCR054c	563	32	75	49	1	12	236	464	536	4e-07	53.1	[S] KOG2676 Uncharacterized conserved protein		KOG	9.21199
Locus_1074_Transcript_1/1_Confidence_1.000_Length_997	997	At1g66680	358	53.73	322	122	6	996	112	37	358	1e-82	305	[R] KOG1271 Methyltransferases		KOG	26.2094
Locus_10751_Transcript_1/1_Confidence_1.000_Length_711	711	A5AND8_VITVI	1463	51.85	135	63	2	402	1	4	137	8e-30	131		Vitis vinifera (Grape).	TrEMBL	7.18491
Locus_10752_Transcript_1/1_Confidence_1.000_Length_805	805	AN321_ORYSJ	476	32.59	135	71	4	605	249	198	328	2e-11	66.2	Full=Acidic leucine-rich nuclear phosphoprotein 32-related protein 1;	Oryza sativa subsp. japonica (Rice).	Swiss-Prot	35.7831
Locus_10753_Transcript_1/2_Confidence_1.000_Length_2155	2155	SGN-U578390_PlantCyc_SGN-U314812-MONOMER	581	80.36	550	104	1	1	1650	22	567	0	914	CTP SYNTHASE	Solanum lycopersicum	PlantCyc	11.4927
Locus_10753_Transcript_2/2_Confidence_1.000_Length_2146	2146	SGN-U578390_PlantCyc_SGN-U314812-MONOMER	581	78.94	565	114	2	1	1695	22	581	0	917	CTP SYNTHASE	Solanum lycopersicum	PlantCyc	8.63697
Locus_10754_Transcript_1/1_Confidence_1.000_Length_612	612	B6U0L9_MAIZE	335	60.84	143	54	1	607	179	195	335	4e-44	178		Zea mays (Maize).	TrEMBL	11.4064
Locus_10755_Transcript_1/1_Confidence_1.000_Length_777	777	RS13_SOYBN	151	95.36	151	7	0	73	525	1	151	5e-79	290	Full=40S ribosomal protein S13;	Glycine max (Soybean) (Glycine hispida).	Swiss-Prot	20.9974
Locus_10757_Transcript_1/1_Confidence_1.000_Length_835	835	Hs8923247	353	36.02	186	103	6	614	90	92	272	2e-21	101	[R] KOG3943 THUMP domain-containing proteins		KOG	8.58432
Locus_10758_Transcript_1/1_Confidence_1.000_Length_234	234	GRP2_ORYSJ	185	63.04	46	7	2	2	109	73	118	1e-09	58.2	Full=Glycine-rich cell wall structural protein 2;	Oryza sativa subsp. japonica (Rice).	Swiss-Prot	22.2883
Locus_1075_Transcript_1/2_Confidence_1.000_Length_1627	1627	ERF1_ORYSJ	365	43.8	379	178	13	1511	426	1	361	3e-65	246	Full=Ethylene-responsive transcription factor 1;	Oryza sativa subsp. japonica (Rice).	Swiss-Prot	6.70703
Locus_1075_Transcript_2/2_Confidence_1.000_Length_1618	1618	ERF1_ORYSJ	365	43.8	379	178	13	1502	417	1	361	3e-65	246	Full=Ethylene-responsive transcription factor 1;	Oryza sativa subsp. japonica (Rice).	Swiss-Prot	10.8273
Locus_10761_Transcript_1/1_Confidence_1.000_Length_1324	1324	At5g47790	369	60	325	112	4	3	974	62	369	6e-91	333	[R] KOG1880 Nuclear inhibitor of phosphatase-1		KOG	10.9893
Locus_10763_Transcript_1/1_Confidence_1.000_Length_377	377	C5YXP0_SORBI	79	74.07	54	14	0	3	164	25	78	8e-18	90.1		Sorghum bicolor (Sorghum) (Sorghum vulgare).	TrEMBL	6.66875
Locus_10764_Transcript_1/1_Confidence_1.000_Length_2631	2631	At5g41020	588	48.51	369	176	4	1254	2321	209	576	1e-101	370	[K] KOG0051 RNA polymerase I termination factor, Myb superfamily		KOG	20.6465
Locus_10765_Transcript_1/1_Confidence_1.000_Length_814	814	At4g25550	210	77.27	198	24	2	769	239	1	198	8e-80	295	[A] KOG1689 mRNA cleavage factor I subunit		KOG	9.49579
Locus_10767_Transcript_1/1_Confidence_1.000_Length_2296	2296	At4g36760	634	66.09	640	209	2	126	2045	1	632	0	893	[E] KOG2413 Xaa-Pro aminopeptidase		KOG	24.1599
Locus_10769_Transcript_1/2_Confidence_1.000_Length_1074	1074	Q7FAJ5_ORYSJ	570	67.46	209	55	2	1	624	374	570	2e-74	280		Oryza sativa subsp. japonica (Rice).	TrEMBL	6.79855
Locus_10769_Transcript_2/2_Confidence_1.000_Length_1046	1046	Q7FAJ5_ORYSJ	570	67.46	209	55	2	1	624	374	570	2e-74	280		Oryza sativa subsp. japonica (Rice).	TrEMBL	5.3185
Locus_1076_Transcript_1/2_Confidence_1.000_Length_932	932	RU17_ARATH	427	30.53	190	92	9	3	539	265	425	5e-12	68.6	Full=U1 small nuclear ribonucleoprotein 70 kDa;	Arabidopsis thaliana (Mouse-ear cress).	Swiss-Prot	64.2821
Locus_1076_Transcript_2/2_Confidence_1.000_Length_926	926	B9S6I9_RICCO	506	36.7	188	90	8	3	536	337	505	6e-23	109		Ricinus communis (Castor bean).	TrEMBL	40.09
Locus_10772_Transcript_1/1_Confidence_1.000_Length_1212	1212	PSDE_ARATH	308	92.53	308	23	0	1130	207	1	308	2e-163	572	Full=26S proteasome non-ATPase regulatory subunit 14;	Arabidopsis thaliana (Mouse-ear cress).	Swiss-Prot	12.5344
Locus_10774_Transcript_1/4_Confidence_0.625_Length_1026	1026	P2C76_ARATH	420	67.35	245	78	1	292	1026	56	298	6e-94	340	Full=Probable protein phosphatase 2C 76;	Arabidopsis thaliana (Mouse-ear cress).	Swiss-Prot	22.4186
Locus_10774_Transcript_2/4_Confidence_0.625_Length_959	959	P2C76_ARATH	420	67.35	245	78	1	225	959	56	298	5e-94	340	Full=Probable protein phosphatase 2C 76;	Arabidopsis thaliana (Mouse-ear cress).	Swiss-Prot	23.7339
Locus_10774_Transcript_3/4_Confidence_0.625_Length_1230	1230	P2C76_ARATH	420	68.26	230	71	1	297	986	56	283	2e-89	326	Full=Probable protein phosphatase 2C 76;	Arabidopsis thaliana (Mouse-ear cress).	Swiss-Prot	19.1353
Locus_10774_Transcript_4/4_Confidence_0.625_Length_1031	1031	P2C76_ARATH	420	67.35	245	78	1	297	1031	56	298	6e-94	340	Full=Probable protein phosphatase 2C 76;	Arabidopsis thaliana (Mouse-ear cress).	Swiss-Prot	16.1876
Locus_10779_Transcript_1/1_Confidence_1.000_Length_395	395	Q9SR14_ARATH	757	86.26	131	18	0	3	395	241	371	7e-65	246		Arabidopsis thaliana (Mouse-ear cress).	TrEMBL	3.38556
Locus_1077_Transcript_1/1_Confidence_1.000_Length_1751	1751	EF1A_MANES	449	97.98	446	9	0	1668	331	1	446	0	883	Full=Elongation factor 1-alpha;	Manihot esculenta (Cassava) (Jatropha manihot).	Swiss-Prot	167.303
Locus_10780_Transcript_1/1_Confidence_1.000_Length_2132	2132	DNLI4_ARATH	1219	41.44	777	343	13	1	2040	458	1219	4e-163	572	Full=DNA ligase 4;	Arabidopsis thaliana (Mouse-ear cress).	Swiss-Prot	10.9894
Locus_10781_Transcript_1/1_Confidence_1.000_Length_1416	1416	At5g38520	362	68.83	308	88	2	1372	473	55	362	2e-115	414	[R] KOG1454 Predicted hydrolase/acyltransferase (alpha/beta hydrolase superfamily)		KOG	17.5851
Locus_10782_Transcript_1/1_Confidence_1.000_Length_1633	1633	WAK3_ARATH	741	43.96	546	267	16	4	1575	160	688	3e-120	429	Full=Wall-associated receptor kinase 3;	Arabidopsis thaliana (Mouse-ear cress).	Swiss-Prot	10.3348
Locus_10784_Transcript_1/1_Confidence_1.000_Length_895	895	At1g71940	272	76.99	226	51	1	893	216	48	272	3e-100	363	[S] KOG3140 Predicted membrane protein		KOG	8.66628
Locus_10785_Transcript_1/1_Confidence_1.000_Length_250	250	At3g44640	377	53.33	45	21	0	250	116	150	194	1e-08	51.2	[L] KOG4585 Predicted transposase		KOG	4.92125
Locus_10786_Transcript_1/1_Confidence_1.000_Length_323	323	C3H53_ORYSJ	682	43.81	105	43	6	16	321	125	216	2e-13	70.9	Full=Zinc finger CCCH domain-containing protein 53;	Oryza sativa subsp. japonica (Rice).	Swiss-Prot	9.52254
Locus_1078_Transcript_1/1_Confidence_1.000_Length_629	629	RS13_SOYBN	151	95.36	151	7	0	62	514	1	151	3e-79	290	Full=40S ribosomal protein S13;	Glycine max (Soybean) (Glycine hispida).	Swiss-Prot	25.1301
Locus_10790_Transcript_1/1_Confidence_1.000_Length_1002	1002	STA_RICCO	522	82.82	262	45	0	998	213	238	499	5e-129	457	Full=Sugar carrier protein A;	Ricinus communis (Castor bean).	Swiss-Prot	15.0546
Locus_10792_Transcript_1/1_Confidence_1.000_Length_643	643	At1g73230	165	78.98	157	31	1	15	479	1	157	1e-42	171	[K] KOG2240 RNA polymerase II general transcription factor BTF3 and related proteins		KOG	27.5778
Locus_10793_Transcript_1/3_Confidence_0.750_Length_1760	1760	At1g18030	341	73.75	160	37	2	801	1274	135	291	4e-101	236	[T] KOG0698 Serine/threonine protein phosphatase		KOG	7.78063
Locus_10793_Transcript_2/3_Confidence_0.500_Length_1385	1385	At1g18030	341	74.22	128	28	2	801	1178	135	259	5e-77	184	[T] KOG0698 Serine/threonine protein phosphatase		KOG	5.8899
Locus_10793_Transcript_3/3_Confidence_0.750_Length_1743	1743	P2C67_ORYSJ	367	79.9	209	41	1	795	1421	160	367	1e-127	340	Full=Probable protein phosphatase 2C 67;	Oryza sativa subsp. japonica (Rice).	Swiss-Prot	8.73117
Locus_10794_Transcript_1/1_Confidence_1.000_Length_2371	2371	IP5P4_ARATH	1101	56.85	788	318	11	10	2319	298	1081	0	871	Full=Type II inositol-1,4,5-trisphosphate 5-phosphatase FRA3;	Arabidopsis thaliana (Mouse-ear cress).	Swiss-Prot	6.66674
Locus_10795_Transcript_1/2_Confidence_1.000_Length_1951	1951	PGLR5_ARATH	444	53.58	433	193	4	1886	603	8	437	3e-136	482	Full=Probable polygalacturonase At1g80170;	Arabidopsis thaliana (Mouse-ear cress).	Swiss-Prot	13.5306
Locus_10795_Transcript_2/2_Confidence_1.000_Length_1923	1923	PGLR5_ARATH	444	58.23	316	130	2	1547	603	123	437	7e-127	403	Full=Probable polygalacturonase At1g80170;	Arabidopsis thaliana (Mouse-ear cress).	Swiss-Prot	9.63855
Locus_10796_Transcript_1/2_Confidence_1.000_Length_342	342	At5g60910	154	80.49	41	8	0	134	256	24	64	8e-13	70.5	[K] KOG0014 MADS box transcription factor		KOG	6.49097
Locus_10796_Transcript_2/2_Confidence_1.000_Length_402	402	At5g60910	154	81.82	33	6	0	134	232	24	56	2e-09	59.7	[K] KOG0014 MADS box transcription factor		KOG	7.38507
Locus_10797_Transcript_1/1_Confidence_1.000_Length_1746	1746	CD48C_ARATH	820	58.57	461	180	5	1744	371	348	800	4e-148	521	Full=Cell division control protein 48 homolog C;	Arabidopsis thaliana (Mouse-ear cress).	Swiss-Prot	7.70516
Locus_1079_Transcript_1/3_Confidence_0.571_Length_2065	2065	STOP1_ORYSJ	522	61.41	526	193	7	243	1802	1	522	2e-180	629	Full=Zinc finger protein STOP1 homolog;	Oryza sativa subsp. japonica (Rice).	Swiss-Prot	63.9312
Locus_1079_Transcript_2/3_Confidence_0.571_Length_3100	3100	STOP1_ORYSJ	522	61.41	526	193	7	1278	2837	1	522	4e-180	629	Full=Zinc finger protein STOP1 homolog;	Oryza sativa subsp. japonica (Rice).	Swiss-Prot	42.6641
Locus_1079_Transcript_3/3_Confidence_0.714_Length_2184	2184	STOP1_ORYSJ	522	61.41	526	193	7	362	1921	1	522	3e-180	629	Full=Zinc finger protein STOP1 homolog;	Oryza sativa subsp. japonica (Rice).	Swiss-Prot	50.3813
Locus_107_Transcript_1/9_Confidence_0.636_Length_1943	1943	SD18_ARATH	850	52.74	656	275	8	1938	46	203	848	0	680	Full=Receptor-like serine/threonine-protein kinase SD1-8;	Arabidopsis thaliana (Mouse-ear cress).	Swiss-Prot	30.9168
Locus_107_Transcript_2/9_Confidence_0.636_Length_2018	2018	SD18_ARATH	850	51.82	494	212	5	2013	595	203	691	0	518	Full=Receptor-like serine/threonine-protein kinase SD1-8;	Arabidopsis thaliana (Mouse-ear cress).	Swiss-Prot	28.1376
Locus_107_Transcript_3/9_Confidence_0.682_Length_2058	2058	SD18_ARATH	850	50	696	275	10	2053	41	203	850	0	664	Full=Receptor-like serine/threonine-protein kinase SD1-8;	Arabidopsis thaliana (Mouse-ear cress).	Swiss-Prot	27.5647
Locus_107_Transcript_4/9_Confidence_0.636_Length_1950	1950	SD18_ARATH	850	52.58	660	276	9	1945	41	203	850	0	677	Full=Receptor-like serine/threonine-protein kinase SD1-8;	Arabidopsis thaliana (Mouse-ear cress).	Swiss-Prot	34.0702
Locus_107_Transcript_5/9_Confidence_0.636_Length_2016	2016	SD18_ARATH	850	50.73	682	277	8	2011	41	203	850	0	671	Full=Receptor-like serine/threonine-protein kinase SD1-8;	Arabidopsis thaliana (Mouse-ear cress).	Swiss-Prot	32.3445
Locus_107_Transcript_6/9_Confidence_0.636_Length_2017	2017	At4g23240	352	58.7	276	109	3	970	149	41	313	1e-88	313	[T] KOG1187 Serine/threonine protein kinase		KOG	30.4058
Locus_107_Transcript_7/9_Confidence_0.636_Length_2071	2071	SD18_ARATH	850	57.91	392	151	4	1204	41	469	850	0	426	Full=Receptor-like serine/threonine-protein kinase SD1-8;	Arabidopsis thaliana (Mouse-ear cress).	Swiss-Prot	33.0999
Locus_107_Transcript_8/9_Confidence_0.636_Length_2018	2018	SD18_ARATH	850	47.61	418	193	5	2013	823	203	615	0	402	Full=Receptor-like serine/threonine-protein kinase SD1-8;	Arabidopsis thaliana (Mouse-ear cress).	Swiss-Prot	36.2223
Locus_107_Transcript_9/9_Confidence_0.636_Length_1944	1944	SD18_ARATH	850	52.74	658	276	8	1939	41	203	850	0	682	Full=Receptor-like serine/threonine-protein kinase SD1-8;	Arabidopsis thaliana (Mouse-ear cress).	Swiss-Prot	33.9415
Locus_10800_Transcript_1/1_Confidence_1.000_Length_1439	1439	At4g39150	345	68.4	326	100	2	1263	295	1	326	1e-112	405	[O] KOG0691 Molecular chaperone (DnaJ superfamily)		KOG	13.9956
Locus_10805_Transcript_1/2_Confidence_1.000_Length_333	333	At5g54840	288	76.92	52	12	0	177	332	195	246	2e-27	89.4	[R] KOG1673 Ras GTPases		KOG	13.4934
Locus_10805_Transcript_2/2_Confidence_1.000_Length_213	213	At5g54840	288	74.29	70	18	0	3	212	177	246	4e-25	111	[R] KOG1673 Ras GTPases		KOG	21.9744
Locus_10809_Transcript_1/1_Confidence_1.000_Length_949	949	At5g15750	194	67.04	179	47	1	589	89	15	193	4e-64	243	[A] KOG4655 U3 small nucleolar ribonucleoprotein (snoRNP) component		KOG	6.76399
Locus_1080_Transcript_1/1_Confidence_1.000_Length_1322	1322	CHUP1_ARATH	1004	76.51	315	67	4	3	941	681	990	1e-135	479	Full=Protein CHUP1, chloroplastic;	Arabidopsis thaliana (Mouse-ear cress).	Swiss-Prot	207.069
Locus_10810_Transcript_1/1_Confidence_1.000_Length_619	619	RAE1A_ARATH	216	83.43	181	30	0	2	544	36	216	5e-85	310	Full=Ras-related protein RABE1a;	Arabidopsis thaliana (Mouse-ear cress).	Swiss-Prot	6.56766
Locus_10811_Transcript_1/1_Confidence_1.000_Length_730	730	Y2369_ARATH	544	50.63	239	111	2	15	728	287	519	4e-69	257	Full=BTB/POZ domain-containing protein At2g13690;	Arabidopsis thaliana (Mouse-ear cress).	Swiss-Prot	22.4226
Locus_10813_Transcript_1/1_Confidence_1.000_Length_292	292	B9HWN3_POPTR	632	37.07	116	53	6	1	288	298	413	2e-07	55.5		Populus trichocarpa (Western balsam poplar) (Populus balsamifera subsp. trichocarpa).	TrEMBL	3.38904
Locus_10815_Transcript_1/1_Confidence_1.000_Length_662	662	At5g44730	255	56.73	171	46	2	660	151	109	252	3e-49	193	[R] KOG3085 Predicted hydrolase (HAD superfamily)		KOG	3.39374
Locus_10817_Transcript_1/1_Confidence_1.000_Length_361	361	At1g50730	1013	45.86	133	50	2	2	334	159	291	1e-22	102	[S] KOG3682 Predicted membrane protein (associated with esophageal cancer in humans)		KOG	5.55663
Locus_10818_Transcript_1/1_Confidence_1.000_Length_865	865	SWI3A_ARATH	512	36.95	295	161	8	2	865	90	366	3e-42	168	Full=SWI/SNF complex subunit SWI3A;	Arabidopsis thaliana (Mouse-ear cress).	Swiss-Prot	6.86427
Locus_10819_Transcript_1/2_Confidence_1.000_Length_1123	1123	Q10SL2_ORYSJ	256	66.52	224	70	2	1008	352	33	256	9e-83	308		Oryza sativa subsp. japonica (Rice).	TrEMBL	9.31225
Locus_10819_Transcript_2/2_Confidence_1.000_Length_1123	1123	Q10SL2_ORYSJ	256	67.41	224	68	2	1008	352	33	256	1e-84	314		Oryza sativa subsp. japonica (Rice).	TrEMBL	11.3605
Locus_1081_Transcript_1/1_Confidence_1.000_Length_2118	2118	C5Y6S1_SORBI	670	50.89	564	236	10	2117	537	100	659	1e-145	518		Sorghum bicolor (Sorghum) (Sorghum vulgare).	TrEMBL	43.0233
Locus_10820_Transcript_1/1_Confidence_1.000_Length_1580	1580	ERL1_ARATH	966	70.93	430	113	4	1579	293	548	966	5e-175	610	Full=LRR receptor-like serine/threonine-protein kinase ERL1;	Arabidopsis thaliana (Mouse-ear cress).	Swiss-Prot	9.25951
Locus_10821_Transcript_1/1_Confidence_1.000_Length_988	988	F2DK08_HORVD	1024	30.64	346	201	11	2	988	304	627	1e-28	128	Full=Ubiquitin carboxyl-terminal hydrolase;	Hordeum vulgare var. distichum (Two-rowed barley).	TrEMBL	6.98426
Locus_10823_Transcript_1/1_Confidence_1.000_Length_2624	2624	PEX6_ARATH	941	59.57	883	333	12	1	2622	17	884	0	952	Full=Peroxisome biogenesis protein 6;	Arabidopsis thaliana (Mouse-ear cress).	Swiss-Prot	11.0184
Locus_10824_Transcript_1/2_Confidence_1.000_Length_730	730	SUI12_ARATH	113	89.38	113	12	0	329	667	1	113	7e-55	210	Full=Protein translation factor SUI1 homolog 2;	Arabidopsis thaliana (Mouse-ear cress).	Swiss-Prot	32.5714
Locus_10824_Transcript_2/2_Confidence_1.000_Length_626	626	SUI12_ARATH	113	89.38	113	12	0	225	563	1	113	6e-55	210	Full=Protein translation factor SUI1 homolog 2;	Arabidopsis thaliana (Mouse-ear cress).	Swiss-Prot	24.0542
Locus_10825_Transcript_1/1_Confidence_1.000_Length_816	816	Q69J34_ORYSJ	636	57.77	251	99	4	77	814	137	385	2e-76	286		Oryza sativa subsp. japonica (Rice).	TrEMBL	6.32594
Locus_10827_Transcript_1/1_Confidence_1.000_Length_266	266	PIMT_ARATH	230	70.45	88	26	0	2	265	141	228	2e-32	134	Full=Protein-L-isoaspartate O-methyltransferase;	Arabidopsis thaliana (Mouse-ear cress).	Swiss-Prot	3.11701
Locus_1082_Transcript_1/4_Confidence_0.667_Length_2463	2463	E138_ARATH	481	66.95	472	152	4	856	2268	13	481	0	635	Full=Glucan endo-1,3-beta-glucosidase 8;	Arabidopsis thaliana (Mouse-ear cress).	Swiss-Prot	23.8357
Locus_1082_Transcript_2/4_Confidence_0.667_Length_2405	2405	E138_ARATH	481	67.74	465	146	4	841	2232	13	474	0	637	Full=Glucan endo-1,3-beta-glucosidase 8;	Arabidopsis thaliana (Mouse-ear cress).	Swiss-Prot	23.0871
Locus_1082_Transcript_3/4_Confidence_0.667_Length_3035	3035	E138_ARATH	481	65.59	372	124	4	1728	2840	113	481	5e-138	489	Full=Glucan endo-1,3-beta-glucosidase 8;	Arabidopsis thaliana (Mouse-ear cress).	Swiss-Prot	18.9469
Locus_1082_Transcript_4/4_Confidence_0.667_Length_2448	2448	E138_ARATH	481	66.95	472	152	4	841	2253	13	481	0	635	Full=Glucan endo-1,3-beta-glucosidase 8;	Arabidopsis thaliana (Mouse-ear cress).	Swiss-Prot	16.2792
Locus_10830_Transcript_1/1_Confidence_1.000_Length_2148	2148	IQD31_ARATH	587	35.21	585	311	23	1964	360	1	567	4e-67	253	Full=Protein IQ-DOMAIN 31;	Arabidopsis thaliana (Mouse-ear cress).	Swiss-Prot	16.71
Locus_10831_Transcript_1/2_Confidence_1.000_Length_1722	1722	C5WQ49_SORBI	1042	81.72	580	75	4	1722	1	478	1032	0	939		Sorghum bicolor (Sorghum) (Sorghum vulgare).	TrEMBL	5.38957
Locus_10831_Transcript_2/2_Confidence_1.000_Length_3483	3483	D7SWB0_VITVI	1214	78.18	1178	232	14	3483	1	34	1203	0	1785		Vitis vinifera (Grape).	TrEMBL	9.16104
Locus_10832_Transcript_1/2_Confidence_1.000_Length_625	625	UBC4_SOLLC	148	87.23	141	18	0	503	81	8	148	5e-73	270	Full=Ubiquitin-conjugating enzyme E2-17 kDa;	Solanum lycopersicum (Tomato) (Lycopersicon esculentum).	Swiss-Prot	12.8808
Locus_10833_Transcript_1/1_Confidence_1.000_Length_386	386	Q9XI59_PlantCyc_AT1G15110-MONOMER	454	78.02	91	18	1	3	269	300	390	3e-41	161	CDP-diacylglycerol-serine O-phosphatidyltransferase	Arabidopsis thaliana	PlantCyc	4.36527
Locus_10836_Transcript_1/1_Confidence_1.000_Length_1645	1645	APK2B_ARATH	426	67.66	436	121	7	107	1387	1	425	1e-160	563	Full=Protein kinase 2B, chloroplastic;	Arabidopsis thaliana (Mouse-ear cress).	Swiss-Prot	9.26759
Locus_10838_Transcript_1/1_Confidence_1.000_Length_1162	1162	C5XJG9_SORBI	289	40.14	289	148	6	233	1063	3	278	1e-44	181		Sorghum bicolor (Sorghum) (Sorghum vulgare).	TrEMBL	6.74403
Locus_10839_Transcript_1/1_Confidence_1.000_Length_1451	1451	BCAL3_ARATH	373	57.57	337	135	5	300	1298	41	373	4e-104	375	Full=Branched-chain-amino-acid aminotransferase-like protein 3, chloroplastic;	Arabidopsis thaliana (Mouse-ear cress).	Swiss-Prot	10.7279
Locus_1083_Transcript_1/3_Confidence_0.571_Length_815	815	DME_ARATH	1987	64.62	260	88	4	772	2	1571	1829	6e-94	332	Full=Transcriptional activator DEMETER;	Arabidopsis thaliana (Mouse-ear cress).	Swiss-Prot	32.653
Locus_1083_Transcript_2/3_Confidence_0.714_Length_965	965	DME_ARATH	1987	62.96	324	90	5	964	2	1533	1829	8e-108	386	Full=Transcriptional activator DEMETER;	Arabidopsis thaliana (Mouse-ear cress).	Swiss-Prot	34.6727
Locus_1083_Transcript_3/3_Confidence_0.714_Length_887	887	DME_ARATH	1987	68.46	298	90	4	886	2	1533	1829	4e-112	400	Full=Transcriptional activator DEMETER;	Arabidopsis thaliana (Mouse-ear cress).	Swiss-Prot	35.219
Locus_10840_Transcript_1/3_Confidence_0.600_Length_804	804	At4g38360	466	83.5	103	17	0	494	802	177	279	6e-45	179	[T] KOG2641 Predicted seven transmembrane receptor - rhodopsin family		KOG	3.29334
Locus_10840_Transcript_2/3_Confidence_0.600_Length_354	354	At4g38360	466	85.15	101	15	0	3	305	165	265	5e-48	181	[T] KOG2641 Predicted seven transmembrane receptor - rhodopsin family		KOG	4.3821
Locus_10840_Transcript_3/3_Confidence_0.600_Length_809	809	At4g38360	466	84.27	89	14	0	494	760	177	265	4e-40	157	[T] KOG2641 Predicted seven transmembrane receptor - rhodopsin family		KOG	4.76071
Locus_10841_Transcript_1/1_Confidence_1.000_Length_602	602	B9GXK6_POPTR	558	38.82	152	65	6	2	385	407	554	2e-13	76.6		Populus trichocarpa (Western balsam poplar) (Populus balsamifera subsp. trichocarpa).	TrEMBL	5.06484
Locus_10843_Transcript_1/1_Confidence_1.000_Length_899	899	DIOXL_ARATH	269	64.77	264	87	4	842	63	7	268	2e-98	355	Full=4,5-DOPA dioxygenase extradiol-like protein;	Arabidopsis thaliana (Mouse-ear cress).	Swiss-Prot	10.978
Locus_10846_Transcript_1/1_Confidence_1.000_Length_482	482	MATK_MUSLA	511	89.57	115	12	0	137	481	1	115	8e-55	209	Full=Maturase K;	Musella lasiocarpa (Chinese yellow banana).	Swiss-Prot	5.71542
Locus_10848_Transcript_1/1_Confidence_1.000_Length_538	538	D7UDF0_VITVI	353	49.37	158	66	4	67	537	1	145	8e-34	144		Vitis vinifera (Grape).	TrEMBL	5.76678
Locus_10849_Transcript_1/1_Confidence_1.000_Length_1029	1029	Y4729_ARATH	783	39.31	346	199	3	16	1026	7	350	1e-76	283	Full=G-type lectin S-receptor-like serine/threonine-protein kinase At4g27290;	Arabidopsis thaliana (Mouse-ear cress).	Swiss-Prot	6.70598
Locus_1084_Transcript_1/1_Confidence_1.000_Length_1480	1480	At4g26180	325	67.58	327	98	2	1246	269	2	321	2e-123	441	[C] KOG0752 Mitochondrial solute carrier protein		KOG	38.4925
Locus_10852_Transcript_1/1_Confidence_1.000_Length_1513	1513	B9RL20_RICCO	1241	31.62	506	287	15	1485	4	51	509	6e-43	176		Ricinus communis (Castor bean).	TrEMBL	11.4373
Locus_10854_Transcript_1/1_Confidence_1.000_Length_821	821	FRS3_ARATH	851	40.51	274	157	3	821	3	362	630	2e-55	212	Full=Protein FAR1-RELATED SEQUENCE 3;	Arabidopsis thaliana (Mouse-ear cress).	Swiss-Prot	3.74638
Locus_10855_Transcript_1/1_Confidence_1.000_Length_1636	1636	DAG_ANTMA	230	49.5	200	87	3	49	609	24	222	3e-45	179	Full=DAG protein, chloroplastic;	Antirrhinum majus (Garden snapdragon).	Swiss-Prot	11.0351
Locus_10856_Transcript_1/1_Confidence_1.000_Length_545	545	RH57_ORYSJ	540	78.45	181	39	0	544	2	311	491	6e-83	302	Full=DEAD-box ATP-dependent RNA helicase 57;	Oryza sativa subsp. japonica (Rice).	Swiss-Prot	4.95658
Locus_10857_Transcript_1/4_Confidence_0.667_Length_743	743	B7FM20_MEDTR	458	50.81	124	39	2	437	742	173	296	7e-57	106		Medicago truncatula (Barrel medic) (Medicago tribuloides).	TrEMBL	4.67964
Locus_10857_Transcript_2/4_Confidence_0.667_Length_715	715	D7SMB3_VITVI	627	60.25	239	82	5	1	714	93	319	1e-64	247		Vitis vinifera (Grape).	TrEMBL	6.62102
Locus_10857_Transcript_3/4_Confidence_0.667_Length_897	897	B9HTS2_POPTR	108	62.12	66	19	2	1	183	44	108	5e-12	73.2		Populus trichocarpa (Western balsam poplar) (Populus balsamifera subsp. trichocarpa).	TrEMBL	4.11476
Locus_10857_Transcript_4/4_Confidence_0.667_Length_806	806	B9HTS2_POPTR	108	62.12	66	19	2	1	183	44	108	4e-12	73.2		Populus trichocarpa (Western balsam poplar) (Populus balsamifera subsp. trichocarpa).	TrEMBL	4.08157
Locus_10859_Transcript_1/1_Confidence_1.000_Length_457	457	At3g24730	151	69.59	148	37	1	11	454	12	151	1e-56	216	[AD] KOG3414 Component of the U4/U6.U5 snRNP/mitosis protein DIM1		KOG	14.046
Locus_1085_Transcript_1/4_Confidence_0.667_Length_2862	2862	CNGC8_ARATH	753	63.34	431	147	6	2534	1266	2	429	2e-150	530	Full=Putative cyclic nucleotide-gated ion channel 8;	Arabidopsis thaliana (Mouse-ear cress).	Swiss-Prot	18.3539
Locus_1085_Transcript_2/4_Confidence_0.444_Length_1614	1614	CNGC9_ARATH	733	80.17	343	61	2	1252	230	394	731	4e-156	548	Full=Putative cyclic nucleotide-gated ion channel 9;	Arabidopsis thaliana (Mouse-ear cress).	Swiss-Prot	23.73
Locus_1085_Transcript_3/4_Confidence_0.667_Length_2914	2914	CNGC9_ARATH	733	69.82	739	204	7	2413	230	1	731	0	1010	Full=Putative cyclic nucleotide-gated ion channel 9;	Arabidopsis thaliana (Mouse-ear cress).	Swiss-Prot	23.3132
Locus_1085_Transcript_4/4_Confidence_0.667_Length_2726	2726	CNGC9_ARATH	733	69.82	739	204	7	2413	230	1	731	0	1010	Full=Putative cyclic nucleotide-gated ion channel 9;	Arabidopsis thaliana (Mouse-ear cress).	Swiss-Prot	25.1565
Locus_10863_Transcript_1/1_Confidence_1.000_Length_1092	1092	P2C64_ORYSJ	427	69.45	311	86	4	31	951	119	424	6e-118	420	Full=Probable protein phosphatase 2C 64;	Oryza sativa subsp. japonica (Rice).	Swiss-Prot	12.9566
Locus_10864_Transcript_1/2_Confidence_1.000_Length_1715	1715	FBL34_ARATH	419	67.67	399	127	1	1715	525	21	419	4e-152	535	Full=F-box/LRR-repeat protein At1g67190;	Arabidopsis thaliana (Mouse-ear cress).	Swiss-Prot	9.06087
Locus_10864_Transcript_2/2_Confidence_1.000_Length_1490	1490	FBL34_ARATH	419	67.67	399	127	1	1490	300	21	419	3e-152	535	Full=F-box/LRR-repeat protein At1g67190;	Arabidopsis thaliana (Mouse-ear cress).	Swiss-Prot	4.81068
Locus_10865_Transcript_1/1_Confidence_1.000_Length_368	368	ARC6_ARATH	801	56.56	122	51	2	364	2	364	484	7e-33	135	Full=Protein ACCUMULATION AND REPLICATION OF CHLOROPLASTS 6, chloroplastic;	Arabidopsis thaliana (Mouse-ear cress).	Swiss-Prot	3.77932
Locus_10866_Transcript_1/1_Confidence_1.000_Length_243	243	A5C462_VITVI	998	52.56	78	37	0	9	242	408	485	1e-14	79.7		Vitis vinifera (Grape).	TrEMBL	17.3904
Locus_10867_Transcript_1/1_Confidence_1.000_Length_425	425	At2g02070	602	45	60	31	1	251	424	392	451	2e-06	50.1	[R] KOG1721 FOG: Zn-finger		KOG	22.8442
Locus_10868_Transcript_1/1_Confidence_1.000_Length_1803	1803	RH37_ORYSJ	637	75.14	547	105	10	214	1803	1	533	0	775	Full=DEAD-box ATP-dependent RNA helicase 37;	Oryza sativa subsp. japonica (Rice).	Swiss-Prot	11.3926
Locus_1086_Transcript_1/2_Confidence_1.000_Length_845	845	MRS2A_ORYSJ	474	54.09	281	114	4	44	844	12	291	1e-67	253	Full=Magnesium transporter MRS2-A, chloroplastic;	Oryza sativa subsp. japonica (Rice).	Swiss-Prot	4.71615
Locus_1086_Transcript_2/2_Confidence_1.000_Length_862	862	MRS2A_ORYSJ	474	52.43	267	112	4	44	802	12	277	7e-63	231	Full=Magnesium transporter MRS2-A, chloroplastic;	Oryza sativa subsp. japonica (Rice).	Swiss-Prot	3.53716
Locus_10870_Transcript_1/1_Confidence_1.000_Length_567	567	At5g51540	860	66.67	186	62	0	9	566	28	213	2e-67	253	[O] KOG2090 Metalloendopeptidase family - mitochondrial intermediate peptidase		KOG	5.1888
Locus_10871_Transcript_1/1_Confidence_1.000_Length_1403	1403	TOC34_ARATH	313	68.85	305	95	0	193	1107	8	312	1e-122	436	Full=Translocase of chloroplast 34, chloroplastic;	Arabidopsis thaliana (Mouse-ear cress).	Swiss-Prot	19.864
Locus_10875_Transcript_1/1_Confidence_1.000_Length_393	393	D8U7Q3_VOLCA	520	32.52	123	83	0	378	10	263	385	5e-06	50.8		Volvox carteri (Green alga).	TrEMBL	4.90002
Locus_10876_Transcript_1/1_Confidence_1.000_Length_1092	1092	At3g28480	275	71.32	265	75	1	126	920	11	274	8e-113	405	[E] KOG1591 Prolyl 4-hydroxylase alpha subunit		KOG	11.9034
Locus_10878_Transcript_1/1_Confidence_1.000_Length_246	246	Q7XZF6_ORYSJ	369	46.25	80	39	2	233	3	146	224	8e-10	63.5		Oryza sativa subsp. japonica (Rice).	TrEMBL	5.10999
Locus_1087_Transcript_1/1_Confidence_1.000_Length_844	844	At4g29680	496	69.95	183	55	0	844	296	311	493	2e-74	277	[R] KOG2645 Type I phosphodiesterase/nucleotide pyrophosphatase		KOG	7.92237
Locus_10880_Transcript_1/1_Confidence_1.000_Length_564	564	gi|345771733|gb|JP155924.1|	215	85.71	119	6	7	251	365	34	145	2e-23	115	TSA: Ipomoea batatas Contig_51336.Ipbalsr mRNA sequence.	Ipomoea batatas	GenBank-NT	7.06586
Locus_10884_Transcript_1/4_Confidence_0.625_Length_1138	1138	B9T412_RICCO	247	44.96	238	127	2	1004	303	7	244	5e-55	216		Ricinus communis (Castor bean).	TrEMBL	5.85214
Locus_10884_Transcript_2/4_Confidence_0.625_Length_1153	1153	B9T412_RICCO	247	46.31	244	127	2	1022	303	1	244	1e-59	231		Ricinus communis (Castor bean).	TrEMBL	9.78906
Locus_10884_Transcript_3/4_Confidence_0.625_Length_1226	1226	B9T412_RICCO	247	43.01	186	102	2	848	303	59	244	1e-54	158		Ricinus communis (Castor bean).	TrEMBL	8.79169
Locus_10884_Transcript_4/4_Confidence_0.625_Length_1153	1153	B9T412_RICCO	247	46.31	244	127	2	1022	303	1	244	1e-59	231		Ricinus communis (Castor bean).	TrEMBL	10.2066
Locus_10887_Transcript_1/1_Confidence_1.000_Length_400	400	Q6H889_ORYSJ	232	50.7	142	56	7	399	1	94	230	1e-25	116		Oryza sativa subsp. japonica (Rice).	TrEMBL	4.948
Locus_10888_Transcript_1/1_Confidence_1.000_Length_576	576	At3g09010	383	48.21	195	81	7	576	52	189	383	3e-42	169	[T] KOG1187 Serine/threonine protein kinase		KOG	5.38633
Locus_10889_Transcript_1/1_Confidence_1.000_Length_1266	1266	At1g79350	1318	72.6	427	97	2	2	1264	121	533	0	633	[KT] KOG1513 Nuclear helicase MOP-3/SNO (DEAD-box superfamily)		KOG	9.82374
Locus_1088_Transcript_1/3_Confidence_0.667_Length_5699	5699	At2g34680	1680	60	1525	457	11	1086	5465	244	1680	0	1736	[T] KOG0531 Protein phosphatase 1, regulatory subunit, and related proteins		KOG	14.1262
Locus_1088_Transcript_2/3_Confidence_0.667_Length_5784	5784	At2g34680	1680	60	1525	457	11	1171	5550	244	1680	0	1736	[T] KOG0531 Protein phosphatase 1, regulatory subunit, and related proteins		KOG	15.722
Locus_1088_Transcript_3/3_Confidence_0.667_Length_5699	5699	At2g34680	1680	60	1525	457	11	1086	5465	244	1680	0	1736	[T] KOG0531 Protein phosphatase 1, regulatory subunit, and related proteins		KOG	13.1594
Locus_10890_Transcript_1/1_Confidence_1.000_Length_2465	2465	At3g12810	1048	75.52	821	189	5	3	2465	141	949	0	1241	[R] KOG0391 SNF2 family DNA-dependent ATPase		KOG	7.26968
Locus_10891_Transcript_1/3_Confidence_0.600_Length_828	828	ROC2_ORYSJ	784	55.06	158	64	3	102	560	626	781	1e-41	166	Full=Homeobox-leucine zipper protein ROC2;	Oryza sativa subsp. japonica (Rice).	Swiss-Prot	5.78203
Locus_10891_Transcript_2/3_Confidence_0.600_Length_1528	1528	ROC2_ORYSJ	784	58.11	296	115	4	37	903	478	771	2e-94	342	Full=Homeobox-leucine zipper protein ROC2;	Oryza sativa subsp. japonica (Rice).	Swiss-Prot	12.2002
Locus_10891_Transcript_3/3_Confidence_0.600_Length_1201	1201	ROC2_ORYSJ	784	57.19	306	122	4	37	933	478	781	3e-96	348	Full=Homeobox-leucine zipper protein ROC2;	Oryza sativa subsp. japonica (Rice).	Swiss-Prot	5.09976
Locus_10894_Transcript_1/2_Confidence_1.000_Length_771	771	gi|336206072|gb|JL917002.1|	1502	80.42	567	91	19	216	771	141	698	2e-113	414	TSA: Oncidium Gower Ramsey contig46160.OnGoRa mRNA sequence.	Oncidium Gower Ramsey	GenBank-NT	5.65446
Locus_10894_Transcript_2/2_Confidence_1.000_Length_876	876	gi|336206072|gb|JL917002.1|	1502	80.92	524	83	16	216	730	141	656	3e-108	398	TSA: Oncidium Gower Ramsey contig46160.OnGoRa mRNA sequence.	Oncidium Gower Ramsey	GenBank-NT	10.1671
Locus_10895_Transcript_1/1_Confidence_1.000_Length_313	313	A5AEG8_VITVI	300	33.64	107	62	4	312	1	51	151	2e-07	55.8		Vitis vinifera (Grape).	TrEMBL	12.3048
Locus_10897_Transcript_1/2_Confidence_1.000_Length_1007	1007	NUD13_ARATH	202	60.42	144	53	2	371	790	23	166	2e-45	179	Full=Nudix hydrolase 13, mitochondrial;	Arabidopsis thaliana (Mouse-ear cress).	Swiss-Prot	4.86048
Locus_10897_Transcript_2/2_Confidence_1.000_Length_678	678	NUD13_ARATH	202	61.15	157	57	2	3	461	10	166	1e-51	199	Full=Nudix hydrolase 13, mitochondrial;	Arabidopsis thaliana (Mouse-ear cress).	Swiss-Prot	3.62924
Locus_10898_Transcript_1/1_Confidence_1.000_Length_418	418	NUA_ARATH	2093	56.52	138	60	0	418	5	52	189	7e-42	165	Full=Nuclear-pore anchor;	Arabidopsis thaliana (Mouse-ear cress).	Swiss-Prot	14.2048
Locus_10899_Transcript_1/1_Confidence_1.000_Length_2886	2886	C5Y409_SORBI	706	70.94	702	200	3	204	2303	1	700	0	1041		Sorghum bicolor (Sorghum) (Sorghum vulgare).	TrEMBL	8.93384
Locus_1089_Transcript_1/1_Confidence_1.000_Length_2733	2733	Q9LFL9_PlantCyc_AT5G11380-MONOMER	700	66.31	653	208	4	2371	416	58	699	0	865	1-deoxy-D-xylulose-5-phosphate synthase	Arabidopsis thaliana	PlantCyc	13.1234
Locus_108_Transcript_1/7_Confidence_0.385_Length_1765	1765	At3g15470	883	62.63	463	150	4	279	1667	246	685	5e-152	536	[S] KOG0283 WD40 repeat-containing protein		KOG	6.30386
Locus_108_Transcript_2/7_Confidence_0.385_Length_1803	1803	At3g15470	883	61.56	463	155	4	279	1667	246	685	4e-143	507	[S] KOG0283 WD40 repeat-containing protein		KOG	6.2155
Locus_108_Transcript_3/7_Confidence_0.154_Length_833	833	At5g54200	825	56.02	266	102	3	26	820	268	519	2e-59	227	[S] KOG0283 WD40 repeat-containing protein		KOG	8.76547
Locus_108_Transcript_4/7_Confidence_0.462_Length_2222	2222	At5g54200	825	55.84	582	220	9	26	1744	268	821	4e-157	553	[S] KOG0283 WD40 repeat-containing protein		KOG	12.6989
Locus_108_Transcript_5/7_Confidence_0.231_Length_2457	2457	At3g15470	883	56.19	662	251	12	279	2219	246	883	0	639	[S] KOG0283 WD40 repeat-containing protein		KOG	8.17509
Locus_108_Transcript_6/7_Confidence_0.385_Length_2528	2528	At3g15470	883	56.19	662	248	11	279	2213	246	882	0	637	[S] KOG0283 WD40 repeat-containing protein		KOG	12.0611
Locus_108_Transcript_7/7_Confidence_0.385_Length_2706	2706	At3g15470	883	55.77	667	253	12	279	2240	246	883	0	660	[S] KOG0283 WD40 repeat-containing protein		KOG	12.7898
Locus_10901_Transcript_1/2_Confidence_1.000_Length_1897	1897	At5g63640	447	65.79	266	83	3	1651	866	1	262	1e-84	313	[U] KOG1087 Cytosolic sorting protein GGA2/TOM1		KOG	10.0385
Locus_10901_Transcript_2/2_Confidence_1.000_Length_1105	1105	At5g63640	447	44.9	98	44	4	787	512	332	425	6e-09	60.5	[U] KOG1087 Cytosolic sorting protein GGA2/TOM1		KOG	9.17349
Locus_10902_Transcript_3/3_Confidence_0.600_Length_359	359	At2g39780	259	53.49	43	13	1	358	251	201	243	2e-08	56.2	[A] KOG1642 Ribonuclease, T2 family		KOG	26.1499
Locus_10903_Transcript_1/1_Confidence_1.000_Length_490	490	F6HLA5_VITVI	353	32.53	166	71	8	2	490	221	348	1e-05	50.4		Vitis vinifera (Grape).	TrEMBL	4.80335
Locus_10904_Transcript_1/2_Confidence_1.000_Length_969	969	B9S8Q8_RICCO	178	56.8	169	70	2	793	296	1	169	8e-45	182		Ricinus communis (Castor bean).	TrEMBL	12.1447
Locus_10904_Transcript_2/2_Confidence_1.000_Length_871	871	B9S8Q8_RICCO	178	57.99	169	68	2	695	198	1	169	4e-46	186		Ricinus communis (Castor bean).	TrEMBL	11.3616
Locus_10905_Transcript_1/1_Confidence_1.000_Length_1383	1383	At5g55660	778	33.64	330	200	7	1383	442	410	736	8e-26	117	[B] KOG2266 Chromatin-associated protein Dek and related proteins, contains SAP DNA binding domain		KOG	25.953
Locus_10906_Transcript_1/3_Confidence_0.375_Length_2889	2889	AB5C_ARATH	1514	67.86	781	242	5	554	2887	14	788	0	1043	Full=ABC transporter C family member 5;	Arabidopsis thaliana (Mouse-ear cress).	Swiss-Prot	3.33283
Locus_10906_Transcript_2/3_Confidence_0.750_Length_3438	3438	AB5C_ARATH	1514	67.25	971	300	8	554	3436	14	976	0	1267	Full=ABC transporter C family member 5;	Arabidopsis thaliana (Mouse-ear cress).	Swiss-Prot	4.1387
Locus_10906_Transcript_3/3_Confidence_0.750_Length_3542	3542	AB5C_ARATH	1514	67.6	821	254	6	554	3007	14	825	0	1087	Full=ABC transporter C family member 5;	Arabidopsis thaliana (Mouse-ear cress).	Swiss-Prot	4.22105
Locus_10908_Transcript_1/1_Confidence_1.000_Length_649	649	CLPP_CHLSC	201	92.9	183	11	1	2	550	20	200	8e-94	339	Full=ATP-dependent Clp protease proteolytic subunit;	Chloranthus spicatus (Chulantree) (Nigrina spicata).	Swiss-Prot	5.85196
Locus_10909_Transcript_1/1_Confidence_1.000_Length_522	522	THE1_ARATH	855	50.36	139	68	1	419	6	20	158	4e-35	144	Full=Receptor-like protein kinase THESEUS 1;	Arabidopsis thaliana (Mouse-ear cress).	Swiss-Prot	4.50889
Locus_1090_Transcript_1/5_Confidence_0.636_Length_2161	2161	CCR4A_ARATH	602	70.46	606	166	6	117	1919	1	598	0	865	Full=Carbon catabolite repressor protein 4 homolog 1;	Arabidopsis thaliana (Mouse-ear cress).	Swiss-Prot	13.8
Locus_1090_Transcript_2/5_Confidence_0.636_Length_2161	2161	CCR4B_ARATH	603	69.24	608	174	5	117	1919	1	602	0	859	Full=Carbon catabolite repressor protein 4 homolog 2;	Arabidopsis thaliana (Mouse-ear cress).	Swiss-Prot	13.8495
Locus_1090_Transcript_3/5_Confidence_0.636_Length_2245	2245	CCR4B_ARATH	603	69.9	608	170	5	117	1919	1	602	0	868	Full=Carbon catabolite repressor protein 4 homolog 2;	Arabidopsis thaliana (Mouse-ear cress).	Swiss-Prot	13.5338
Locus_1090_Transcript_4/5_Confidence_0.636_Length_2407	2407	CCR4B_ARATH	603	69.57	608	172	5	363	2165	1	602	0	862	Full=Carbon catabolite repressor protein 4 homolog 2;	Arabidopsis thaliana (Mouse-ear cress).	Swiss-Prot	19.1233
Locus_1090_Transcript_5/5_Confidence_0.636_Length_2161	2161	CCR4B_ARATH	603	69.57	608	172	5	117	1919	1	602	0	863	Full=Carbon catabolite repressor protein 4 homolog 2;	Arabidopsis thaliana (Mouse-ear cress).	Swiss-Prot	10.6315
Locus_10910_Transcript_1/1_Confidence_1.000_Length_448	448	At1g80440	354	52.38	42	20	0	127	2	2	43	3e-07	52.8	[R] KOG1072 FOG: Kelch repeat		KOG	5.49247
Locus_10911_Transcript_1/1_Confidence_1.000_Length_2233	2233	C5WS31_SORBI	1495	34.2	728	426	16	2233	77	812	1495	1e-96	355		Sorghum bicolor (Sorghum) (Sorghum vulgare).	TrEMBL	7.4261
Locus_10913_Transcript_1/2_Confidence_1.000_Length_731	731	At1g32790	358	83.64	110	18	0	3	332	230	339	5e-50	196	[R] KOG0118 FOG: RRM domain		KOG	7.13469
Locus_10913_Transcript_2/2_Confidence_1.000_Length_442	442	At1g32790	358	85.27	129	19	0	3	389	230	358	1e-60	229	[R] KOG0118 FOG: RRM domain		KOG	5.02243
Locus_10914_Transcript_1/2_Confidence_1.000_Length_722	722	At1g50440	250	83.62	116	18	1	721	374	136	250	6e-53	205	[A] KOG1609 Protein involved in mRNA turnover and stability		KOG	6.00116
Locus_10914_Transcript_2/2_Confidence_1.000_Length_1030	1030	At1g50440	250	73.81	126	26	2	751	374	132	250	5e-48	190	[A] KOG1609 Protein involved in mRNA turnover and stability		KOG	10.1271
Locus_10915_Transcript_1/1_Confidence_1.000_Length_822	822	B8BC74_ORYSI	326	75	236	58	1	3	707	89	324	7e-91	334		Oryza sativa subsp. indica (Rice).	TrEMBL	9.56606
Locus_10916_Transcript_1/3_Confidence_0.400_Length_591	591	C5XJA3_SORBI	209	41.35	104	43	3	90	401	4	89	2e-13	67.4		Sorghum bicolor (Sorghum) (Sorghum vulgare).	TrEMBL	12.4905
Locus_10916_Transcript_2/3_Confidence_0.400_Length_1179	1179	Q5JJV6_ORYSJ	205	67.62	105	34	0	632	946	101	205	3e-35	150		Oryza sativa subsp. japonica (Rice).	TrEMBL	8.57503
Locus_10916_Transcript_3/3_Confidence_0.600_Length_979	979	F2D457_HORVD	227	70.89	158	46	0	279	752	70	227	3e-62	240		Hordeum vulgare var. distichum (Two-rowed barley).	TrEMBL	13.1954
Locus_10917_Transcript_1/1_Confidence_1.000_Length_386	386	HAT1_ORYSJ	466	54.12	85	38	1	254	3	1	85	4e-23	103	Full=Probable acetyltransferase type B catalytic subunit;	Oryza sativa subsp. japonica (Rice).	Swiss-Prot	6.02823
Locus_10918_Transcript_1/1_Confidence_1.000_Length_505	505	B9HIU1_POPTR	1364	32.33	133	72	4	357	1	754	882	4e-07	55.1		Populus trichocarpa (Western balsam poplar) (Populus balsamifera subsp. trichocarpa).	TrEMBL	9.1095
Locus_10920_Transcript_1/1_Confidence_1.000_Length_1027	1027	CHIP_ARATH	278	57.71	279	114	1	1012	176	2	276	1e-92	336	Full=E3 ubiquitin-protein ligase CHIP;	Arabidopsis thaliana (Mouse-ear cress).	Swiss-Prot	6.45861
Locus_10922_Transcript_1/1_Confidence_1.000_Length_286	286	C5Y231_SORBI	182	65.82	79	27	0	245	9	24	102	6e-21	100		Sorghum bicolor (Sorghum) (Sorghum vulgare).	TrEMBL	4.95641
Locus_10923_Transcript_1/3_Confidence_0.714_Length_609	609	LIS_CLABR	870	44	150	68	3	186	587	17	166	2e-28	121	Full=S-linalool synthase;	Clarkia breweri (Fairy fans) (Eucharidium breweri).	Swiss-Prot	5.1823
Locus_10923_Transcript_2/3_Confidence_0.714_Length_609	609	LIS_CLABR	870	45.33	150	66	3	186	587	17	166	7e-29	123	Full=S-linalool synthase;	Clarkia breweri (Fairy fans) (Eucharidium breweri).	Swiss-Prot	4.34786
Locus_10923_Transcript_3/3_Confidence_0.714_Length_609	609	LIS_CLABR	870	44.67	150	67	3	186	587	17	166	1e-28	122	Full=S-linalool synthase;	Clarkia breweri (Fairy fans) (Eucharidium breweri).	Swiss-Prot	11.4186
Locus_10924_Transcript_1/1_Confidence_1.000_Length_1785	1785	Q84TX5_ORYSJ	1748	45.39	434	208	9	2	1252	107	528	2e-96	355		Oryza sativa subsp. japonica (Rice).	TrEMBL	7.37199
Locus_10926_Transcript_1/1_Confidence_1.000_Length_227	227	At5g60940	429	65.33	75	26	0	3	227	224	298	1e-26	116	[A] KOG0640 mRNA cleavage stimulating factor complex; subunit 1		KOG	5.30206
Locus_10927_Transcript_1/1_Confidence_1.000_Length_994	994	RPB1_ARATH	1839	30.88	285	161	12	8	832	1552	1810	1e-14	77	Full=DNA-directed RNA polymerase II subunit RPB1;	Arabidopsis thaliana (Mouse-ear cress).	Swiss-Prot	8.52964
Locus_1092_Transcript_1/3_Confidence_0.667_Length_1213	1213	IN21B_ORYSJ	244	68.07	238	75	1	247	960	7	243	6e-88	321	Full=Protein IN2-1 homolog B;	Oryza sativa subsp. japonica (Rice).	Swiss-Prot	44.9367
Locus_1092_Transcript_3/3_Confidence_0.667_Length_1307	1307	IN21B_ORYSJ	244	68.07	238	75	1	341	1054	7	243	6e-88	321	Full=Protein IN2-1 homolog B;	Oryza sativa subsp. japonica (Rice).	Swiss-Prot	30.2452
Locus_10930_Transcript_1/1_Confidence_1.000_Length_412	412	FH20_ARATH	1649	34.21	114	58	3	328	5	761	863	1e-06	48.5	Full=Formin-like protein 20;	Arabidopsis thaliana (Mouse-ear cress).	Swiss-Prot	17.4628
Locus_10931_Transcript_1/1_Confidence_1.000_Length_589	589	GID1C_ARATH	344	73.05	141	38	0	3	425	204	344	1e-59	225	Full=Gibberellin receptor GID1C;	Arabidopsis thaliana (Mouse-ear cress).	Swiss-Prot	6.40268
Locus_10932_Transcript_1/1_Confidence_1.000_Length_1656	1656	PERK1_ARATH	652	69.8	543	143	12	1651	53	121	652	0	739	Full=Proline-rich receptor-like protein kinase PERK1;	Arabidopsis thaliana (Mouse-ear cress).	Swiss-Prot	18.3474
Locus_10933_Transcript_1/1_Confidence_1.000_Length_428	428	B9EZV4_ORYSJ	67	71.67	60	17	0	2	181	6	65	1e-20	99.8		Oryza sativa subsp. japonica (Rice).	TrEMBL	6.31154
Locus_10935_Transcript_1/1_Confidence_1.000_Length_435	435	At4g04320	319	46.92	130	39	2	435	46	120	219	2e-24	109	[G] KOG3018 Malonyl-CoA decarboxylase		KOG	4.67285
Locus_10936_Transcript_1/1_Confidence_1.000_Length_1017	1017	D7U3R3_VITVI	322	80.3	264	52	0	90	881	59	322	4e-120	432		Vitis vinifera (Grape).	TrEMBL	11.4137
Locus_10937_Transcript_1/1_Confidence_1.000_Length_878	878	At1g66730_2	684	56.33	300	117	2	877	2	107	400	3e-83	306	[L] KOG0967 ATP-dependent DNA ligase I		KOG	5.33091
Locus_10938_Transcript_1/2_Confidence_1.000_Length_1938	1938	RH56_ARATH	427	93.82	356	22	0	1383	316	72	427	0	671	Full=DEAD-box ATP-dependent RNA helicase 56;	Arabidopsis thaliana (Mouse-ear cress).	Swiss-Prot	4.11264
Locus_10938_Transcript_2/2_Confidence_1.000_Length_1826	1826	RH56_ARATH	427	91.82	428	34	1	1599	316	1	427	0	789	Full=DEAD-box ATP-dependent RNA helicase 56;	Arabidopsis thaliana (Mouse-ear cress).	Swiss-Prot	7.23576
Locus_10939_Transcript_1/1_Confidence_1.000_Length_839	839	Q1EP46_MUSBA	565	38.42	190	72	3	212	763	102	252	1e-23	111		Musa balbisiana (Banana).	TrEMBL	5.99313
Locus_10940_Transcript_1/1_Confidence_1.000_Length_708	708	At4g35470	549	40.74	108	64	0	339	662	12	119	2e-18	90.9	[R] KOG0619 FOG: Leucine rich repeat		KOG	11.1819
Locus_10941_Transcript_1/1_Confidence_1.000_Length_911	911	Q7XDY9_ORYSJ	469	60.38	260	94	2	758	3	64	322	3e-83	309		Oryza sativa subsp. japonica (Rice).	TrEMBL	9.51227
Locus_10942_Transcript_1/1_Confidence_1.000_Length_1615	1615	At1g05910	1069	79.72	360	72	1	539	1615	96	455	5e-160	563	[O] KOG0732 AAA+-type ATPase containing the bromodomain		KOG	8.7773
Locus_10943_Transcript_1/1_Confidence_1.000_Length_2052	2052	At5g46070	1060	41.86	571	325	3	2050	344	402	967	1e-99	363	[R] KOG2037 Guanylate-binding protein		KOG	11.47
Locus_10944_Transcript_1/1_Confidence_1.000_Length_258	258	SDG40_ARATH	491	44.05	84	46	1	256	8	320	403	2e-13	70.9	Full=Protein SET DOMAIN GROUP 40;	Arabidopsis thaliana (Mouse-ear cress).	Swiss-Prot	3.93932
Locus_10946_Transcript_1/2_Confidence_1.000_Length_1360	1360	HCT_TOBAC	435	67.45	424	125	4	1359	100	20	434	8e-169	590	Full=Hydroxycinnamoyl-Coenzyme A shikimate/quinate hydroxycinnamoyltransferase;	Nicotiana tabacum (Common tobacco).	Swiss-Prot	6.45049
Locus_10946_Transcript_2/2_Confidence_1.000_Length_1360	1360	HCT_TOBAC	435	67.45	424	125	4	1359	100	20	434	8e-169	590	Full=Hydroxycinnamoyl-Coenzyme A shikimate/quinate hydroxycinnamoyltransferase;	Nicotiana tabacum (Common tobacco).	Swiss-Prot	4.09055
Locus_10947_Transcript_1/1_Confidence_1.000_Length_2982	2982	B8BHR6_ORYSI	1008	40.93	970	459	23	2944	137	119	1008	5e-176	620		Oryza sativa subsp. indica (Rice).	TrEMBL	6.88829
Locus_1094_Transcript_1/2_Confidence_1.000_Length_4909	4909	IF4G1_ARATH	1727	36.68	1682	802	51	8	4876	60	1537	0	827	Full=Eukaryotic translation initiation factor 4G;	Arabidopsis thaliana (Mouse-ear cress).	Swiss-Prot	8.53756
Locus_1094_Transcript_2/2_Confidence_1.000_Length_5667	5667	IF4G1_ARATH	1727	38.55	1873	891	52	8	5464	60	1726	0	1040	Full=Eukaryotic translation initiation factor 4G;	Arabidopsis thaliana (Mouse-ear cress).	Swiss-Prot	6.73958
Locus_10950_Transcript_1/1_Confidence_1.000_Length_584	584	At4g22130	338	71.43	84	23	1	3	251	226	309	3e-27	119	[T] KOG1187 Serine/threonine protein kinase		KOG	5.72473
Locus_10954_Transcript_1/2_Confidence_1.000_Length_882	882	IF4G1_ARATH	1727	39.27	275	136	13	839	63	264	523	9e-39	157	Full=Eukaryotic translation initiation factor 4G;	Arabidopsis thaliana (Mouse-ear cress).	Swiss-Prot	6.24678
Locus_10954_Transcript_2/2_Confidence_1.000_Length_894	894	IF4G1_ARATH	1727	39.02	287	143	14	872	63	252	523	7e-40	160	Full=Eukaryotic translation initiation factor 4G;	Arabidopsis thaliana (Mouse-ear cress).	Swiss-Prot	8.3768
Locus_10955_Transcript_1/1_Confidence_1.000_Length_646	646	At5g05970	787	70.39	152	44	1	453	1	6	157	3e-52	203	[T] KOG4378 Nuclear protein COP1		KOG	4.71987
Locus_10957_Transcript_1/1_Confidence_1.000_Length_964	964	At5g40820	2810	33.06	121	40	1	295	657	2726	2805	3e-12	71.2	[TBLD] KOG0890 Protein kinase of the PI-3 kinase family involved in mitotic growth, DNA repair and meiotic recombination		KOG	6.10384
Locus_10959_Transcript_4/7_Confidence_0.286_Length_1486	1486	Q8GYW7_PlantCyc_AT1G01710-MONOMER	427	63.14	331	120	1	258	1244	85	415	2e-125	444	palmitoyl-CoA hydrolase||acyl-CoA thioesterase||acyl-CoA thioesterase||acyl-CoA thioesterase	Arabidopsis thaliana	PlantCyc	25.1621
Locus_10959_Transcript_5/7_Confidence_0.214_Length_788	788	Q8GYW7_PlantCyc_AT1G01710-MONOMER	427	52.38	147	68	1	90	530	1	145	8e-39	155	palmitoyl-CoA hydrolase||acyl-CoA thioesterase||acyl-CoA thioesterase||acyl-CoA thioesterase	Arabidopsis thaliana	PlantCyc	15.3755
Locus_10959_Transcript_7/7_Confidence_0.214_Length_1576	1576	Q8GYW7_PlantCyc_AT1G01710-MONOMER	427	62.59	417	152	2	90	1334	1	415	2e-154	540	palmitoyl-CoA hydrolase||acyl-CoA thioesterase||acyl-CoA thioesterase||acyl-CoA thioesterase	Arabidopsis thaliana	PlantCyc	22.5881
Locus_1095_Transcript_1/1_Confidence_1.000_Length_1103	1103	SGN-U564199_PlantCyc_SGN-U326426-MONOMER	320	78.84	293	58	3	3	869	28	320	1e-127	451	ASPARAGINASE	Solanum lycopersicum	PlantCyc	87.5608
Locus_10960_Transcript_1/2_Confidence_1.000_Length_620	620	C90B1_ARATH	513	63.38	213	59	1	619	38	219	431	1e-73	272	Full=Cytochrome P450 90B1;	Arabidopsis thaliana (Mouse-ear cress).	Swiss-Prot	3.5805
Locus_10960_Transcript_2/2_Confidence_1.000_Length_873	873	C90B1_ARATH	513	63	200	55	1	580	38	232	431	7e-68	253	Full=Cytochrome P450 90B1;	Arabidopsis thaliana (Mouse-ear cress).	Swiss-Prot	3.92151
Locus_10963_Transcript_1/1_Confidence_1.000_Length_439	439	B7FFW7_MEDTR	43	81.82	33	6	0	51	149	4	36	7e-11	67		Medicago truncatula (Barrel medic) (Medicago tribuloides).	TrEMBL	6.09247
Locus_10964_Transcript_1/2_Confidence_1.000_Length_482	482	B3H642_ARATH	104	44.44	90	42	2	80	325	1	90	1e-11	69.7		Arabidopsis thaliana (Mouse-ear cress).	TrEMBL	7.49108
Locus_10964_Transcript_2/2_Confidence_1.000_Length_1428	1428	B3H642_ARATH	104	44.44	90	42	2	80	325	1	90	1e-10	69.7		Arabidopsis thaliana (Mouse-ear cress).	TrEMBL	12.4552
Locus_10965_Transcript_1/1_Confidence_1.000_Length_1872	1872	Q9LUZ6_PlantCyc_AT5G58600-MONOMER	402	39.39	391	200	13	1315	176	37	401	6e-74	273	UDP glycosyltransferase	Arabidopsis thaliana	PlantCyc	15.1589
Locus_10966_Transcript_1/1_Confidence_1.000_Length_480	480	VA725_ARATH	285	84.35	115	17	1	139	480	64	178	5e-53	202	Full=Vesicle-associated membrane protein 725;	Arabidopsis thaliana (Mouse-ear cress).	Swiss-Prot	7.63373
Locus_10967_Transcript_1/1_Confidence_1.000_Length_1241	1241	EBP2_ARATH	293	58.36	281	110	6	963	133	16	293	7e-86	314	Full=Probable rRNA-processing protein EBP2 homolog;	Arabidopsis thaliana (Mouse-ear cress).	Swiss-Prot	14.0087
Locus_10968_Transcript_1/1_Confidence_1.000_Length_1188	1188	SRF3_ARATH	776	58.56	333	134	4	5	997	434	764	1e-103	373	Full=Protein STRUBBELIG-RECEPTOR FAMILY 3;	Arabidopsis thaliana (Mouse-ear cress).	Swiss-Prot	9.14044
Locus_10969_Transcript_1/2_Confidence_1.000_Length_1022	1022	OPT7_ARATH	766	72.94	340	89	1	2	1021	312	648	1e-157	552	Full=Oligopeptide transporter 7;	Arabidopsis thaliana (Mouse-ear cress).	Swiss-Prot	13.7655
Locus_10969_Transcript_2/2_Confidence_1.000_Length_546	546	OPT6_ARATH	736	77.55	147	33	0	105	545	471	617	6e-70	259	Full=Oligopeptide transporter 6;	Arabidopsis thaliana (Mouse-ear cress).	Swiss-Prot	7.49474
Locus_1096_Transcript_1/2_Confidence_1.000_Length_3042	3042	A9PJ05_9ROSI	162	43.59	117	59	1	2951	2601	1	110	1e-19	100		Populus trichocarpa x Populus deltoides.	TrEMBL	11.3771
Locus_1096_Transcript_2/2_Confidence_1.000_Length_496	496	B9RK60_RICCO	556	48.53	136	62	2	405	1	1	129	1e-26	119		Ricinus communis (Castor bean).	TrEMBL	3.50501
Locus_10970_Transcript_1/1_Confidence_1.000_Length_1963	1963	F6HIM5_VITVI	2351	34.81	632	307	20	301	1962	1	605	3e-78	294		Vitis vinifera (Grape).	TrEMBL	10.6684
Locus_10975_Transcript_1/1_Confidence_1.000_Length_920	920	RS24_ARATH	276	87.83	230	27	1	3	692	33	261	8e-116	413	Full=40S ribosomal protein S2-4;	Arabidopsis thaliana (Mouse-ear cress).	Swiss-Prot	31.5137
Locus_10976_Transcript_1/1_Confidence_1.000_Length_369	369	AAP3_ARATH	476	73.91	92	24	0	2	277	383	474	6e-38	152	Full=Amino acid permease 3;	Arabidopsis thaliana (Mouse-ear cress).	Swiss-Prot	5.72609
Locus_10977_Transcript_1/1_Confidence_1.000_Length_1797	1797	At3g44330	565	67.61	528	167	3	5	1579	37	563	0	690	[E] KOG2526 Predicted aminopeptidases - M20/M25/M40 family		KOG	23.0845
Locus_10978_Transcript_1/1_Confidence_1.000_Length_204	204	B3GTJ_ARATH	681	76.47	68	15	1	203	3	424	491	5e-23	102	Full=Probable beta-1,3-galactosyltransferase 19;	Arabidopsis thaliana (Mouse-ear cress).	Swiss-Prot	2.75326
Locus_10979_Transcript_1/2_Confidence_1.000_Length_1449	1449	At1g75100	651	55.75	113	50	0	1012	1350	533	645	2e-32	139	[R] KOG0431 Auxilin-like protein and related proteins containing DnaJ domain		KOG	6.29425
Locus_10979_Transcript_2/2_Confidence_1.000_Length_1188	1188	At1g75100	651	47.74	155	72	2	652	1089	491	645	1e-33	142	[R] KOG0431 Auxilin-like protein and related proteins containing DnaJ domain		KOG	5.47076
Locus_10980_Transcript_1/1_Confidence_1.000_Length_1046	1046	Y1615_ARATH	734	42.72	206	111	2	185	796	528	728	7e-42	167	Full=Uncharacterized basic helix-loop-helix protein At1g06150;	Arabidopsis thaliana (Mouse-ear cress).	Swiss-Prot	7.41522
Locus_10981_Transcript_1/1_Confidence_1.000_Length_651	651	TRM1_ARATH	593	57.14	175	64	3	127	651	5	168	1e-45	179	Full=Probable tRNA (guanine(26)-N(2))-dimethyltransferase 1;	Arabidopsis thaliana (Mouse-ear cress).	Swiss-Prot	6.90218
Locus_10982_Transcript_1/2_Confidence_1.000_Length_1387	1387	Q6ZJ59_ORYSJ	328	52.19	320	139	5	175	1092	1	320	3e-85	317		Oryza sativa subsp. japonica (Rice).	TrEMBL	19.3219
Locus_10982_Transcript_2/2_Confidence_1.000_Length_1387	1387	Q6ZJ59_ORYSJ	328	51.88	320	140	5	175	1092	1	320	1e-83	311		Oryza sativa subsp. japonica (Rice).	TrEMBL	17.5478
Locus_10983_Transcript_1/1_Confidence_1.000_Length_1588	1588	At1g19600	355	68.09	351	107	1	1410	358	10	355	1e-132	472	[G] KOG2854 Possible pfkB family carbohydrate kinase		KOG	19.5542
Locus_10984_Transcript_1/1_Confidence_1.000_Length_255	255	ATL46_ARATH	376	51.52	66	28	1	53	250	10	71	4e-12	66.2	Full=RING-H2 finger protein ATL46;	Arabidopsis thaliana (Mouse-ear cress).	Swiss-Prot	4.30033
Locus_10985_Transcript_1/2_Confidence_1.000_Length_1357	1357	DRB8_ORYSJ	424	64.11	248	87	2	309	1049	28	274	1e-85	313	Full=Double-stranded RNA-binding protein 8;	Oryza sativa subsp. japonica (Rice).	Swiss-Prot	5.24275
Locus_10985_Transcript_2/2_Confidence_1.000_Length_1357	1357	DRB8_ORYSJ	424	62.9	248	90	2	309	1049	28	274	3e-84	308	Full=Double-stranded RNA-binding protein 8;	Oryza sativa subsp. japonica (Rice).	Swiss-Prot	5.1245
Locus_10986_Transcript_1/1_Confidence_1.000_Length_202	202	B5RHU5_MUSBA	1184	71.21	66	18	1	1	198	880	944	2e-18	92		Musa balbisiana (Banana).	TrEMBL	5.95825
Locus_10987_Transcript_1/1_Confidence_1.000_Length_1120	1120	CP20B_ARATH	259	63.71	259	85	3	92	862	5	256	1e-89	327	Full=Peptidyl-prolyl cis-trans isomerase CYP20-2, chloroplastic;	Arabidopsis thaliana (Mouse-ear cress).	Swiss-Prot	112.428
Locus_10989_Transcript_1/2_Confidence_1.000_Length_4402	4402	TPL_ARATH	1131	64.41	1152	370	13	3658	257	1	1130	0	1506	Full=Protein TOPLESS;	Arabidopsis thaliana (Mouse-ear cress).	Swiss-Prot	10.1285
Locus_10989_Transcript_2/2_Confidence_1.000_Length_1381	1381	TPR3_ARATH	1108	63.11	347	117	4	1294	257	768	1104	2e-130	455	Full=Topless-related protein 3;	Arabidopsis thaliana (Mouse-ear cress).	Swiss-Prot	7.04961
Locus_10991_Transcript_1/1_Confidence_1.000_Length_792	792	HSL1_ARATH	996	56.49	262	113	1	787	2	136	396	2e-82	301	Full=Receptor-like protein kinase HSL1;	Arabidopsis thaliana (Mouse-ear cress).	Swiss-Prot	5.57207
Locus_10993_Transcript_1/2_Confidence_1.000_Length_3525	3525	SCL14_ARATH	769	42.27	686	358	11	830	2782	87	769	1e-143	508	Full=Scarecrow-like protein 14;	Arabidopsis thaliana (Mouse-ear cress).	Swiss-Prot	31.0405
Locus_10993_Transcript_2/2_Confidence_1.000_Length_3525	3525	SCL14_ARATH	769	42.27	686	358	11	830	2782	87	769	1e-143	508	Full=Scarecrow-like protein 14;	Arabidopsis thaliana (Mouse-ear cress).	Swiss-Prot	17.9293
Locus_10994_Transcript_1/1_Confidence_1.000_Length_1668	1668	SUVH2_ARATH	651	54.83	445	200	1	3	1337	202	645	6e-155	544	Full=Histone-lysine N-methyltransferase, H3 lysine-9, H3 lysine-27, H4 lysine-20 and cytosine specific SUVH2;	Arabidopsis thaliana (Mouse-ear cress).	Swiss-Prot	8.54651
Locus_10995_Transcript_1/1_Confidence_1.000_Length_924	924	At2g15690_2	498	37.29	59	36	1	280	456	11	68	2e-06	51.6	[R] KOG4197 FOG: PPR repeat		KOG	8.19166
Locus_10996_Transcript_1/1_Confidence_1.000_Length_202	202	OPD23_ARATH	539	81.03	58	10	1	175	2	93	149	2e-21	97.1	Full=Dihydrolipoyllysine-residue acetyltransferase component 3 of pyruvate dehydrogenase complex, mitochondrial;	Arabidopsis thaliana (Mouse-ear cress).	Swiss-Prot	5.29622
Locus_10998_Transcript_1/1_Confidence_1.000_Length_284	284	B9SYS6_RICCO	427	38.57	70	37	2	267	76	89	158	2e-07	55.5		Ricinus communis (Castor bean).	TrEMBL	4.52044
Locus_1099_Transcript_1/2_Confidence_1.000_Length_235	235	TIM8_ARATH	77	67.92	53	15	1	160	2	5	55	3e-15	76.6	Full=Mitochondrial import inner membrane translocase subunit Tim8;	Arabidopsis thaliana (Mouse-ear cress).	Swiss-Prot	5.463
Locus_1099_Transcript_2/2_Confidence_1.000_Length_229	229	TIM8_ARATH	77	70.59	51	15	0	154	2	5	55	9e-17	81.6	Full=Mitochondrial import inner membrane translocase subunit Tim8;	Arabidopsis thaliana (Mouse-ear cress).	Swiss-Prot	5.37254
Locus_109_Transcript_1/3_Confidence_0.333_Length_3359	3359	At2g07660	949	41	100	59	0	267	566	310	409	5e-22	75.1	[R] KOG0017 FOG: Transposon-encoded proteins with TYA, reverse transcriptase, integrase domains in various combinations		KOG	94.8808
Locus_109_Transcript_2/3_Confidence_0.667_Length_3016	3016	C5XV66_SORBI	737	55.44	745	314	10	510	2714	1	737	0	759		Sorghum bicolor (Sorghum) (Sorghum vulgare).	TrEMBL	130.466
Locus_109_Transcript_3/3_Confidence_0.667_Length_2928	2928	C5XV66_SORBI	737	55.44	745	314	10	422	2626	1	737	0	759		Sorghum bicolor (Sorghum) (Sorghum vulgare).	TrEMBL	140.617
Locus_10_Transcript_1/1_Confidence_1.000_Length_2872	2872	WNK1_ORYSJ	704	56.31	753	254	17	312	2534	15	704	0	762	Full=Probable serine/threonine-protein kinase WNK1;	Oryza sativa subsp. japonica (Rice).	Swiss-Prot	28.4781
Locus_11001_Transcript_1/1_Confidence_1.000_Length_728	728	F6HI46_VITVI	1615	49.36	235	111	3	2	706	823	1049	6e-54	211		Vitis vinifera (Grape).	TrEMBL	6.35583
Locus_11002_Transcript_1/1_Confidence_1.000_Length_391	391	CAPZB_ARATH	256	78.3	106	23	0	1	318	148	253	5e-45	176	Full=Probable F-actin-capping protein subunit beta;	Arabidopsis thaliana (Mouse-ear cress).	Swiss-Prot	7.38762
Locus_11009_Transcript_1/1_Confidence_1.000_Length_1001	1001	XYL2_MEDSV	774	70.11	271	81	0	3	815	504	774	2e-114	408	Full=Beta-xylosidase/alpha-L-arabinofuranosidase 2;	Medicago sativa subsp. varia (Alfalfa) (Medicago varia).	Swiss-Prot	6.14542
Locus_1100_Transcript_1/1_Confidence_1.000_Length_1279	1279	At3g56460	348	73.49	347	89	2	1	1035	3	348	2e-124	444	[CR] KOG1198 Zinc-binding oxidoreductase		KOG	37.369
Locus_11010_Transcript_1/1_Confidence_1.000_Length_856	856	SODM_NICPL	228	81.37	204	38	0	2	613	23	226	3e-99	358	Full=Superoxide dismutase [Mn], mitochondrial;	Nicotiana plumbaginifolia (Leadwort-leaved tobacco) (Tex-Mex tobacco).	Swiss-Prot	25.0899
Locus_11011_Transcript_1/1_Confidence_1.000_Length_1659	1659	ROGF8_ARATH	523	62.58	449	153	4	60	1388	84	523	2e-153	539	Full=Rho guanine nucleotide exchange factor 8;	Arabidopsis thaliana (Mouse-ear cress).	Swiss-Prot	17.7178
Locus_11013_Transcript_1/1_Confidence_1.000_Length_1204	1204	LHP1_ARATH	445	40.22	358	194	10	9	1031	87	441	6e-59	224	Full=Chromo domain-containing protein LHP1;	Arabidopsis thaliana (Mouse-ear cress).	Swiss-Prot	15.6388
Locus_11014_Transcript_1/1_Confidence_1.000_Length_395	395	At4g32050	517	60.38	53	21	0	160	2	1	53	3e-12	68.6	[S] KOG2611 Neurochondrin/leucine-rich protein (Neurochondrin)		KOG	5.82316
Locus_11015_Transcript_1/1_Confidence_1.000_Length_886	886	F6HU79_VITVI	179	47.47	99	49	1	6	293	71	169	6e-17	89.4		Vitis vinifera (Grape).	TrEMBL	5.76577
Locus_11016_Transcript_1/1_Confidence_1.000_Length_254	254	At5g54830_1	546	58.33	84	33	2	249	1	53	135	3e-22	102	[D] KOG4731 Protein predicted to be involved in spindle matrix formation, contains DM13, DoH, and DOMON domains		KOG	7.37093
Locus_11018_Transcript_1/1_Confidence_1.000_Length_506	506	G7LF05_MEDTR	77	56.67	60	26	0	4	183	16	75	2e-09	62.8		Medicago truncatula (Barrel medic) (Medicago tribuloides).	TrEMBL	13.003
Locus_1101_Transcript_1/2_Confidence_1.000_Length_1838	1838	At1g35470	484	56.85	445	173	2	263	1540	38	482	8e-141	499	[R] KOG1477 SPRY domain-containing proteins		KOG	36.8739
Locus_1101_Transcript_2/2_Confidence_1.000_Length_942	942	At1g35470	484	55.71	140	60	1	231	644	343	482	8e-36	149	[R] KOG1477 SPRY domain-containing proteins		KOG	13.4865
Locus_11020_Transcript_1/1_Confidence_1.000_Length_243	243	CCR35_ARATH	362	46.38	69	34	2	17	223	81	146	4e-10	59.7	Full=Serine/threonine-protein kinase-like protein At3g51990;	Arabidopsis thaliana (Mouse-ear cress).	Swiss-Prot	5.28315
Locus_11022_Transcript_1/1_Confidence_1.000_Length_487	487	A9P9Y1_POPTR	112	41.12	107	53	3	141	440	5	108	1e-10	67		Populus trichocarpa (Western balsam poplar) (Populus balsamifera subsp. trichocarpa).	TrEMBL	6.04117
Locus_11023_Transcript_1/1_Confidence_1.000_Length_474	474	D7SVM5_VITVI	440	64	150	51	2	474	28	293	440	4e-48	191		Vitis vinifera (Grape).	TrEMBL	3.66769
Locus_11025_Transcript_1/1_Confidence_1.000_Length_632	632	Y5977_ARATH	946	50.26	189	93	1	1	564	733	921	1e-46	182	Full=Probable leucine-rich repeat receptor-like protein kinase At5g49770;	Arabidopsis thaliana (Mouse-ear cress).	Swiss-Prot	7.82911
Locus_11026_Transcript_1/1_Confidence_1.000_Length_638	638	At2g18330_2	614	69.62	158	43	3	2	460	451	608	4e-48	189	[O] KOG0742 AAA+-type ATPase		KOG	6.95897
Locus_11027_Transcript_1/1_Confidence_1.000_Length_2242	2242	At3g42170	696	46.84	649	316	8	105	2045	52	673	4e-163	573	[L] KOG1121 Tam3-transposase (Ac family)		KOG	14.1007
Locus_11029_Transcript_1/1_Confidence_1.000_Length_467	467	F2E5C7_HORVD	366	53.19	94	31	3	246	4	8	101	7e-16	84		Hordeum vulgare var. distichum (Two-rowed barley).	TrEMBL	8.36168
Locus_1102_Transcript_1/2_Confidence_1.000_Length_516	516	U2A2B_WHEAT	543	78.4	125	27	0	512	138	415	539	1e-52	202	Full=Splicing factor U2af large subunit B;	Triticum aestivum (Wheat).	Swiss-Prot	17.8306
Locus_1102_Transcript_2/2_Confidence_1.000_Length_568	568	U2A2B_WHEAT	543	77.68	112	25	0	473	138	428	539	2e-46	181	Full=Splicing factor U2af large subunit B;	Triticum aestivum (Wheat).	Swiss-Prot	23.0731
Locus_11035_Transcript_1/1_Confidence_1.000_Length_1631	1631	At2g38460	524	56.51	476	180	2	1512	166	31	506	2e-147	521	[P] KOG2601 Iron transporter		KOG	10.0687
Locus_11036_Transcript_1/1_Confidence_1.000_Length_2637	2637	C5XZJ4_SORBI	598	36.36	341	202	7	2621	1617	8	339	3e-48	195		Sorghum bicolor (Sorghum) (Sorghum vulgare).	TrEMBL	9.15873
Locus_11037_Transcript_1/1_Confidence_1.000_Length_330	330	B9IFC2_POPTR	314	63.81	105	38	0	315	1	183	287	4e-35	147		Populus trichocarpa (Western balsam poplar) (Populus balsamifera subsp. trichocarpa).	TrEMBL	5.83548
Locus_11038_Transcript_1/1_Confidence_1.000_Length_2301	2301	ASD1_ARATH	678	70.44	619	176	3	307	2157	43	656	0	900	Full=Alpha-L-arabinofuranosidase 1;	Arabidopsis thaliana (Mouse-ear cress).	Swiss-Prot	9.6476
Locus_11039_Transcript_1/1_Confidence_1.000_Length_270	270	At4g10990_1	1077	39.77	88	48	3	266	12	93	178	8e-08	53.9	[R] KOG0017 FOG: Transposon-encoded proteins with TYA, reverse transcriptase, integrase domains in various combinations		KOG	3.76424
Locus_1103_Transcript_1/1_Confidence_1.000_Length_1322	1322	KINB1_ARATH	283	56.49	285	117	5	1215	376	1	283	2e-87	319	Full=SNF1-related protein kinase regulatory subunit beta-1;	Arabidopsis thaliana (Mouse-ear cress).	Swiss-Prot	21.5667
Locus_11040_Transcript_1/1_Confidence_1.000_Length_935	935	BH020_ARATH	320	41.92	167	76	4	407	898	66	214	6e-25	111	Full=Transcription factor NAI1;	Arabidopsis thaliana (Mouse-ear cress).	Swiss-Prot	12.901
Locus_11042_Transcript_1/1_Confidence_1.000_Length_780	780	B9H451_POPTR	350	77.84	167	36	1	275	775	2	167	1e-69	263		Populus trichocarpa (Western balsam poplar) (Populus balsamifera subsp. trichocarpa).	TrEMBL	6.03498
Locus_11043_Transcript_1/2_Confidence_1.000_Length_1280	1280	At3g14200	230	59.7	67	24	1	226	426	2	65	2e-15	82	[O] KOG0714 Molecular chaperone (DnaJ superfamily)		KOG	11.6596
Locus_11043_Transcript_2/2_Confidence_1.000_Length_763	763	At3g14200	230	67.09	79	25	1	1	234	51	129	4e-22	103	[O] KOG0714 Molecular chaperone (DnaJ superfamily)		KOG	4.41676
Locus_11044_Transcript_1/1_Confidence_1.000_Length_1192	1192	NUD14_ARATH	309	60.07	293	112	2	87	959	11	300	4e-95	345	Full=Nudix hydrolase 14, chloroplastic;	Arabidopsis thaliana (Mouse-ear cress).	Swiss-Prot	8.14494
Locus_11045_Transcript_1/1_Confidence_1.000_Length_348	348	PLDP1_ARATH	1096	65.79	114	39	0	2	343	283	396	1e-40	160	Full=Phospholipase D p1;	Arabidopsis thaliana (Mouse-ear cress).	Swiss-Prot	3.07424
Locus_11046_Transcript_1/1_Confidence_1.000_Length_457	457	At5g06670	986	86.18	152	21	0	456	1	160	311	4e-69	258	[Z] KOG0242 Kinesin-like protein		KOG	5.6184
Locus_11047_Transcript_1/1_Confidence_1.000_Length_487	487	SKI15_ARATH	374	39.64	169	90	3	485	3	5	169	2e-30	128	Full=SKP1-interacting partner 15;	Arabidopsis thaliana (Mouse-ear cress).	Swiss-Prot	14.9931
Locus_11049_Transcript_1/1_Confidence_1.000_Length_334	334	B9S793_RICCO	382	55.93	59	25	1	1	177	318	375	2e-11	68.9		Ricinus communis (Castor bean).	TrEMBL	8.48823
Locus_1104_Transcript_1/2_Confidence_1.000_Length_1145	1145	PTBP1_ARATH	399	82.69	312	54	0	980	45	2	313	2e-151	527	Full=Polypyrimidine tract-binding protein homolog 1;	Arabidopsis thaliana (Mouse-ear cress).	Swiss-Prot	23.0085
Locus_1104_Transcript_2/2_Confidence_1.000_Length_1135	1135	PTBP1_ARATH	399	82.97	323	55	0	970	2	2	324	5e-156	547	Full=Polypyrimidine tract-binding protein homolog 1;	Arabidopsis thaliana (Mouse-ear cress).	Swiss-Prot	15.1285
Locus_11050_Transcript_1/1_Confidence_1.000_Length_360	360	LEGA_PEA	517	54.1	61	19	2	178	360	92	143	1e-10	61.2	Full=Legumin A;	Pisum sativum (Garden pea).	Swiss-Prot	4.16048
Locus_11051_Transcript_2/2_Confidence_1.000_Length_263	263	B9HYA0_POPTR	54	92.86	28	2	0	2	85	27	54	3e-07	55.1		Populus trichocarpa (Western balsam poplar) (Populus balsamifera subsp. trichocarpa).	TrEMBL	42.102
Locus_11055_Transcript_1/1_Confidence_1.000_Length_278	278	C90B1_ARATH	513	51.09	92	45	0	3	278	320	411	3e-24	106	Full=Cytochrome P450 90B1;	Arabidopsis thaliana (Mouse-ear cress).	Swiss-Prot	5.96492
Locus_11056_Transcript_1/2_Confidence_1.000_Length_656	656	Hs4505121	580	41.09	129	76	0	186	572	438	566	3e-23	106	[KB] KOG4161 Methyl-CpG binding transcription regulators		KOG	5.50412
Locus_11056_Transcript_2/2_Confidence_1.000_Length_650	650	Hs4505121	580	35.39	178	115	0	33	566	389	566	3e-23	107	[KB] KOG4161 Methyl-CpG binding transcription regulators		KOG	3.33295
Locus_11057_Transcript_1/2_Confidence_1.000_Length_1031	1031	At2g29640	360	60	160	63	1	620	144	5	164	6e-54	209	[R] KOG2934 Uncharacterized conserved protein, contains Josephin domain		KOG	7.10804
Locus_11057_Transcript_2/2_Confidence_1.000_Length_1031	1031	At2g29640	360	60	160	63	1	620	144	5	164	6e-54	209	[R] KOG2934 Uncharacterized conserved protein, contains Josephin domain		KOG	6.77079
Locus_11058_Transcript_1/2_Confidence_1.000_Length_1123	1123	QORH_ARATH	329	66.37	226	75	1	246	920	103	328	5e-90	307	Full=Putative quinone-oxidoreductase homolog, chloroplastic;	Arabidopsis thaliana (Mouse-ear cress).	Swiss-Prot	45.2275
Locus_11058_Transcript_2/2_Confidence_1.000_Length_930	930	QORH_ARATH	329	65.7	242	82	1	5	727	87	328	7e-88	320	Full=Putative quinone-oxidoreductase homolog, chloroplastic;	Arabidopsis thaliana (Mouse-ear cress).	Swiss-Prot	37.8469
Locus_11059_Transcript_1/1_Confidence_1.000_Length_376	376	Q8GWZ0_ARATH	559	60.16	123	44	1	361	8	298	420	5e-34	144		Arabidopsis thaliana (Mouse-ear cress).	TrEMBL	6.97101
Locus_1105_Transcript_1/1_Confidence_1.000_Length_1209	1209	ROC4_NICSY	315	57.63	321	114	8	1123	206	2	315	4e-84	308	Full=31 kDa ribonucleoprotein, chloroplastic;	Nicotiana sylvestris (Wood tobacco) (South American tobacco).	Swiss-Prot	35.9488
Locus_11060_Transcript_1/3_Confidence_0.667_Length_1510	1510	AL3F1_ARATH	484	52	500	200	3	1507	20	21	484	2e-152	536	Full=Aldehyde dehydrogenase family 3 member F1;	Arabidopsis thaliana (Mouse-ear cress).	Swiss-Prot	12.0977
Locus_11060_Transcript_2/3_Confidence_0.333_Length_1227	1227	AL3F1_ARATH	484	58.95	363	145	1	1096	20	122	484	2e-127	452	Full=Aldehyde dehydrogenase family 3 member F1;	Arabidopsis thaliana (Mouse-ear cress).	Swiss-Prot	11.5746
Locus_11060_Transcript_3/3_Confidence_0.667_Length_1402	1402	AL3F1_ARATH	484	55.6	464	202	1	1399	20	21	484	2e-157	551	Full=Aldehyde dehydrogenase family 3 member F1;	Arabidopsis thaliana (Mouse-ear cress).	Swiss-Prot	15.9484
Locus_11061_Transcript_1/1_Confidence_1.000_Length_450	450	B9FYS0_ORYSJ	3139	42.48	153	76	2	2	448	1866	2010	5e-28	124		Oryza sativa subsp. japonica (Rice).	TrEMBL	3.03121
Locus_11062_Transcript_1/1_Confidence_1.000_Length_283	283	B9FYS0_ORYSJ	3139	55.56	81	34	1	24	260	2006	2086	1e-14	79.7		Oryza sativa subsp. japonica (Rice).	TrEMBL	3.02427
Locus_11063_Transcript_1/3_Confidence_0.667_Length_581	581	At2g26290	424	76.47	102	24	0	579	274	169	270	6e-57	164	[T] KOG1187 Serine/threonine protein kinase		KOG	8.51635
Locus_11063_Transcript_2/3_Confidence_0.667_Length_769	769	At2g05940	462	76.67	150	35	0	451	2	174	323	4e-61	233	[T] KOG1187 Serine/threonine protein kinase		KOG	9.59932
Locus_11063_Transcript_3/3_Confidence_0.667_Length_471	471	At2g05940	462	80.13	156	31	0	469	2	168	323	2e-67	253	[T] KOG1187 Serine/threonine protein kinase		KOG	17.9442
Locus_11066_Transcript_1/2_Confidence_1.000_Length_1007	1007	E5FY31_MUSAC	331	39.08	238	130	5	1	714	108	330	7e-31	135		Musa acuminata AAA Group (dessert banana).	TrEMBL	4.62144
Locus_11066_Transcript_2/2_Confidence_1.000_Length_786	786	B9IE21_POPTR	285	48.17	164	76	7	8	493	125	281	8e-23	108		Populus trichocarpa (Western balsam poplar) (Populus balsamifera subsp. trichocarpa).	TrEMBL	7.99656
Locus_11067_Transcript_1/1_Confidence_1.000_Length_1348	1348	F2CXD9_HORVD	414	60.51	352	136	2	1305	253	65	414	8e-137	488		Hordeum vulgare var. distichum (Two-rowed barley).	TrEMBL	9.44441
Locus_11068_Transcript_1/1_Confidence_1.000_Length_323	323	B9HWJ4_POPTR	496	45.76	59	32	0	214	38	3	61	4e-08	57.8		Populus trichocarpa (Western balsam poplar) (Populus balsamifera subsp. trichocarpa).	TrEMBL	8.03206
Locus_11071_Transcript_1/1_Confidence_1.000_Length_452	452	OEP80_ORYSJ	665	82	150	27	0	1	450	122	271	3e-70	259	Full=Outer envelope protein of 80 kDa;	Oryza sativa subsp. japonica (Rice).	Swiss-Prot	5.08883
Locus_11073_Transcript_1/1_Confidence_1.000_Length_1713	1713	Hs18590513	493	55.3	472	204	2	1632	217	17	481	8e-151	532	[R] KOG2737 Putative metallopeptidase		KOG	15.0514
Locus_11075_Transcript_1/1_Confidence_1.000_Length_968	968	RAA1F_ARATH	217	85.12	215	32	0	854	210	3	217	1e-104	376	Full=Ras-related protein RABA1f;	Arabidopsis thaliana (Mouse-ear cress).	Swiss-Prot	8.62059
Locus_11076_Transcript_1/1_Confidence_1.000_Length_1781	1781	At4g16600	442	60.41	437	119	3	49	1356	59	442	2e-138	491	[G] KOG1950 Glycosyl transferase, family 8 - glycogenin		KOG	20.9943
Locus_11077_Transcript_1/1_Confidence_1.000_Length_726	726	At4g36750	273	81.31	198	37	0	27	620	73	270	5e-84	308	[R] KOG3135 1,4-benzoquinone reductase-like; Trp repressor binding protein-like/protoplast-secreted protein		KOG	5.89442
Locus_11079_Transcript_1/1_Confidence_1.000_Length_612	612	At5g10760	464	46.53	202	104	2	12	611	50	249	9e-50	194	[O] KOG1339 Aspartyl protease		KOG	4.80727
Locus_11080_Transcript_1/1_Confidence_1.000_Length_849	849	ICR3_ARATH	564	31.3	345	166	6	848	27	220	564	1e-32	137	Full=Interactor of constitutive active ROPs 3;	Arabidopsis thaliana (Mouse-ear cress).	Swiss-Prot	6.14306
Locus_11081_Transcript_1/1_Confidence_1.000_Length_908	908	BH121_ARATH	337	44.74	266	109	7	799	11	48	278	4e-51	198	Full=Transcription factor bHLH121;	Arabidopsis thaliana (Mouse-ear cress).	Swiss-Prot	5.36097
Locus_11083_Transcript_2/3_Confidence_0.714_Length_3402	3402	PPR40_ARATH	517	44.09	508	283	1	2777	1257	9	516	6e-128	455	Full=Pentatricopeptide repeat-containing protein At1g13040, mitochondrial;	Arabidopsis thaliana (Mouse-ear cress).	Swiss-Prot	6.14795
Locus_11083_Transcript_3/3_Confidence_0.714_Length_3244	3244	PPR40_ARATH	517	44.09	508	283	1	2619	1099	9	516	6e-128	455	Full=Pentatricopeptide repeat-containing protein At1g13040, mitochondrial;	Arabidopsis thaliana (Mouse-ear cress).	Swiss-Prot	4.50163
Locus_11084_Transcript_1/1_Confidence_1.000_Length_1023	1023	UKL1_ARATH	486	85.25	339	50	0	3	1019	52	390	7e-171	596	Full=Uridine kinase-like protein 1, chloroplastic;	Arabidopsis thaliana (Mouse-ear cress).	Swiss-Prot	11.5298
Locus_11088_Transcript_1/2_Confidence_1.000_Length_426	426	Y5064_ARATH	548	88.8	125	14	0	424	50	115	239	7e-59	222	Full=CBS domain-containing protein CBSCBSPB5;	Arabidopsis thaliana (Mouse-ear cress).	Swiss-Prot	4.14374
Locus_11088_Transcript_2/2_Confidence_1.000_Length_422	422	Y5349_ARATH	543	82.86	140	24	0	420	1	107	246	2e-61	230	Full=CBS domain-containing protein CBSCBSPB1;	Arabidopsis thaliana (Mouse-ear cress).	Swiss-Prot	3.04219
Locus_11089_Transcript_1/1_Confidence_1.000_Length_282	282	Y5064_ARATH	548	82.02	89	16	0	14	280	48	136	9e-36	144	Full=CBS domain-containing protein CBSCBSPB5;	Arabidopsis thaliana (Mouse-ear cress).	Swiss-Prot	6.7339
Locus_1108_Transcript_1/3_Confidence_0.667_Length_2470	2470	PAS1_ARATH	635	74.71	518	131	0	304	1857	14	531	0	813	Full=Peptidyl-prolyl isomerase PASTICCINO1;	Arabidopsis thaliana (Mouse-ear cress).	Swiss-Prot	6.06385
Locus_1108_Transcript_2/3_Confidence_0.667_Length_2318	2318	PAS1_ARATH	635	70.56	591	161	2	304	2067	14	594	0	863	Full=Peptidyl-prolyl isomerase PASTICCINO1;	Arabidopsis thaliana (Mouse-ear cress).	Swiss-Prot	6.58841
Locus_1108_Transcript_3/3_Confidence_0.667_Length_2409	2409	PAS1_ARATH	635	68.28	618	182	3	304	2145	14	621	0	864	Full=Peptidyl-prolyl isomerase PASTICCINO1;	Arabidopsis thaliana (Mouse-ear cress).	Swiss-Prot	6.30622
Locus_11090_Transcript_1/3_Confidence_0.500_Length_364	364	At5g27250	348	46.15	52	28	0	156	1	121	172	2e-07	52.4	[L] KOG4585 Predicted transposase		KOG	4.04128
Locus_11090_Transcript_2/3_Confidence_0.667_Length_870	870	At1g61510	608	46.77	201	104	2	699	106	376	576	4e-47	186	[L] KOG4585 Predicted transposase		KOG	9.31496
Locus_11090_Transcript_3/3_Confidence_0.667_Length_814	814	At2g26630	292	50.67	150	71	2	628	188	44	193	1e-43	157	[L] KOG4585 Predicted transposase		KOG	14.5887
Locus_11091_Transcript_1/4_Confidence_0.250_Length_412	412	Y5343_ARATH	1038	62.5	136	50	1	6	410	190	325	7e-44	172	Full=Probable LRR receptor-like serine/threonine-protein kinase At1g53430;	Arabidopsis thaliana (Mouse-ear cress).	Swiss-Prot	2.72653
Locus_11091_Transcript_2/4_Confidence_0.625_Length_1114	1114	Y5343_ARATH	1038	49.68	314	153	5	183	1112	13	325	5e-78	288	Full=Probable LRR receptor-like serine/threonine-protein kinase At1g53430;	Arabidopsis thaliana (Mouse-ear cress).	Swiss-Prot	5.61809
Locus_11091_Transcript_3/4_Confidence_0.375_Length_1021	1021	Y5343_ARATH	1038	48.48	328	143	4	78	1019	10	325	3e-78	288	Full=Probable LRR receptor-like serine/threonine-protein kinase At1g53430;	Arabidopsis thaliana (Mouse-ear cress).	Swiss-Prot	6.94189
Locus_11091_Transcript_4/4_Confidence_0.625_Length_1117	1117	Y5343_ARATH	1038	49.23	325	139	4	183	1115	13	325	2e-79	293	Full=Probable LRR receptor-like serine/threonine-protein kinase At1g53430;	Arabidopsis thaliana (Mouse-ear cress).	Swiss-Prot	5.89033
Locus_11092_Transcript_1/1_Confidence_1.000_Length_952	952	XTH23_ARATH	286	69.06	278	69	2	53	835	9	286	1e-112	402	Full=Probable xyloglucan endotransglucosylase/hydrolase protein 23;	Arabidopsis thaliana (Mouse-ear cress).	Swiss-Prot	11.5468
Locus_11094_Transcript_1/1_Confidence_1.000_Length_2462	2462	Q6Z329_ORYSJ	674	70.86	652	171	6	66	2021	39	671	0	889		Oryza sativa subsp. japonica (Rice).	TrEMBL	12.0802
Locus_11095_Transcript_1/1_Confidence_1.000_Length_958	958	BURPC_ORYSJ	627	58.31	319	123	4	2	955	154	463	2e-103	372	Full=BURP domain-containing protein 12;	Oryza sativa subsp. japonica (Rice).	Swiss-Prot	7.31465
Locus_11096_Transcript_1/1_Confidence_1.000_Length_1650	1650	Q2R2B9_ORYSJ	430	39.24	367	191	10	1477	431	23	375	3e-50	201		Oryza sativa subsp. japonica (Rice).	TrEMBL	12.4814
Locus_11098_Transcript_1/1_Confidence_1.000_Length_2435	2435	FRS5_ARATH	788	34.43	607	386	8	553	2349	73	675	1e-99	361	Full=Protein FAR1-RELATED SEQUENCE 5;	Arabidopsis thaliana (Mouse-ear cress).	Swiss-Prot	8.31485
Locus_1109_Transcript_1/1_Confidence_1.000_Length_1170	1170	At3g48420_1	348	83.97	237	38	0	791	81	81	317	4e-114	410	[R] KOG2914 Predicted haloacid-halidohydrolase and related hydrolases		KOG	105.681
Locus_110_Transcript_1/2_Confidence_1.000_Length_3326	3326	PSAA_PHAAO	750	98	750	15	0	3149	900	1	750	0	1534	Full=Photosystem I P700 chlorophyll a apoprotein A1;	Phalaenopsis aphrodite subsp. formosana (Moth orchid).	Swiss-Prot	20.4736
Locus_110_Transcript_2/2_Confidence_1.000_Length_2985	2985	PSAB_GOSHI	734	77.45	736	142	9	2715	553	8	734	0	1142	Full=Photosystem I P700 chlorophyll a apoprotein A2;	Gossypium hirsutum (Upland cotton) (Gossypium mexicanum).	Swiss-Prot	21.7551
Locus_11101_Transcript_1/1_Confidence_1.000_Length_656	656	IAA27_ARATH	305	45.73	199	76	8	520	2	8	200	7e-30	127	Full=Auxin-responsive protein IAA27;	Arabidopsis thaliana (Mouse-ear cress).	Swiss-Prot	4.40329
Locus_11102_Transcript_1/1_Confidence_1.000_Length_3227	3227	At5g35980	787	55.03	756	305	9	419	2638	43	779	0	773	[R] KOG0667 Dual-specificity tyrosine-phosphorylation regulated kinase		KOG	16.6924
Locus_11103_Transcript_1/1_Confidence_1.000_Length_953	953	F6HXQ3_VITVI	1257	42.52	294	157	4	883	35	622	914	4e-54	213		Vitis vinifera (Grape).	TrEMBL	4.99557
Locus_11104_Transcript_1/1_Confidence_1.000_Length_287	287	B9FYS0_ORYSJ	3139	54.44	90	41	0	286	17	1494	1583	4e-20	97.8		Oryza sativa subsp. japonica (Rice).	TrEMBL	5.49829
Locus_11106_Transcript_1/1_Confidence_1.000_Length_451	451	At3g21700	292	76.47	68	16	0	451	248	224	291	2e-25	112	[R] KOG1673 Ras GTPases		KOG	29.7111
Locus_11107_Transcript_1/1_Confidence_1.000_Length_234	234	B9HWD7_POPTR	199	67.27	55	18	0	69	233	2	56	1e-15	82.8		Populus trichocarpa (Western balsam poplar) (Populus balsamifera subsp. trichocarpa).	TrEMBL	9.8297
Locus_11108_Transcript_1/2_Confidence_1.000_Length_574	574	HY5_ARATH	168	71.88	160	40	1	106	570	1	160	6e-58	219	Full=Transcription factor HY5;	Arabidopsis thaliana (Mouse-ear cress).	Swiss-Prot	6.75638
Locus_11108_Transcript_2/2_Confidence_1.000_Length_680	680	HY5_ARATH	168	72.11	147	36	1	106	531	1	147	8e-53	203	Full=Transcription factor HY5;	Arabidopsis thaliana (Mouse-ear cress).	Swiss-Prot	7.43379
Locus_1110_Transcript_1/4_Confidence_0.727_Length_1278	1278	AKRC9_ARATH	315	70.51	234	67	2	3	701	58	290	8e-100	345	Full=Aldo-keto reductase family 4 member C9;	Arabidopsis thaliana (Mouse-ear cress).	Swiss-Prot	87.4579
Locus_1110_Transcript_2/4_Confidence_0.727_Length_1277	1277	AKRC9_ARATH	315	63.41	287	74	4	3	857	58	315	5e-100	361	Full=Aldo-keto reductase family 4 member C9;	Arabidopsis thaliana (Mouse-ear cress).	Swiss-Prot	94.2705
Locus_1110_Transcript_3/4_Confidence_0.727_Length_1742	1742	AKRC9_ARATH	315	71.08	204	56	3	717	1322	113	315	4e-81	299	Full=Aldo-keto reductase family 4 member C9;	Arabidopsis thaliana (Mouse-ear cress).	Swiss-Prot	73.6204
Locus_1110_Transcript_4/4_Confidence_0.727_Length_1193	1193	AKRC9_ARATH	315	70.27	259	74	3	3	773	58	315	1e-104	376	Full=Aldo-keto reductase family 4 member C9;	Arabidopsis thaliana (Mouse-ear cress).	Swiss-Prot	112.79
Locus_11114_Transcript_1/1_Confidence_1.000_Length_278	278	At5g41970	346	78.26	92	20	0	3	278	152	243	2e-38	155	[R] KOG2948 Predicted metal-binding protein		KOG	5.00284
Locus_11116_Transcript_1/7_Confidence_0.467_Length_1551	1551	B9H9B5_POPTR	479	68.38	370	111	4	1362	265	7	374	9e-143	508		Populus trichocarpa (Western balsam poplar) (Populus balsamifera subsp. trichocarpa).	TrEMBL	81.8415
Locus_11116_Transcript_3/7_Confidence_0.200_Length_1159	1159	B9H9B5_POPTR	479	67.53	231	73	2	970	281	7	236	6e-83	309		Populus trichocarpa (Western balsam poplar) (Populus balsamifera subsp. trichocarpa).	TrEMBL	57.4841
Locus_11116_Transcript_4/7_Confidence_0.600_Length_1492	1492	B9H9B5_POPTR	479	63.93	438	114	4	1303	2	7	404	3e-153	543		Populus trichocarpa (Western balsam poplar) (Populus balsamifera subsp. trichocarpa).	TrEMBL	88.0895
Locus_11116_Transcript_5/7_Confidence_0.533_Length_1448	1448	B9H9B5_POPTR	479	67.36	242	77	2	1259	537	7	247	8e-155	324		Populus trichocarpa (Western balsam poplar) (Populus balsamifera subsp. trichocarpa).	TrEMBL	86.5918
Locus_11116_Transcript_6/7_Confidence_0.600_Length_1824	1824	B9H9B5_POPTR	479	68.38	370	111	4	1635	538	7	374	1e-142	508		Populus trichocarpa (Western balsam poplar) (Populus balsamifera subsp. trichocarpa).	TrEMBL	61.0288
Locus_11116_Transcript_7/7_Confidence_0.533_Length_1378	1378	B9H9B5_POPTR	479	70.25	400	113	4	1189	2	7	404	1e-158	560		Populus trichocarpa (Western balsam poplar) (Populus balsamifera subsp. trichocarpa).	TrEMBL	110.283
Locus_11117_Transcript_1/1_Confidence_1.000_Length_227	227	CBSX6_ARATH	425	70.83	48	14	0	146	3	1	48	4e-13	69.7	Full=CBS domain-containing protein CBSX6;	Arabidopsis thaliana (Mouse-ear cress).	Swiss-Prot	6.83376
Locus_11118_Transcript_1/1_Confidence_1.000_Length_238	238	At5g48030	461	68.18	88	18	1	3	236	297	384	3e-26	115	[O] KOG0715 Molecular chaperone (DnaJ superfamily)		KOG	4.27036
Locus_11119_Transcript_1/1_Confidence_1.000_Length_624	624	At4g26000	495	46.86	175	87	4	48	557	271	444	1e-35	147	[AR] KOG2190 PolyC-binding proteins alphaCP-1 and related KH domain proteins		KOG	11.7442
Locus_1111_Transcript_1/1_Confidence_1.000_Length_1261	1261	ATPD_RHDSA	180	30.91	110	73	1	527	856	72	178	1e-07	54.7	Full=ATP synthase subunit delta, chloroplastic;	Rhodomonas salina (Cryptomonas salina).	Swiss-Prot	51.4345
Locus_11120_Transcript_1/1_Confidence_1.000_Length_835	835	B3TM38_ELAGV	215	49.51	206	99	4	92	697	1	205	1e-42	174		Elaeis guineensis var. tenera (Oil palm).	TrEMBL	10.9867
Locus_11121_Transcript_1/3_Confidence_0.400_Length_764	764	TLOV1_ARATH	399	53.74	214	98	1	763	125	50	263	2e-56	215	Full=Protein TWIN LOV 1;	Arabidopsis thaliana (Mouse-ear cress).	Swiss-Prot	8.82196
Locus_11121_Transcript_2/3_Confidence_0.600_Length_896	896	TLOV1_ARATH	399	55.08	236	105	1	895	191	50	285	7e-66	247	Full=Protein TWIN LOV 1;	Arabidopsis thaliana (Mouse-ear cress).	Swiss-Prot	9.34316
Locus_11121_Transcript_3/3_Confidence_0.600_Length_1276	1276	TLOV1_ARATH	399	55.23	344	150	3	1275	256	50	393	3e-98	355	Full=Protein TWIN LOV 1;	Arabidopsis thaliana (Mouse-ear cress).	Swiss-Prot	31.6298
Locus_11124_Transcript_1/4_Confidence_0.625_Length_2012	2012	HDA15_ARATH	552	64.47	456	158	3	1417	62	52	507	5e-167	584	Full=Histone deacetylase 15;	Arabidopsis thaliana (Mouse-ear cress).	Swiss-Prot	6.14146
Locus_11124_Transcript_2/4_Confidence_0.625_Length_1941	1941	HDA15_ARATH	552	59.08	523	197	6	1538	3	14	530	5e-169	591	Full=Histone deacetylase 15;	Arabidopsis thaliana (Mouse-ear cress).	Swiss-Prot	5.31887
Locus_11124_Transcript_3/4_Confidence_0.500_Length_1280	1280	At3g18520	561	43.04	158	73	2	601	167	83	236	3e-27	121	[B] KOG1343 Histone deacetylase complex, catalytic component HDA1		KOG	3.76115
Locus_11124_Transcript_4/4_Confidence_0.625_Length_2022	2022	HDA15_ARATH	552	62.42	479	176	3	1427	3	52	530	1e-168	590	Full=Histone deacetylase 15;	Arabidopsis thaliana (Mouse-ear cress).	Swiss-Prot	5.1058
Locus_11126_Transcript_1/2_Confidence_1.000_Length_2259	2259	At4g10070	748	51.14	264	110	5	1904	1146	112	367	1e-59	230	[A] KOG1676 K-homology type RNA binding proteins		KOG	16.5756
Locus_11126_Transcript_2/2_Confidence_1.000_Length_1157	1157	At4g10070	748	50.36	278	118	6	802	2	112	380	3e-61	234	[A] KOG1676 K-homology type RNA binding proteins		KOG	15.7193
Locus_11127_Transcript_1/2_Confidence_1.000_Length_1022	1022	MCMBP_ARATH	589	41.58	190	57	2	196	762	453	589	1e-32	137	Full=Mini-chromosome maintenance complex-binding protein;	Arabidopsis thaliana (Mouse-ear cress).	Swiss-Prot	11.5149
Locus_11127_Transcript_2/2_Confidence_1.000_Length_863	863	At2g40550	550	56.93	137	58	1	196	603	414	550	2e-39	160	[S] KOG2545 Conserved membrane protein		KOG	12.1798
Locus_11128_Transcript_1/1_Confidence_1.000_Length_664	664	At5g16010	268	61.21	165	63	1	67	558	104	268	1e-50	197	[I] KOG1638 Steroid reductase		KOG	9.82832
Locus_11129_Transcript_1/2_Confidence_1.000_Length_2493	2493	At1g18460	701	56.48	347	146	5	268	1302	1	344	2e-88	326	[I] KOG2624 Triglyceride lipase-cholesterol esterase		KOG	8.65783
Locus_11129_Transcript_2/2_Confidence_1.000_Length_2618	2618	At1g18460	701	64.6	695	241	5	268	2346	1	692	0	840	[I] KOG2624 Triglyceride lipase-cholesterol esterase		KOG	29.3817
Locus_11130_Transcript_1/1_Confidence_1.000_Length_357	357	At1g70580	481	67.86	56	14	1	137	292	1	56	3e-13	72	[E] KOG0258 Alanine aminotransferase		KOG	4.64495
Locus_11131_Transcript_1/2_Confidence_1.000_Length_920	920	F6HGC2_VITVI	141	71.05	76	21	1	918	694	49	124	3e-22	107		Vitis vinifera (Grape).	TrEMBL	7.32606
Locus_11131_Transcript_2/2_Confidence_1.000_Length_265	265	F6HGC2_VITVI	141	71.83	71	20	0	263	51	49	119	1e-22	105		Vitis vinifera (Grape).	TrEMBL	6.45939
Locus_11132_Transcript_1/3_Confidence_0.600_Length_672	672	YCF45_PORPU	565	60.92	174	67	1	596	78	156	329	2e-59	225	Full=Uncharacterized protein ycf45;	Porphyra purpurea.	Swiss-Prot	7.52229
Locus_11132_Transcript_2/3_Confidence_0.600_Length_438	438	YCF45_PORPU	565	75	96	24	0	437	150	156	251	2e-38	154	Full=Uncharacterized protein ycf45;	Porphyra purpurea.	Swiss-Prot	4.45765
Locus_11132_Transcript_3/3_Confidence_0.600_Length_597	597	YCF45_PORPU	565	60.92	174	67	1	596	78	156	329	2e-59	225	Full=Uncharacterized protein ycf45;	Porphyra purpurea.	Swiss-Prot	6.76488
Locus_11133_Transcript_1/1_Confidence_1.000_Length_529	529	FKBP3_ARATH	208	84.35	115	18	0	527	183	92	206	1e-56	215	Full=FKBP-type peptidyl-prolyl cis-trans isomerase 3, chloroplastic;	Arabidopsis thaliana (Mouse-ear cress).	Swiss-Prot	19.7687
Locus_11134_Transcript_1/2_Confidence_1.000_Length_1094	1094	At1g34540	498	49.53	317	147	6	174	1094	43	356	1e-78	292	[QI] KOG0157 Cytochrome P450 CYP4/CYP19/CYP26 subfamilies		KOG	29.8997
Locus_11134_Transcript_2/2_Confidence_1.000_Length_1016	1016	At1g34540	498	49.06	320	150	6	87	1016	40	356	3e-78	290	[QI] KOG0157 Cytochrome P450 CYP4/CYP19/CYP26 subfamilies		KOG	17.0848
Locus_11136_Transcript_1/1_Confidence_1.000_Length_241	241	gi|336187967|gb|JL898897.1|	1161	87.85	181	9	9	60	238	532	363	2e-49	200	TSA: Oncidium Gower Ramsey contig10670.OnGoRa mRNA sequence.	Oncidium Gower Ramsey	GenBank-NT	4.10622
Locus_11137_Transcript_1/1_Confidence_1.000_Length_1376	1376	MGDG3_ORYSJ	508	83.64	379	62	0	3	1139	117	495	0	667	Full=Probable monogalactosyldiacylglycerol synthase 3, chloroplastic;	Oryza sativa subsp. japonica (Rice).	Swiss-Prot	8.5136
Locus_11139_Transcript_1/1_Confidence_1.000_Length_2962	2962	AKH1_MAIZE	920	81.84	870	151	2	140	2749	58	920	0	1405	Full=Bifunctional aspartokinase/homoserine dehydrogenase 1, chloroplastic;	Zea mays (Maize).	Swiss-Prot	9.76109
Locus_1113_Transcript_1/1_Confidence_1.000_Length_731	731	7300068	458	30.63	111	68	2	537	232	6	116	2e-08	58.2	[C] KOG3581 Creatine kinases		KOG	46.8328
Locus_11140_Transcript_1/1_Confidence_1.000_Length_729	729	D7L492_ARALL	488	30.35	201	126	4	712	128	81	273	5e-16	85.9		Arabidopsis lyrata subsp. lyrata (Lyre-leaved rock-cress).	TrEMBL	4.43931
Locus_11141_Transcript_1/1_Confidence_1.000_Length_749	749	At3g56570	531	52.58	213	88	5	1	621	305	510	3e-48	190	[R] KOG1337 N-methyltransferase		KOG	8.78438
Locus_11143_Transcript_1/1_Confidence_1.000_Length_341	341	PP354_ARATH	632	53.15	111	51	1	331	2	256	366	8e-31	128	Full=Pentatricopeptide repeat-containing protein At4g37380, chloroplastic;	Arabidopsis thaliana (Mouse-ear cress).	Swiss-Prot	5.41193
Locus_11145_Transcript_1/3_Confidence_0.429_Length_372	372	TRL12_ORYSJ	279	58.43	89	29	2	47	289	191	279	7e-20	92	Full=Thioredoxin-like 1-2, chloroplastic;	Oryza sativa subsp. japonica (Rice).	Swiss-Prot	6.83028
Locus_11145_Transcript_2/3_Confidence_0.571_Length_1064	1064	TRL12_ORYSJ	279	67.97	231	65	3	313	981	50	279	2e-83	305	Full=Thioredoxin-like 1-2, chloroplastic;	Oryza sativa subsp. japonica (Rice).	Swiss-Prot	11.3871
Locus_11145_Transcript_3/3_Confidence_0.571_Length_1370	1370	TRL12_ORYSJ	279	66.87	166	49	2	313	810	50	209	2e-57	220	Full=Thioredoxin-like 1-2, chloroplastic;	Oryza sativa subsp. japonica (Rice).	Swiss-Prot	15.8328
Locus_11146_Transcript_2/2_Confidence_1.000_Length_2212	2212	ATX2_ARATH	1083	33.33	384	209	12	918	1970	690	1059	5e-47	186	Full=Histone-lysine N-methyltransferase ATX2;	Arabidopsis thaliana (Mouse-ear cress).	Swiss-Prot	7.36359
Locus_11148_Transcript_1/1_Confidence_1.000_Length_277	277	C5XQP6_SORBI	439	64.44	90	32	0	272	3	45	134	1e-27	122		Sorghum bicolor (Sorghum) (Sorghum vulgare).	TrEMBL	6.17956
Locus_11149_Transcript_1/1_Confidence_1.000_Length_234	234	At1g65440	1703	68.83	77	24	0	2	232	1330	1406	2e-23	105	[A] KOG1856 Transcription elongation factor SPT6		KOG	3.65756
Locus_1114_Transcript_1/1_Confidence_1.000_Length_7115	7115	C5XMQ2_SORBI	2190	62.43	2180	668	18	520	6858	95	2190	0	2602		Sorghum bicolor (Sorghum) (Sorghum vulgare).	TrEMBL	25.2912
Locus_11150_Transcript_1/1_Confidence_1.000_Length_1002	1002	CAPZA_ARATH	308	64.16	293	96	1	1	879	25	308	1e-113	406	Full=F-actin-capping protein subunit alpha;	Arabidopsis thaliana (Mouse-ear cress).	Swiss-Prot	32.8318
Locus_11151_Transcript_1/1_Confidence_1.000_Length_435	435	HSP23_MAIZE	154	65.29	121	39	3	75	434	1	119	1e-38	155	Full=17.0 kDa class II heat shock protein;	Zea mays (Maize).	Swiss-Prot	5.90255
Locus_11153_Transcript_1/1_Confidence_1.000_Length_270	270	F6H0V9_VITVI	450	52.38	84	40	0	14	265	43	126	1e-20	99.4		Vitis vinifera (Grape).	TrEMBL	5.84448
Locus_11154_Transcript_1/1_Confidence_1.000_Length_291	291	F2DA98_HORVD	535	62.5	96	35	1	289	2	401	495	2e-29	128		Hordeum vulgare var. distichum (Two-rowed barley).	TrEMBL	12.6836
Locus_11155_Transcript_1/1_Confidence_1.000_Length_260	260	C0P351_MAIZE	274	43.59	78	30	2	13	246	1	64	2e-07	55.5		Zea mays (Maize).	TrEMBL	7.50943
Locus_11156_Transcript_1/3_Confidence_0.714_Length_1700	1700	TBB3_ORYSJ	446	97.06	442	13	0	99	1424	1	442	0	884	Full=Tubulin beta-3 chain;	Oryza sativa subsp. japonica (Rice).	Swiss-Prot	17.6051
Locus_11156_Transcript_2/3_Confidence_0.429_Length_1647	1647	TBB5_GOSHI	445	96.85	444	14	0	71	1402	1	444	0	890	Full=Tubulin beta-5 chain;	Gossypium hirsutum (Upland cotton) (Gossypium mexicanum).	Swiss-Prot	122.314
Locus_11156_Transcript_3/3_Confidence_0.714_Length_1672	1672	TBB3_ORYSJ	446	97.06	442	13	0	71	1396	1	442	0	884	Full=Tubulin beta-3 chain;	Oryza sativa subsp. japonica (Rice).	Swiss-Prot	27.8977
Locus_11158_Transcript_1/1_Confidence_1.000_Length_3552	3552	At1g48110	639	39.72	637	332	13	351	2225	4	600	2e-107	389	[R] KOG1901 Uncharacterized high-glucose-regulated protein		KOG	10.5116
Locus_11159_Transcript_1/1_Confidence_1.000_Length_264	264	At1g74120	445	39.53	86	51	1	258	1	182	266	4e-13	71.6	[KR] KOG1267 Mitochondrial transcription termination factor, mTERF		KOG	5.57207
Locus_1115_Transcript_1/2_Confidence_1.000_Length_2059	2059	At1g73720	522	82.05	518	92	1	343	1896	6	522	0	884	[R] KOG0275 Conserved WD40 repeat-containing protein		KOG	15.224
Locus_1115_Transcript_2/2_Confidence_1.000_Length_2069	2069	At1g73720	522	81.66	518	94	1	343	1896	6	522	0	880	[R] KOG0275 Conserved WD40 repeat-containing protein		KOG	9.44962
Locus_11160_Transcript_1/1_Confidence_1.000_Length_428	428	HsM8922540	642	36.54	156	85	2	1	426	124	279	7e-23	104	[S] KOG3692 Uncharacterized conserved protein		KOG	4.99924
Locus_11161_Transcript_1/1_Confidence_1.000_Length_1317	1317	F6GTP1_VITVI	409	57.42	364	147	4	1316	243	48	409	7e-114	412		Vitis vinifera (Grape).	TrEMBL	11.3726
Locus_11162_Transcript_1/2_Confidence_1.000_Length_781	781	At5g58740	158	80.77	130	25	0	664	275	1	130	4e-59	226	[T] KOG2265 Nuclear distribution protein NUDC		KOG	18.2872
Locus_11162_Transcript_2/2_Confidence_1.000_Length_760	760	At5g58740	158	83.12	154	26	0	643	182	1	154	9e-75	278	[T] KOG2265 Nuclear distribution protein NUDC		KOG	18.511
Locus_11165_Transcript_1/1_Confidence_1.000_Length_998	998	At4g38970	381	87.25	149	15	1	261	695	60	208	2e-130	258	[G] KOG1557 Fructose-biphosphate aldolase		KOG	7.42347
Locus_11166_Transcript_1/2_Confidence_1.000_Length_947	947	F2EBN9_HORVD	203	50.5	202	91	3	110	688	2	203	1e-46	188		Hordeum vulgare var. distichum (Two-rowed barley).	TrEMBL	6.35463
Locus_11166_Transcript_2/2_Confidence_1.000_Length_810	810	F2EBN9_HORVD	203	53.53	170	77	1	48	551	34	203	3e-45	183		Hordeum vulgare var. distichum (Two-rowed barley).	TrEMBL	3.40103
Locus_11167_Transcript_1/1_Confidence_1.000_Length_353	353	RL261_ARATH	146	85.59	118	16	1	351	1	16	133	6e-53	201	Full=60S ribosomal protein L26-1;	Arabidopsis thaliana (Mouse-ear cress).	Swiss-Prot	4.77335
Locus_11169_Transcript_1/1_Confidence_1.000_Length_266	266	At4g15410_1	463	51.22	41	20	0	41	163	9	49	7e-06	47.4	[Y] KOG2086 Protein tyrosine phosphatase SHP1/Cofactor for p97 ATPase-mediated vesicle membrane fusion		KOG	6.73676
Locus_1116_Transcript_1/1_Confidence_1.000_Length_2043	2043	PTR2_ARATH	585	70.99	586	168	1	14	1771	1	584	0	874	Full=Peptide transporter PTR2;	Arabidopsis thaliana (Mouse-ear cress).	Swiss-Prot	19.4801
Locus_11170_Transcript_1/1_Confidence_1.000_Length_1198	1198	C5X6U4_SORBI	650	61.56	398	138	6	1	1158	250	644	8e-125	448		Sorghum bicolor (Sorghum) (Sorghum vulgare).	TrEMBL	5.42509
Locus_11171_Transcript_1/1_Confidence_1.000_Length_1687	1687	At2g42030	425	40.32	186	85	5	1294	794	45	223	2e-29	129	[O] KOG0823 Predicted E3 ubiquitin ligase		KOG	16.5517
Locus_11172_Transcript_1/1_Confidence_1.000_Length_311	311	NIK3_ARATH	632	60.82	97	38	0	291	1	231	327	2e-30	126	Full=Protein NSP-INTERACTING KINASE 3;	Arabidopsis thaliana (Mouse-ear cress).	Swiss-Prot	7.48198
Locus_11174_Transcript_1/2_Confidence_1.000_Length_919	919	GDT14_ARATH	230	79.17	168	34	1	104	604	2	169	4e-92	266	Full=GDT1-like protein 4;	Arabidopsis thaliana (Mouse-ear cress).	Swiss-Prot	6.81017
Locus_11174_Transcript_2/2_Confidence_1.000_Length_361	361	GDT15_ORYSJ	232	84.72	72	11	0	1	216	155	226	2e-29	124	Full=GDT1-like protein 5;	Oryza sativa subsp. japonica (Rice).	Swiss-Prot	2.22265
Locus_11175_Transcript_1/1_Confidence_1.000_Length_1144	1144	F6H3B5_VITVI	321	56.54	306	122	4	1002	112	10	313	6e-96	352		Vitis vinifera (Grape).	TrEMBL	11.9001
Locus_11176_Transcript_1/2_Confidence_1.000_Length_285	285	MGP_ARATH	506	85.19	81	12	0	6	248	123	203	7e-41	161	Full=Zinc finger protein MAGPIE;	Arabidopsis thaliana (Mouse-ear cress).	Swiss-Prot	8.53993
Locus_11176_Transcript_2/2_Confidence_1.000_Length_529	529	At3g13810	513	90.32	62	6	0	3	188	152	213	4e-22	102	[R] KOG1721 FOG: Zn-finger		KOG	6.06713
Locus_11177_Transcript_1/1_Confidence_1.000_Length_283	283	C3H59_ORYSJ	613	68.09	94	27	2	279	1	275	366	1e-32	134	Full=Zinc finger CCCH domain-containing protein 59;	Oryza sativa subsp. japonica (Rice).	Swiss-Prot	3.96936
Locus_11178_Transcript_1/1_Confidence_1.000_Length_422	422	At1g51340	501	56	50	22	0	271	420	14	63	1e-07	53.5	[R] KOG1347 Uncharacterized membrane protein, predicted efflux pump		KOG	5.19708
Locus_11180_Transcript_1/1_Confidence_1.000_Length_446	446	PSKR2_ARATH	1036	43.26	141	80	0	3	425	246	386	7e-27	115	Full=Phytosulfokine receptor 2;	Arabidopsis thaliana (Mouse-ear cress).	Swiss-Prot	6.53656
Locus_11181_Transcript_1/1_Confidence_1.000_Length_687	687	LRX5_ARATH	857	36.63	172	85	5	480	16	499	663	3e-15	78.6	Full=Leucine-rich repeat extensin-like protein 5;	Arabidopsis thaliana (Mouse-ear cress).	Swiss-Prot	8.91531
Locus_11182_Transcript_1/1_Confidence_1.000_Length_309	309	WAKLB_ARATH	748	63.83	94	34	0	283	2	402	495	2e-32	134	Full=Wall-associated receptor kinase-like 2;	Arabidopsis thaliana (Mouse-ear cress).	Swiss-Prot	5.53961
Locus_11183_Transcript_1/1_Confidence_1.000_Length_289	289	C6TFG8_SOYBN	176	53.12	64	26	2	287	108	112	175	4e-10	64.7		Glycine max (Soybean) (Glycine hispida).	TrEMBL	5.09006
Locus_11186_Transcript_1/2_Confidence_1.000_Length_786	786	A9PDZ9_POPTR	88	66.67	87	29	0	454	194	1	87	7e-30	132		Populus trichocarpa (Western balsam poplar) (Populus balsamifera subsp. trichocarpa).	TrEMBL	5.71669
Locus_11186_Transcript_2/2_Confidence_1.000_Length_521	521	C5XH64_SORBI	87	70.11	87	26	0	454	194	1	87	3e-30	132		Sorghum bicolor (Sorghum) (Sorghum vulgare).	TrEMBL	6.67365
Locus_11188_Transcript_1/1_Confidence_1.000_Length_1346	1346	Q9C8P0_PlantCyc_AT1G34430-MONOMER	465	76.02	417	90	2	3	1247	56	464	3e-174	605	dihydrolipoyllysine-residue acetyltransferase	Arabidopsis thaliana	PlantCyc	11.2667
Locus_1118_Transcript_1/1_Confidence_1.000_Length_313	313	FRS5_ARATH	788	48.51	101	52	0	5	307	326	426	5e-28	119	Full=Protein FAR1-RELATED SEQUENCE 5;	Arabidopsis thaliana (Mouse-ear cress).	Swiss-Prot	5.89607
Locus_11190_Transcript_1/3_Confidence_0.625_Length_391	391	2ABB_ORYSJ	525	83	100	17	0	302	3	293	392	3e-45	176	Full=Serine/threonine protein phosphatase 2A 55 kDa regulatory subunit B beta isoform;	Oryza sativa subsp. japonica (Rice).	Swiss-Prot	8.07166
Locus_11190_Transcript_2/3_Confidence_0.750_Length_740	740	At1g17720	499	85	100	15	0	740	441	255	354	6e-44	176	[T] KOG1354 Serine/threonine protein phosphatase 2A, regulatory subunit		KOG	9.39722
Locus_11190_Transcript_3/3_Confidence_0.750_Length_341	341	2ABB_ORYSJ	525	87.61	113	14	0	341	3	280	392	2e-54	206	Full=Serine/threonine protein phosphatase 2A 55 kDa regulatory subunit B beta isoform;	Oryza sativa subsp. japonica (Rice).	Swiss-Prot	11.2945
Locus_11191_Transcript_1/1_Confidence_1.000_Length_459	459	At1g77350	122	73.11	119	32	0	77	433	4	122	1e-25	114	[S] KOG4615 Uncharacterized conserved protein		KOG	15.8494
Locus_11192_Transcript_1/1_Confidence_1.000_Length_304	304	At4g31540	686	75.25	101	25	0	304	2	357	457	2e-32	135	[U] KOG2344 Exocyst component protein and related proteins		KOG	3.5192
Locus_11194_Transcript_1/1_Confidence_1.000_Length_222	222	B9RBM9_RICCO	314	51.43	70	34	0	219	10	244	313	1e-12	73.2		Ricinus communis (Castor bean).	TrEMBL	11.3249
Locus_11195_Transcript_1/2_Confidence_1.000_Length_2287	2287	Q8W4L6_PlantCyc_AT4G16070-MONOMER	654	51.7	675	291	7	121	2103	1	654	0	645	triacylglycerol lipase	Arabidopsis thaliana	PlantCyc	6.61924
Locus_11195_Transcript_2/2_Confidence_1.000_Length_2269	2269	Q8W4L6_PlantCyc_AT4G16070-MONOMER	654	51.24	685	273	7	121	2085	1	654	0	644	triacylglycerol lipase	Arabidopsis thaliana	PlantCyc	4.51463
Locus_11199_Transcript_1/1_Confidence_1.000_Length_700	700	LRX5_ARATH	857	33.49	215	120	8	631	8	413	611	4e-17	84.7	Full=Leucine-rich repeat extensin-like protein 5;	Arabidopsis thaliana (Mouse-ear cress).	Swiss-Prot	28.3889
Locus_1119_Transcript_2/2_Confidence_1.000_Length_1211	1211	BPM3_ARATH	408	63.35	322	111	2	1209	250	91	407	2e-113	405	Full=BTB/POZ and MATH domain-containing protein 3;	Arabidopsis thaliana (Mouse-ear cress).	Swiss-Prot	20.4736
Locus_111_Transcript_1/4_Confidence_0.571_Length_584	584	CBSX1_ARATH	236	82.42	165	29	0	53	547	72	236	2e-76	281	Full=CBS domain-containing protein CBSX1, chloroplastic;	Arabidopsis thaliana (Mouse-ear cress).	Swiss-Prot	28.9442
Locus_111_Transcript_2/4_Confidence_0.286_Length_447	447	CBSX1_ARATH	236	77.11	83	19	0	162	410	154	236	3e-32	133	Full=CBS domain-containing protein CBSX1, chloroplastic;	Arabidopsis thaliana (Mouse-ear cress).	Swiss-Prot	8.49647
Locus_111_Transcript_3/4_Confidence_0.571_Length_792	792	CBSX1_ARATH	236	80.12	171	34	0	243	755	66	236	2e-76	282	Full=CBS domain-containing protein CBSX1, chloroplastic;	Arabidopsis thaliana (Mouse-ear cress).	Swiss-Prot	23.8079
Locus_111_Transcript_4/4_Confidence_0.429_Length_1021	1021	CBSX1_ARATH	236	76.76	185	43	0	430	984	52	236	3e-78	288	Full=CBS domain-containing protein CBSX1, chloroplastic;	Arabidopsis thaliana (Mouse-ear cress).	Swiss-Prot	44.6639
Locus_11202_Transcript_1/3_Confidence_0.400_Length_2327	2327	At1g69950	676	35.97	670	378	14	2238	334	23	676	4e-115	414	[L] KOG1121 Tam3-transposase (Ac family)		KOG	9.20648
Locus_11202_Transcript_2/3_Confidence_0.600_Length_2330	2330	At1g69950	676	35.97	670	378	14	2238	334	23	676	4e-115	414	[L] KOG1121 Tam3-transposase (Ac family)		KOG	10.09
Locus_11202_Transcript_3/3_Confidence_0.600_Length_2309	2309	At1g69950	676	35.97	670	378	14	2238	334	23	676	4e-115	414	[L] KOG1121 Tam3-transposase (Ac family)		KOG	11.537
Locus_11204_Transcript_1/1_Confidence_1.000_Length_2075	2075	FRS5_ARATH	788	33.87	375	244	2	6	1118	320	694	4e-62	236	Full=Protein FAR1-RELATED SEQUENCE 5;	Arabidopsis thaliana (Mouse-ear cress).	Swiss-Prot	8.17201
Locus_11205_Transcript_1/1_Confidence_1.000_Length_1096	1096	F2CSI0_HORVD	548	32.41	398	216	11	1082	3	35	417	3e-45	184		Hordeum vulgare var. distichum (Two-rowed barley).	TrEMBL	7.34537
Locus_11208_Transcript_1/1_Confidence_1.000_Length_322	322	G8FGL8_ELAGV	276	90.62	96	9	0	322	35	180	275	2e-43	174		Elaeis guineensis var. tenera (Oil palm).	TrEMBL	4.81759
Locus_1120_Transcript_1/3_Confidence_0.667_Length_866	866	RK18_ARATH	170	38.21	123	72	2	386	745	46	167	1e-15	80.5	Full=50S ribosomal protein L18, chloroplastic;	Arabidopsis thaliana (Mouse-ear cress).	Swiss-Prot	5.40478
Locus_1120_Transcript_2/3_Confidence_0.667_Length_872	872	RK18_ARATH	170	38.21	123	72	2	392	751	46	167	1e-15	80.5	Full=50S ribosomal protein L18, chloroplastic;	Arabidopsis thaliana (Mouse-ear cress).	Swiss-Prot	6.13439
Locus_1120_Transcript_3/3_Confidence_0.667_Length_880	880	RK18_ARATH	170	38.21	123	72	2	400	759	46	167	1e-15	80.5	Full=50S ribosomal protein L18, chloroplastic;	Arabidopsis thaliana (Mouse-ear cress).	Swiss-Prot	5.56194
Locus_11210_Transcript_1/1_Confidence_1.000_Length_1022	1022	At1g72440	1056	49.86	365	137	8	45	1022	1	358	3e-73	273	[JK] KOG2038 CAATT-binding transcription factor/60S ribosomal subunit biogenesis protein		KOG	6.20233
Locus_11211_Transcript_1/3_Confidence_0.667_Length_1316	1316	At5g40850	369	83.61	183	30	0	1047	499	179	361	1e-109	301	[H] KOG1527 Uroporphyrin III methyltransferase		KOG	5.83289
Locus_11211_Transcript_2/3_Confidence_0.667_Length_1007	1007	Q42606_PlantCyc_AT5G40850-MONOMER	369	83.33	252	42	0	1006	251	110	361	2e-116	413	uroporphyrin-III C-methyltransferase	Arabidopsis thaliana	PlantCyc	6.02912
Locus_11211_Transcript_3/3_Confidence_0.667_Length_1255	1255	Q42606_PlantCyc_AT5G40850-MONOMER	369	83.33	252	42	0	1254	499	110	361	2e-116	413	uroporphyrin-III C-methyltransferase	Arabidopsis thaliana	PlantCyc	6.77706
Locus_11212_Transcript_1/1_Confidence_1.000_Length_687	687	At5g14600	370	41.94	62	31	2	539	354	307	363	4e-06	50.1	[J] KOG2915 tRNA(1-methyladenosine) methyltransferase, subunit GCD14		KOG	5.48934
Locus_11213_Transcript_1/1_Confidence_1.000_Length_1106	1106	PERK8_ARATH	681	38.44	333	187	8	6	959	339	668	1e-54	210	Full=Proline-rich receptor-like protein kinase PERK8;	Arabidopsis thaliana (Mouse-ear cress).	Swiss-Prot	10.4952
Locus_11215_Transcript_1/2_Confidence_1.000_Length_3191	3191	SYAP_ORYSI	996	76.31	937	200	4	217	3018	79	996	0	1424	Full=Probable alanine--tRNA ligase, chloroplastic;	Oryza sativa subsp. indica (Rice).	Swiss-Prot	20.3423
Locus_11215_Transcript_2/2_Confidence_1.000_Length_3146	3146	SYAP_ORYSI	996	77.55	922	200	3	217	2973	79	996	0	1433	Full=Probable alanine--tRNA ligase, chloroplastic;	Oryza sativa subsp. indica (Rice).	Swiss-Prot	12.3103
Locus_11216_Transcript_1/1_Confidence_1.000_Length_1632	1632	At2g35680	383	48.37	306	103	4	1127	375	53	358	2e-72	272	[V] KOG1719 Dual specificity phosphatase		KOG	36.792
Locus_11217_Transcript_1/2_Confidence_1.000_Length_1892	1892	BH106_ARATH	253	44.88	127	65	3	1214	1588	100	223	2e-20	97.4	Full=Transcription factor bHLH106;	Arabidopsis thaliana (Mouse-ear cress).	Swiss-Prot	8.11425
Locus_11217_Transcript_2/2_Confidence_1.000_Length_1520	1520	BH030_ARATH	368	39.78	274	141	7	482	1276	92	350	1e-42	171	Full=Transcription factor bHLH30;	Arabidopsis thaliana (Mouse-ear cress).	Swiss-Prot	11.1383
Locus_11219_Transcript_1/2_Confidence_1.000_Length_2110	2110	At1g76400	614	60.36	603	234	1	2000	207	12	614	0	702	[O] KOG2291 Oligosaccharyltransferase, alpha subunit (ribophorin I)		KOG	10.9392
Locus_11219_Transcript_2/2_Confidence_1.000_Length_2110	2110	At1g76400	614	60.36	603	234	1	2000	207	12	614	0	702	[O] KOG2291 Oligosaccharyltransferase, alpha subunit (ribophorin I)		KOG	6.98436
Locus_1121_Transcript_1/1_Confidence_1.000_Length_1913	1913	Hs7705433	564	40.57	562	284	10	1817	255	7	559	5e-120	430	[JK] KOG3677 RNA polymerase I-associated factor - PAF67		KOG	19.6994
Locus_11221_Transcript_1/3_Confidence_0.714_Length_1303	1303	Q9MA74_PlantCyc_AT1G43710-MONOMER	482	86.22	312	42	1	371	1303	108	419	1e-179	565	aromatic amino acid decarboxylase||serine decarboxylase	Arabidopsis thaliana	PlantCyc	9.48321
Locus_11221_Transcript_2/3_Confidence_0.714_Length_1295	1295	Q9MA74_PlantCyc_AT1G43710-MONOMER	482	73.93	422	68	4	45	1295	35	419	2e-180	626	aromatic amino acid decarboxylase||serine decarboxylase	Arabidopsis thaliana	PlantCyc	9.50048
Locus_11221_Transcript_3/3_Confidence_0.714_Length_1217	1217	Q9MA74_PlantCyc_AT1G43710-MONOMER	482	78.79	396	68	3	45	1217	35	419	0	640	aromatic amino acid decarboxylase||serine decarboxylase	Arabidopsis thaliana	PlantCyc	8.7688
Locus_11222_Transcript_1/1_Confidence_1.000_Length_1072	1072	At1g80280	647	61.57	255	93	3	50	799	8	262	4e-71	266	[R] KOG1454 Predicted hydrolase/acyltransferase (alpha/beta hydrolase superfamily)		KOG	9.80518
Locus_11223_Transcript_1/1_Confidence_1.000_Length_977	977	At5g07250	346	72.51	291	77	1	966	103	53	343	2e-105	380	[T] KOG2289 Rhomboid family proteins		KOG	13.7152
Locus_11224_Transcript_1/1_Confidence_1.000_Length_382	382	GAUT3_ARATH	680	49.61	127	60	1	14	382	242	368	1e-27	117	Full=Probable galacturonosyltransferase 3;	Arabidopsis thaliana (Mouse-ear cress).	Swiss-Prot	4.55101
Locus_11226_Transcript_1/4_Confidence_0.571_Length_423	423	At2g24320	316	74.55	110	24	1	2	319	98	207	5e-48	171	[R] KOG1552 Predicted alpha/beta hydrolase		KOG	2.90854
Locus_11226_Transcript_2/4_Confidence_0.429_Length_425	425	At2g24320	316	62.5	120	22	1	133	423	109	228	1e-36	150	[R] KOG1552 Predicted alpha/beta hydrolase		KOG	6.35609
Locus_11226_Transcript_3/4_Confidence_0.571_Length_658	658	At2g24320	316	69.7	99	26	1	133	417	109	207	4e-39	143	[R] KOG1552 Predicted alpha/beta hydrolase		KOG	4.83703
Locus_11226_Transcript_4/4_Confidence_0.571_Length_521	521	At2g24320	316	69.7	99	26	1	133	417	109	207	3e-39	143	[R] KOG1552 Predicted alpha/beta hydrolase		KOG	3.79885
Locus_11227_Transcript_1/1_Confidence_1.000_Length_240	240	LRK71_ARATH	686	59.21	76	29	1	3	224	337	412	6e-21	95.5	Full=L-type lectin-domain containing receptor kinase VII.1;	Arabidopsis thaliana (Mouse-ear cress).	Swiss-Prot	4.90342
Locus_11229_Transcript_1/1_Confidence_1.000_Length_376	376	RH57_ARATH	541	47.9	119	58	2	30	374	43	161	4e-23	102	Full=DEAD-box ATP-dependent RNA helicase 57;	Arabidopsis thaliana (Mouse-ear cress).	Swiss-Prot	5.40609
Locus_1122_Transcript_1/1_Confidence_1.000_Length_1201	1201	SKP2A_ARATH	360	63.03	357	117	6	39	1100	8	352	3e-127	451	Full=F-box protein SKP2A;	Arabidopsis thaliana (Mouse-ear cress).	Swiss-Prot	14.8539
Locus_11231_Transcript_1/1_Confidence_1.000_Length_697	697	At2g38730	199	86.59	179	24	0	656	120	21	199	5e-94	342	[O] KOG0879 U-snRNP-associated cyclophilin type peptidyl-prolyl cis-trans isomerase		KOG	20.1074
Locus_11232_Transcript_1/4_Confidence_0.625_Length_1587	1587	AGP19_ARATH	222	33.08	133	73	5	1266	901	58	185	2e-06	50.8	Full=Lysine-rich arabinogalactan protein 19;	Arabidopsis thaliana (Mouse-ear cress).	Swiss-Prot	67.0586
Locus_11232_Transcript_3/4_Confidence_0.500_Length_1581	1581	gi|32991130|dbj|AK105921.1|	1474	77.75	1020	158	62	446	1429	1047	61	2e-157	562	Oryza sativa Japonica Group cDNA clone:001-205-A04, full insert sequence.	Oryza sativa Japonica Group	GenBank-NT	74.1307
Locus_11232_Transcript_4/4_Confidence_0.625_Length_1575	1575	AGP19_ARATH	222	33.08	133	73	5	1254	889	58	185	2e-06	50.8	Full=Lysine-rich arabinogalactan protein 19;	Arabidopsis thaliana (Mouse-ear cress).	Swiss-Prot	94.8929
Locus_11235_Transcript_1/1_Confidence_1.000_Length_307	307	RBOHE_ARATH	952	59	100	41	0	1	300	456	555	2e-31	130	Full=Respiratory burst oxidase homolog protein E;	Arabidopsis thaliana (Mouse-ear cress).	Swiss-Prot	7.05674
Locus_11236_Transcript_1/1_Confidence_1.000_Length_351	351	FRS5_ARATH	788	38.14	118	60	4	25	342	12	128	2e-14	73.9	Full=Protein FAR1-RELATED SEQUENCE 5;	Arabidopsis thaliana (Mouse-ear cress).	Swiss-Prot	13.8683
Locus_11239_Transcript_1/1_Confidence_1.000_Length_297	297	D7SPT5_VITVI	309	41.98	81	41	2	2	238	152	228	4e-06	51.2		Vitis vinifera (Grape).	TrEMBL	5.22311
Locus_1123_Transcript_1/8_Confidence_0.450_Length_1109	1109	SGN-U569693_PlantCyc_SGN-U319024-MONOMER	662	79.03	267	55	1	33	833	380	645	2e-119	423	PHOSPHATIDYLSERINE DECARBOXYLASE	Solanum lycopersicum	PlantCyc	11.2627
Locus_1123_Transcript_2/8_Confidence_0.600_Length_2189	2189	At5g57190	615	69.7	231	70	0	980	1672	329	559	3e-92	338	[I] KOG2419 Phosphatidylserine decarboxylase		KOG	5.2661
Locus_1123_Transcript_3/8_Confidence_0.500_Length_1193	1193	SGN-U569693_PlantCyc_SGN-U319024-MONOMER	662	78.95	266	55	1	120	917	381	645	6e-119	422	PHOSPHATIDYLSERINE DECARBOXYLASE	Solanum lycopersicum	PlantCyc	10.2679
Locus_1123_Transcript_4/8_Confidence_0.400_Length_1457	1457	At4g25970	628	50.77	65	32	0	980	1174	328	392	1e-12	73.6	[I] KOG2419 Phosphatidylserine decarboxylase		KOG	2.49653
Locus_1123_Transcript_5/8_Confidence_0.600_Length_2189	2189	At5g57190	615	66.08	171	58	0	980	1492	329	499	2e-110	240	[I] KOG2419 Phosphatidylserine decarboxylase		KOG	7.37987
Locus_1123_Transcript_6/8_Confidence_0.450_Length_1109	1109	SGN-U569693_PlantCyc_SGN-U319024-MONOMER	662	79.06	277	57	1	3	833	370	645	7e-124	438	PHOSPHATIDYLSERINE DECARBOXYLASE	Solanum lycopersicum	PlantCyc	15.0732
Locus_1123_Transcript_7/8_Confidence_0.600_Length_2875	2875	At5g57190	615	73.28	247	66	0	1868	2608	362	608	8e-101	367	[I] KOG2419 Phosphatidylserine decarboxylase		KOG	8.17728
Locus_1123_Transcript_8/8_Confidence_0.600_Length_2086	2086	At5g57190	615	72.14	280	78	0	980	1819	329	608	2e-115	415	[I] KOG2419 Phosphatidylserine decarboxylase		KOG	7.00061
Locus_11240_Transcript_1/1_Confidence_1.000_Length_2172	2172	At5g23150	1392	30.16	577	273	21	163	1836	1	466	4e-50	198	[K] KOG1904 Transcription coactivator		KOG	13.4468
Locus_11242_Transcript_1/2_Confidence_1.000_Length_679	679	G8FGH6_ELAGV	138	71.13	97	28	0	187	477	42	138	2e-31	136		Elaeis guineensis var. tenera (Oil palm).	TrEMBL	6.45999
Locus_11242_Transcript_2/2_Confidence_1.000_Length_861	861	G8FGH6_ELAGV	138	71.13	97	28	0	187	477	42	138	3e-31	136		Elaeis guineensis var. tenera (Oil palm).	TrEMBL	6.92723
Locus_11243_Transcript_1/1_Confidence_1.000_Length_515	515	Q2QMG9_ORYSJ	1591	40.74	135	80	0	110	514	154	288	2e-21	102		Oryza sativa subsp. japonica (Rice).	TrEMBL	5.14145
Locus_11244_Transcript_1/1_Confidence_1.000_Length_2130	2130	NUC_ARATH	466	46.09	460	170	13	625	1806	4	451	8e-94	341	Full=Zinc finger protein NUTCRACKER;	Arabidopsis thaliana (Mouse-ear cress).	Swiss-Prot	22.6273
Locus_11245_Transcript_1/1_Confidence_1.000_Length_581	581	B3GTI_ARATH	672	73.3	191	50	1	10	579	217	407	2e-82	301	Full=Probable beta-1,3-galactosyltransferase 18;	Arabidopsis thaliana (Mouse-ear cress).	Swiss-Prot	5.47808
Locus_11247_Transcript_1/1_Confidence_1.000_Length_208	208	F6GSG3_VITVI	985	50.72	69	34	0	208	2	270	338	5e-15	80.9		Vitis vinifera (Grape).	TrEMBL	5.91497
Locus_11248_Transcript_1/1_Confidence_1.000_Length_4386	4386	At1g63490	1324	45.27	1184	539	13	4386	886	118	1209	0	1007	[R] KOG1246 DNA-binding protein jumonji/RBP2/SMCY, contains JmjC domain		KOG	10.824
Locus_11249_Transcript_1/1_Confidence_1.000_Length_281	281	At3g61800	664	59.26	81	33	0	280	38	80	160	4e-24	107	[S] KOG2374 Uncharacterized conserved protein		KOG	3.33134
Locus_11251_Transcript_1/1_Confidence_1.000_Length_1094	1094	B9T3D3_RICCO	275	63.25	234	83	2	1056	364	34	267	3e-81	303		Ricinus communis (Castor bean).	TrEMBL	9.26573
Locus_11252_Transcript_1/2_Confidence_1.000_Length_1754	1754	NICA_ARATH	676	56.73	446	187	4	50	1375	233	676	1e-142	501	Full=Nicastrin;	Arabidopsis thaliana (Mouse-ear cress).	Swiss-Prot	7.06007
Locus_11252_Transcript_2/2_Confidence_1.000_Length_1749	1749	NICA_ARATH	676	56.74	460	193	4	3	1370	219	676	4e-148	521	Full=Nicastrin;	Arabidopsis thaliana (Mouse-ear cress).	Swiss-Prot	11.0256
Locus_11254_Transcript_1/1_Confidence_1.000_Length_931	931	F6HF26_VITVI	1141	48.02	227	96	4	662	3	1	212	2e-47	191		Vitis vinifera (Grape).	TrEMBL	5.22853
Locus_11257_Transcript_1/1_Confidence_1.000_Length_1097	1097	WNK11_ARATH	314	76.61	248	58	0	354	1097	15	262	4e-116	414	Full=Probable serine/threonine-protein kinase WNK11;	Arabidopsis thaliana (Mouse-ear cress).	Swiss-Prot	17.9688
Locus_1125_Transcript_1/4_Confidence_0.667_Length_1019	1019	Y4105_ARATH	466	57.53	259	80	5	49	735	208	466	1e-72	264	Full=Uncharacterized protein At4g01050, chloroplastic;	Arabidopsis thaliana (Mouse-ear cress).	Swiss-Prot	61.6023
Locus_1125_Transcript_2/4_Confidence_0.556_Length_958	958	Y4105_ARATH	466	51.44	208	72	4	138	674	259	466	2e-44	176	Full=Uncharacterized protein At4g01050, chloroplastic;	Arabidopsis thaliana (Mouse-ear cress).	Swiss-Prot	45.8422
Locus_1125_Transcript_3/4_Confidence_0.444_Length_573	573	Y4105_ARATH	466	70	180	53	1	3	539	194	373	1e-67	251	Full=Uncharacterized protein At4g01050, chloroplastic;	Arabidopsis thaliana (Mouse-ear cress).	Swiss-Prot	59.98
Locus_1125_Transcript_4/4_Confidence_0.667_Length_1015	1015	Y4105_ARATH	466	58.97	273	82	5	3	731	194	466	3e-78	288	Full=Uncharacterized protein At4g01050, chloroplastic;	Arabidopsis thaliana (Mouse-ear cress).	Swiss-Prot	77.1284
Locus_11261_Transcript_1/2_Confidence_1.000_Length_1726	1726	Q67IU1_ORYSJ	454	74.03	231	60	0	492	1184	215	445	5e-97	356		Oryza sativa subsp. japonica (Rice).	TrEMBL	14.0393
Locus_11261_Transcript_2/2_Confidence_1.000_Length_1276	1276	Q5Z663_ORYSJ	654	74.59	244	62	0	3	734	409	652	5e-105	382		Oryza sativa subsp. japonica (Rice).	TrEMBL	11.9896
Locus_11262_Transcript_1/3_Confidence_0.667_Length_773	773	LRE_ARATH	165	46.46	127	67	1	139	519	1	126	3e-27	118	Full=GPI-anchored protein LORELEI;	Arabidopsis thaliana (Mouse-ear cress).	Swiss-Prot	5.43223
Locus_11262_Transcript_2/3_Confidence_0.778_Length_739	739	LRE_ARATH	165	46.46	127	67	1	139	519	1	126	8e-27	117	Full=GPI-anchored protein LORELEI;	Arabidopsis thaliana (Mouse-ear cress).	Swiss-Prot	8.68609
Locus_11262_Transcript_3/3_Confidence_0.778_Length_773	773	LRE_ARATH	165	47.24	127	66	1	139	519	1	126	3e-27	118	Full=GPI-anchored protein LORELEI;	Arabidopsis thaliana (Mouse-ear cress).	Swiss-Prot	7.02383
Locus_11264_Transcript_1/1_Confidence_1.000_Length_2620	2620	At3g01160	713	41.65	665	341	11	363	2273	31	676	4e-95	348	[S] KOG2318 Uncharacterized conserved protein		KOG	14.1794
Locus_11265_Transcript_1/1_Confidence_1.000_Length_556	556	RAA1F_ARATH	217	79.13	115	24	0	555	211	103	217	4e-49	190	Full=Ras-related protein RABA1f;	Arabidopsis thaliana (Mouse-ear cress).	Swiss-Prot	3.60781
Locus_11267_Transcript_1/1_Confidence_1.000_Length_1522	1522	At3g12640	674	40.54	111	56	1	909	577	490	590	1e-17	90.1	[A] KOG3702 Nuclear polyadenylated RNA binding protein		KOG	7.78479
Locus_11268_Transcript_1/1_Confidence_1.000_Length_1437	1437	F6HTJ0_VITVI	790	45.32	417	190	14	1173	1	18	422	2e-78	294		Vitis vinifera (Grape).	TrEMBL	9.5109
Locus_1126_Transcript_1/10_Confidence_0.654_Length_3835	3835	ARFQ_ORYSJ	917	67.08	957	263	14	912	3746	1	917	0	1214	Full=Auxin response factor 17;	Oryza sativa subsp. japonica (Rice).	Swiss-Prot	12.9301
Locus_1126_Transcript_10/10_Confidence_0.654_Length_3766	3766	ARFQ_ORYSJ	917	68.74	934	263	13	912	3677	1	917	0	1227	Full=Auxin response factor 17;	Oryza sativa subsp. japonica (Rice).	Swiss-Prot	13.2593
Locus_1126_Transcript_2/10_Confidence_0.577_Length_3761	3761	ARFQ_ORYSJ	917	68.74	934	263	13	907	3672	1	917	0	1227	Full=Auxin response factor 17;	Oryza sativa subsp. japonica (Rice).	Swiss-Prot	12.6938
Locus_1126_Transcript_4/10_Confidence_0.654_Length_3875	3875	ARFQ_ORYSJ	917	58.35	617	235	12	1951	3786	318	917	0	657	Full=Auxin response factor 17;	Oryza sativa subsp. japonica (Rice).	Swiss-Prot	12.0305
Locus_1126_Transcript_5/10_Confidence_0.654_Length_3845	3845	ARFQ_ORYSJ	917	67.19	823	248	12	1303	3756	112	917	0	1050	Full=Auxin response factor 17;	Oryza sativa subsp. japonica (Rice).	Swiss-Prot	11.9087
Locus_1126_Transcript_6/10_Confidence_0.654_Length_3762	3762	ARFQ_ORYSJ	917	68.74	934	263	13	912	3677	1	917	0	1227	Full=Auxin response factor 17;	Oryza sativa subsp. japonica (Rice).	Swiss-Prot	13.8209
Locus_1126_Transcript_7/10_Confidence_0.654_Length_3859	3859	ARFQ_ORYSJ	917	68.74	934	263	13	1005	3770	1	917	0	1227	Full=Auxin response factor 17;	Oryza sativa subsp. japonica (Rice).	Swiss-Prot	13.1061
Locus_1126_Transcript_8/10_Confidence_0.654_Length_4056	4056	ARFQ_ORYSJ	917	68.81	869	244	11	912	3482	1	854	0	1150	Full=Auxin response factor 17;	Oryza sativa subsp. japonica (Rice).	Swiss-Prot	14.9556
Locus_1126_Transcript_9/10_Confidence_0.654_Length_4832	4832	ARFQ_ORYSJ	917	69.77	913	254	12	2020	4743	22	917	0	1226	Full=Auxin response factor 17;	Oryza sativa subsp. japonica (Rice).	Swiss-Prot	12.4984
Locus_11270_Transcript_1/1_Confidence_1.000_Length_4286	4286	At3g13300	1326	50.44	1257	523	25	390	4085	145	1326	0	1071	[R] KOG1916 Nuclear protein, contains WD40 repeats		KOG	20.0626
Locus_11271_Transcript_1/1_Confidence_1.000_Length_1462	1462	A5AUW2_VITVI	1076	64.2	486	167	1	1	1458	129	607	3e-177	622		Vitis vinifera (Grape).	TrEMBL	9.53121
Locus_11272_Transcript_1/1_Confidence_1.000_Length_1009	1009	ISW2_ORYSJ	1107	91.96	336	27	0	1	1008	480	815	0	637	Full=Probable chromatin-remodeling complex ATPase chain;	Oryza sativa subsp. japonica (Rice).	Swiss-Prot	6.60033
Locus_11275_Transcript_1/1_Confidence_1.000_Length_348	348	B9GUI0_POPTR	475	59.7	67	26	1	146	346	139	204	1e-13	76.3		Populus trichocarpa (Western balsam poplar) (Populus balsamifera subsp. trichocarpa).	TrEMBL	7.91618
Locus_11277_Transcript_1/1_Confidence_1.000_Length_687	687	TOP6A_ARATH	427	86.99	146	19	0	1	438	282	427	9e-73	269	Full=DNA topoisomerase 6 subunit A;	Arabidopsis thaliana (Mouse-ear cress).	Swiss-Prot	6.3069
Locus_11278_Transcript_1/1_Confidence_1.000_Length_432	432	B8BMB3_ORYSI	698	33.79	145	77	6	2	403	403	539	1e-11	69.7		Oryza sativa subsp. indica (Rice).	TrEMBL	3.71471
Locus_11279_Transcript_1/1_Confidence_1.000_Length_1549	1549	Hs11968051	476	45.31	490	234	10	49	1458	1	476	3e-105	380	[Y] KOG2439 Nuclear architecture related protein		KOG	8.28796
Locus_11282_Transcript_1/1_Confidence_1.000_Length_2699	2699	Y2162_ARATH	861	64.83	836	292	2	2698	191	26	859	0	1106	Full=Uncharacterized protein At2g41620;	Arabidopsis thaliana (Mouse-ear cress).	Swiss-Prot	8.46277
Locus_11283_Transcript_1/1_Confidence_1.000_Length_1036	1036	TF2B_ORYSJ	312	91.8	244	20	0	5	736	69	312	2e-127	452	Full=Transcription initiation factor IIB;	Oryza sativa subsp. japonica (Rice).	Swiss-Prot	12.4952
Locus_11286_Transcript_1/1_Confidence_1.000_Length_337	337	At3g28700	476	68.81	109	32	2	9	335	261	367	9e-39	156	[S] KOG2901 Uncharacterized conserved protein		KOG	3.49205
Locus_11287_Transcript_1/1_Confidence_1.000_Length_412	412	At3g28700	476	81.03	116	22	0	411	64	361	476	3e-53	205	[S] KOG2901 Uncharacterized conserved protein		KOG	4.28454
Locus_11288_Transcript_1/1_Confidence_1.000_Length_1554	1554	Q9M8L4_PlantCyc_AT1G80460-MONOMER	522	73.52	457	110	3	3	1367	75	522	0	672	glycerol kinase//carbohydrate kinase	Arabidopsis thaliana	PlantCyc	9.70702
Locus_11289_Transcript_1/1_Confidence_1.000_Length_2198	2198	Q84WV0_PlantCyc_AT1G36370-MONOMER	598	69.36	594	176	2	236	2008	1	591	0	840	glycine hydroxymethyltransferase	Arabidopsis thaliana	PlantCyc	12.5212
Locus_1128_Transcript_1/1_Confidence_1.000_Length_1798	1798	NAT6_ARATH	532	71.94	531	148	1	99	1688	1	531	0	794	Full=Nucleobase-ascorbate transporter 6;	Arabidopsis thaliana (Mouse-ear cress).	Swiss-Prot	23.9642
Locus_11290_Transcript_1/2_Confidence_1.000_Length_1573	1573	CDPKD_ARATH	528	86.57	432	58	0	2	1297	97	528	0	759	Full=Calcium-dependent protein kinase 13;	Arabidopsis thaliana (Mouse-ear cress).	Swiss-Prot	5.35599
Locus_11290_Transcript_2/2_Confidence_1.000_Length_1573	1573	CDPKD_ARATH	528	87.04	432	56	0	2	1297	97	528	0	760	Full=Calcium-dependent protein kinase 13;	Arabidopsis thaliana (Mouse-ear cress).	Swiss-Prot	3.89372
Locus_11291_Transcript_1/1_Confidence_1.000_Length_966	966	Y5020_ARATH	1048	50.94	320	155	2	963	7	142	460	1e-84	310	Full=Probable inactive receptor kinase At5g10020;	Arabidopsis thaliana (Mouse-ear cress).	Swiss-Prot	6.22964
Locus_11292_Transcript_1/1_Confidence_1.000_Length_409	409	At3g04340	1293	43.28	134	75	1	9	407	317	450	4e-27	118	[O] KOG0731 AAA+-type ATPase containing the peptidase M41 domain		KOG	5.23148
Locus_11293_Transcript_1/1_Confidence_1.000_Length_732	732	KCAB_ORYSJ	328	83.54	164	27	0	730	239	165	328	1e-75	279	Full=Probable voltage-gated potassium channel subunit beta;	Oryza sativa subsp. japonica (Rice).	Swiss-Prot	7.89224
Locus_11294_Transcript_1/1_Confidence_1.000_Length_1628	1628	SCL6_ARATH	558	46.05	367	180	6	1292	198	205	555	5e-85	311	Full=Scarecrow-like protein 6;	Arabidopsis thaliana (Mouse-ear cress).	Swiss-Prot	13.488
Locus_11296_Transcript_1/1_Confidence_1.000_Length_2383	2383	Y5586_ARATH	649	52.29	633	292	6	236	2119	21	648	3e-171	598	Full=WEB family protein At5g55860;	Arabidopsis thaliana (Mouse-ear cress).	Swiss-Prot	13.8612
Locus_11298_Transcript_1/6_Confidence_0.250_Length_1206	1206	C3H53_ORYSJ	682	47.65	277	107	13	1205	411	429	679	2e-45	179	Full=Zinc finger CCCH domain-containing protein 53;	Oryza sativa subsp. japonica (Rice).	Swiss-Prot	11.0887
Locus_11298_Transcript_2/6_Confidence_0.688_Length_3029	3029	C3H53_ORYSJ	682	55.99	384	128	13	1517	411	322	679	1e-171	343	Full=Zinc finger CCCH domain-containing protein 53;	Oryza sativa subsp. japonica (Rice).	Swiss-Prot	9.61582
Locus_11298_Transcript_3/6_Confidence_0.688_Length_3040	3040	C3H53_ORYSJ	682	53.07	424	150	21	2658	1435	1	391	4e-171	352	Full=Zinc finger CCCH domain-containing protein 53;	Oryza sativa subsp. japonica (Rice).	Swiss-Prot	7.67186
Locus_11298_Transcript_4/6_Confidence_0.688_Length_3068	3068	C3H53_ORYSJ	682	58.37	478	153	20	2686	1292	1	445	5e-132	469	Full=Zinc finger CCCH domain-containing protein 53;	Oryza sativa subsp. japonica (Rice).	Swiss-Prot	9.70281
Locus_11298_Transcript_5/6_Confidence_0.688_Length_3040	3040	C3H53_ORYSJ	682	53.66	738	260	32	2658	514	1	679	3e-176	616	Full=Zinc finger CCCH domain-containing protein 53;	Oryza sativa subsp. japonica (Rice).	Swiss-Prot	10.0385
Locus_11298_Transcript_6/6_Confidence_0.688_Length_2937	2937	C3H53_ORYSJ	682	53.66	738	260	32	2555	411	1	679	2e-176	616	Full=Zinc finger CCCH domain-containing protein 53;	Oryza sativa subsp. japonica (Rice).	Swiss-Prot	8.31428
Locus_1129_Transcript_1/6_Confidence_0.444_Length_1346	1346	CUL1_ARATH	738	79.29	367	73	1	127	1227	2	365	2e-175	606	Full=Cullin-1;	Arabidopsis thaliana (Mouse-ear cress).	Swiss-Prot	14.5056
Locus_1129_Transcript_2/6_Confidence_0.722_Length_1786	1786	CUL1_ARATH	738	83.18	553	90	1	127	1785	2	551	0	949	Full=Cullin-1;	Arabidopsis thaliana (Mouse-ear cress).	Swiss-Prot	16.4729
Locus_1129_Transcript_3/6_Confidence_0.722_Length_1786	1786	CUL1_ARATH	738	83.54	553	88	1	127	1785	2	551	0	952	Full=Cullin-1;	Arabidopsis thaliana (Mouse-ear cress).	Swiss-Prot	21.2051
Locus_1129_Transcript_4/6_Confidence_0.722_Length_1844	1844	CUL1_ARATH	738	83.54	553	88	1	185	1843	2	551	0	951	Full=Cullin-1;	Arabidopsis thaliana (Mouse-ear cress).	Swiss-Prot	23.2214
Locus_1129_Transcript_5/6_Confidence_0.667_Length_1786	1786	CUL1_ARATH	738	83.73	553	87	1	127	1785	2	551	0	953	Full=Cullin-1;	Arabidopsis thaliana (Mouse-ear cress).	Swiss-Prot	26.2368
Locus_1129_Transcript_6/6_Confidence_0.722_Length_1786	1786	CUL1_ARATH	738	83.73	553	87	1	127	1785	2	551	0	953	Full=Cullin-1;	Arabidopsis thaliana (Mouse-ear cress).	Swiss-Prot	13.5976
Locus_112_Transcript_1/1_Confidence_1.000_Length_491	491	PLAS_SPIOL	168	80.77	104	20	0	3	314	65	168	1e-44	175	Full=Plastocyanin, chloroplastic;	Spinacia oleracea (Spinach).	Swiss-Prot	702.639
Locus_11300_Transcript_1/2_Confidence_1.000_Length_260	260	At1g20220	553	58.46	65	27	0	3	197	307	371	3e-07	52	[S] KOG2567 Uncharacterized conserved protein		KOG	3.49754
Locus_11300_Transcript_2/2_Confidence_1.000_Length_1327	1327	At3g19950	328	40	90	53	1	837	571	171	260	1e-11	70.1	[O] KOG0800 FOG: Predicted E3 ubiquitin ligase		KOG	7.17525
Locus_11304_Transcript_1/1_Confidence_1.000_Length_1267	1267	B6TCM5_MAIZE	299	57.47	308	116	7	1191	277	1	296	4e-86	320		Zea mays (Maize).	TrEMBL	45.9346
Locus_11306_Transcript_1/1_Confidence_1.000_Length_416	416	BPM5_ARATH	410	83.18	107	18	0	323	3	12	118	7e-50	192	Full=BTB/POZ and MATH domain-containing protein 5;	Arabidopsis thaliana (Mouse-ear cress).	Swiss-Prot	14.916
Locus_11307_Transcript_1/1_Confidence_1.000_Length_1383	1383	At2g40660	440	53.09	388	163	5	1310	201	54	440	4e-88	323	[J] KOG2241 tRNA-binding protein		KOG	13.2086
Locus_11309_Transcript_1/1_Confidence_1.000_Length_2168	2168	At1g50120	529	44.99	549	215	11	474	2015	27	523	4e-95	348	[S] KOG4469 Uncharacterized conserved protein		KOG	19.8991
Locus_1130_Transcript_1/1_Confidence_1.000_Length_1551	1551	CSN4_ARATH	397	82.96	399	66	1	177	1373	1	397	0	642	Full=COP9 signalosome complex subunit 4;	Arabidopsis thaliana (Mouse-ear cress).	Swiss-Prot	9.41539
Locus_11312_Transcript_1/1_Confidence_1.000_Length_1134	1134	At1g47740	279	65.77	260	85	3	1065	295	13	271	4e-97	353	[S] KOG0324 Uncharacterized conserved protein		KOG	5.61334
Locus_11313_Transcript_1/3_Confidence_0.750_Length_6107	6107	At5g01810	421	59.09	44	18	0	1195	1064	100	143	1e-12	60.8	[T] KOG0583 Serine/threonine protein kinase		KOG	4.74744
Locus_11313_Transcript_2/3_Confidence_0.750_Length_6089	6089	At5g01810	421	59.09	44	18	0	1195	1064	100	143	1e-12	60.8	[T] KOG0583 Serine/threonine protein kinase		KOG	5.61361
Locus_11313_Transcript_3/3_Confidence_0.750_Length_6089	6089	At5g01810	421	59.09	44	18	0	1195	1064	100	143	1e-12	60.8	[T] KOG0583 Serine/threonine protein kinase		KOG	5.07334
Locus_11314_Transcript_1/1_Confidence_1.000_Length_882	882	At3g13620	478	59.12	181	73	1	1	543	264	443	6e-59	226	[E] KOG1287 Amino acid transporters		KOG	13.373
Locus_11315_Transcript_1/1_Confidence_1.000_Length_247	247	At3g57660	1670	47.54	61	32	0	25	207	687	747	2e-12	69.3	[K] KOG0262 RNA polymerase I, large subunit		KOG	4.00648
Locus_11316_Transcript_1/2_Confidence_1.000_Length_3297	3297	NPY2_ARATH	634	53.02	645	273	13	1078	2961	1	632	1e-176	617	Full=BTB/POZ domain-containing protein NPY2;	Arabidopsis thaliana (Mouse-ear cress).	Swiss-Prot	5.77589
Locus_11316_Transcript_2/2_Confidence_1.000_Length_2955	2955	NPY2_ARATH	634	53.02	645	273	13	736	2619	1	632	8e-177	617	Full=BTB/POZ domain-containing protein NPY2;	Arabidopsis thaliana (Mouse-ear cress).	Swiss-Prot	3.89196
Locus_11317_Transcript_1/1_Confidence_1.000_Length_531	531	At3g19960	1166	40	70	42	0	522	313	860	929	5e-07	52.4	[Z] KOG0160 Myosin class V heavy chain		KOG	5.43985
Locus_11318_Transcript_1/1_Confidence_1.000_Length_426	426	NCED5_ARATH	589	73.57	140	37	0	421	2	411	550	7e-56	212	Full=Probable 9-cis-epoxycarotenoid dioxygenase NCED5, chloroplastic;	Arabidopsis thaliana (Mouse-ear cress).	Swiss-Prot	6.02725
Locus_11319_Transcript_1/1_Confidence_1.000_Length_588	588	NCED3_ARATH	599	78.76	193	41	0	9	587	236	428	1e-89	325	Full=9-cis-epoxycarotenoid dioxygenase NCED3, chloroplastic;	Arabidopsis thaliana (Mouse-ear cress).	Swiss-Prot	5.32189
Locus_1131_Transcript_1/1_Confidence_1.000_Length_2417	2417	At1g34470	368	68.69	297	92	1	419	1309	14	309	5e-111	400	[S] KOG2922 Uncharacterized conserved protein		KOG	16.3884
Locus_11320_Transcript_1/3_Confidence_0.333_Length_565	565	LEA3_WHEAT	224	40.6	133	68	3	460	62	32	153	9e-17	83.2	Full=Late embryogenesis abundant protein, group 3;	Triticum aestivum (Wheat).	Swiss-Prot	12.6866
Locus_11320_Transcript_2/3_Confidence_0.667_Length_1044	1044	LEA3_WHEAT	224	33.94	165	98	2	532	38	30	183	8e-19	91.3	Full=Late embryogenesis abundant protein, group 3;	Triticum aestivum (Wheat).	Swiss-Prot	16.9852
Locus_11320_Transcript_3/3_Confidence_0.667_Length_956	956	LEA3_WHEAT	224	33.74	163	97	2	526	38	32	183	2e-18	90.1	Full=Late embryogenesis abundant protein, group 3;	Triticum aestivum (Wheat).	Swiss-Prot	28.2567
Locus_11322_Transcript_1/2_Confidence_1.000_Length_785	785	RL31_PERFR	121	85.95	121	17	0	668	306	1	121	3e-55	211	Full=60S ribosomal protein L31;	Perilla frutescens (Beefsteak mint) (Perilla ocymoides).	Swiss-Prot	16.5246
Locus_11322_Transcript_2/2_Confidence_1.000_Length_668	668	RL31_PERFR	121	86.96	92	12	0	581	306	30	121	7e-41	163	Full=60S ribosomal protein L31;	Perilla frutescens (Beefsteak mint) (Perilla ocymoides).	Swiss-Prot	8.40815
Locus_11323_Transcript_1/1_Confidence_1.000_Length_337	337	PP269_ARATH	621	50.57	87	43	0	337	77	533	619	7e-22	98.6	Full=Pentatricopeptide repeat-containing protein At3g48250, chloroplastic;	Arabidopsis thaliana (Mouse-ear cress).	Swiss-Prot	5.6349
Locus_11324_Transcript_1/1_Confidence_1.000_Length_363	363	Q8S7F9_ORYSA	595	56.31	103	45	0	317	9	81	183	3e-28	124		Oryza sativa (Rice).	TrEMBL	4.42081
Locus_11326_Transcript_1/1_Confidence_1.000_Length_1850	1850	F6I5F7_VITVI	1708	56.32	554	230	6	1	1653	1163	1707	2e-160	567		Vitis vinifera (Grape).	TrEMBL	9.00687
Locus_11328_Transcript_1/2_Confidence_1.000_Length_1820	1820	GATB_ORYSI	544	82	511	91	1	1783	251	32	541	0	857	Full=Glutamyl-tRNA(Gln) amidotransferase subunit B, chloroplastic/mitochondrial;	Oryza sativa subsp. indica (Rice).	Swiss-Prot	19.6186
Locus_11328_Transcript_2/2_Confidence_1.000_Length_1832	1832	GATB_ORYSI	544	82	511	91	1	1783	251	32	541	0	857	Full=Glutamyl-tRNA(Gln) amidotransferase subunit B, chloroplastic/mitochondrial;	Oryza sativa subsp. indica (Rice).	Swiss-Prot	12.3656
Locus_11329_Transcript_1/1_Confidence_1.000_Length_401	401	FRS3_ARATH	851	32.85	137	72	3	353	3	98	234	5e-17	82.8	Full=Protein FAR1-RELATED SEQUENCE 3;	Arabidopsis thaliana (Mouse-ear cress).	Swiss-Prot	5.26915
Locus_1132_Transcript_1/3_Confidence_0.500_Length_689	689	AB11G_ARATH	703	62.56	195	72	1	103	687	103	296	1e-62	236	Full=ABC transporter G family member 11;	Arabidopsis thaliana (Mouse-ear cress).	Swiss-Prot	95.7264
Locus_1132_Transcript_2/3_Confidence_0.667_Length_979	979	AB11G_ARATH	703	57.64	288	96	2	115	978	50	311	9e-86	313	Full=ABC transporter G family member 11;	Arabidopsis thaliana (Mouse-ear cress).	Swiss-Prot	109.907
Locus_1132_Transcript_3/3_Confidence_0.500_Length_860	860	AB11G_ARATH	703	61.69	248	94	1	115	858	50	296	1e-81	299	Full=ABC transporter G family member 11;	Arabidopsis thaliana (Mouse-ear cress).	Swiss-Prot	141.038
Locus_11330_Transcript_1/2_Confidence_1.000_Length_246	246	F2EIC4_HORVD	202	60	55	17	1	164	15	3	57	2e-10	65.9		Hordeum vulgare var. distichum (Two-rowed barley).	TrEMBL	5.00127
Locus_11331_Transcript_1/1_Confidence_1.000_Length_1698	1698	At2g46900	627	52.52	497	214	5	2	1435	134	627	2e-144	511	[S] KOG2422 Uncharacterized conserved protein		KOG	8.96256
Locus_11332_Transcript_1/3_Confidence_0.600_Length_2475	2475	At4g34040	666	44.18	292	157	5	1001	141	376	666	9e-58	224	[O] KOG0800 FOG: Predicted E3 ubiquitin ligase		KOG	11.8763
Locus_11332_Transcript_2/3_Confidence_0.600_Length_2694	2694	At4g34040	666	32.43	148	95	4	1100	669	376	522	8e-09	61.6	[O] KOG0800 FOG: Predicted E3 ubiquitin ligase		KOG	11.5164
Locus_11332_Transcript_3/3_Confidence_0.600_Length_2595	2595	At4g34040	666	44.18	292	157	5	1001	141	376	666	9e-58	224	[O] KOG0800 FOG: Predicted E3 ubiquitin ligase		KOG	13.7285
Locus_11333_Transcript_1/1_Confidence_1.000_Length_794	794	At2g27470	275	50.97	155	54	2	641	234	6	157	1e-32	138	[K] KOG0870 DNA polymerase epsilon, subunit D		KOG	14.5183
Locus_11337_Transcript_1/1_Confidence_1.000_Length_1342	1342	CHX18_ARATH	810	65.72	423	138	3	14	1261	245	667	6e-161	563	Full=Cation/H(+) antiporter 18;	Arabidopsis thaliana (Mouse-ear cress).	Swiss-Prot	7.99189
Locus_11339_Transcript_1/1_Confidence_1.000_Length_442	442	gi|330482509|gb|JI637938.1|	1141	79.82	451	71	20	2	442	485	925	2e-82	311	TSA: Phalaenopsis aphrodite PATC128223 mRNA sequence.	Phalaenopsis aphrodite	GenBank-NT	4.71987
Locus_1133_Transcript_1/1_Confidence_1.000_Length_1451	1451	VA0D2_ARATH	351	93.16	351	24	0	1323	271	1	351	0	682	Full=V-type proton ATPase subunit d2;	Arabidopsis thaliana (Mouse-ear cress).	Swiss-Prot	61.8603
Locus_11340_Transcript_1/1_Confidence_1.000_Length_3055	3055	ROGF2_ARATH	485	46.1	269	90	8	1524	2303	224	446	4e-94	205	Full=Rop guanine nucleotide exchange factor 2;	Arabidopsis thaliana (Mouse-ear cress).	Swiss-Prot	15.9075
Locus_11341_Transcript_1/3_Confidence_0.714_Length_2327	2327	RH3_ORYSJ	758	75.78	739	119	11	2278	140	54	758	0	1052	Full=DEAD-box ATP-dependent RNA helicase 3, chloroplastic;	Oryza sativa subsp. japonica (Rice).	Swiss-Prot	53.6068
Locus_11341_Transcript_2/3_Confidence_0.714_Length_2799	2799	RH3_ORYSJ	758	81.63	588	93	6	2750	993	54	628	0	923	Full=DEAD-box ATP-dependent RNA helicase 3, chloroplastic;	Oryza sativa subsp. japonica (Rice).	Swiss-Prot	37.4768
Locus_11341_Transcript_3/3_Confidence_0.714_Length_2342	2342	RH3_ORYSJ	758	75.27	744	119	11	2293	140	54	758	0	1050	Full=DEAD-box ATP-dependent RNA helicase 3, chloroplastic;	Oryza sativa subsp. japonica (Rice).	Swiss-Prot	52.9094
Locus_11342_Transcript_1/1_Confidence_1.000_Length_510	510	BH049_ARATH	486	46.48	142	66	3	3	425	328	460	2e-23	105	Full=Transcription factor bHLH49;	Arabidopsis thaliana (Mouse-ear cress).	Swiss-Prot	7.02736
Locus_11345_Transcript_1/1_Confidence_1.000_Length_1268	1268	GPT2_ARATH	388	83.59	323	53	0	1223	255	66	388	1e-157	552	Full=Glucose-6-phosphate/phosphate translocator 2, chloroplastic;	Arabidopsis thaliana (Mouse-ear cress).	Swiss-Prot	5.94823
Locus_11346_Transcript_1/1_Confidence_1.000_Length_1050	1050	A5B1X8_VITVI	234	42.97	249	109	8	166	864	1	232	1e-37	158		Vitis vinifera (Grape).	TrEMBL	7.5398
Locus_11347_Transcript_1/2_Confidence_1.000_Length_1407	1407	MDHG_ORYSJ	356	80.93	236	42	1	24	722	1	236	7e-163	384	Full=Malate dehydrogenase, glyoxysomal;	Oryza sativa subsp. japonica (Rice).	Swiss-Prot	6.78628
Locus_11347_Transcript_2/2_Confidence_1.000_Length_1397	1397	MDHG_ORYSJ	356	83.15	356	60	0	24	1091	1	356	3e-168	588	Full=Malate dehydrogenase, glyoxysomal;	Oryza sativa subsp. japonica (Rice).	Swiss-Prot	7.04546
Locus_1134_Transcript_1/2_Confidence_1.000_Length_1231	1231	B9EX61_ORYSJ	519	57.51	346	114	4	1093	98	5	331	8e-102	372		Oryza sativa subsp. japonica (Rice).	TrEMBL	31.4172
Locus_1134_Transcript_2/2_Confidence_1.000_Length_1176	1176	B9EX61_ORYSJ	519	58.61	360	116	4	1038	1	5	345	1e-109	398		Oryza sativa subsp. japonica (Rice).	TrEMBL	64.7725
Locus_11353_Transcript_1/1_Confidence_1.000_Length_2402	2402	At1g72560	993	54.79	721	293	5	1	2133	240	937	0	744	[YUJ] KOG2021 Nuclear mRNA export factor receptor LOS1/Exportin-t (importin beta superfamily)		KOG	8.42909
Locus_11354_Transcript_1/1_Confidence_1.000_Length_412	412	DNLI4_ARATH	1219	80	130	26	0	22	411	340	469	3e-59	223	Full=DNA ligase 4;	Arabidopsis thaliana (Mouse-ear cress).	Swiss-Prot	10.5166
Locus_11355_Transcript_1/4_Confidence_0.545_Length_602	602	F6HS90_VITVI	100	59.62	52	21	0	444	289	4	55	5e-12	63.5		Vitis vinifera (Grape).	TrEMBL	6.53098
Locus_11355_Transcript_3/4_Confidence_0.545_Length_485	485	F6HS90_VITVI	100	59.62	52	21	0	327	172	4	55	2e-16	63.5		Vitis vinifera (Grape).	TrEMBL	17.8122
Locus_11355_Transcript_4/4_Confidence_0.636_Length_618	618	F6HS90_VITVI	100	59.62	52	21	0	460	305	4	55	5e-12	63.5		Vitis vinifera (Grape).	TrEMBL	6.53501
Locus_11358_Transcript_1/1_Confidence_1.000_Length_456	456	B9N3G2_POPTR	591	86.09	151	21	0	453	1	330	480	5e-75	280		Populus trichocarpa (Western balsam poplar) (Populus balsamifera subsp. trichocarpa).	TrEMBL	3.28459
Locus_11360_Transcript_1/2_Confidence_1.000_Length_1007	1007	At3g20790	267	40.55	254	62	4	6	767	102	266	6e-38	156	[R] KOG2742 Predicted oxidoreductase		KOG	7.91488
Locus_11360_Transcript_2/2_Confidence_1.000_Length_1007	1007	At3g20790	267	40.55	254	62	4	6	767	102	266	6e-38	156	[R] KOG2742 Predicted oxidoreductase		KOG	9.85376
Locus_11362_Transcript_1/1_Confidence_1.000_Length_455	455	At1g01280	510	60.77	130	49	1	64	453	10	137	1e-40	163	[Q] KOG0156 Cytochrome P450 CYP2 subfamily		KOG	8.81734
Locus_11364_Transcript_1/1_Confidence_1.000_Length_243	243	H2A8_ORYSI	135	92.5	80	6	0	2	241	35	114	2e-36	147	Full=Probable histone H2A.8;	Oryza sativa subsp. indica (Rice).	Swiss-Prot	5.50328
Locus_11365_Transcript_1/1_Confidence_1.000_Length_249	249	LRX3_ARATH	760	33.93	56	25	2	151	2	545	594	4e-06	28.9	Full=Leucine-rich repeat extensin-like protein 3;	Arabidopsis thaliana (Mouse-ear cress).	Swiss-Prot	9.88203
Locus_11366_Transcript_1/1_Confidence_1.000_Length_518	518	Q0JA86_ORYSJ	119	56.56	122	43	3	39	383	1	119	1e-25	116		Oryza sativa subsp. japonica (Rice).	TrEMBL	6.35087
Locus_11367_Transcript_1/1_Confidence_1.000_Length_1404	1404	At5g27970	1629	52.05	292	139	1	1099	224	1305	1595	2e-79	295	[S] KOG1848 Uncharacterized conserved protein		KOG	10.0011
Locus_11368_Transcript_1/1_Confidence_1.000_Length_482	482	At2g25730	2420	62.99	154	52	1	447	1	996	1149	1e-53	206	[R] KOG1811 Predicted Zn2+-binding protein, contains FYVE domain		KOG	6.21482
Locus_1136_Transcript_1/2_Confidence_1.000_Length_1186	1186	At5g24810	962	48.45	291	127	4	113	925	669	956	3e-58	224	[R] KOG1235 Predicted unusual protein kinase		KOG	59.5582
Locus_1136_Transcript_2/2_Confidence_1.000_Length_1114	1114	At5g24810	962	50	304	129	4	2	853	656	956	1e-65	249	[R] KOG1235 Predicted unusual protein kinase		KOG	107.848
Locus_11371_Transcript_1/1_Confidence_1.000_Length_1165	1165	O64530_PlantCyc_AT1G79230-MONOMER	379	69.46	298	90	1	156	1046	78	375	2e-126	447	3-mercaptopyruvate sulfurtransferase	Arabidopsis thaliana	PlantCyc	6.84145
Locus_11372_Transcript_1/2_Confidence_1.000_Length_3426	3426	At5g06120	1059	73.57	1063	269	4	3289	125	1	1059	0	1583	[YU] KOG1410 Nuclear transport receptor RanBP16 (importin beta superfamily)		KOG	4.73089
Locus_11372_Transcript_2/2_Confidence_1.000_Length_3411	3411	At5g06120	1059	74.41	1063	260	4	3274	110	1	1059	0	1583	[YU] KOG1410 Nuclear transport receptor RanBP16 (importin beta superfamily)		KOG	7.62153
Locus_11375_Transcript_1/1_Confidence_1.000_Length_470	470	LRX3_ARATH	760	31.11	135	65	3	30	416	542	654	4e-06	47.4	Full=Leucine-rich repeat extensin-like protein 3;	Arabidopsis thaliana (Mouse-ear cress).	Swiss-Prot	39.6067
Locus_11376_Transcript_1/1_Confidence_1.000_Length_3294	3294	Hs20562150_1	207	34.48	87	53	2	2595	2335	10	92	2e-06	53.9	[K] KOG1904 Transcription coactivator		KOG	13.2268
Locus_11378_Transcript_1/4_Confidence_0.222_Length_406	406	FRS3_ARATH	851	32.2	118	79	1	2	352	462	579	1e-13	72	Full=Protein FAR1-RELATED SEQUENCE 3;	Arabidopsis thaliana (Mouse-ear cress).	Swiss-Prot	4.08435
Locus_11378_Transcript_2/4_Confidence_0.444_Length_832	832	Q49SB8_BRAJU	59	58.7	46	17	1	693	830	1	44	2e-07	57.8		Brassica juncea (Indian mustard) (Sinapis juncea).	TrEMBL	4.88628
Locus_11378_Transcript_3/4_Confidence_0.444_Length_1050	1050	Q49SB8_BRAJU	59	58.7	46	17	1	911	1048	1	44	3e-07	57.8		Brassica juncea (Indian mustard) (Sinapis juncea).	TrEMBL	4.94163
Locus_11378_Transcript_4/4_Confidence_0.556_Length_1327	1327	C5XG69_SORBI	223	30.99	171	113	1	5	517	55	220	1e-17	92.8		Sorghum bicolor (Sorghum) (Sorghum vulgare).	TrEMBL	9.59387
Locus_11379_Transcript_1/2_Confidence_1.000_Length_1118	1118	F2DL46_HORVD	330	33.59	262	81	9	238	789	79	325	8e-21	102		Hordeum vulgare var. distichum (Two-rowed barley).	TrEMBL	92.6778
Locus_11380_Transcript_1/3_Confidence_0.667_Length_986	986	Q9LUZ6_PlantCyc_AT5G58600-MONOMER	402	42.69	260	111	5	1	735	164	400	2e-55	210	UDP glycosyltransferase	Arabidopsis thaliana	PlantCyc	49.4501
Locus_11380_Transcript_2/3_Confidence_0.667_Length_1134	1134	Q9LUZ6_PlantCyc_AT5G58600-MONOMER	402	46.85	222	103	4	263	883	179	400	2e-56	214	UDP glycosyltransferase	Arabidopsis thaliana	PlantCyc	46.7228
Locus_11380_Transcript_3/3_Confidence_0.667_Length_917	917	Q9LUZ6_PlantCyc_AT5G58600-MONOMER	402	46.84	237	111	4	1	666	164	400	6e-59	222	UDP glycosyltransferase	Arabidopsis thaliana	PlantCyc	71.4878
Locus_11382_Transcript_1/1_Confidence_1.000_Length_435	435	RTNLH_ARATH	247	56.94	144	62	0	2	433	84	227	3e-45	177	Full=Reticulon-like protein B8;	Arabidopsis thaliana (Mouse-ear cress).	Swiss-Prot	4.058
Locus_11384_Transcript_1/1_Confidence_1.000_Length_369	369	CLCB_ARATH	780	75.83	120	29	0	368	9	287	406	8e-51	194	Full=Chloride channel protein CLC-b;	Arabidopsis thaliana (Mouse-ear cress).	Swiss-Prot	13.5542
Locus_11385_Transcript_1/1_Confidence_1.000_Length_1411	1411	At2g06990	996	73.77	469	117	1	1407	1	340	802	3e-180	630	[A] KOG0948 Nuclear exosomal RNA helicase MTR4, DEAD-box superfamily		KOG	7.18406
Locus_11387_Transcript_1/1_Confidence_1.000_Length_879	879	CX5B2_ARATH	171	55.75	174	66	3	49	546	1	171	2e-50	196	Full=Cytochrome c oxidase subunit 5b-2, mitochondrial;	Arabidopsis thaliana (Mouse-ear cress).	Swiss-Prot	40.3167
Locus_11388_Transcript_1/1_Confidence_1.000_Length_248	248	At4g34310	1074	65.85	82	28	0	1	246	439	520	1e-23	106	[S] KOG2029 Uncharacterized conserved protein		KOG	5.71586
Locus_11389_Transcript_1/1_Confidence_1.000_Length_483	483	PHF5_ARATH	110	99.09	110	1	0	96	425	1	110	1e-65	244	Full=Uncharacterized protein At1g07170/At2g30000;	Arabidopsis thaliana (Mouse-ear cress).	Swiss-Prot	7.1987
Locus_1138_Transcript_1/4_Confidence_0.625_Length_2086	2086	THD1_ARATH	592	74.63	410	96	3	86	1309	36	439	0	600	Full=Threonine dehydratase biosynthetic, chloroplastic;	Arabidopsis thaliana (Mouse-ear cress).	Swiss-Prot	55.6715
Locus_1138_Transcript_2/4_Confidence_0.250_Length_1277	1277	THD1_ARATH	592	72.56	328	82	3	86	1063	36	357	1e-130	463	Full=Threonine dehydratase biosynthetic, chloroplastic;	Arabidopsis thaliana (Mouse-ear cress).	Swiss-Prot	34.1393
Locus_1138_Transcript_3/4_Confidence_0.625_Length_1823	1823	THD1_ARATH	592	74.13	518	125	4	86	1633	36	546	0	757	Full=Threonine dehydratase biosynthetic, chloroplastic;	Arabidopsis thaliana (Mouse-ear cress).	Swiss-Prot	50.0441
Locus_1138_Transcript_4/4_Confidence_0.625_Length_2006	2006	THD1_ARATH	592	72.65	563	145	4	86	1768	36	591	0	810	Full=Threonine dehydratase biosynthetic, chloroplastic;	Arabidopsis thaliana (Mouse-ear cress).	Swiss-Prot	59.625
Locus_11390_Transcript_1/1_Confidence_1.000_Length_741	741	PP407_ARATH	747	37.78	225	140	0	15	689	343	567	1e-43	173	Full=Pentatricopeptide repeat-containing protein At5g39710;	Arabidopsis thaliana (Mouse-ear cress).	Swiss-Prot	3.93429
Locus_11392_Transcript_1/1_Confidence_1.000_Length_1916	1916	At4g18820	1057	49.75	589	198	12	23	1729	547	1057	9e-116	416	[L] KOG0989 Replication factor C, subunit RFC4		KOG	6.65856
Locus_11395_Transcript_1/2_Confidence_1.000_Length_1831	1831	C0PA77_MAIZE	312	36.73	324	173	11	605	1516	1	312	8e-45	183		Zea mays (Maize).	TrEMBL	5.30244
Locus_11395_Transcript_2/2_Confidence_1.000_Length_1541	1541	C0PA77_MAIZE	312	36.73	324	173	11	315	1226	1	312	7e-45	183		Zea mays (Maize).	TrEMBL	5.57135
Locus_11396_Transcript_1/1_Confidence_1.000_Length_616	616	Q94GS8_ORYSA	473	63.98	186	67	0	560	3	8	193	7e-71	267		Oryza sativa (Rice).	TrEMBL	5.38392
Locus_11397_Transcript_1/2_Confidence_1.000_Length_968	968	At2g37680	313	65.97	191	21	2	83	655	1	147	6e-69	259	[U] KOG4635 Vacuolar import and degradation protein		KOG	5.55365
Locus_11397_Transcript_2/2_Confidence_1.000_Length_958	958	At2g37680	313	65.97	191	21	2	73	645	1	147	6e-69	259	[U] KOG4635 Vacuolar import and degradation protein		KOG	3.15479
Locus_11399_Transcript_1/2_Confidence_1.000_Length_2910	2910	AGD14_ARATH	649	40.67	686	331	20	2655	712	2	649	2e-109	394	Full=Probable ADP-ribosylation factor GTPase-activating protein AGD14;	Arabidopsis thaliana (Mouse-ear cress).	Swiss-Prot	14.9354
Locus_1139_Transcript_1/1_Confidence_1.000_Length_1398	1398	At5g60040	1328	70.79	469	94	3	1371	1	437	874	0	659	[K] KOG0261 RNA polymerase III, large subunit		KOG	7.92047
Locus_11400_Transcript_1/1_Confidence_1.000_Length_947	947	At2g43770	343	80.32	249	46	2	199	945	7	252	2e-119	427	[A] KOG0265 U5 snRNP-specific protein-like factor and related proteins		KOG	12.1726
Locus_11403_Transcript_1/1_Confidence_1.000_Length_940	940	At5g04250	395	43.66	284	131	6	140	940	6	277	2e-52	204	[TO] KOG2605 OTU (ovarian tumor)-like cysteine protease		KOG	6.97101
Locus_11404_Transcript_1/2_Confidence_1.000_Length_310	310	At5g42890	123	36.17	94	25	1	27	308	4	62	3e-08	55.5	[I] KOG4170 2-enoyl-CoA hydratase/3-hydroxyacyl-CoA dehydrogenase/Peroxisomal 3-ketoacyl-CoA-thiolase, sterol-binding domain and related enzymes		KOG	4.14131
Locus_11404_Transcript_2/2_Confidence_1.000_Length_205	205	At5g42890	123	57.63	59	25	0	27	203	4	62	1e-13	73.2	[I] KOG4170 2-enoyl-CoA hydratase/3-hydroxyacyl-CoA dehydrogenase/Peroxisomal 3-ketoacyl-CoA-thiolase, sterol-binding domain and related enzymes		KOG	7.17574
Locus_11408_Transcript_1/2_Confidence_1.000_Length_686	686	A5BZW8_VITVI	231	38.13	139	74	4	4	408	30	160	1e-16	87.8		Vitis vinifera (Grape).	TrEMBL	14.9325
Locus_11409_Transcript_1/1_Confidence_1.000_Length_1137	1137	At2g40120	570	74.17	333	85	1	3	998	234	566	1e-144	511	[R] KOG0667 Dual-specificity tyrosine-phosphorylation regulated kinase		KOG	9.97386
Locus_1140_Transcript_1/3_Confidence_0.600_Length_481	481	IQD1_ARATH	454	62.79	129	48	0	1	387	108	236	1e-38	155	Full=Protein IQ-DOMAIN 1;	Arabidopsis thaliana (Mouse-ear cress).	Swiss-Prot	11.677
Locus_1140_Transcript_2/3_Confidence_0.600_Length_1693	1693	IQD1_ARATH	454	44.28	341	150	8	582	1526	123	449	9e-61	231	Full=Protein IQ-DOMAIN 1;	Arabidopsis thaliana (Mouse-ear cress).	Swiss-Prot	15.5768
Locus_1140_Transcript_3/3_Confidence_0.600_Length_1157	1157	IQD1_ARATH	454	45.51	356	154	8	1	990	108	449	4e-67	251	Full=Protein IQ-DOMAIN 1;	Arabidopsis thaliana (Mouse-ear cress).	Swiss-Prot	15.1876
Locus_11410_Transcript_1/1_Confidence_1.000_Length_905	905	TRP3_ARATH	619	54.61	282	123	3	27	869	322	599	7e-77	283	Full=Telomere repeat-binding protein 3;	Arabidopsis thaliana (Mouse-ear cress).	Swiss-Prot	6.53133
Locus_11412_Transcript_1/1_Confidence_1.000_Length_1581	1581	At1g31910	505	61.7	483	170	6	5	1441	33	504	2e-133	474	[I] KOG4519 Phosphomevalonate kinase		KOG	6.733
Locus_11413_Transcript_1/3_Confidence_0.600_Length_1669	1669	SGN-U563958_PlantCyc_SGN-U315267-MONOMER	421	78.01	391	53	2	1345	269	32	421	2e-180	626	UROPORPHYRINOGEN DECARBOXYLASE	Solanum lycopersicum	PlantCyc	5.86519
Locus_11413_Transcript_2/3_Confidence_0.600_Length_1070	1070	SGN-U563958_PlantCyc_SGN-U315267-MONOMER	421	86.21	319	43	1	1064	108	104	421	1e-169	590	UROPORPHYRINOGEN DECARBOXYLASE	Solanum lycopersicum	PlantCyc	7.77382
Locus_11413_Transcript_3/3_Confidence_0.600_Length_1508	1508	SGN-U563958_PlantCyc_SGN-U315267-MONOMER	421	77.75	391	54	2	1184	108	32	421	0	628	UROPORPHYRINOGEN DECARBOXYLASE	Solanum lycopersicum	PlantCyc	7.4314
Locus_11414_Transcript_1/1_Confidence_1.000_Length_780	780	PP1_MEDSV	321	70.47	193	53	1	3	569	128	320	9e-83	303	Full=Serine/threonine-protein phosphatase PP1;	Medicago sativa subsp. varia (Alfalfa) (Medicago varia).	Swiss-Prot	14.9503
Locus_11415_Transcript_1/1_Confidence_1.000_Length_1033	1033	LRX6_ARATH	470	63.17	315	114	2	940	2	39	353	9e-114	406	Full=Leucine-rich repeat extensin-like protein 6;	Arabidopsis thaliana (Mouse-ear cress).	Swiss-Prot	15.6385
Locus_11416_Transcript_2/2_Confidence_1.000_Length_576	576	B4YYC1_THEHA	91	75.51	49	12	0	98	244	40	88	8e-15	81.3		Thellungiella halophila (Salt cress).	TrEMBL	22.6133
Locus_11417_Transcript_1/2_Confidence_1.000_Length_1250	1250	RH50_ORYSJ	641	77.31	260	58	1	1248	472	381	640	7e-116	414	Full=DEAD-box ATP-dependent RNA helicase 50;	Oryza sativa subsp. japonica (Rice).	Swiss-Prot	6.71858
Locus_11417_Transcript_2/2_Confidence_1.000_Length_1403	1403	RH50_ORYSJ	641	77.14	245	55	1	1203	472	396	640	6e-108	387	Full=DEAD-box ATP-dependent RNA helicase 50;	Oryza sativa subsp. japonica (Rice).	Swiss-Prot	10.828
Locus_11418_Transcript_1/1_Confidence_1.000_Length_1302	1302	HEM4_ORYSJ	302	63.08	260	95	1	1145	369	40	299	1e-93	340	Full=Uroporphyrinogen-III synthase, chloroplastic;	Oryza sativa subsp. japonica (Rice).	Swiss-Prot	14.4822
Locus_11419_Transcript_1/1_Confidence_1.000_Length_652	652	P2C37_ARATH	399	71.14	201	38	3	3	602	218	399	3e-71	264	Full=Protein phosphatase 2C 37;	Arabidopsis thaliana (Mouse-ear cress).	Swiss-Prot	18.2545
Locus_1141_Transcript_1/4_Confidence_0.571_Length_900	900	At3g49050	477	58.62	232	68	4	3	614	242	473	8e-62	235	[IOT] KOG2088 Predicted lipase/calmodulin-binding heat-shock protein		KOG	6.12185
Locus_1141_Transcript_2/4_Confidence_0.286_Length_757	757	At3g49050	477	38.93	131	52	4	163	471	343	473	2e-14	78.2	[IOT] KOG2088 Predicted lipase/calmodulin-binding heat-shock protein		KOG	5.65304
Locus_1141_Transcript_3/4_Confidence_0.571_Length_1454	1454	At3g49050	477	56.11	221	69	4	590	1168	253	473	1e-62	239	[IOT] KOG2088 Predicted lipase/calmodulin-binding heat-shock protein		KOG	6.14384
Locus_1141_Transcript_4/4_Confidence_0.429_Length_900	900	At3g49050	477	55.17	232	68	5	3	614	250	473	3e-63	240	[IOT] KOG2088 Predicted lipase/calmodulin-binding heat-shock protein		KOG	8.91531
Locus_11420_Transcript_1/2_Confidence_1.000_Length_316	316	RLK1_ARATH	832	56.73	104	42	1	12	314	511	614	4e-27	115	Full=G-type lectin S-receptor-like serine/threonine-protein kinase RLK1;	Arabidopsis thaliana (Mouse-ear cress).	Swiss-Prot	4.14731
Locus_11420_Transcript_2/2_Confidence_1.000_Length_316	316	RLK1_ARATH	832	57.69	104	41	1	12	314	511	614	1e-27	117	Full=G-type lectin S-receptor-like serine/threonine-protein kinase RLK1;	Arabidopsis thaliana (Mouse-ear cress).	Swiss-Prot	3.4702
Locus_11421_Transcript_1/1_Confidence_1.000_Length_209	209	F6HAZ4_VITVI	139	56.52	69	30	0	208	2	64	132	6e-16	84		Vitis vinifera (Grape).	TrEMBL	4.09507
Locus_11422_Transcript_1/1_Confidence_1.000_Length_644	644	SGN-U569466_PlantCyc_SGN-U329010-MONOMER	344	67.74	217	64	1	10	642	27	243	8e-86	310	DIHYDROKAEMPFEROL 4-REDUCTASE	Solanum lycopersicum	PlantCyc	10.3412
Locus_11423_Transcript_1/1_Confidence_1.000_Length_266	266	CPSF2_ORYSJ	738	67.78	90	27	2	2	265	372	461	2e-26	114	Full=Cleavage and polyadenylation specificity factor subunit 2;	Oryza sativa subsp. japonica (Rice).	Swiss-Prot	6.33456
Locus_11426_Transcript_1/3_Confidence_0.600_Length_600	600	Q5ZD06_ORYSJ	198	48.21	195	81	5	559	2	1	184	2e-41	169		Oryza sativa subsp. japonica (Rice).	TrEMBL	26.9242
Locus_11426_Transcript_3/3_Confidence_0.600_Length_596	596	Q5ZD06_ORYSJ	198	52.38	168	68	3	555	55	1	157	2e-40	166		Oryza sativa subsp. japonica (Rice).	TrEMBL	34.5543
Locus_11427_Transcript_1/1_Confidence_1.000_Length_468	468	At4g24140	498	34.25	146	57	5	439	2	149	255	1e-10	63.9	[R] KOG1454 Predicted hydrolase/acyltransferase (alpha/beta hydrolase superfamily)		KOG	18.4021
Locus_11428_Transcript_1/1_Confidence_1.000_Length_2231	2231	B9H9U6_POPTR	771	72.75	668	174	6	2218	218	110	770	0	1018		Populus trichocarpa (Western balsam poplar) (Populus balsamifera subsp. trichocarpa).	TrEMBL	16.0524
Locus_11429_Transcript_1/2_Confidence_1.000_Length_1271	1271	NPP_HORVU	368	59.91	222	83	1	301	948	147	368	1e-79	293	Full=Nucleotide pyrophosphatase/phosphodiesterase;	Hordeum vulgare (Barley).	Swiss-Prot	21.401
Locus_11429_Transcript_2/2_Confidence_1.000_Length_979	979	PPA24_ARATH	615	71.56	211	60	0	3	635	398	608	9e-94	340	Full=Probable inactive purple acid phosphatase 24;	Arabidopsis thaliana (Mouse-ear cress).	Swiss-Prot	42.3454
Locus_1142_Transcript_1/8_Confidence_0.667_Length_3037	3037	HAK11_ORYSJ	791	77.55	588	128	3	1281	3035	204	790	0	926	Full=Probable potassium transporter 11;	Oryza sativa subsp. japonica (Rice).	Swiss-Prot	9.39674
Locus_1142_Transcript_2/8_Confidence_0.524_Length_2939	2939	HAK11_ORYSJ	791	79.52	791	159	2	571	2937	1	790	0	1285	Full=Probable potassium transporter 11;	Oryza sativa subsp. japonica (Rice).	Swiss-Prot	8.98205
Locus_1142_Transcript_3/8_Confidence_0.381_Length_1300	1300	HAK11_ORYSJ	791	78.34	434	91	2	3	1298	358	790	0	689	Full=Probable potassium transporter 11;	Oryza sativa subsp. japonica (Rice).	Swiss-Prot	10.863
Locus_1142_Transcript_4/8_Confidence_0.619_Length_3197	3197	HAK11_ORYSJ	791	78.47	576	121	2	1474	3195	216	790	0	926	Full=Probable potassium transporter 11;	Oryza sativa subsp. japonica (Rice).	Swiss-Prot	9.01012
Locus_1142_Transcript_5/8_Confidence_0.619_Length_3614	3614	HAK12_ORYSJ	793	83.75	443	72	0	571	1899	1	443	0	762	Full=Putative potassium transporter 12;	Oryza sativa subsp. japonica (Rice).	Swiss-Prot	10.0427
Locus_1142_Transcript_6/8_Confidence_0.619_Length_3298	3298	HAK11_ORYSJ	791	79.55	792	159	2	571	2940	1	791	0	1288	Full=Probable potassium transporter 11;	Oryza sativa subsp. japonica (Rice).	Swiss-Prot	11.6456
Locus_1142_Transcript_7/8_Confidence_0.476_Length_2939	2939	HAK11_ORYSJ	791	80.28	791	153	2	571	2937	1	790	0	1290	Full=Probable potassium transporter 11;	Oryza sativa subsp. japonica (Rice).	Swiss-Prot	21.0764
Locus_1142_Transcript_8/8_Confidence_0.619_Length_2939	2939	HAK11_ORYSJ	791	79.65	791	158	2	571	2937	1	790	0	1288	Full=Probable potassium transporter 11;	Oryza sativa subsp. japonica (Rice).	Swiss-Prot	8.48153
Locus_11430_Transcript_1/1_Confidence_1.000_Length_271	271	WRK23_ARATH	337	82.5	80	14	0	240	1	150	229	1e-35	144	Full=Probable WRKY transcription factor 23;	Arabidopsis thaliana (Mouse-ear cress).	Swiss-Prot	4.73729
Locus_11431_Transcript_1/1_Confidence_1.000_Length_1009	1009	At4g30100	1311	35	340	172	14	1007	3	58	353	7e-38	156	[A] KOG1801 tRNA-splicing endonuclease positive effector (SEN1)		KOG	7.21
Locus_11432_Transcript_1/1_Confidence_1.000_Length_536	536	Q0ZPT7_ANACO	460	47.37	114	46	4	310	2	1	111	5e-18	91.7	Full=Methionine aminopeptidase;	Ananas comosus (Pineapple) (Ananas ananas).	TrEMBL	6.68648
Locus_11433_Transcript_1/1_Confidence_1.000_Length_1036	1036	At4g15430	680	60.87	69	27	0	253	47	364	432	4e-16	84.3	[R] KOG1134 Uncharacterized conserved protein		KOG	7.97731
Locus_11435_Transcript_1/1_Confidence_1.000_Length_970	970	EIN4_ARATH	766	63.35	251	87	4	218	967	1	247	2e-77	286	Full=Protein EIN4;	Arabidopsis thaliana (Mouse-ear cress).	Swiss-Prot	7.77562
Locus_11436_Transcript_1/1_Confidence_1.000_Length_1320	1320	At3g18630	330	60.12	321	112	4	1161	244	11	330	3e-105	380	[L] KOG2994 Uracil DNA glycosylase		KOG	10.5363
Locus_11437_Transcript_1/1_Confidence_1.000_Length_1344	1344	C5Z3I5_SORBI	357	61.83	372	110	7	1110	46	1	357	2e-122	440		Sorghum bicolor (Sorghum) (Sorghum vulgare).	TrEMBL	12.2984
Locus_11440_Transcript_1/1_Confidence_1.000_Length_429	429	CB24_PEA	252	86.6	97	13	0	429	139	155	251	2e-48	187	Full=Chlorophyll a-b binding protein P4, chloroplastic;	Pisum sativum (Garden pea).	Swiss-Prot	6.85793
Locus_11443_Transcript_1/1_Confidence_1.000_Length_1275	1275	At5g16270	1021	66.4	247	62	5	443	1168	1	231	1e-79	295	[D] KOG1213 Sister chromatid cohesion complex Cohesin, subunit RAD21/SCC1		KOG	9.62853
Locus_11445_Transcript_1/2_Confidence_1.000_Length_1468	1468	A2XUY5_ORYSI	243	30.89	123	62	5	1335	1036	2	124	5e-15	49.3		Oryza sativa subsp. indica (Rice).	TrEMBL	5.93949
Locus_11445_Transcript_2/2_Confidence_1.000_Length_993	993	B9MXZ7_POPTR	633	30.07	306	191	4	854	3	4	308	1e-24	115		Populus trichocarpa (Western balsam poplar) (Populus balsamifera subsp. trichocarpa).	TrEMBL	3.77083
Locus_11446_Transcript_1/1_Confidence_1.000_Length_1128	1128	gi|242381823|emb|FP091462.1|	1217	80.43	741	115	28	261	983	116	844	2e-150	538	Phyllostachys edulis cDNA clone: bphylf032d03, full insert sequence.	Phyllostachys edulis	GenBank-NT	10.8596
Locus_11449_Transcript_1/1_Confidence_1.000_Length_1280	1280	B9IA01_POPTR	449	66.07	389	104	5	8	1108	66	448	1e-143	510		Populus trichocarpa (Western balsam poplar) (Populus balsamifera subsp. trichocarpa).	TrEMBL	7.89841
Locus_1144_Transcript_1/3_Confidence_0.500_Length_550	550	CHSA_SOLTU	389	67.76	152	49	0	91	546	58	209	4e-56	213	Full=Chalcone synthase 1A;	Solanum tuberosum (Potato).	Swiss-Prot	26.8432
Locus_1144_Transcript_2/3_Confidence_0.500_Length_1030	1030	CHS6_SOYBN	388	66.67	219	73	0	373	1029	1	219	1e-84	310	Full=Chalcone synthase 6;	Glycine max (Soybean) (Glycine hispida).	Swiss-Prot	178.626
Locus_1144_Transcript_3/3_Confidence_0.500_Length_666	666	CHSA_PETHY	389	67.46	209	68	0	36	662	1	209	4e-81	297	Full=Chalcone synthase A;	Petunia hybrida (Petunia).	Swiss-Prot	103.008
Locus_11450_Transcript_1/1_Confidence_1.000_Length_273	273	4CL4_ORYSJ	559	82.22	90	16	0	271	2	289	378	2e-38	153	Full=Probable 4-coumarate--CoA ligase 4;	Oryza sativa subsp. japonica (Rice).	Swiss-Prot	3.91882
Locus_11455_Transcript_1/1_Confidence_1.000_Length_992	992	C5XZY1_SORBI	259	39.92	263	116	13	64	741	1	258	7e-31	135		Sorghum bicolor (Sorghum) (Sorghum vulgare).	TrEMBL	10.7307
Locus_11456_Transcript_1/1_Confidence_1.000_Length_543	543	Y5659_ARATH	625	61.14	175	67	1	538	14	49	222	1e-55	211	Full=Probable inactive receptor kinase At5g16590;	Arabidopsis thaliana (Mouse-ear cress).	Swiss-Prot	11.9692
Locus_11458_Transcript_1/1_Confidence_1.000_Length_1166	1166	O22211_PlantCyc_AT2G41490-MONOMER	431	81.36	338	63	0	2	1015	94	431	6e-164	571	UDP-N-acetylglucosamine:dolichyl-phosphate N-acetylglucosaminephosphotransferase	Arabidopsis thaliana	PlantCyc	11.5838
Locus_11459_Transcript_1/1_Confidence_1.000_Length_1500	1500	2A5A_ARATH	495	79.89	353	71	0	1	1059	143	495	2e-169	592	Full=Serine/threonine protein phosphatase 2A 57 kDa regulatory subunit B' alpha isoform;	Arabidopsis thaliana (Mouse-ear cress).	Swiss-Prot	13.3016
Locus_1145_Transcript_1/3_Confidence_0.667_Length_541	541	C5XWK1_SORBI	289	67.74	124	35	1	185	541	38	161	2e-42	172		Sorghum bicolor (Sorghum) (Sorghum vulgare).	TrEMBL	16.9078
Locus_1145_Transcript_2/3_Confidence_0.667_Length_590	590	C5XWK1_SORBI	289	67.2	125	35	2	231	590	38	161	5e-41	168		Sorghum bicolor (Sorghum) (Sorghum vulgare).	TrEMBL	12.6477
Locus_1145_Transcript_3/3_Confidence_0.667_Length_544	544	C5XWK1_SORBI	289	67.2	125	35	2	185	544	38	161	4e-41	168		Sorghum bicolor (Sorghum) (Sorghum vulgare).	TrEMBL	17.3062
Locus_11462_Transcript_1/2_Confidence_1.000_Length_900	900	PTBP3_ARATH	432	73.16	231	58	1	78	770	1	227	4e-97	351	Full=Polypyrimidine tract-binding protein homolog 3;	Arabidopsis thaliana (Mouse-ear cress).	Swiss-Prot	9.18277
Locus_11462_Transcript_2/2_Confidence_1.000_Length_1591	1591	PTBP3_ARATH	432	73.15	447	105	2	78	1418	1	432	0	684	Full=Polypyrimidine tract-binding protein homolog 3;	Arabidopsis thaliana (Mouse-ear cress).	Swiss-Prot	15.8862
Locus_11465_Transcript_1/1_Confidence_1.000_Length_466	466	NO20_MEDTR	268	35.81	148	77	4	18	446	112	246	6e-12	66.6	Full=Early nodulin-20;	Medicago truncatula (Barrel medic) (Medicago tribuloides).	Swiss-Prot	7.51871
Locus_11470_Transcript_1/2_Confidence_1.000_Length_2917	2917	At1g16680	496	49.41	512	208	9	828	2339	21	489	1e-116	419	[O] KOG0720 Molecular chaperone (DnaJ superfamily)		KOG	9.67328
Locus_11470_Transcript_2/2_Confidence_1.000_Length_2902	2902	At1g16680	496	49.41	512	208	9	813	2324	21	489	1e-116	419	[O] KOG0720 Molecular chaperone (DnaJ superfamily)		KOG	5.27177
Locus_11471_Transcript_1/1_Confidence_1.000_Length_532	532	NU1C_HELAN	363	90.64	171	16	0	530	18	14	184	1e-83	305	Full=NAD(P)H-quinone oxidoreductase subunit 1, chloroplastic;	Helianthus annuus (Common sunflower).	Swiss-Prot	5.98264
Locus_11472_Transcript_1/1_Confidence_1.000_Length_396	396	APC1_ARATH	1678	61.83	131	45	2	3	395	1046	1171	1e-38	154	Full=Anaphase-promoting complex subunit 1;	Arabidopsis thaliana (Mouse-ear cress).	Swiss-Prot	5.94354
Locus_11473_Transcript_1/1_Confidence_1.000_Length_674	674	Q8S0S6_PlantCyc_MONOMER-840	327	62.95	224	79	1	3	674	101	320	3e-75	275	gibberellin 2-oxidase||gibberellin 2-oxidase||gibberellin 2-oxidase	Oryza sativa	PlantCyc	10.6746
Locus_11474_Transcript_1/1_Confidence_1.000_Length_1755	1755	FK132_ARATH	393	60.74	349	136	1	585	1628	45	393	6e-127	451	Full=F-box/kelch-repeat protein At5g60570;	Arabidopsis thaliana (Mouse-ear cress).	Swiss-Prot	9.05247
Locus_11476_Transcript_1/1_Confidence_1.000_Length_294	294	Q94LG9_ORYSJ	2346	65.38	52	13	1	142	2	1	52	4e-10	64.7		Oryza sativa subsp. japonica (Rice).	TrEMBL	6.73197
Locus_11477_Transcript_1/2_Confidence_1.000_Length_1420	1420	PUS7_ORYSJ	393	71.65	381	101	2	72	1196	4	383	9e-163	570	Full=RNA pseudourine synthase 7;	Oryza sativa subsp. japonica (Rice).	Swiss-Prot	5.42453
Locus_11477_Transcript_2/2_Confidence_1.000_Length_1015	1015	PUS7_ORYSJ	393	59.85	259	94	3	33	791	129	383	6e-83	304	Full=RNA pseudourine synthase 7;	Oryza sativa subsp. japonica (Rice).	Swiss-Prot	5.11203
Locus_11479_Transcript_1/2_Confidence_1.000_Length_1173	1173	At1g16180	412	51.93	181	71	4	1162	662	26	204	3e-39	161	[S] KOG2592 Tumor differentially expressed (TDE) protein		KOG	8.29967
Locus_11479_Transcript_2/2_Confidence_1.000_Length_405	405	At1g16180	412	69.47	131	40	0	394	2	26	156	4e-46	181	[S] KOG2592 Tumor differentially expressed (TDE) protein		KOG	17.4344
Locus_1147_Transcript_1/1_Confidence_1.000_Length_749	749	AX22D_VIGRR	193	62.6	131	38	3	11	385	65	190	2e-38	155	Full=Auxin-induced protein 22D;	Vigna radiata var. radiata (Mung bean) (Phaseolus aureus).	Swiss-Prot	35.2446
Locus_11481_Transcript_1/1_Confidence_1.000_Length_795	795	At4g11790	457	52.98	151	54	2	249	668	312	456	2e-38	157	[U] KOG2724 Nuclear pore complex component NPAP60L/NUP50		KOG	12.7169
Locus_11482_Transcript_1/3_Confidence_0.600_Length_908	908	NAC98_ARATH	375	50.31	163	65	4	103	543	66	228	2e-34	142	Full=Protein CUP-SHAPED COTYLEDON 2;	Arabidopsis thaliana (Mouse-ear cress).	Swiss-Prot	31.017
Locus_11482_Transcript_2/3_Confidence_0.600_Length_720	720	NAC22_ARATH	324	58.39	149	57	2	182	628	15	158	2e-49	182	Full=NAC domain-containing protein 21/22;	Arabidopsis thaliana (Mouse-ear cress).	Swiss-Prot	18.1649
Locus_11482_Transcript_3/3_Confidence_0.600_Length_1149	1149	NAC98_ARATH	375	52.58	213	84	5	194	784	17	228	1e-52	203	Full=Protein CUP-SHAPED COTYLEDON 2;	Arabidopsis thaliana (Mouse-ear cress).	Swiss-Prot	21.3688
Locus_11483_Transcript_1/3_Confidence_0.600_Length_348	348	At2g05940	462	75.36	69	16	1	204	1	174	242	6e-23	103	[T] KOG1187 Serine/threonine protein kinase		KOG	4.45765
Locus_11483_Transcript_2/3_Confidence_0.600_Length_848	848	At2g05940	462	62.61	222	78	1	804	154	6	227	8e-70	262	[T] KOG1187 Serine/threonine protein kinase		KOG	7.94808
Locus_11483_Transcript_3/3_Confidence_0.600_Length_740	740	At2g05940	462	64.56	237	79	1	696	1	6	242	3e-78	290	[T] KOG1187 Serine/threonine protein kinase		KOG	14.1681
Locus_11484_Transcript_1/1_Confidence_1.000_Length_773	773	At4g14660	161	53.8	158	73	0	610	137	1	158	1e-42	171	[K] KOG3298 DNA-directed RNA polymerase subunit E'		KOG	10.3108
Locus_11485_Transcript_1/1_Confidence_1.000_Length_577	577	PP142_ARATH	486	62.72	169	63	0	577	71	310	478	7e-60	226	Full=Pentatricopeptide repeat-containing protein At2g01860;	Arabidopsis thaliana (Mouse-ear cress).	Swiss-Prot	4.72805
Locus_11487_Transcript_1/2_Confidence_1.000_Length_3591	3591	At3g45630_1	321	61.18	322	115	5	3463	2519	1	319	9e-112	404	[K] KOG2068 MOT2 transcription factor		KOG	7.32143
Locus_11487_Transcript_2/2_Confidence_1.000_Length_3540	3540	At3g45630_1	321	61.18	322	115	5	3412	2468	1	319	9e-112	404	[K] KOG2068 MOT2 transcription factor		KOG	5.50029
Locus_11489_Transcript_1/1_Confidence_1.000_Length_817	817	BLH4_ARATH	627	48.3	265	95	5	703	5	130	384	2e-57	218	Full=BEL1-like homeodomain protein 4;	Arabidopsis thaliana (Mouse-ear cress).	Swiss-Prot	34.5045
Locus_1148_Transcript_1/4_Confidence_0.667_Length_2522	2522	At3g13460	608	47.87	516	236	13	223	1713	8	509	1e-122	386	[R] KOG1901 Uncharacterized high-glucose-regulated protein		KOG	49.8861
Locus_1148_Transcript_2/4_Confidence_0.667_Length_2539	2539	At3g13460	608	50.09	557	245	13	223	1836	8	550	8e-126	450	[R] KOG1901 Uncharacterized high-glucose-regulated protein		KOG	34.7729
Locus_1148_Transcript_3/4_Confidence_0.667_Length_2792	2792	At3g13460	608	49.4	579	258	14	564	2243	8	570	4e-127	454	[R] KOG1901 Uncharacterized high-glucose-regulated protein		KOG	46.6425
Locus_1148_Transcript_4/4_Confidence_0.667_Length_2451	2451	At3g13460	608	49.4	579	258	14	223	1902	8	570	3e-127	454	[R] KOG1901 Uncharacterized high-glucose-regulated protein		KOG	50.7856
Locus_11490_Transcript_1/1_Confidence_1.000_Length_1366	1366	At2g17220	413	70.91	330	91	2	89	1069	46	373	3e-135	480	[T] KOG1187 Serine/threonine protein kinase		KOG	8.55635
Locus_11491_Transcript_1/1_Confidence_1.000_Length_810	810	At3g13670	703	77.61	268	60	0	808	5	246	513	1e-128	457	[T] KOG1164 Casein kinase (serine/threonine/tyrosine protein kinase)		KOG	9.83986
Locus_11492_Transcript_1/1_Confidence_1.000_Length_1101	1101	At5g06360	260	90.77	260	24	0	1011	232	1	260	1e-136	484	[R] KOG3163 Uncharacterized conserved protein related to ribosomal protein S8E		KOG	18.3408
Locus_11494_Transcript_1/1_Confidence_1.000_Length_459	459	gi|195597206|gb|EU944852.1|	776	80.5	241	26	20	230	458	405	174	2e-38	165	Zea mays clone 233827 mRNA sequence.	Zea mays	GenBank-NT	7.45856
Locus_11496_Transcript_1/1_Confidence_1.000_Length_489	489	At1g35370_2	923	48.12	160	82	1	1	477	341	500	5e-35	145	[R] KOG0017 FOG: Transposon-encoded proteins with TYA, reverse transcriptase, integrase domains in various combinations		KOG	13.0721
Locus_11497_Transcript_1/1_Confidence_1.000_Length_498	498	ATXR6_ARATH	349	61.82	165	62	1	3	497	52	215	5e-54	206	Full=Histone-lysine N-methyltransferase ATXR6;	Arabidopsis thaliana (Mouse-ear cress).	Swiss-Prot	5.47808
Locus_11498_Transcript_1/1_Confidence_1.000_Length_499	499	Q9FXC1_PlantCyc_AT1G56710-MONOMER	434	41.32	167	94	3	1	498	97	260	1e-34	140	polygalacturonase	Arabidopsis thaliana	PlantCyc	6.32469
Locus_11499_Transcript_1/1_Confidence_1.000_Length_680	680	GAUT8_ARATH	559	92.26	155	12	0	1	465	403	557	2e-89	324	Full=Galacturonosyltransferase 8;	Arabidopsis thaliana (Mouse-ear cress).	Swiss-Prot	12.7436
Locus_1149_Transcript_1/1_Confidence_1.000_Length_344	344	Y3148_ARATH	1020	45.63	103	48	4	46	342	29	127	6e-19	89	Full=Probable leucine-rich repeat receptor-like serine/threonine-protein kinase At3g14840;	Arabidopsis thaliana (Mouse-ear cress).	Swiss-Prot	5.98673
Locus_114_Transcript_1/3_Confidence_0.600_Length_622	622	At2g05940	462	70.83	192	54	2	622	50	213	403	5e-71	265	[T] KOG1187 Serine/threonine protein kinase		KOG	10.105
Locus_114_Transcript_2/3_Confidence_0.600_Length_864	864	At2g05940	462	68.93	177	53	2	586	59	228	403	2e-62	237	[T] KOG1187 Serine/threonine protein kinase		KOG	8.97722
Locus_114_Transcript_3/3_Confidence_0.600_Length_631	631	At2g05940	462	70.83	192	54	2	631	59	213	403	5e-71	265	[T] KOG1187 Serine/threonine protein kinase		KOG	9.45221
Locus_11500_Transcript_1/1_Confidence_1.000_Length_668	668	B9H7Q4_POPTR	1061	46.75	246	101	5	668	15	794	1037	3e-48	192		Populus trichocarpa (Western balsam poplar) (Populus balsamifera subsp. trichocarpa).	TrEMBL	5.04489
Locus_11502_Transcript_1/2_Confidence_1.000_Length_1022	1022	COL13_ARATH	332	33.62	235	133	6	973	272	116	328	1e-26	117	Full=Zinc finger protein CONSTANS-LIKE 13;	Arabidopsis thaliana (Mouse-ear cress).	Swiss-Prot	8.97637
Locus_11502_Transcript_2/2_Confidence_1.000_Length_971	971	COL13_ARATH	332	33.62	235	133	6	922	221	116	328	1e-26	117	Full=Zinc finger protein CONSTANS-LIKE 13;	Arabidopsis thaliana (Mouse-ear cress).	Swiss-Prot	4.79278
Locus_11503_Transcript_1/1_Confidence_1.000_Length_917	917	RS5_CICAR	197	89.06	192	21	0	78	653	6	197	4e-96	347	Full=40S ribosomal protein S5;	Cicer arietinum (Chickpea) (Garbanzo).	Swiss-Prot	79.917
Locus_11506_Transcript_1/1_Confidence_1.000_Length_204	204	ARK2_ORYSJ	891	73.13	67	18	0	3	203	260	326	5e-22	99	Full=Armadillo repeat-containing kinesin-like protein 2;	Oryza sativa subsp. japonica (Rice).	Swiss-Prot	4.19544
Locus_11507_Transcript_1/3_Confidence_0.333_Length_630	630	RAG3A_ARATH	206	63.89	108	36	2	518	204	99	206	1e-34	142	Full=Ras-related protein RABG3a;	Arabidopsis thaliana (Mouse-ear cress).	Swiss-Prot	7.89642
Locus_11507_Transcript_2/3_Confidence_0.667_Length_1356	1356	RAB7_VIGAC	206	72.77	202	51	2	806	204	8	206	2e-83	306	Full=Ras-related protein Rab7;	Vigna aconitifolia (Moth bean) (Phaseolus aconitifolius).	Swiss-Prot	6.9429
Locus_11507_Transcript_3/3_Confidence_0.667_Length_951	951	RAB7_SOYBN	206	80.58	206	39	1	818	204	1	206	5e-96	347	Full=Ras-related protein Rab7;	Glycine max (Soybean) (Glycine hispida).	Swiss-Prot	12.2902
Locus_1150_Transcript_1/6_Confidence_0.643_Length_1972	1972	At1g69200	614	56.95	532	198	9	279	1796	56	582	5e-154	543	[G] KOG2855 Ribokinase		KOG	2.87532
Locus_1150_Transcript_2/6_Confidence_0.643_Length_1972	1972	At1g69200	614	58.2	500	185	6	360	1796	86	582	3e-150	531	[G] KOG2855 Ribokinase		KOG	3.37715
Locus_1150_Transcript_3/6_Confidence_0.643_Length_1976	1976	At1g69200	614	58.37	502	181	7	360	1796	86	582	9e-151	532	[G] KOG2855 Ribokinase		KOG	3.39738
Locus_1150_Transcript_4/6_Confidence_0.286_Length_683	683	D7T9Y5_VITVI	565	35	160	88	7	237	683	37	191	2e-09	63.9		Vitis vinifera (Grape).	TrEMBL	4.03343
Locus_1150_Transcript_5/6_Confidence_0.643_Length_1972	1972	At1g69200	614	58.17	502	182	7	360	1796	86	582	4e-150	530	[G] KOG2855 Ribokinase		KOG	3.77047
Locus_1150_Transcript_6/6_Confidence_0.643_Length_1972	1972	At1g69200	614	58.37	502	181	7	360	1796	86	582	9e-151	532	[G] KOG2855 Ribokinase		KOG	2.35993
Locus_11510_Transcript_1/2_Confidence_1.000_Length_1061	1061	SCL1_ARATH	593	67.48	286	92	1	1	855	308	593	7e-114	407	Full=Scarecrow-like protein 1;	Arabidopsis thaliana (Mouse-ear cress).	Swiss-Prot	6.10039
Locus_11510_Transcript_2/2_Confidence_1.000_Length_1036	1036	SCL1_ARATH	593	67.51	277	89	1	3	830	317	593	4e-109	391	Full=Scarecrow-like protein 1;	Arabidopsis thaliana (Mouse-ear cress).	Swiss-Prot	9.29395
Locus_11512_Transcript_1/1_Confidence_1.000_Length_895	895	At5g64360	464	32.89	152	96	3	47	490	79	228	2e-15	82	[O] KOG0714 Molecular chaperone (DnaJ superfamily)		KOG	6.63419
Locus_11514_Transcript_1/1_Confidence_1.000_Length_1524	1524	Y1343_ARATH	829	43.48	368	177	6	176	1264	427	768	4e-76	282	Full=G-type lectin S-receptor-like serine/threonine-protein kinase At1g34300;	Arabidopsis thaliana (Mouse-ear cress).	Swiss-Prot	11.0037
Locus_11515_Transcript_1/1_Confidence_1.000_Length_1373	1373	4CL2_TOBAC	542	77.07	375	86	0	1371	247	168	542	6e-172	600	Full=4-coumarate--CoA ligase 2;	Nicotiana tabacum (Common tobacco).	Swiss-Prot	9.9932
Locus_11516_Transcript_1/2_Confidence_1.000_Length_1512	1512	At1g72710	465	78.31	378	80	2	340	1473	1	376	3e-176	617	[T] KOG1164 Casein kinase (serine/threonine/tyrosine protein kinase)		KOG	13.5852
Locus_11516_Transcript_2/2_Confidence_1.000_Length_2008	2008	At1g72710	465	69.81	467	125	7	340	1701	1	464	0	645	[T] KOG1164 Casein kinase (serine/threonine/tyrosine protein kinase)		KOG	14.2654
Locus_11517_Transcript_1/1_Confidence_1.000_Length_1475	1475	DRB6_ORYSJ	514	51.75	429	168	10	1474	302	55	482	1e-104	376	Full=Double-stranded RNA-binding protein 6;	Oryza sativa subsp. japonica (Rice).	Swiss-Prot	20.8165
Locus_11518_Transcript_1/1_Confidence_1.000_Length_2107	2107	At4g35470	549	59.49	553	201	4	1912	275	6	542	1e-173	608	[R] KOG0619 FOG: Leucine rich repeat		KOG	9.92659
Locus_1151_Transcript_1/1_Confidence_1.000_Length_1003	1003	WUN1_SOLTU	105	52.94	85	33	3	1002	751	27	105	4e-17	85.5	Full=Wound-induced protein 1;	Solanum tuberosum (Potato).	Swiss-Prot	129.943
Locus_11523_Transcript_1/1_Confidence_1.000_Length_620	620	F6H1J4_VITVI	41	78.57	28	6	0	340	257	13	40	7e-06	51.6		Vitis vinifera (Grape).	TrEMBL	28.3852
Locus_11525_Transcript_1/1_Confidence_1.000_Length_717	717	KU80_ORYSJ	688	60.09	228	88	2	684	1	1	225	2e-75	278	Full=ATP-dependent DNA helicase 2 subunit KU80;	Oryza sativa subsp. japonica (Rice).	Swiss-Prot	12.1979
Locus_11526_Transcript_1/1_Confidence_1.000_Length_1550	1550	ACLB1_ORYSJ	608	91.63	502	42	0	3	1508	107	608	0	939	Full=ATP-citrate synthase beta chain protein 1;	Oryza sativa subsp. japonica (Rice).	Swiss-Prot	6.93669
Locus_11529_Transcript_1/1_Confidence_1.000_Length_875	875	Y3264_ARATH	529	35.56	180	93	4	308	838	161	320	2e-38	96.7	Full=Putative UPF0481 protein At3g02645;	Arabidopsis thaliana (Mouse-ear cress).	Swiss-Prot	10.2704
Locus_1152_Transcript_1/1_Confidence_1.000_Length_1255	1255	CLPP6_ARATH	271	70.44	274	65	4	1092	310	1	271	7e-102	367	Full=ATP-dependent Clp protease proteolytic subunit 6, chloroplastic;	Arabidopsis thaliana (Mouse-ear cress).	Swiss-Prot	54.8558
Locus_11531_Transcript_1/2_Confidence_1.000_Length_379	379	SSY3_SOLTU	1230	52.78	108	48	2	51	371	980	1085	7e-26	112	Full=Soluble starch synthase 3, chloroplastic/amyloplastic;	Solanum tuberosum (Potato).	Swiss-Prot	3.10507
Locus_11532_Transcript_1/1_Confidence_1.000_Length_212	212	Q9LK77_PlantCyc_AT5G48370-MONOMER	438	84.29	70	11	0	210	1	63	132	3e-29	120	acyl-CoA thioesterase	Arabidopsis thaliana	PlantCyc	2.77552
Locus_11534_Transcript_1/1_Confidence_1.000_Length_790	790	C6TF68_SOYBN	101	49.15	59	20	2	789	613	53	101	7e-06	52.4		Glycine max (Soybean) (Glycine hispida).	TrEMBL	19.1284
Locus_11535_Transcript_1/2_Confidence_1.000_Length_2084	2084	B9I8R0_POPTR	398	58.54	410	145	6	1760	531	14	398	1e-123	445		Populus trichocarpa (Western balsam poplar) (Populus balsamifera subsp. trichocarpa).	TrEMBL	5.0309
Locus_11535_Transcript_2/2_Confidence_1.000_Length_2056	2056	B9I8R0_POPTR	398	58.54	410	145	6	1732	503	14	398	1e-123	445		Populus trichocarpa (Western balsam poplar) (Populus balsamifera subsp. trichocarpa).	TrEMBL	9.00203
Locus_11536_Transcript_1/3_Confidence_0.714_Length_1453	1453	APRL5_ARATH	300	38.89	180	103	3	604	1125	119	297	4e-50	127	Full=5'-adenylylsulfate reductase-like 5;	Arabidopsis thaliana (Mouse-ear cress).	Swiss-Prot	14.008
Locus_11536_Transcript_2/3_Confidence_0.714_Length_1546	1546	APRL7_ARATH	289	45.86	157	85	0	173	643	1	157	1e-34	144	Full=5'-adenylylsulfate reductase-like 7;	Arabidopsis thaliana (Mouse-ear cress).	Swiss-Prot	12.9405
Locus_11536_Transcript_3/3_Confidence_0.714_Length_1364	1364	APRL5_ORYSJ	301	46.8	297	150	3	170	1036	1	297	5e-65	245	Full=5'-adenylylsulfate reductase-like 5;	Oryza sativa subsp. japonica (Rice).	Swiss-Prot	15.1769
Locus_11537_Transcript_1/1_Confidence_1.000_Length_378	378	TLP1_ORYSJ	356	70.63	126	37	0	1	378	74	199	6e-49	188	Full=Tubby-like F-box protein 1;	Oryza sativa subsp. japonica (Rice).	Swiss-Prot	3.46706
Locus_11538_Transcript_1/1_Confidence_1.000_Length_470	470	DEGP2_ARATH	607	81.41	156	29	0	3	470	298	453	4e-71	263	Full=Protease Do-like 2, chloroplastic;	Arabidopsis thaliana (Mouse-ear cress).	Swiss-Prot	10.1862
Locus_1153_Transcript_1/5_Confidence_0.625_Length_1194	1194	At1g56075	855	92.96	398	28	0	1194	1	359	756	0	758	[J] KOG0469 Elongation factor 2		KOG	53.5815
Locus_1153_Transcript_2/5_Confidence_0.750_Length_1465	1465	At1g56075	855	92.21	488	38	0	1465	2	359	846	0	922	[J] KOG0469 Elongation factor 2		KOG	70.4705
Locus_1153_Transcript_3/5_Confidence_0.750_Length_1465	1465	EF2_BETVU	843	92.21	488	38	0	1465	2	347	834	0	922	Full=Elongation factor 2;	Beta vulgaris (Sugar beet).	Swiss-Prot	72.0223
Locus_1153_Transcript_4/5_Confidence_0.688_Length_1716	1716	At1g56075	855	91.95	497	40	0	1716	226	359	855	0	936	[J] KOG0469 Elongation factor 2		KOG	73.0837
Locus_1153_Transcript_5/5_Confidence_0.750_Length_1465	1465	At1g56075	855	92.21	488	38	0	1465	2	359	846	0	922	[J] KOG0469 Elongation factor 2		KOG	58.8958
Locus_11541_Transcript_1/1_Confidence_1.000_Length_244	244	SUBL_ARATH	757	70	80	23	1	242	3	145	223	3e-29	122	Full=Subtilisin-like protease;	Arabidopsis thaliana (Mouse-ear cress).	Swiss-Prot	21.4844
Locus_11542_Transcript_1/1_Confidence_1.000_Length_1639	1639	B8BMB0_ORYSI	348	38.83	291	145	11	557	1375	1	276	6e-41	170		Oryza sativa subsp. indica (Rice).	TrEMBL	7.09852
Locus_11543_Transcript_1/1_Confidence_1.000_Length_1711	1711	7300147	256	39.58	96	58	0	1424	1711	52	147	7e-11	67.8	[R] KOG4234 TPR repeat-containing protein		KOG	7.00303
Locus_11544_Transcript_1/1_Confidence_1.000_Length_465	465	CSPL9_ORYSI	201	48.59	142	66	3	410	3	3	143	5e-32	133	Full=CASP-like protein OsI_06397;	Oryza sativa subsp. indica (Rice).	Swiss-Prot	4.71649
Locus_11546_Transcript_1/1_Confidence_1.000_Length_208	208	D7UDZ3_VITVI	300	74.55	55	13	1	3	167	247	300	8e-18	90.1		Vitis vinifera (Grape).	TrEMBL	4.37193
Locus_11549_Transcript_1/3_Confidence_0.714_Length_926	926	ERDL4_ARATH	488	76.56	192	35	3	768	193	1	182	8e-84	286	Full=Sugar transporter ERD6-like 4;	Arabidopsis thaliana (Mouse-ear cress).	Swiss-Prot	6.87422
Locus_11549_Transcript_2/3_Confidence_0.571_Length_874	874	ERDL4_ARATH	488	66.39	238	37	4	716	3	1	195	7e-79	290	Full=Sugar transporter ERD6-like 4;	Arabidopsis thaliana (Mouse-ear cress).	Swiss-Prot	7.52803
Locus_11549_Transcript_3/3_Confidence_0.571_Length_775	775	ERDL4_ARATH	488	77.07	205	37	3	617	3	1	195	5e-84	307	Full=Sugar transporter ERD6-like 4;	Arabidopsis thaliana (Mouse-ear cress).	Swiss-Prot	8.48968
Locus_1154_Transcript_1/8_Confidence_0.143_Length_590	590	EF2_BETVU	843	93.33	165	11	0	96	590	1	165	4e-84	306	Full=Elongation factor 2;	Beta vulgaris (Sugar beet).	Swiss-Prot	14.6423
Locus_1154_Transcript_2/8_Confidence_0.333_Length_879	879	EF2_BETVU	843	92.34	261	20	0	96	878	1	261	1e-138	488	Full=Elongation factor 2;	Beta vulgaris (Sugar beet).	Swiss-Prot	28.5716
Locus_1154_Transcript_3/8_Confidence_0.238_Length_361	361	At1g56075	855	85	120	18	0	1	360	265	384	5e-58	220	[J] KOG0469 Elongation factor 2		KOG	26.6718
Locus_1154_Transcript_4/8_Confidence_0.524_Length_1212	1212	EF2_BETVU	843	88.71	372	42	0	96	1211	1	372	0	674	Full=Elongation factor 2;	Beta vulgaris (Sugar beet).	Swiss-Prot	30.4533
Locus_1154_Transcript_5/8_Confidence_0.333_Length_897	897	EF2_BETVU	843	91.39	267	23	0	96	896	1	267	2e-140	495	Full=Elongation factor 2;	Beta vulgaris (Sugar beet).	Swiss-Prot	34.6773
Locus_1154_Transcript_6/8_Confidence_0.571_Length_1210	1210	EF2_BETVU	843	88.17	372	44	0	94	1209	1	372	0	672	Full=Elongation factor 2;	Beta vulgaris (Sugar beet).	Swiss-Prot	45.7112
Locus_1154_Transcript_7/8_Confidence_0.571_Length_1212	1212	EF2_BETVU	843	87.9	372	45	0	96	1211	1	372	0	671	Full=Elongation factor 2;	Beta vulgaris (Sugar beet).	Swiss-Prot	42.9215
Locus_1154_Transcript_8/8_Confidence_0.571_Length_1212	1212	EF2_BETVU	843	87.9	372	45	0	96	1211	1	372	0	671	Full=Elongation factor 2;	Beta vulgaris (Sugar beet).	Swiss-Prot	47.6219
Locus_11550_Transcript_1/2_Confidence_1.000_Length_837	837	D7UB88_VITVI	310	71.74	230	61	2	835	152	82	309	4e-95	348		Vitis vinifera (Grape).	TrEMBL	32.0184
Locus_11550_Transcript_2/2_Confidence_1.000_Length_771	771	A2X0I2_ORYSI	167	65.04	123	39	3	514	152	46	166	2e-38	160		Oryza sativa subsp. indica (Rice).	TrEMBL	9.08876
Locus_11553_Transcript_1/1_Confidence_1.000_Length_212	212	FH20_ARATH	1649	50	52	21	2	68	211	641	691	4e-06	46.2	Full=Formin-like protein 20;	Arabidopsis thaliana (Mouse-ear cress).	Swiss-Prot	10.5974
Locus_11554_Transcript_1/1_Confidence_1.000_Length_3148	3148	At3g48050	1613	33.4	961	496	28	62	2722	723	1613	7e-103	374	[K] KOG1886 BAH domain proteins		KOG	21.7672
Locus_11556_Transcript_1/3_Confidence_0.625_Length_536	536	DRB6_ORYSJ	514	30.63	160	88	6	3	482	229	365	3e-06	48.1	Full=Double-stranded RNA-binding protein 6;	Oryza sativa subsp. japonica (Rice).	Swiss-Prot	6.48689
Locus_11556_Transcript_3/3_Confidence_0.625_Length_586	586	NO20_MEDTR	268	34.68	124	73	3	24	386	131	249	6e-06	47.4	Full=Early nodulin-20;	Medicago truncatula (Barrel medic) (Medicago tribuloides).	Swiss-Prot	6.4811
Locus_11557_Transcript_1/1_Confidence_1.000_Length_770	770	C5YR02_SORBI	273	45.75	153	80	2	1	453	78	229	3e-32	139		Sorghum bicolor (Sorghum) (Sorghum vulgare).	TrEMBL	10.0384
Locus_11558_Transcript_1/2_Confidence_1.000_Length_299	299	Q9XI42_ARATH	64	100	39	0	0	293	177	26	64	3e-14	78.2		Arabidopsis thaliana (Mouse-ear cress).	TrEMBL	307.712
Locus_11559_Transcript_1/4_Confidence_0.286_Length_502	502	At4g35090	492	80.77	52	10	0	72	227	1	52	3e-20	96.3	[P] KOG0047 Catalase		KOG	53.6517
Locus_11559_Transcript_2/4_Confidence_0.571_Length_609	609	CATA3_SOYBN	492	96.26	107	4	0	287	607	38	144	1e-57	218	Full=Catalase-3;	Glycine max (Soybean) (Glycine hispida).	Swiss-Prot	104.48
Locus_11559_Transcript_3/4_Confidence_0.429_Length_1095	1095	At4g35090	492	88.46	130	15	0	72	461	1	130	4e-65	247	[P] KOG0047 Catalase		KOG	120.222
Locus_11559_Transcript_4/4_Confidence_0.571_Length_505	505	CATA_PEA	494	93.06	144	10	0	72	503	1	144	9e-78	285	Full=Catalase;	Pisum sativum (Garden pea).	Swiss-Prot	256.92
Locus_1155_Transcript_1/2_Confidence_1.000_Length_1659	1659	At1g80615	414	46.07	369	162	10	1259	192	69	413	4e-69	261	[J] KOG2815 Mitochondrial/choloroplast ribosomal protein S15		KOG	26.1011
Locus_1155_Transcript_2/2_Confidence_1.000_Length_1659	1659	At1g80615	414	46.61	369	160	10	1259	192	69	413	1e-70	266	[J] KOG2815 Mitochondrial/choloroplast ribosomal protein S15		KOG	18.1853
Locus_11560_Transcript_1/1_Confidence_1.000_Length_949	949	DEGP2_ARATH	607	64.14	304	83	4	906	1	21	300	8e-103	370	Full=Protease Do-like 2, chloroplastic;	Arabidopsis thaliana (Mouse-ear cress).	Swiss-Prot	9.58231
Locus_11562_Transcript_1/1_Confidence_1.000_Length_1121	1121	SMO11_ARATH	298	68.59	277	85	1	5	829	22	298	1e-118	422	Full=Methylsterol monooxygenase 1-1;	Arabidopsis thaliana (Mouse-ear cress).	Swiss-Prot	11.9295
Locus_11563_Transcript_1/1_Confidence_1.000_Length_913	913	Q84R51_ORYSJ	223	70.68	133	39	0	496	894	3	135	5e-51	202		Oryza sativa subsp. japonica (Rice).	TrEMBL	7.41152
Locus_11564_Transcript_1/1_Confidence_1.000_Length_306	306	At1g70740	381	69.44	36	11	0	112	5	2	37	2e-08	55.8	[T] KOG1187 Serine/threonine protein kinase		KOG	8.91531
Locus_11565_Transcript_1/1_Confidence_1.000_Length_1132	1132	IDI2_CAMAC	309	82.57	241	39	1	922	200	72	309	7e-120	427	Full=Isopentenyl-diphosphate Delta-isomerase II;	Camptotheca acuminata (Happy tree).	Swiss-Prot	21.5007
Locus_11566_Transcript_1/1_Confidence_1.000_Length_278	278	At2g34260	236	63.04	92	34	0	278	3	16	107	2e-26	115	[R] KOG2444 WD40 repeat protein		KOG	7.69667
Locus_11568_Transcript_1/1_Confidence_1.000_Length_270	270	B9RIW3_RICCO	249	60.42	48	15	1	3	146	206	249	3e-09	61.6		Ricinus communis (Castor bean).	TrEMBL	4.3586
Locus_1156_Transcript_1/2_Confidence_1.000_Length_1222	1222	BI1_ORYSJ	249	67.38	282	56	3	167	1003	1	249	1e-96	350	Full=Bax inhibitor 1;	Oryza sativa subsp. japonica (Rice).	Swiss-Prot	62.5093
Locus_1156_Transcript_2/2_Confidence_1.000_Length_1126	1126	BI1_ORYSJ	249	75.6	250	57	2	167	907	1	249	2e-101	365	Full=Bax inhibitor 1;	Oryza sativa subsp. japonica (Rice).	Swiss-Prot	141.473
Locus_11572_Transcript_1/1_Confidence_1.000_Length_1127	1127	FRS5_ARATH	788	31.66	259	175	1	10	780	407	665	3e-34	142	Full=Protein FAR1-RELATED SEQUENCE 5;	Arabidopsis thaliana (Mouse-ear cress).	Swiss-Prot	8.89949
Locus_11574_Transcript_1/1_Confidence_1.000_Length_404	404	At2g20460	1461	46.15	130	70	0	3	392	1182	1311	4e-29	124	[R] KOG0017 FOG: Transposon-encoded proteins with TYA, reverse transcriptase, integrase domains in various combinations		KOG	11.5193
Locus_11576_Transcript_1/1_Confidence_1.000_Length_625	625	G7IHH0_MEDTR	589	54.47	123	54	2	144	509	468	589	3e-28	125		Medicago truncatula (Barrel medic) (Medicago tribuloides).	TrEMBL	9.67133
Locus_11577_Transcript_1/1_Confidence_1.000_Length_1426	1426	CE28645	584	37.88	433	225	13	1312	71	29	436	4e-77	287	[S] KOG2650 Zinc carboxypeptidase		KOG	7.7837
Locus_1157_Transcript_1/2_Confidence_1.000_Length_943	943	CNBL1_ORYSJ	213	81.59	201	37	0	940	338	13	213	5e-92	334	Full=Calcineurin B-like protein 1;	Oryza sativa subsp. japonica (Rice).	Swiss-Prot	11.6287
Locus_1157_Transcript_2/2_Confidence_1.000_Length_947	947	CNBL1_ORYSJ	213	78.76	193	41	0	916	338	21	213	2e-86	309	Full=Calcineurin B-like protein 1;	Oryza sativa subsp. japonica (Rice).	Swiss-Prot	14.7145
Locus_11580_Transcript_1/1_Confidence_1.000_Length_389	389	PP225_ARATH	551	36.63	101	64	0	310	8	418	518	1e-06	48.5	Full=Pentatricopeptide repeat-containing protein At3g13150;	Arabidopsis thaliana (Mouse-ear cress).	Swiss-Prot	7.76938
Locus_11582_Transcript_1/2_Confidence_1.000_Length_1668	1668	Q10N06_ORYSJ	755	31.49	308	185	8	34	930	461	751	8e-31	136		Oryza sativa subsp. japonica (Rice).	TrEMBL	9.02755
Locus_11584_Transcript_1/1_Confidence_1.000_Length_1551	1551	A2XNF1_ORYSI	611	36.45	332	188	9	1371	418	286	608	5e-45	183		Oryza sativa subsp. indica (Rice).	TrEMBL	9.86375
Locus_11585_Transcript_1/2_Confidence_1.000_Length_2018	2018	AX15A_SOYBN	82	58.57	70	29	0	439	648	13	82	7e-18	89.4	Full=Auxin-induced protein 15A;	Glycine max (Soybean) (Glycine hispida).	Swiss-Prot	12.4982
Locus_11585_Transcript_2/2_Confidence_1.000_Length_1298	1298	AX15A_SOYBN	82	58.57	70	29	0	439	648	13	82	4e-18	89.4	Full=Auxin-induced protein 15A;	Glycine max (Soybean) (Glycine hispida).	Swiss-Prot	7.60343
Locus_11586_Transcript_1/1_Confidence_1.000_Length_331	331	At3g01400	355	61.4	57	22	0	2	172	286	342	1e-12	69.7	[S] KOG0167 FOG: Armadillo/beta-catenin-like repeats		KOG	8.72677
Locus_11587_Transcript_1/1_Confidence_1.000_Length_1180	1180	At5g47530	395	51.54	293	134	4	11	871	76	366	2e-71	268	[T] KOG4293 Predicted membrane protein, contains DoH and Cytochrome b-561/ferric reductase transmembrane domains		KOG	37.5123
Locus_11588_Transcript_1/1_Confidence_1.000_Length_331	331	B9N229_POPTR	563	47.56	82	37	2	12	254	444	520	6e-08	57.4		Populus trichocarpa (Western balsam poplar) (Populus balsamifera subsp. trichocarpa).	TrEMBL	3.39374
Locus_1158_Transcript_1/2_Confidence_1.000_Length_2287	2287	At5g57710	990	40.4	500	252	13	505	1959	522	990	1e-83	310	[O] KOG1051 Chaperone HSP104 and related ATP-dependent Clp proteases		KOG	25.5531
Locus_1158_Transcript_2/2_Confidence_1.000_Length_2204	2204	At5g57710	990	40.4	500	252	13	422	1876	522	990	1e-83	310	[O] KOG1051 Chaperone HSP104 and related ATP-dependent Clp proteases		KOG	15.9942
Locus_11591_Transcript_1/1_Confidence_1.000_Length_1720	1720	F6I0Y3_VITVI	500	73.51	502	129	3	195	1694	1	500	0	770		Vitis vinifera (Grape).	TrEMBL	7.88383
Locus_11592_Transcript_1/1_Confidence_1.000_Length_311	311	At5g10770	446	52.43	103	49	0	3	311	224	326	4e-23	104	[O] KOG1339 Aspartyl protease		KOG	2.92399
Locus_11593_Transcript_1/1_Confidence_1.000_Length_3053	3053	ARFQ_ORYSJ	917	68.7	936	252	18	216	2957	1	917	0	1206	Full=Auxin response factor 17;	Oryza sativa subsp. japonica (Rice).	Swiss-Prot	7.55159
Locus_11594_Transcript_1/1_Confidence_1.000_Length_614	614	D7TAG0_VITVI	290	80	130	26	0	223	612	19	148	6e-61	234		Vitis vinifera (Grape).	TrEMBL	11.6741
Locus_11599_Transcript_1/1_Confidence_1.000_Length_1348	1348	At3g11470	275	47.77	247	125	3	1113	379	23	267	8e-60	229	[EH] KOG0945 Alpha-aminoadipic semialdehyde dehydrogenase-phosphopantetheinyl transferase		KOG	7.18251
Locus_1159_Transcript_1/1_Confidence_1.000_Length_2589	2589	Q9FK88_PlantCyc_AT5G22510-MONOMER	617	77.6	509	112	1	779	2305	111	617	0	842	beta-fructofuranosidase	Arabidopsis thaliana	PlantCyc	22.1281
Locus_115_Transcript_1/4_Confidence_0.625_Length_1647	1647	At2g19540	469	81.63	147	26	1	998	1435	318	464	1e-104	226	[R] KOG0302 Ribosome Assembly protein		KOG	4.82304
Locus_115_Transcript_2/4_Confidence_0.625_Length_1022	1022	At2g19540	469	75.28	271	66	1	1	810	194	464	1e-111	401	[R] KOG0302 Ribosome Assembly protein		KOG	7.14446
Locus_115_Transcript_3/4_Confidence_0.625_Length_1701	1701	At2g19540	469	78.88	251	52	1	681	1430	214	464	4e-109	394	[R] KOG0302 Ribosome Assembly protein		KOG	5.59762
Locus_115_Transcript_4/4_Confidence_0.625_Length_1642	1642	At2g19540	469	78.88	251	52	1	681	1430	214	464	4e-109	394	[R] KOG0302 Ribosome Assembly protein		KOG	5.31009
Locus_11602_Transcript_1/1_Confidence_1.000_Length_413	413	WAK5_ARATH	733	72.99	137	37	0	1	411	458	594	1e-53	204	Full=Wall-associated receptor kinase 5;	Arabidopsis thaliana (Mouse-ear cress).	Swiss-Prot	15.6719
Locus_11603_Transcript_1/1_Confidence_1.000_Length_1448	1448	At5g06670	986	43.78	466	226	9	2	1351	516	961	1e-86	318	[Z] KOG0242 Kinesin-like protein		KOG	6.6126
Locus_11606_Transcript_1/1_Confidence_1.000_Length_587	587	At1g59265	1466	30.43	115	68	4	260	571	19	132	8e-07	52	[R] KOG0017 FOG: Transposon-encoded proteins with TYA, reverse transcriptase, integrase domains in various combinations		KOG	10.8897
Locus_11607_Transcript_1/1_Confidence_1.000_Length_257	257	A5ASX7_VITVI	696	35.71	84	54	0	4	255	27	110	2e-09	62.4		Vitis vinifera (Grape).	TrEMBL	4.475
Locus_11609_Transcript_1/1_Confidence_1.000_Length_585	585	At1g20080	535	58.25	103	41	1	315	7	1	101	1e-31	134	[R] KOG1012 Ca2+-dependent lipid-binding protein CLB1/vesicle protein vp115/Granuphilin A, contains C2 domain		KOG	6.03498
Locus_1160_Transcript_1/1_Confidence_1.000_Length_619	619	C7IY24_ORYSJ	285	54.31	116	53	0	270	617	10	125	1e-26	120		Oryza sativa subsp. japonica (Rice).	TrEMBL	45.6279
Locus_11610_Transcript_1/1_Confidence_1.000_Length_246	246	C5YKU9_SORBI	379	50.63	79	37	1	9	245	44	120	1e-18	92.8		Sorghum bicolor (Sorghum) (Sorghum vulgare).	TrEMBL	5.00127
Locus_11612_Transcript_1/1_Confidence_1.000_Length_287	287	SGN-U574996_PlantCyc_SGN-U333910-MONOMER	323	51.67	60	26	2	106	285	2	58	9e-10	56.2	O-acetylserine (thiol) lyase	Solanum lycopersicum	PlantCyc	4.38
Locus_11613_Transcript_1/3_Confidence_0.500_Length_410	410	HFA4D_ORYSJ	459	69.44	72	22	0	300	85	14	85	6e-25	109	Full=Heat stress transcription factor A-4d;	Oryza sativa subsp. japonica (Rice).	Swiss-Prot	3.066
Locus_11613_Transcript_2/3_Confidence_0.667_Length_1218	1218	HSFB1_ORYSJ	302	53.38	266	105	5	910	134	24	277	3e-67	252	Full=Heat stress transcription factor B-1;	Oryza sativa subsp. japonica (Rice).	Swiss-Prot	12.6922
Locus_11613_Transcript_3/3_Confidence_0.667_Length_608	608	At4g36990	284	75.81	62	15	0	288	103	12	73	2e-22	104	[K] KOG0627 Heat shock transcription factor		KOG	5.23481
Locus_11615_Transcript_1/1_Confidence_1.000_Length_420	420	SHR1_ORYSJ	602	44.44	144	46	8	78	419	1	140	8e-17	82.4	Full=Protein SHORT-ROOT 1;	Oryza sativa subsp. japonica (Rice).	Swiss-Prot	4.52134
Locus_11616_Transcript_1/1_Confidence_1.000_Length_1333	1333	CADH6_ORYSJ	360	77.44	359	78	1	1245	178	2	360	6e-166	580	Full=Probable cinnamyl alcohol dehydrogenase 6;	Oryza sativa subsp. japonica (Rice).	Swiss-Prot	27.6087
Locus_11618_Transcript_1/1_Confidence_1.000_Length_246	246	B9SNC1_RICCO	60	64.71	51	18	0	50	202	3	53	1e-11	69.3		Ricinus communis (Castor bean).	TrEMBL	11.9596
Locus_11619_Transcript_1/1_Confidence_1.000_Length_2028	2028	HACL1_ORYSJ	1668	34.18	512	270	18	1490	3	7	467	9e-61	231	Full=Probable histone acetyltransferase HAC-like 1;	Oryza sativa subsp. japonica (Rice).	Swiss-Prot	7.3459
Locus_11620_Transcript_1/1_Confidence_1.000_Length_541	541	At1g69020	798	58.89	180	73	1	1	537	519	698	1e-51	200	[O] KOG2237 Predicted serine protease		KOG	5.28986
Locus_11621_Transcript_1/1_Confidence_1.000_Length_512	512	At1g69020	798	39.66	179	92	4	1	507	359	531	5e-26	115	[O] KOG2237 Predicted serine protease		KOG	5.53724
Locus_11623_Transcript_1/1_Confidence_1.000_Length_507	507	At2g01550	1449	30.95	126	77	2	140	505	775	894	1e-09	61.2	[R] KOG1075 FOG: Reverse transcriptase		KOG	4.22026
Locus_11625_Transcript_1/2_Confidence_1.000_Length_326	326	At4g33090	873	62.12	66	25	0	2	199	807	872	5e-17	84.3	[EO] KOG1046 Puromycin-sensitive aminopeptidase and related aminopeptidases		KOG	11.7321
Locus_11625_Transcript_2/2_Confidence_1.000_Length_304	304	At4g33090	873	62.12	66	25	0	2	199	807	872	9e-17	83.6	[EO] KOG1046 Puromycin-sensitive aminopeptidase and related aminopeptidases		KOG	8.97396
Locus_11626_Transcript_1/1_Confidence_1.000_Length_1151	1151	At2g04670	1411	50.36	274	132	2	336	1151	445	716	7e-73	273	[R] KOG0017 FOG: Transposon-encoded proteins with TYA, reverse transcriptase, integrase domains in various combinations		KOG	7.80767
Locus_11627_Transcript_1/1_Confidence_1.000_Length_709	709	IF41_WHEAT	788	59.35	246	85	7	3	704	378	620	1e-69	259	Full=Eukaryotic initiation factor iso-4F subunit p82-34;	Triticum aestivum (Wheat).	Swiss-Prot	6.67705
Locus_1162_Transcript_1/6_Confidence_0.688_Length_4134	4134	ARFS_ORYSJ	1161	62.98	1156	397	19	244	3642	14	1161	0	1350	Full=Auxin response factor 19;	Oryza sativa subsp. japonica (Rice).	Swiss-Prot	4.88466
Locus_1162_Transcript_2/6_Confidence_0.562_Length_3806	3806	ARFS_ORYSJ	1161	63.49	1123	382	18	6	3314	47	1161	0	1329	Full=Auxin response factor 19;	Oryza sativa subsp. japonica (Rice).	Swiss-Prot	5.80456
Locus_1162_Transcript_3/6_Confidence_0.688_Length_4134	4134	ARFS_ORYSJ	1161	62.8	1156	399	19	244	3642	14	1161	0	1342	Full=Auxin response factor 19;	Oryza sativa subsp. japonica (Rice).	Swiss-Prot	5.28578
Locus_1162_Transcript_4/6_Confidence_0.688_Length_4058	4058	ARFS_ORYSJ	1161	63.67	1156	389	19	244	3642	14	1161	0	1372	Full=Auxin response factor 19;	Oryza sativa subsp. japonica (Rice).	Swiss-Prot	7.13796
Locus_1162_Transcript_5/6_Confidence_0.688_Length_4164	4164	ARFS_ORYSJ	1161	63.28	1163	392	18	244	3672	14	1161	0	1373	Full=Auxin response factor 19;	Oryza sativa subsp. japonica (Rice).	Swiss-Prot	8.04176
Locus_1162_Transcript_6/6_Confidence_0.688_Length_4134	4134	ARFS_ORYSJ	1161	62.98	1156	397	19	244	3642	14	1161	0	1349	Full=Auxin response factor 19;	Oryza sativa subsp. japonica (Rice).	Swiss-Prot	4.57411
Locus_11632_Transcript_1/1_Confidence_1.000_Length_269	269	CLPB1_ARATH	911	92.13	89	7	0	2	268	382	470	6e-43	168	Full=Chaperone protein ClpB1;	Arabidopsis thaliana (Mouse-ear cress).	Swiss-Prot	4.3748
Locus_11637_Transcript_1/1_Confidence_1.000_Length_515	515	B9H211_POPTR	117	77.57	107	23	1	430	113	11	117	2e-40	165		Populus trichocarpa (Western balsam poplar) (Populus balsamifera subsp. trichocarpa).	TrEMBL	10.1271
Locus_11639_Transcript_1/1_Confidence_1.000_Length_775	775	O82179_PlantCyc_MONOMER-907	156	73.08	156	41	1	128	592	1	156	4e-64	239	glycine decarboxylase	Arabidopsis thaliana	PlantCyc	7.24728
Locus_1163_Transcript_1/2_Confidence_1.000_Length_1026	1026	AB11G_ARATH	703	51.26	199	96	1	871	275	459	656	5e-66	218	Full=ABC transporter G family member 11;	Arabidopsis thaliana (Mouse-ear cress).	Swiss-Prot	157.4
Locus_1163_Transcript_2/2_Confidence_1.000_Length_955	955	AB11G_ARATH	703	54.42	226	102	1	952	275	432	656	7e-70	260	Full=ABC transporter G family member 11;	Arabidopsis thaliana (Mouse-ear cress).	Swiss-Prot	336.495
Locus_11640_Transcript_1/1_Confidence_1.000_Length_1746	1746	C5WWD3_SORBI	791	42.77	519	256	7	1	1551	312	791	2e-97	358		Sorghum bicolor (Sorghum) (Sorghum vulgare).	TrEMBL	8.5783
Locus_11642_Transcript_1/2_Confidence_1.000_Length_2895	2895	FTSH8_ORYSJ	822	76.96	829	172	9	2707	251	1	820	0	1223	Full=ATP-dependent zinc metalloprotease FTSH 8, mitochondrial;	Oryza sativa subsp. japonica (Rice).	Swiss-Prot	40.0681
Locus_11642_Transcript_2/2_Confidence_1.000_Length_2626	2626	FTSH8_ORYSJ	822	76.97	673	137	8	2438	447	1	664	0	986	Full=ATP-dependent zinc metalloprotease FTSH 8, mitochondrial;	Oryza sativa subsp. japonica (Rice).	Swiss-Prot	14.3711
Locus_11643_Transcript_1/1_Confidence_1.000_Length_531	531	At4g10990_1	1077	47.46	177	92	1	2	529	818	994	6e-45	178	[R] KOG0017 FOG: Transposon-encoded proteins with TYA, reverse transcriptase, integrase domains in various combinations		KOG	8.10941
Locus_11644_Transcript_1/1_Confidence_1.000_Length_878	878	At1g78420	430	54.79	261	95	3	719	3	1	260	4e-76	283	[R] KOG2789 Putative Zn-finger protein		KOG	8.16391
Locus_11645_Transcript_1/1_Confidence_1.000_Length_326	326	At1g48090	4099	64	100	36	0	23	322	857	956	3e-27	118	[U] KOG1809 Vacuolar protein sorting-associated protein		KOG	4.10214
Locus_11646_Transcript_1/1_Confidence_1.000_Length_568	568	At1g48090	4099	46.67	165	81	3	566	84	948	1109	3e-30	129	[U] KOG1809 Vacuolar protein sorting-associated protein		KOG	6.63939
Locus_11647_Transcript_1/2_Confidence_1.000_Length_882	882	At3g54950	488	41.74	218	66	4	3	599	294	469	1e-32	138	[I] KOG0513 Ca2+-independent phospholipase A2		KOG	15.435
Locus_11647_Transcript_2/2_Confidence_1.000_Length_756	756	At3g54950	488	51.7	176	66	3	3	473	294	469	7e-39	159	[I] KOG0513 Ca2+-independent phospholipase A2		KOG	15.6372
Locus_1164_Transcript_1/6_Confidence_0.667_Length_2119	2119	HPT1_ORYSJ	404	81.43	280	52	0	661	1500	125	404	8e-139	457	Full=Probable homogentisate phytyltransferase 1, chloroplastic;	Oryza sativa subsp. japonica (Rice).	Swiss-Prot	16.9765
Locus_1164_Transcript_2/6_Confidence_0.722_Length_2803	2803	HPT1_ORYSJ	404	81.43	280	52	0	661	1500	125	404	1e-138	457	Full=Probable homogentisate phytyltransferase 1, chloroplastic;	Oryza sativa subsp. japonica (Rice).	Swiss-Prot	17.4426
Locus_1164_Transcript_3/6_Confidence_0.722_Length_2714	2714	HPT1_ORYSJ	404	81.43	280	52	0	655	1494	125	404	1e-138	457	Full=Probable homogentisate phytyltransferase 1, chloroplastic;	Oryza sativa subsp. japonica (Rice).	Swiss-Prot	19.7786
Locus_1164_Transcript_4/6_Confidence_0.722_Length_2701	2701	HPT1_ORYSJ	404	78.82	321	68	0	519	1481	84	404	5e-144	508	Full=Probable homogentisate phytyltransferase 1, chloroplastic;	Oryza sativa subsp. japonica (Rice).	Swiss-Prot	23.0326
Locus_1164_Transcript_5/6_Confidence_0.667_Length_3077	3077	HPT1_ORYSJ	404	81.43	280	52	0	661	1500	125	404	1e-138	457	Full=Probable homogentisate phytyltransferase 1, chloroplastic;	Oryza sativa subsp. japonica (Rice).	Swiss-Prot	20.1312
Locus_1164_Transcript_6/6_Confidence_0.722_Length_2720	2720	HPT1_ORYSJ	404	81.43	280	52	0	661	1500	125	404	1e-138	457	Full=Probable homogentisate phytyltransferase 1, chloroplastic;	Oryza sativa subsp. japonica (Rice).	Swiss-Prot	18.0928
Locus_11650_Transcript_1/1_Confidence_1.000_Length_1379	1379	C5XFR4_SORBI	404	42.48	419	167	13	14	1120	8	402	4e-68	260		Sorghum bicolor (Sorghum) (Sorghum vulgare).	TrEMBL	7.33137
Locus_11653_Transcript_1/1_Confidence_1.000_Length_902	902	At5g07250	346	68.15	270	83	1	901	101	76	345	2e-87	320	[T] KOG2289 Rhomboid family proteins		KOG	8.53972
Locus_11654_Transcript_1/1_Confidence_1.000_Length_322	322	POLX_TOBAC	1328	56.07	107	46	1	320	3	531	637	4e-32	132	Full=Retrovirus-related Pol polyprotein from transposon TNT 1-94;	Nicotiana tabacum (Common tobacco).	Swiss-Prot	6.06352
Locus_11655_Transcript_1/1_Confidence_1.000_Length_257	257	At1g22170	334	76.19	42	10	0	2	127	286	327	1e-13	73.6	[G] KOG0235 Phosphoglycerate mutase		KOG	6.97267
Locus_11659_Transcript_1/2_Confidence_1.000_Length_986	986	At5g66100	431	37.5	72	41	1	292	507	356	423	1e-06	52.8	[OJ] KOG2590 RNA-binding protein LARP/SRO9 and related La domain proteins		KOG	10.6604
Locus_11659_Transcript_2/2_Confidence_1.000_Length_1580	1580	SPAC1527.03	475	31.01	129	73	2	742	1080	320	448	4e-17	88.2	[OJ] KOG2590 RNA-binding protein LARP/SRO9 and related La domain proteins		KOG	10.6984
Locus_1165_Transcript_1/2_Confidence_1.000_Length_1599	1599	At3g17810	426	85.75	379	53	1	1574	438	49	426	0	667	[F] KOG1799 Dihydropyrimidine dehydrogenase		KOG	25.8092
Locus_1165_Transcript_2/2_Confidence_1.000_Length_1256	1256	At3g17810	426	85.22	379	55	1	1231	95	49	426	0	666	[F] KOG1799 Dihydropyrimidine dehydrogenase		KOG	9.83807
Locus_11660_Transcript_1/2_Confidence_1.000_Length_681	681	At1g03900_2	290	77.59	58	13	0	179	352	197	254	1e-30	96.3	[RK] KOG2355 Predicted ABC-type transport, ATPase component/CCR4 associated factor		KOG	17.9877
Locus_11660_Transcript_2/2_Confidence_1.000_Length_546	546	AB19I_ARATH	290	76.36	110	23	2	5	334	184	290	9e-42	166	Full=ABC transporter I family member 19;	Arabidopsis thaliana (Mouse-ear cress).	Swiss-Prot	26.354
Locus_11662_Transcript_1/1_Confidence_1.000_Length_281	281	At4g04410	1017	48.89	90	46	0	10	279	463	552	7e-20	94	[R] KOG0017 FOG: Transposon-encoded proteins with TYA, reverse transcriptase, integrase domains in various combinations		KOG	5.61569
Locus_11664_Transcript_1/1_Confidence_1.000_Length_331	331	At2g46600	156	63.46	52	19	0	1	156	94	145	3e-12	68.6	[ZD] KOG0028 Ca2+-binding protein (centrin/caltractin), EF-Hand superfamily protein		KOG	9.04998
Locus_11665_Transcript_1/2_Confidence_1.000_Length_1235	1235	ACBP2_ARATH	354	59.59	344	126	4	176	1171	1	343	3e-114	408	Full=Acyl-CoA-binding domain-containing protein 2;	Arabidopsis thaliana (Mouse-ear cress).	Swiss-Prot	5.91226
Locus_11665_Transcript_2/2_Confidence_1.000_Length_1137	1137	ACBP2_ARATH	354	57.41	263	99	4	176	928	1	262	6e-91	288	Full=Acyl-CoA-binding domain-containing protein 2;	Arabidopsis thaliana (Mouse-ear cress).	Swiss-Prot	6.56299
Locus_11666_Transcript_1/1_Confidence_1.000_Length_888	888	At5g48330	454	52.84	299	128	3	6	887	101	391	2e-83	307	[S] KOG1426 FOG: RCC1 domain		KOG	8.52376
Locus_11668_Transcript_1/1_Confidence_1.000_Length_469	469	F6HVJ2_VITVI	467	67.1	155	51	0	3	467	94	248	1e-61	235		Vitis vinifera (Grape).	TrEMBL	6.95736
Locus_1166_Transcript_1/1_Confidence_1.000_Length_923	923	VP322_ARATH	219	76.71	219	50	1	156	809	1	219	6e-89	323	Full=Vacuolar protein sorting-associated protein 32 homolog 2;	Arabidopsis thaliana (Mouse-ear cress).	Swiss-Prot	18.9511
Locus_11670_Transcript_1/1_Confidence_1.000_Length_449	449	NAC8_ARATH	449	66.37	113	38	0	339	1	1	113	2e-44	174	Full=NAC domain-containing protein 8;	Arabidopsis thaliana (Mouse-ear cress).	Swiss-Prot	6.55245
Locus_11672_Transcript_1/2_Confidence_1.000_Length_981	981	At3g66654	236	45	80	44	0	437	676	134	213	6e-24	79.7	[O] KOG0882 Cyclophilin-related peptidyl-prolyl cis-trans isomerase		KOG	8.64267
Locus_11672_Transcript_2/2_Confidence_1.000_Length_841	841	At3g66654	236	40.38	104	56	2	225	536	116	213	2e-24	81.3	[O] KOG0882 Cyclophilin-related peptidyl-prolyl cis-trans isomerase		KOG	7.95063
Locus_11674_Transcript_1/1_Confidence_1.000_Length_256	256	PP357_ARATH	834	37.18	78	43	2	223	2	127	202	1e-08	54.7	Full=Pentatricopeptide repeat-containing protein At4g39530;	Arabidopsis thaliana (Mouse-ear cress).	Swiss-Prot	3.86562
Locus_11675_Transcript_1/1_Confidence_1.000_Length_1602	1602	PP1_ORYSJ	322	87.5	296	37	0	297	1184	15	310	2e-158	555	Full=Serine/threonine-protein phosphatase PP1;	Oryza sativa subsp. japonica (Rice).	Swiss-Prot	10.0339
Locus_11676_Transcript_1/1_Confidence_1.000_Length_390	390	ACA1_ORYSJ	1020	75.97	129	31	0	3	389	602	730	2e-52	200	Full=Calcium-transporting ATPase 1, plasma membrane-type;	Oryza sativa subsp. japonica (Rice).	Swiss-Prot	3.15465
Locus_11677_Transcript_1/1_Confidence_1.000_Length_2029	2029	NCKP1_ORYSJ	1359	64.6	644	210	9	2028	115	728	1359	0	827	Full=Probable protein NAP1;	Oryza sativa subsp. japonica (Rice).	Swiss-Prot	9.71501
Locus_11678_Transcript_1/1_Confidence_1.000_Length_395	395	PSKR1_ARATH	1008	49.22	128	64	1	395	12	378	504	2e-27	117	Full=Phytosulfokine receptor 1;	Arabidopsis thaliana (Mouse-ear cress).	Swiss-Prot	3.79183
Locus_11679_Transcript_1/2_Confidence_1.000_Length_940	940	PARN_ARATH	689	47.5	280	141	2	831	1	312	588	3e-69	258	Full=Poly(A)-specific ribonuclease PARN;	Arabidopsis thaliana (Mouse-ear cress).	Swiss-Prot	5.60526
Locus_11679_Transcript_2/2_Confidence_1.000_Length_1084	1084	PARN_ARATH	689	48.55	344	171	2	1023	1	248	588	2e-89	325	Full=Poly(A)-specific ribonuclease PARN;	Arabidopsis thaliana (Mouse-ear cress).	Swiss-Prot	3.87372
Locus_1167_Transcript_1/1_Confidence_1.000_Length_3760	3760	At5g21080	980	48.86	1052	435	20	509	3592	1	973	0	865	[R] KOG1877 Putative transmembrane protein cmp44E		KOG	17.7903
Locus_11681_Transcript_1/3_Confidence_0.333_Length_287	287	At1g48550	327	53.85	39	18	0	42	158	281	319	3e-07	44.7	[R] KOG2717 Uncharacterized conserved protein with similarity to embryogenesis protein H beta 58 and VPS26		KOG	2.51617
Locus_11681_Transcript_2/3_Confidence_0.333_Length_593	593	At1g48550	327	54.29	70	32	0	165	374	5	74	1e-15	81.6	[R] KOG2717 Uncharacterized conserved protein with similarity to embryogenesis protein H beta 58 and VPS26		KOG	6.26928
Locus_11681_Transcript_3/3_Confidence_0.667_Length_1235	1235	At1g48550	327	60.13	316	123	3	165	1106	5	319	1e-97	355	[R] KOG2717 Uncharacterized conserved protein with similarity to embryogenesis protein H beta 58 and VPS26		KOG	10.092
Locus_11682_Transcript_1/1_Confidence_1.000_Length_467	467	At5g04050	696	54.89	133	60	0	466	68	412	544	1e-33	140	[R] KOG1075 FOG: Reverse transcriptase		KOG	4.98265
Locus_11683_Transcript_1/1_Confidence_1.000_Length_1778	1778	At3g59550	693	30.3	99	66	1	417	130	584	682	3e-09	62.4	[D] KOG1213 Sister chromatid cohesion complex Cohesin, subunit RAD21/SCC1		KOG	13.403
Locus_11684_Transcript_1/1_Confidence_1.000_Length_646	646	SNX2A_ARATH	587	68.48	165	52	0	4	498	419	583	2e-60	228	Full=Sorting nexin 2A;	Arabidopsis thaliana (Mouse-ear cress).	Swiss-Prot	5.2167
Locus_11686_Transcript_1/1_Confidence_1.000_Length_1105	1105	At3g24180	937	51.95	308	131	4	971	57	31	324	3e-87	320	[G] KOG2119 Predicted bile acid beta-glucosidase		KOG	8.47156
Locus_11688_Transcript_1/1_Confidence_1.000_Length_539	539	B9R9N2_RICCO	589	36.17	141	72	4	114	521	3	130	2e-12	73.2		Ricinus communis (Castor bean).	TrEMBL	4.51555
Locus_11689_Transcript_1/2_Confidence_1.000_Length_1203	1203	At1g50360	1085	31.5	127	74	3	771	1112	853	979	4e-08	58.2	[Z] KOG0160 Myosin class V heavy chain		KOG	5.89166
Locus_11689_Transcript_2/2_Confidence_1.000_Length_1149	1149	At1g50360	1085	31.67	120	76	2	717	1058	860	979	3e-08	58.5	[Z] KOG0160 Myosin class V heavy chain		KOG	6.7505
Locus_1168_Transcript_1/1_Confidence_1.000_Length_2460	2460	CDPK8_ARATH	533	75.38	532	126	2	1856	276	1	532	0	815	Full=Calcium-dependent protein kinase 8;	Arabidopsis thaliana (Mouse-ear cress).	Swiss-Prot	75.1604
Locus_11690_Transcript_1/1_Confidence_1.000_Length_279	279	PP1_PHAVU	314	82.8	93	16	0	1	279	60	152	2e-45	177	Full=Serine/threonine-protein phosphatase PP1;	Phaseolus vulgaris (Kidney bean) (French bean).	Swiss-Prot	6.32699
Locus_11691_Transcript_1/2_Confidence_1.000_Length_858	858	At3g24460	126	69.57	115	31	1	178	510	8	122	9e-45	179	[S] KOG2592 Tumor differentially expressed (TDE) protein		KOG	17.3942
Locus_11691_Transcript_2/2_Confidence_1.000_Length_791	791	At3g24460	126	69.57	115	31	1	111	443	8	122	8e-45	179	[S] KOG2592 Tumor differentially expressed (TDE) protein		KOG	11.4964
Locus_11695_Transcript_1/1_Confidence_1.000_Length_654	654	At1g20580	131	89.25	93	10	0	654	376	7	99	5e-43	172	[A] KOG3172 Small nuclear ribonucleoprotein Sm D3		KOG	14.3545
Locus_11697_Transcript_1/1_Confidence_1.000_Length_469	469	At5g66450	227	49.68	155	78	0	4	468	70	224	2e-41	166	[I] KOG3146 Dolichyl pyrophosphate phosphatase and related acid phosphatases		KOG	6.04492
Locus_11699_Transcript_1/1_Confidence_1.000_Length_362	362	B6THE7_MAIZE	101	78.43	51	11	0	273	121	18	68	8e-23	91.7		Zea mays (Maize).	TrEMBL	7.68391
Locus_1169_Transcript_2/3_Confidence_0.600_Length_392	392	At3g17660	117	78.38	37	8	0	237	347	1	37	4e-15	63.9	[T] KOG0703 Predicted GTPase-activating protein		KOG	33.1595
Locus_1169_Transcript_3/3_Confidence_0.600_Length_392	392	At5g54310	483	86.54	52	7	0	237	392	1	52	6e-22	100	[T] KOG0703 Predicted GTPase-activating protein		KOG	54.5153
Locus_116_Transcript_1/2_Confidence_1.000_Length_706	706	WRK50_ARATH	173	40.54	111	65	1	698	366	62	171	2e-17	85.9	Full=Probable WRKY transcription factor 50;	Arabidopsis thaliana (Mouse-ear cress).	Swiss-Prot	5.03854
Locus_116_Transcript_2/2_Confidence_1.000_Length_781	781	WRK11_ARATH	325	64.23	137	39	3	776	372	175	303	9e-46	180	Full=Probable WRKY transcription factor 11;	Arabidopsis thaliana (Mouse-ear cress).	Swiss-Prot	10.445
Locus_11701_Transcript_1/1_Confidence_1.000_Length_470	470	At4g19810	379	45.68	81	44	0	458	216	286	366	4e-15	79	[G] KOG2806 Chitinase		KOG	16.9012
Locus_11702_Transcript_1/1_Confidence_1.000_Length_321	321	GDL40_ARATH	394	55.81	86	37	1	50	304	1	86	1e-19	90.9	Full=GDSL esterase/lipase At2g27360;	Arabidopsis thaliana (Mouse-ear cress).	Swiss-Prot	5.49916
Locus_11703_Transcript_1/1_Confidence_1.000_Length_840	840	At4g10090	253	44.07	177	81	4	63	539	66	242	6e-33	139	[S] KOG4723 Uncharacterized conserved protein		KOG	13.5003
Locus_11704_Transcript_1/1_Confidence_1.000_Length_589	589	DKC1_ARATH	565	91.79	195	16	0	2	586	53	247	6e-104	372	Full=H/ACA ribonucleoprotein complex subunit 4;	Arabidopsis thaliana (Mouse-ear cress).	Swiss-Prot	5.22204
Locus_11705_Transcript_1/1_Confidence_1.000_Length_522	522	DKC1_ARATH	565	83.53	170	28	0	520	11	259	428	2e-81	297	Full=H/ACA ribonucleoprotein complex subunit 4;	Arabidopsis thaliana (Mouse-ear cress).	Swiss-Prot	9.83758
Locus_11706_Transcript_1/1_Confidence_1.000_Length_2444	2444	At1g15740	586	64.83	580	199	4	355	2082	8	586	0	686	[R] KOG1947 Leucine rich repeat proteins, some proteins contain F-box		KOG	27.9607
Locus_11707_Transcript_1/1_Confidence_1.000_Length_1269	1269	5NG4_PINTA	410	32.57	393	251	5	25	1185	15	399	1e-58	223	Full=Auxin-induced protein 5NG4;	Pinus taeda (Loblolly pine).	Swiss-Prot	11.8239
Locus_11708_Transcript_1/2_Confidence_1.000_Length_959	959	A3AWN7_ORYSJ	243	72.22	216	50	2	873	256	25	240	2e-84	313		Oryza sativa subsp. japonica (Rice).	TrEMBL	15.8691
Locus_11708_Transcript_2/2_Confidence_1.000_Length_838	838	A3AWN7_ORYSJ	243	72.22	216	50	2	752	135	25	240	2e-84	313		Oryza sativa subsp. japonica (Rice).	TrEMBL	17.2668
Locus_11709_Transcript_1/1_Confidence_1.000_Length_949	949	H2B11_ARATH	150	87.01	154	16	4	849	388	1	150	8e-66	247	Full=Histone H2B.11;	Arabidopsis thaliana (Mouse-ear cress).	Swiss-Prot	14.909
Locus_1170_Transcript_1/2_Confidence_1.000_Length_2342	2342	Y7797_ORYSJ	949	60.17	708	258	11	1	2082	240	937	0	818	Full=B3 domain-containing protein Os07g0679700;	Oryza sativa subsp. japonica (Rice).	Swiss-Prot	9.80989
Locus_1170_Transcript_2/2_Confidence_1.000_Length_2276	2276	Y7797_ORYSJ	949	59.63	706	243	12	1	2016	240	937	0	802	Full=B3 domain-containing protein Os07g0679700;	Oryza sativa subsp. japonica (Rice).	Swiss-Prot	6.00491
Locus_11710_Transcript_1/1_Confidence_1.000_Length_2118	2118	ARR12_ARATH	596	54.34	311	105	10	2	898	63	348	5e-75	279	Full=Two-component response regulator ARR12;	Arabidopsis thaliana (Mouse-ear cress).	Swiss-Prot	7.33682
Locus_11711_Transcript_1/3_Confidence_0.714_Length_967	967	D7U618_VITVI	212	45.22	115	51	2	538	227	92	205	2e-24	85.5		Vitis vinifera (Grape).	TrEMBL	10.6209
Locus_11711_Transcript_2/3_Confidence_0.714_Length_867	867	TIF9_ARATH	197	37.57	189	89	5	760	275	6	192	1e-22	103	Full=Protein TIFY 9;	Arabidopsis thaliana (Mouse-ear cress).	Swiss-Prot	12.8023
Locus_11711_Transcript_3/3_Confidence_0.714_Length_864	864	TIF9_ARATH	197	37.57	189	89	5	757	272	6	192	1e-22	103	Full=Protein TIFY 9;	Arabidopsis thaliana (Mouse-ear cress).	Swiss-Prot	11.268
Locus_11713_Transcript_1/1_Confidence_1.000_Length_584	584	D7TI71_VITVI	214	45.52	134	58	6	384	1	1	125	8e-17	87.8		Vitis vinifera (Grape).	TrEMBL	11.0373
Locus_11714_Transcript_1/1_Confidence_1.000_Length_364	364	B9F0W3_ORYSJ	1790	43.59	117	66	0	3	353	1008	1124	5e-21	100		Oryza sativa subsp. japonica (Rice).	TrEMBL	5.2904
Locus_11715_Transcript_1/1_Confidence_1.000_Length_210	210	EBM_LILLO	953	79.41	68	14	0	3	206	36	103	2e-29	123	Full=Mannosylglycoprotein endo-beta-mannosidase;	Lilium longiflorum (Trumpet lily).	Swiss-Prot	5.09446
Locus_11716_Transcript_1/1_Confidence_1.000_Length_238	238	At2g13260	622	59.49	79	32	0	238	2	52	130	2e-19	92.4	[R] KOG0017 FOG: Transposon-encoded proteins with TYA, reverse transcriptase, integrase domains in various combinations		KOG	4.94463
Locus_11717_Transcript_1/2_Confidence_1.000_Length_2131	2131	At3g63410	338	83.23	155	25	1	1371	1832	184	338	2e-73	276	[H] KOG1540 Ubiquinone biosynthesis methyltransferase COQ5		KOG	91.8097
Locus_11717_Transcript_2/2_Confidence_1.000_Length_1618	1618	Q9LY74_PlantCyc_MONOMER-3261	338	75.14	346	74	4	294	1319	1	338	9e-148	518	2-methyl-6-solanyl-1,4-benzoquinol methyltransferase||2-methyl-6-solanyl-1,4-benzoquinone methyltransferase||2-methyl-6-solanyl-1,4-benzoquinone methyltransferase	Arabidopsis thaliana	PlantCyc	100.372
Locus_11718_Transcript_1/3_Confidence_0.600_Length_1167	1167	At1g15425	278	49.18	183	79	4	456	977	98	275	8e-31	133	[R] KOG4547 WD40 repeat-containing protein		KOG	4.10242
Locus_11718_Transcript_2/3_Confidence_0.600_Length_863	863	At1g15425	278	50	160	71	2	271	738	98	252	2e-26	118	[R] KOG4547 WD40 repeat-containing protein		KOG	4.43183
Locus_11718_Transcript_3/3_Confidence_0.600_Length_982	982	At1g15425	278	49.18	183	79	4	271	792	98	275	7e-31	133	[R] KOG4547 WD40 repeat-containing protein		KOG	2.50573
Locus_11719_Transcript_1/1_Confidence_1.000_Length_1054	1054	At1g21370	342	43.2	206	95	6	413	988	144	341	1e-43	135	[S] KOG4533 Uncharacterized conserved protein		KOG	6.8768
Locus_1171_Transcript_1/1_Confidence_1.000_Length_2405	2405	SPL12_ORYSI	475	45.08	315	158	6	2	913	52	362	2e-64	244	Full=Squamosa promoter-binding-like protein 12;	Oryza sativa subsp. indica (Rice).	Swiss-Prot	15.6027
Locus_11720_Transcript_1/1_Confidence_1.000_Length_341	341	GDL87_ARATH	376	34.48	116	72	2	339	1	124	238	2e-14	73.6	Full=GDSL esterase/lipase At5g55050;	Arabidopsis thaliana (Mouse-ear cress).	Swiss-Prot	2.98048
Locus_11723_Transcript_1/1_Confidence_1.000_Length_670	670	At1g22660	605	45.34	236	115	5	668	3	303	538	2e-43	173	[J] KOG2159 tRNA nucleotidyltransferase/poly(A) polymerase		KOG	6.6266
Locus_11724_Transcript_1/1_Confidence_1.000_Length_270	270	Q0JDJ8_ORYSJ	816	50	90	43	1	270	1	346	433	1e-17	89.4		Oryza sativa subsp. japonica (Rice).	TrEMBL	5.84448
Locus_11725_Transcript_1/1_Confidence_1.000_Length_1135	1135	At3g09770	388	67.32	254	74	5	1053	310	123	373	2e-93	341	[O] KOG4265 Predicted E3 ubiquitin ligase		KOG	22.6928
Locus_11729_Transcript_1/1_Confidence_1.000_Length_1624	1624	A5B6K0_VITVI	803	50.71	562	256	4	1	1623	19	580	9e-165	581		Vitis vinifera (Grape).	TrEMBL	14.954
Locus_1172_Transcript_1/3_Confidence_0.667_Length_3156	3156	CUL4_ARATH	792	76.07	819	165	5	2964	508	5	792	0	1199	Full=Cullin-4;	Arabidopsis thaliana (Mouse-ear cress).	Swiss-Prot	7.56784
Locus_1172_Transcript_2/3_Confidence_0.667_Length_1690	1690	CUL4_ARATH	792	91.62	394	33	0	1689	508	399	792	0	723	Full=Cullin-4;	Arabidopsis thaliana (Mouse-ear cress).	Swiss-Prot	8.48273
Locus_1172_Transcript_3/3_Confidence_0.667_Length_3156	3156	CUL4_ARATH	792	76.31	819	163	5	2964	508	5	792	0	1203	Full=Cullin-4;	Arabidopsis thaliana (Mouse-ear cress).	Swiss-Prot	10.7119
Locus_11731_Transcript_1/1_Confidence_1.000_Length_483	483	HSL1_ARATH	996	60.25	161	64	0	1	483	384	544	1e-51	198	Full=Receptor-like protein kinase HSL1;	Arabidopsis thaliana (Mouse-ear cress).	Swiss-Prot	4.42997
Locus_11733_Transcript_1/1_Confidence_1.000_Length_3328	3328	Q42601_PlantCyc_AT1G29900-MONOMER	1187	83.42	977	162	0	1	2931	203	1179	0	1659	carbamoylphosphate synthase	Arabidopsis thaliana	PlantCyc	28.8435
Locus_11736_Transcript_1/1_Confidence_1.000_Length_2201	2201	ALA1_ARATH	1158	57.84	612	235	5	365	2197	47	636	0	691	Full=Phospholipid-transporting ATPase 1;	Arabidopsis thaliana (Mouse-ear cress).	Swiss-Prot	7.94722
Locus_11737_Transcript_1/1_Confidence_1.000_Length_1135	1135	C5Y9G9_SORBI	257	38.36	146	88	2	1125	691	112	256	1e-22	108		Sorghum bicolor (Sorghum) (Sorghum vulgare).	TrEMBL	5.25493
Locus_11739_Transcript_1/1_Confidence_1.000_Length_587	587	B6TKG2_MAIZE	279	54.5	189	76	3	565	2	83	262	3e-51	202		Zea mays (Maize).	TrEMBL	4.82976
Locus_1173_Transcript_1/1_Confidence_1.000_Length_1710	1710	CSLG3_ARATH	751	53.06	539	235	7	1702	125	214	747	3e-159	558	Full=Cellulose synthase-like protein G3;	Arabidopsis thaliana (Mouse-ear cress).	Swiss-Prot	8.58685
Locus_11740_Transcript_1/1_Confidence_1.000_Length_722	722	AB20G_ARATH	739	71.67	240	63	2	720	1	242	476	7e-89	323	Full=ABC transporter G family member 20;	Arabidopsis thaliana (Mouse-ear cress).	Swiss-Prot	19.1889
Locus_11741_Transcript_1/1_Confidence_1.000_Length_1601	1601	CATA2_GOSHI	492	89.63	492	51	0	26	1501	1	492	0	950	Full=Catalase isozyme 2;	Gossypium hirsutum (Upland cotton) (Gossypium mexicanum).	Swiss-Prot	84.6147
Locus_11742_Transcript_1/1_Confidence_1.000_Length_336	336	C3H33_ORYSJ	601	48.1	79	30	2	249	19	1	70	2e-10	60.8	Full=Zinc finger CCCH domain-containing protein 33;	Oryza sativa subsp. japonica (Rice).	Swiss-Prot	7.32329
Locus_11743_Transcript_1/1_Confidence_1.000_Length_582	582	F2DAD9_HORVD	158	65.59	93	32	0	582	304	66	158	1e-29	130		Hordeum vulgare var. distichum (Two-rowed barley).	TrEMBL	26.3783
Locus_11744_Transcript_1/3_Confidence_0.600_Length_485	485	At5g06060	264	66.42	134	45	0	3	404	124	257	2e-45	179	[R] KOG0725 Reductases with broad range of substrate specificities		KOG	11.5807
Locus_11744_Transcript_2/3_Confidence_0.600_Length_935	935	At2g29360	271	58.56	263	108	1	79	864	2	264	3e-84	310	[R] KOG0725 Reductases with broad range of substrate specificities		KOG	11.2705
Locus_11744_Transcript_3/3_Confidence_0.600_Length_475	475	At5g06060	264	64.93	134	47	0	3	404	124	257	3e-44	175	[R] KOG0725 Reductases with broad range of substrate specificities		KOG	2.59013
Locus_11745_Transcript_1/1_Confidence_1.000_Length_1187	1187	At5g20660	910	62.03	403	144	2	1186	5	3	405	1e-142	504	[OR] KOG2194 Aminopeptidases of the M20 family		KOG	6.39919
Locus_11746_Transcript_1/1_Confidence_1.000_Length_601	601	PMT2_ARATH	616	74.26	202	50	2	2	601	5	206	8e-91	329	Full=Probable methyltransferase PMT2;	Arabidopsis thaliana (Mouse-ear cress).	Swiss-Prot	4.80626
Locus_11747_Transcript_1/1_Confidence_1.000_Length_1553	1553	SNX1_ARATH	402	79.02	386	81	0	1432	275	13	398	9e-175	610	Full=Sorting nexin 1;	Arabidopsis thaliana (Mouse-ear cress).	Swiss-Prot	27.3659
Locus_11749_Transcript_1/1_Confidence_1.000_Length_2341	2341	AP3BA_ARATH	987	43.57	700	343	11	2340	262	325	979	1e-153	540	Full=AP3-complex subunit beta-A;	Arabidopsis thaliana (Mouse-ear cress).	Swiss-Prot	11.6078
Locus_1174_Transcript_1/4_Confidence_0.625_Length_1982	1982	BGL14_ORYSJ	516	62.01	458	173	1	110	1480	44	501	3e-176	613	Full=Probable inactive beta-glucosidase 14;	Oryza sativa subsp. japonica (Rice).	Swiss-Prot	9.09524
Locus_1174_Transcript_2/4_Confidence_0.625_Length_2035	2035	BGL18_ORYSJ	505	61.68	488	184	3	53	1510	14	500	0	650	Full=Beta-glucosidase 18;	Oryza sativa subsp. japonica (Rice).	Swiss-Prot	8.92407
Locus_1174_Transcript_3/4_Confidence_0.375_Length_1384	1384	BGL18_ORYSJ	505	63.32	398	144	2	53	1243	14	410	1e-155	546	Full=Beta-glucosidase 18;	Oryza sativa subsp. japonica (Rice).	Swiss-Prot	5.73955
Locus_1174_Transcript_4/4_Confidence_0.625_Length_2024	2024	BGL18_ORYSJ	505	61.68	488	184	3	53	1510	14	500	0	650	Full=Beta-glucosidase 18;	Oryza sativa subsp. japonica (Rice).	Swiss-Prot	10.2544
Locus_11751_Transcript_1/1_Confidence_1.000_Length_655	655	C0P2D9_MAIZE	104	50.94	53	26	0	249	91	1	53	9e-08	52.4		Zea mays (Maize).	TrEMBL	5.18585
Locus_11753_Transcript_1/2_Confidence_1.000_Length_1672	1672	AHM6_ARATH	949	70.2	510	147	2	1	1527	116	621	0	719	Full=Putative copper-transporting ATPase PAA1;	Arabidopsis thaliana (Mouse-ear cress).	Swiss-Prot	6.99041
Locus_11753_Transcript_2/2_Confidence_1.000_Length_2789	2789	AHM6_ARATH	949	67.97	818	249	4	1	2442	116	924	0	1111	Full=Putative copper-transporting ATPase PAA1;	Arabidopsis thaliana (Mouse-ear cress).	Swiss-Prot	12.7736
Locus_11754_Transcript_1/4_Confidence_0.571_Length_1039	1039	D7TPA4_VITVI	429	37.14	245	150	2	204	938	1	241	2e-33	144		Vitis vinifera (Grape).	TrEMBL	5.92066
Locus_11754_Transcript_3/4_Confidence_0.571_Length_1517	1517	D7TPA4_VITVI	429	45.31	437	222	5	128	1417	1	427	1e-93	345		Vitis vinifera (Grape).	TrEMBL	8.46279
Locus_11754_Transcript_4/4_Confidence_0.571_Length_1593	1593	D7TPA4_VITVI	429	45.31	437	222	5	204	1493	1	427	1e-93	345		Vitis vinifera (Grape).	TrEMBL	12.693
Locus_11755_Transcript_1/1_Confidence_1.000_Length_2178	2178	B6U265_MAIZE	516	32.77	415	217	12	2108	888	124	484	2e-42	176		Zea mays (Maize).	TrEMBL	14.7483
Locus_11756_Transcript_1/2_Confidence_1.000_Length_782	782	At5g10070	264	79.87	154	31	0	189	650	32	185	1e-70	265	[S] KOG3154 Uncharacterized conserved protein		KOG	3.86482
Locus_11756_Transcript_2/2_Confidence_1.000_Length_962	962	At5g10070	264	67.11	225	73	1	189	860	32	256	3e-89	327	[S] KOG3154 Uncharacterized conserved protein		KOG	9.81425
Locus_11757_Transcript_1/1_Confidence_1.000_Length_1024	1024	FRS3_ARATH	851	34.58	240	108	8	380	1021	29	245	3e-28	122	Full=Protein FAR1-RELATED SEQUENCE 3;	Arabidopsis thaliana (Mouse-ear cress).	Swiss-Prot	7.3917
Locus_11758_Transcript_1/1_Confidence_1.000_Length_2285	2285	At1g55320	2655	49.87	744	306	17	3	2165	1956	2655	0	652	[I] KOG1175 Acyl-CoA synthetase		KOG	13.2032
Locus_1175_Transcript_1/3_Confidence_0.500_Length_2044	2044	At5g01980	493	36.15	509	235	17	1812	424	24	488	7e-61	234	[O] KOG0800 FOG: Predicted E3 ubiquitin ligase		KOG	6.50329
Locus_1175_Transcript_3/3_Confidence_0.667_Length_2168	2168	At5g01980	493	36.15	509	235	17	1812	424	24	488	7e-61	234	[O] KOG0800 FOG: Predicted E3 ubiquitin ligase		KOG	11.029
Locus_11761_Transcript_1/2_Confidence_1.000_Length_1149	1149	At3g51420	370	33.86	319	191	8	162	1109	60	361	2e-35	148	[R] KOG1520 Predicted alkaloid synthase/Surface mucin Hemomucin		KOG	3.79424
Locus_11761_Transcript_2/2_Confidence_1.000_Length_1149	1149	At3g51420	370	33.65	318	193	8	162	1109	60	361	1e-35	149	[R] KOG1520 Predicted alkaloid synthase/Surface mucin Hemomucin		KOG	7.2626
Locus_11763_Transcript_1/1_Confidence_1.000_Length_487	487	DNLI1_ARATH	790	61.88	160	61	0	6	485	280	439	7e-53	202	Full=DNA ligase 1;	Arabidopsis thaliana (Mouse-ear cress).	Swiss-Prot	5.38214
Locus_11764_Transcript_1/1_Confidence_1.000_Length_639	639	KU70_ORYSJ	624	63.93	183	63	2	638	90	445	624	4e-62	234	Full=ATP-dependent DNA helicase 2 subunit KU70;	Oryza sativa subsp. japonica (Rice).	Swiss-Prot	4.35302
Locus_11765_Transcript_1/1_Confidence_1.000_Length_593	593	At2g33470	202	73.8	187	49	0	593	33	16	202	3e-80	296	[G] KOG3221 Glycolipid transfer protein		KOG	6.99093
Locus_11767_Transcript_1/1_Confidence_1.000_Length_1416	1416	WRK21_ARATH	380	47.26	383	153	11	148	1158	1	380	4e-83	305	Full=Probable WRKY transcription factor 21;	Arabidopsis thaliana (Mouse-ear cress).	Swiss-Prot	21.6838
Locus_11768_Transcript_1/1_Confidence_1.000_Length_2790	2790	CNG20_ARATH	764	59.03	742	274	9	368	2539	31	760	0	854	Full=Probable cyclic nucleotide-gated ion channel 20, chloroplastic;	Arabidopsis thaliana (Mouse-ear cress).	Swiss-Prot	16.0763
Locus_11769_Transcript_1/1_Confidence_1.000_Length_527	527	Q7X6M7_ORYSJ	330	59.63	109	22	2	1	261	221	329	9e-30	130		Oryza sativa subsp. japonica (Rice).	TrEMBL	5.32889
Locus_1176_Transcript_1/2_Confidence_1.000_Length_899	899	ALF5_ARATH	477	52.91	172	81	0	107	622	304	475	9e-48	187	Full=MATE efflux family protein ALF5;	Arabidopsis thaliana (Mouse-ear cress).	Swiss-Prot	20.0223
Locus_1176_Transcript_2/2_Confidence_1.000_Length_834	834	ALF5_ARATH	477	54.05	185	85	0	3	557	291	475	4e-54	207	Full=MATE efflux family protein ALF5;	Arabidopsis thaliana (Mouse-ear cress).	Swiss-Prot	16.1951
Locus_11772_Transcript_1/1_Confidence_1.000_Length_1240	1240	Q1EPG9_MUSAC	1015	48.36	397	188	5	1146	1	492	886	2e-98	360		Musa acuminata (Banana) (Musa cavendishii).	TrEMBL	8.51987
Locus_11773_Transcript_1/1_Confidence_1.000_Length_1411	1411	NIK1_ARATH	638	66.14	381	125	3	1150	20	21	401	8e-142	500	Full=Protein NSP-INTERACTING KINASE 1;	Arabidopsis thaliana (Mouse-ear cress).	Swiss-Prot	14.1217
Locus_11775_Transcript_1/1_Confidence_1.000_Length_1104	1104	At2g26830	374	64.86	276	97	0	1	828	96	371	5e-101	366	[I] KOG4720 Ethanolamine kinase		KOG	11.0472
Locus_11776_Transcript_1/2_Confidence_1.000_Length_659	659	UTP18_ARATH	546	64.68	218	69	2	651	1	153	363	1e-73	272	Full=U3 small nucleolar RNA-associated protein 18 homolog;	Arabidopsis thaliana (Mouse-ear cress).	Swiss-Prot	5.31672
Locus_11776_Transcript_2/2_Confidence_1.000_Length_659	659	UTP18_ARATH	546	64.68	218	69	2	651	1	153	363	2e-73	271	Full=U3 small nucleolar RNA-associated protein 18 homolog;	Arabidopsis thaliana (Mouse-ear cress).	Swiss-Prot	3.40919
Locus_11777_Transcript_1/1_Confidence_1.000_Length_2751	2751	SAC51_ARATH	348	32.6	227	122	10	1610	996	93	310	1e-17	89	Full=Transcription factor SAC51;	Arabidopsis thaliana (Mouse-ear cress).	Swiss-Prot	19.7848
Locus_11778_Transcript_1/1_Confidence_1.000_Length_275	275	At5g27690	352	55.22	67	30	0	74	274	24	90	4e-17	84.7	[P] KOG1603 Copper chaperone		KOG	4.18209
[truncated: 35,852 more rows]

## Sheet: Pfam Annotation
Transcript	Pfam ID	Pfam Description	Transcript Match Start	Transcript Match End	Evalue	RPKM Expression
Locus_10111_Transcript_1/1_Confidence_1.000_Length_358	PF07686	V-set	8	118	1.6e-19	5.30436
Locus_10236_Transcript_1/3_Confidence_0.667_Length_524	PF12937	F-box-like	25	62	1.7e-09	4.90002
Locus_10236_Transcript_2/3_Confidence_0.500_Length_712	PF12937	F-box-like	25	62	1.7e-09	5.33416
Locus_10236_Transcript_3/3_Confidence_0.667_Length_618	PF12937	F-box-like	25	62	1.7e-09	6.44845
Locus_10325_Transcript_1/1_Confidence_1.000_Length_2874	PF14309	DUF4378	670	800	1.3e-07	9.5109
Locus_10575_Transcript_1/2_Confidence_1.000_Length_511	PF06136	DUF966	105	137	1.9e-15	6.28084
Locus_11356_Transcript_1/1_Confidence_1.000_Length_629	PF03949	Malic_M	1	40	6.5e-09	23.3017
Locus_11597_Transcript_1/1_Confidence_1.000_Length_1064	PF10536	PMD	228	343	2.4e-06	7.13895
Locus_11796_Transcript_1/1_Confidence_1.000_Length_342	PF05904	DUF863	2	102	1.6e-06	5.3179
Locus_11898_Transcript_1/1_Confidence_1.000_Length_1148	PF12552	DUF3741	253	285	3.2e-07	6.98935
[truncated: 178 more rows]
