# Supplementary material for: Next generation sequencing and de novo transcriptome analysis of Costus pictus D. Don, a non-model plant with potent anti-diabetic properties
Source: BMC Genomics. 2012 Nov 23;13:663. doi: 10.1186/1471-2164-13-663 (PMC3533581; doi:10.1186/1471-2164-13-663)
Supplement: Additional file 8 — SNPs. The tab delimited table lists the SNPs obtained after aligning the reads back to the transcripts. [file 1471-2164-13-663-S8.csv]

Transcript	Transcript Position	Reference Base	SNP	Consensus Quality	SNP Quality	Mapping Quality	Read Depth	Reads Showing Variations	%Reads Showing Variations
Locus_10000_Transcript_1/1_Confidence_1.000_Length_2040	429	C	Y	103	103	42	25	6	24
Locus_10000_Transcript_1/1_Confidence_1.000_Length_2040	537	C	S	213	213	42	50	15	30
Locus_10000_Transcript_1/1_Confidence_1.000_Length_2040	669	G	R	228	228	42	51	21	41.18
Locus_10000_Transcript_1/1_Confidence_1.000_Length_2040	792	A	W	228	228	42	58	21	36.21
Locus_10000_Transcript_1/1_Confidence_1.000_Length_2040	1155	A	W	154	154	42	23	7	30.43
Locus_10000_Transcript_1/1_Confidence_1.000_Length_2040	1707	G	K	136	136	42	18	6	33.33
Locus_10001_Transcript_1/1_Confidence_1.000_Length_1718	457	T	Y	228	228	42	30	16	53.33
Locus_10001_Transcript_1/1_Confidence_1.000_Length_1718	565	T	K	99	99	42	29	8	27.59
Locus_10001_Transcript_1/1_Confidence_1.000_Length_1718	676	T	Y	211	211	42	31	11	35.48
Locus_10006_Transcript_1/1_Confidence_1.000_Length_774	113	C	Y	119	119	41	20	6	30
Locus_10007_Transcript_1/1_Confidence_1.000_Length_616	262	G	K	108	108	42	18	5	27.78
Locus_10009_Transcript_2/5_Confidence_0.214_Length_494	409	A	R	72	72	34	20	8	40
Locus_10009_Transcript_2/5_Confidence_0.214_Length_494	416	C	Y	39	39	35	16	7	43.75
Locus_10009_Transcript_2/5_Confidence_0.214_Length_494	425	T	Y	17	17	37	23	6	26.09
Locus_1000_Transcript_1/1_Confidence_1.000_Length_3439	374	C	M	193	193	42	65	14	21.54
Locus_1000_Transcript_1/1_Confidence_1.000_Length_3439	831	A	R	228	228	41	75	22	29.33
Locus_1000_Transcript_1/1_Confidence_1.000_Length_3439	2172	C	M	228	228	36	129	56	43.41
Locus_1000_Transcript_1/1_Confidence_1.000_Length_3439	2988	T	W	228	228	40	104	32	30.77
Locus_1000_Transcript_1/1_Confidence_1.000_Length_3439	3051	T	Y	228	228	38	80	27	33.75
Locus_1000_Transcript_1/1_Confidence_1.000_Length_3439	3312	C	Y	67	67	42	14	4	28.57
Locus_10010_Transcript_1/1_Confidence_1.000_Length_869	167	T	Y	189	189	42	21	9	42.86
Locus_10010_Transcript_1/1_Confidence_1.000_Length_869	230	C	Y	196	196	42	24	10	41.67
Locus_10010_Transcript_1/1_Confidence_1.000_Length_869	474	A	M	228	228	42	29	12	41.38
Locus_10010_Transcript_1/1_Confidence_1.000_Length_869	823	G	S	66	111	39	10	6	60
Locus_10011_Transcript_1/1_Confidence_1.000_Length_1082	912	C	S	172	172	42	25	8	32
Locus_10012_Transcript_1/1_Confidence_1.000_Length_336	301	G	K	115	115	40	16	6	37.5
Locus_10014_Transcript_1/1_Confidence_1.000_Length_916	116	A	W	191	191	42	26	10	38.46
Locus_10014_Transcript_1/1_Confidence_1.000_Length_916	678	G	R	191	191	42	20	9	45
Locus_10014_Transcript_1/1_Confidence_1.000_Length_916	823	A	W	69	69	42	13	4	30.77
Locus_10015_Transcript_1/1_Confidence_1.000_Length_572	37	A	W	122	122	41	25	9	36
Locus_10016_Transcript_1/1_Confidence_1.000_Length_890	99	A	W	129	129	42	29	7	24.14
Locus_10016_Transcript_1/1_Confidence_1.000_Length_890	391	A	M	140	140	41	60	12	20
Locus_10016_Transcript_1/1_Confidence_1.000_Length_890	630	G	S	228	228	39	42	21	50
Locus_10016_Transcript_1/1_Confidence_1.000_Length_890	746	G	R	130	130	37	24	7	29.17
Locus_10016_Transcript_1/1_Confidence_1.000_Length_890	844	A	R	113	113	40	13	6	46.15
Locus_10016_Transcript_1/1_Confidence_1.000_Length_890	852	T	Y	73	104	40	9	5	55.56
Locus_10017_Transcript_1/1_Confidence_1.000_Length_2280	710	A	M	228	228	38	96	35	36.46
Locus_10017_Transcript_1/1_Confidence_1.000_Length_2280	1516	C	Y	228	228	40	50	18	36
Locus_10021_Transcript_1/1_Confidence_1.000_Length_1238	475	A	W	128	128	42	37	8	21.62
Locus_10022_Transcript_1/1_Confidence_1.000_Length_548	388	C	Y	128	159	42	11	6	54.55
Locus_10023_Transcript_1/1_Confidence_1.000_Length_674	123	C	Y	121	131	42	10	5	50
Locus_10023_Transcript_1/1_Confidence_1.000_Length_674	214	G	R	172	172	41	31	10	32.26
Locus_10023_Transcript_1/1_Confidence_1.000_Length_674	386	A	W	137	137	42	19	6	31.58
Locus_10026_Transcript_2/2_Confidence_1.000_Length_984	640	C	S	65	65	28	19	7	36.84
Locus_10026_Transcript_2/2_Confidence_1.000_Length_984	643	C	S	63	63	27	17	7	41.18
Locus_10027_Transcript_1/1_Confidence_1.000_Length_245	192	C	M	146	185	42	14	8	57.14
Locus_10027_Transcript_1/1_Confidence_1.000_Length_245	207	G	R	125	170	42	12	7	58.33
Locus_10029_Transcript_1/1_Confidence_1.000_Length_1549	97	T	K	82	82	40	22	6	27.27
Locus_10029_Transcript_1/1_Confidence_1.000_Length_1549	126	A	M	53	53	40	25	6	24
Locus_10029_Transcript_1/1_Confidence_1.000_Length_1549	773	C	Y	228	228	41	45	17	37.78
Locus_10029_Transcript_1/1_Confidence_1.000_Length_1549	1334	A	R	228	228	42	60	30	50
Locus_1002_Transcript_1/1_Confidence_1.000_Length_454	267	T	Y	228	228	42	244	128	52.46
Locus_10030_Transcript_1/1_Confidence_1.000_Length_611	227	A	R	228	228	42	45	20	44.44
Locus_10030_Transcript_1/1_Confidence_1.000_Length_611	317	A	R	228	228	42	34	12	35.29
Locus_10030_Transcript_1/1_Confidence_1.000_Length_611	595	G	K	15	15	31	8	4	50
Locus_10032_Transcript_1/1_Confidence_1.000_Length_348	170	T	K	142	142	42	15	6	40
Locus_10032_Transcript_1/1_Confidence_1.000_Length_348	311	A	W	100	142	42	10	6	60
Locus_10036_Transcript_1/1_Confidence_1.000_Length_411	223	C	Y	192	213	40	18	9	50
Locus_10036_Transcript_1/1_Confidence_1.000_Length_411	253	C	Y	212	212	41	23	10	43.48
Locus_10038_Transcript_1/1_Confidence_1.000_Length_1262	538	C	Y	228	228	41	40	14	35
Locus_10038_Transcript_1/1_Confidence_1.000_Length_1262	815	T	W	203	203	42	55	13	23.64
Locus_10039_Transcript_1/1_Confidence_1.000_Length_1864	84	A	M	163	163	41	16	7	43.75
Locus_10039_Transcript_1/1_Confidence_1.000_Length_1864	230	C	S	216	216	42	32	11	34.38
Locus_10039_Transcript_1/1_Confidence_1.000_Length_1864	357	T	Y	228	228	42	42	13	30.95
Locus_10039_Transcript_1/1_Confidence_1.000_Length_1864	364	T	W	223	223	42	42	13	30.95
Locus_10039_Transcript_1/1_Confidence_1.000_Length_1864	952	A	R	159	159	41	31	9	29.03
Locus_10039_Transcript_1/1_Confidence_1.000_Length_1864	957	A	W	159	159	41	31	9	29.03
Locus_10039_Transcript_1/1_Confidence_1.000_Length_1864	1109	A	M	218	218	42	45	13	28.89
Locus_10039_Transcript_1/1_Confidence_1.000_Length_1864	1212	C	Y	228	228	42	36	19	52.78
Locus_10039_Transcript_1/1_Confidence_1.000_Length_1864	1232	G	R	228	228	42	34	17	50
Locus_10039_Transcript_1/1_Confidence_1.000_Length_1864	1299	G	R	228	228	42	32	15	46.88
Locus_10039_Transcript_1/1_Confidence_1.000_Length_1864	1410	C	S	228	228	41	64	22	34.38
Locus_1003_Transcript_2/2_Confidence_1.000_Length_1245	652	T	Y	48	48	28	189	59	31.22
Locus_10040_Transcript_1/5_Confidence_0.583_Length_714	34	A	W	16	16	33	21	7	33.33
Locus_10040_Transcript_1/5_Confidence_0.583_Length_714	35	A	W	16	16	33	21	7	33.33
Locus_10040_Transcript_1/5_Confidence_0.583_Length_714	178	T	K	228	228	10	5868	2280	38.85
Locus_10040_Transcript_2/5_Confidence_0.417_Length_1023	508	C	S	54	54	30	1110	441	39.73
Locus_10040_Transcript_2/5_Confidence_0.417_Length_1023	511	G	R	160	160	30	1297	545	42.02
Locus_10040_Transcript_2/5_Confidence_0.417_Length_1023	532	A	M	90	90	32	1402	534	38.09
Locus_10040_Transcript_2/5_Confidence_0.417_Length_1023	538	A	M	228	228	33	1352	510	37.72
Locus_10040_Transcript_2/5_Confidence_0.417_Length_1023	604	T	Y	228	228	41	814	342	42.01
Locus_10040_Transcript_2/5_Confidence_0.417_Length_1023	709	C	Y	228	228	41	381	161	42.26
Locus_10040_Transcript_3/5_Confidence_0.417_Length_699	27	T	Y	97	97	20	709	286	40.34
Locus_10040_Transcript_3/5_Confidence_0.417_Length_699	28	A	W	108	108	20	711	290	40.79
Locus_10040_Transcript_3/5_Confidence_0.417_Length_699	29	G	S	150	150	20	769	271	35.24
Locus_10040_Transcript_3/5_Confidence_0.417_Length_699	36	G	W	228	228	31	1784	1728	93.56
Locus_10040_Transcript_3/5_Confidence_0.417_Length_699	65	G	R	228	228	38	5853	1776	30.34
Locus_10040_Transcript_3/5_Confidence_0.417_Length_699	121	A	R	228	228	40	9130	3249	35.59
Locus_10040_Transcript_3/5_Confidence_0.417_Length_699	126	A	R	27	27	40	9410	50	0.53
Locus_10040_Transcript_3/5_Confidence_0.417_Length_699	176	A	R	138	138	40	12022	64	0.53
Locus_10040_Transcript_3/5_Confidence_0.417_Length_699	181	G	R	228	228	40	12071	8199	67.84
Locus_10040_Transcript_3/5_Confidence_0.417_Length_699	191	T	Y	56	56	40	12045	59	0.49
Locus_10040_Transcript_3/5_Confidence_0.417_Length_699	268	C	M	228	228	25	3488	2440	69.95
Locus_10040_Transcript_3/5_Confidence_0.417_Length_699	271	C	S	228	228	22	3010	1953	64.88
Locus_10040_Transcript_3/5_Confidence_0.417_Length_699	274	C	S	228	228	17	2681	1473	54.94
Locus_10040_Transcript_3/5_Confidence_0.417_Length_699	280	C	Y	228	228	15	2468	1170	47.41
Locus_10040_Transcript_3/5_Confidence_0.417_Length_699	283	G	R	166	228	12	1957	1314	67.14
Locus_10040_Transcript_4/5_Confidence_0.500_Length_1278	544	G	R	135	135	12	6996	1570	22.43
Locus_10040_Transcript_4/5_Confidence_0.500_Length_1278	556	G	R	228	228	19	5962	2176	35.84
Locus_10040_Transcript_4/5_Confidence_0.500_Length_1278	646	A	R	228	228	40	6256	1937	30.96
Locus_10040_Transcript_4/5_Confidence_0.500_Length_1278	652	G	R	228	228	40	6339	1940	30.59
Locus_10040_Transcript_4/5_Confidence_0.500_Length_1278	679	A	R	106	106	41	5624	43	0.76
Locus_10040_Transcript_4/5_Confidence_0.500_Length_1278	822	G	S	60	60	42	10444	38	0.36
Locus_10040_Transcript_4/5_Confidence_0.500_Length_1278	850	A	R	228	228	42	8384	68	0.81
Locus_10040_Transcript_4/5_Confidence_0.500_Length_1278	883	G	S	61	61	41	10010	47	0.47
Locus_10040_Transcript_4/5_Confidence_0.500_Length_1278	889	T	Y	228	228	41	10689	3360	31.43
Locus_10040_Transcript_4/5_Confidence_0.500_Length_1278	895	C	Y	228	228	41	10488	3241	30.9
Locus_10040_Transcript_4/5_Confidence_0.500_Length_1278	939	A	R	30	30	41	11099	68	0.61
Locus_10040_Transcript_4/5_Confidence_0.500_Length_1278	956	T	Y	48	48	41	10462	41	0.39
Locus_10040_Transcript_4/5_Confidence_0.500_Length_1278	1014	A	R	228	228	41	8798	71	0.81
Locus_10040_Transcript_4/5_Confidence_0.500_Length_1278	1027	A	R	99	99	40	9710	50	0.51
Locus_10040_Transcript_4/5_Confidence_0.500_Length_1278	1104	T	W	228	228	32	930	375	40.32
Locus_10040_Transcript_4/5_Confidence_0.500_Length_1278	1105	A	R	19	19	32	912	207	22.43
Locus_10040_Transcript_4/5_Confidence_0.500_Length_1278	1106	C	M	228	228	31	872	426	48.85
Locus_10040_Transcript_4/5_Confidence_0.500_Length_1278	1107	A	W	228	228	31	719	319	44.37
Locus_10040_Transcript_4/5_Confidence_0.500_Length_1278	1108	A	W	196	196	30	450	183	40.67
Locus_10040_Transcript_4/5_Confidence_0.500_Length_1278	1110	G	S	137	137	33	423	108	25.53
Locus_10040_Transcript_4/5_Confidence_0.500_Length_1278	1193	G	R	221	221	42	70	19	27.14
Locus_10040_Transcript_5/5_Confidence_0.583_Length_1023	594	A	R	228	228	13	11018	6435	58.4
Locus_10040_Transcript_5/5_Confidence_0.583_Length_1023	607	G	R	228	228	13	10904	3574	32.78
Locus_10040_Transcript_5/5_Confidence_0.583_Length_1023	637	C	Y	228	228	12	7289	3183	43.66
Locus_10041_Transcript_1/1_Confidence_1.000_Length_675	418	A	W	188	188	42	19	8	42.11
Locus_10043_Transcript_1/1_Confidence_1.000_Length_665	537	G	R	137	182	39	14	8	57.14
Locus_10043_Transcript_1/1_Confidence_1.000_Length_665	619	G	R	130	140	39	12	6	50
Locus_10046_Transcript_1/1_Confidence_1.000_Length_464	184	A	R	121	121	40	15	6	40
Locus_10046_Transcript_1/1_Confidence_1.000_Length_464	201	G	R	205	224	39	21	11	52.38
Locus_10046_Transcript_1/1_Confidence_1.000_Length_464	244	A	R	100	100	38	22	9	40.91
Locus_10046_Transcript_1/1_Confidence_1.000_Length_464	257	A	R	146	146	37	22	11	50
Locus_10046_Transcript_1/1_Confidence_1.000_Length_464	292	T	Y	62	62	36	24	9	37.5
Locus_10046_Transcript_1/1_Confidence_1.000_Length_464	342	C	Y	145	145	39	14	6	42.86
Locus_10049_Transcript_1/1_Confidence_1.000_Length_487	47	C	Y	87	87	40	19	6	31.58
Locus_10049_Transcript_1/1_Confidence_1.000_Length_487	150	A	R	224	224	42	26	13	50
Locus_10049_Transcript_1/1_Confidence_1.000_Length_487	344	C	Y	167	167	41	24	8	33.33
Locus_1004_Transcript_1/4_Confidence_0.667_Length_1161	289	C	Y	42	42	18	37	21	56.76
Locus_1004_Transcript_2/4_Confidence_0.667_Length_1935	716	C	S	12	12	19	24	9	37.5
Locus_1004_Transcript_2/4_Confidence_0.667_Length_1935	910	A	W	114	114	42	15	5	33.33
Locus_1004_Transcript_2/4_Confidence_0.667_Length_1935	1044	T	K	145	202	41	17	10	58.82
Locus_1004_Transcript_2/4_Confidence_0.667_Length_1935	1053	G	R	145	202	41	17	10	58.82
Locus_1004_Transcript_2/4_Confidence_0.667_Length_1935	1128	G	R	228	228	42	22	10	45.45
Locus_1004_Transcript_2/4_Confidence_0.667_Length_1935	1262	C	S	160	160	41	31	9	29.03
Locus_1004_Transcript_2/4_Confidence_0.667_Length_1935	1592	T	K	114	114	42	16	5	31.25
Locus_1004_Transcript_2/4_Confidence_0.667_Length_1935	1668	A	M	85	85	36	21	6	28.57
Locus_1004_Transcript_3/4_Confidence_0.667_Length_1732	1271	T	W	214	214	42	19	9	47.37
Locus_10050_Transcript_2/4_Confidence_0.500_Length_747	589	T	W	13	13	19	81	21	25.93
Locus_10050_Transcript_3/4_Confidence_0.625_Length_1695	454	T	Y	228	228	42	49	15	30.61
Locus_10050_Transcript_3/4_Confidence_0.625_Length_1695	620	T	W	185	185	42	38	10	26.32
Locus_10050_Transcript_3/4_Confidence_0.625_Length_1695	667	A	W	226	226	42	42	13	30.95
Locus_10050_Transcript_3/4_Confidence_0.625_Length_1695	1223	A	W	228	228	41	38	17	44.74
Locus_10051_Transcript_1/1_Confidence_1.000_Length_2098	169	A	M	228	228	42	50	27	54
Locus_10051_Transcript_1/1_Confidence_1.000_Length_2098	349	A	M	228	228	42	72	32	44.44
Locus_10051_Transcript_1/1_Confidence_1.000_Length_2098	687	G	R	228	228	42	65	16	24.62
Locus_10051_Transcript_1/1_Confidence_1.000_Length_2098	765	T	Y	228	228	41	93	32	34.41
Locus_10051_Transcript_1/1_Confidence_1.000_Length_2098	797	C	S	228	228	42	73	20	27.4
Locus_10051_Transcript_1/1_Confidence_1.000_Length_2098	1188	A	R	228	228	39	36	16	44.44
Locus_10051_Transcript_1/1_Confidence_1.000_Length_2098	1299	A	W	228	228	39	60	27	45
Locus_10052_Transcript_1/2_Confidence_0.400_Length_866	201	C	M	88	88	39	16	6	37.5
Locus_10052_Transcript_1/2_Confidence_0.400_Length_866	758	T	K	119	119	39	20	7	35
Locus_10052_Transcript_1/2_Confidence_0.400_Length_866	780	G	S	157	157	39	23	9	39.13
Locus_10052_Transcript_2/2_Confidence_0.600_Length_2113	597	G	R	70	70	42	18	4	22.22
Locus_10052_Transcript_2/2_Confidence_0.600_Length_2113	664	G	R	162	162	40	22	8	36.36
Locus_10052_Transcript_2/2_Confidence_0.600_Length_2113	1001	T	Y	137	137	42	29	7	24.14
Locus_10053_Transcript_1/1_Confidence_1.000_Length_1280	80	G	S	121	228	41	43	30	69.77
Locus_10053_Transcript_1/1_Confidence_1.000_Length_1280	91	A	R	228	228	41	52	20	38.46
Locus_10053_Transcript_1/1_Confidence_1.000_Length_1280	317	G	K	228	228	42	113	42	37.17
Locus_10053_Transcript_1/1_Confidence_1.000_Length_1280	362	G	R	182	182	41	36	14	38.89
Locus_10053_Transcript_1/1_Confidence_1.000_Length_1280	552	G	K	228	228	42	67	19	28.36
Locus_10053_Transcript_1/1_Confidence_1.000_Length_1280	553	C	Y	228	228	42	68	19	27.94
Locus_10053_Transcript_1/1_Confidence_1.000_Length_1280	740	C	Y	228	228	41	150	48	32
Locus_10053_Transcript_1/1_Confidence_1.000_Length_1280	1132	A	W	204	204	42	31	10	32.26
Locus_10053_Transcript_1/1_Confidence_1.000_Length_1280	1200	G	R	177	177	42	23	8	34.78
Locus_10054_Transcript_1/2_Confidence_1.000_Length_413	230	T	Y	179	221	32	36	14	38.89
Locus_10054_Transcript_1/2_Confidence_1.000_Length_413	266	A	R	76	76	26	32	9	28.13
Locus_10057_Transcript_1/5_Confidence_0.636_Length_3531	1351	G	S	48	48	37	14	5	35.71
Locus_10057_Transcript_1/5_Confidence_0.636_Length_3531	1372	A	M	133	133	36	16	8	50
Locus_10057_Transcript_1/5_Confidence_0.636_Length_3531	1444	G	R	4	10	16	21	6	28.57
Locus_10057_Transcript_1/5_Confidence_0.636_Length_3531	1457	C	S	3	23	17	23	6	26.09
Locus_10057_Transcript_1/5_Confidence_0.636_Length_3531	1458	A	M	3	23	17	23	6	26.09
Locus_10057_Transcript_4/5_Confidence_0.455_Length_1633	152	A	R	140	140	41	14	6	42.86
Locus_10059_Transcript_1/1_Confidence_1.000_Length_2000	696	G	R	228	228	42	66	28	42.42
Locus_10059_Transcript_1/1_Confidence_1.000_Length_2000	1214	C	Y	228	228	42	71	27	38.03
Locus_10059_Transcript_1/1_Confidence_1.000_Length_2000	1708	T	W	228	228	42	93	34	36.56
Locus_1005_Transcript_3/8_Confidence_0.588_Length_1411	769	G	R	80	80	41	25	6	24
Locus_1005_Transcript_6/8_Confidence_0.294_Length_1405	195	T	K	68	68	42	19	4	21.05
Locus_1005_Transcript_6/8_Confidence_0.294_Length_1405	537	C	Y	114	114	42	16	5	31.25
Locus_1005_Transcript_7/8_Confidence_0.353_Length_1257	744	A	W	188	188	42	34	10	29.41
Locus_1005_Transcript_7/8_Confidence_0.353_Length_1257	1024	G	R	227	227	42	23	10	43.48
Locus_1005_Transcript_7/8_Confidence_0.353_Length_1257	1221	G	K	92	92	42	11	4	36.36
Locus_10060_Transcript_1/1_Confidence_1.000_Length_3213	47	C	M	160	160	36	19	11	57.89
Locus_10060_Transcript_1/1_Confidence_1.000_Length_3213	56	G	R	187	187	36	22	13	59.09
Locus_10060_Transcript_1/1_Confidence_1.000_Length_3213	1135	G	R	135	135	42	27	7	25.93
Locus_10060_Transcript_1/1_Confidence_1.000_Length_3213	1297	T	Y	213	213	42	57	14	24.56
Locus_10060_Transcript_1/1_Confidence_1.000_Length_3213	1377	T	K	155	155	41	47	11	23.4
Locus_10060_Transcript_1/1_Confidence_1.000_Length_3213	1482	A	R	126	126	42	30	7	23.33
Locus_10060_Transcript_1/1_Confidence_1.000_Length_3213	1843	A	W	196	228	42	33	23	69.7
Locus_10060_Transcript_1/1_Confidence_1.000_Length_3213	1871	T	K	228	228	42	34	14	41.18
Locus_10060_Transcript_1/1_Confidence_1.000_Length_3213	1901	T	Y	226	226	42	37	12	32.43
Locus_10060_Transcript_1/1_Confidence_1.000_Length_3213	1941	G	S	228	228	42	34	13	38.24
Locus_10060_Transcript_1/1_Confidence_1.000_Length_3213	1951	T	K	120	120	42	36	9	25
Locus_10060_Transcript_1/1_Confidence_1.000_Length_3213	2589	C	M	228	228	42	25	14	56
Locus_10060_Transcript_1/1_Confidence_1.000_Length_3213	2633	C	Y	215	228	42	27	17	62.96
Locus_10062_Transcript_1/1_Confidence_1.000_Length_1305	19	C	Y	85	85	39	16	5	31.25
Locus_10062_Transcript_1/1_Confidence_1.000_Length_1305	45	C	M	120	120	40	28	9	32.14
Locus_10062_Transcript_1/1_Confidence_1.000_Length_1305	129	C	M	228	228	41	48	21	43.75
Locus_10062_Transcript_1/1_Confidence_1.000_Length_1305	253	T	K	195	195	40	37	18	48.65
Locus_10062_Transcript_1/1_Confidence_1.000_Length_1305	360	A	R	228	228	41	61	27	44.26
Locus_10063_Transcript_1/1_Confidence_1.000_Length_1198	313	G	K	228	228	42	76	31	40.79
Locus_10064_Transcript_1/2_Confidence_1.000_Length_2511	95	A	M	113	113	42	13	5	38.46
Locus_10065_Transcript_1/3_Confidence_0.571_Length_3468	110	G	S	49	96	28	18	10	55.56
Locus_10065_Transcript_2/3_Confidence_0.714_Length_4067	1741	A	R	51	51	28	14	7	50
Locus_10065_Transcript_2/3_Confidence_0.714_Length_4067	1974	G	R	136	136	42	13	6	46.15
Locus_10066_Transcript_1/1_Confidence_1.000_Length_990	107	C	Y	33	33	36	15	4	26.67
Locus_10066_Transcript_1/1_Confidence_1.000_Length_990	118	C	S	56	56	37	18	5	27.78
Locus_10066_Transcript_1/1_Confidence_1.000_Length_990	158	C	Y	73	73	38	18	5	27.78
Locus_10066_Transcript_1/1_Confidence_1.000_Length_990	231	C	Y	190	204	40	19	9	47.37
Locus_10066_Transcript_1/1_Confidence_1.000_Length_990	281	G	R	99	99	40	19	5	26.32
Locus_10066_Transcript_1/1_Confidence_1.000_Length_990	418	G	K	143	228	41	35	27	77.14
Locus_10066_Transcript_1/1_Confidence_1.000_Length_990	461	G	S	217	228	39	35	24	68.57
Locus_10066_Transcript_1/1_Confidence_1.000_Length_990	486	G	R	125	125	40	26	8	30.77
Locus_10066_Transcript_1/1_Confidence_1.000_Length_990	539	G	R	32	32	38	16	4	25
Locus_10066_Transcript_1/1_Confidence_1.000_Length_990	549	C	S	82	82	38	14	6	42.86
Locus_10066_Transcript_1/1_Confidence_1.000_Length_990	566	A	R	209	209	39	22	12	54.55
Locus_10066_Transcript_1/1_Confidence_1.000_Length_990	582	C	Y	110	110	40	27	9	33.33
Locus_10066_Transcript_1/1_Confidence_1.000_Length_990	679	A	R	63	63	40	25	7	28
Locus_10066_Transcript_1/1_Confidence_1.000_Length_990	693	C	Y	188	188	40	28	9	32.14
Locus_10066_Transcript_1/1_Confidence_1.000_Length_990	701	A	R	165	165	40	32	11	34.38
Locus_10066_Transcript_1/1_Confidence_1.000_Length_990	706	C	M	227	227	40	31	11	35.48
Locus_10066_Transcript_1/1_Confidence_1.000_Length_990	832	T	K	160	160	42	25	8	32
Locus_10067_Transcript_1/1_Confidence_1.000_Length_1622	150	T	Y	162	162	42	30	8	26.67
Locus_10067_Transcript_1/1_Confidence_1.000_Length_1622	678	G	R	65	65	42	20	4	20
Locus_10067_Transcript_1/1_Confidence_1.000_Length_1622	1135	G	R	228	228	42	25	12	48
Locus_1006_Transcript_1/1_Confidence_1.000_Length_415	213	C	S	97	133	42	9	5	55.56
Locus_10070_Transcript_1/1_Confidence_1.000_Length_1106	900	G	S	224	224	41	45	15	33.33
Locus_10070_Transcript_1/1_Confidence_1.000_Length_1106	911	C	S	228	228	41	40	17	42.5
Locus_10071_Transcript_1/1_Confidence_1.000_Length_833	88	A	R	70	70	42	19	4	21.05
Locus_10071_Transcript_1/1_Confidence_1.000_Length_833	275	T	Y	228	228	41	33	17	51.52
Locus_10071_Transcript_1/1_Confidence_1.000_Length_833	358	C	M	163	228	41	26	13	50
Locus_10071_Transcript_1/1_Confidence_1.000_Length_833	693	C	Y	216	216	42	29	11	37.93
Locus_10072_Transcript_1/2_Confidence_1.000_Length_1016	176	G	R	228	228	41	46	24	52.17
Locus_10072_Transcript_1/2_Confidence_1.000_Length_1016	506	A	M	228	228	42	27	11	40.74
Locus_10075_Transcript_1/2_Confidence_1.000_Length_3676	728	A	R	178	178	36	35	15	42.86
Locus_10075_Transcript_1/2_Confidence_1.000_Length_3676	837	C	M	221	221	34	52	26	50
Locus_10075_Transcript_1/2_Confidence_1.000_Length_3676	1089	A	W	108	108	40	45	10	22.22
Locus_10075_Transcript_1/2_Confidence_1.000_Length_3676	1482	G	R	228	228	41	47	16	34.04
Locus_10075_Transcript_1/2_Confidence_1.000_Length_3676	1544	T	Y	216	228	42	29	18	62.07
Locus_10075_Transcript_1/2_Confidence_1.000_Length_3676	1788	A	R	133	133	42	20	6	30
Locus_10075_Transcript_1/2_Confidence_1.000_Length_3676	2139	G	R	214	214	42	27	10	37.04
Locus_10075_Transcript_1/2_Confidence_1.000_Length_3676	2394	A	M	228	228	42	43	18	41.86
Locus_10075_Transcript_1/2_Confidence_1.000_Length_3676	2437	G	K	228	228	42	37	15	40.54
Locus_10075_Transcript_1/2_Confidence_1.000_Length_3676	2529	C	Y	228	228	42	34	12	35.29
Locus_10075_Transcript_1/2_Confidence_1.000_Length_3676	2981	C	S	228	228	42	42	13	30.95
Locus_10076_Transcript_1/1_Confidence_1.000_Length_2501	117	G	S	102	102	42	17	5	29.41
Locus_10076_Transcript_1/1_Confidence_1.000_Length_2501	1058	A	R	200	200	40	29	10	34.48
Locus_10076_Transcript_1/1_Confidence_1.000_Length_2501	1605	C	Y	228	228	41	42	16	38.1
Locus_10076_Transcript_1/1_Confidence_1.000_Length_2501	1889	T	K	162	162	42	23	8	34.78
Locus_10076_Transcript_1/1_Confidence_1.000_Length_2501	1973	T	W	228	228	42	25	13	52
Locus_10077_Transcript_1/1_Confidence_1.000_Length_272	105	T	K	166	166	42	30	9	30
Locus_10077_Transcript_1/1_Confidence_1.000_Length_272	208	C	M	228	228	42	49	21	42.86
Locus_10079_Transcript_2/2_Confidence_1.000_Length_336	61	A	R	156	156	32	61	16	26.23
Locus_1007_Transcript_1/1_Confidence_1.000_Length_2495	3	G	Y	40	44	28	10	9	90
Locus_1007_Transcript_1/1_Confidence_1.000_Length_2495	19	T	Y	30	30	36	23	6	26.09
Locus_1007_Transcript_1/1_Confidence_1.000_Length_2495	823	C	Y	228	228	41	61	20	32.79
Locus_1007_Transcript_1/1_Confidence_1.000_Length_2495	836	C	S	228	228	41	79	25	31.65
Locus_1007_Transcript_1/1_Confidence_1.000_Length_2495	2492	T	K	15	24	23	10	6	60
Locus_1007_Transcript_1/1_Confidence_1.000_Length_2495	2493	T	Y	22	29	23	10	8	80
Locus_10081_Transcript_1/1_Confidence_1.000_Length_1366	70	A	M	109	109	42	21	7	33.33
Locus_10081_Transcript_1/1_Confidence_1.000_Length_1366	150	T	W	151	220	42	21	14	66.67
Locus_10081_Transcript_1/1_Confidence_1.000_Length_1366	629	C	Y	228	228	42	52	19	36.54
Locus_10082_Transcript_1/1_Confidence_1.000_Length_1688	288	A	R	228	228	42	46	18	39.13
Locus_10082_Transcript_1/1_Confidence_1.000_Length_1688	508	A	R	186	186	42	22	9	40.91
Locus_10082_Transcript_1/1_Confidence_1.000_Length_1688	619	T	Y	82	82	42	17	5	29.41
Locus_10082_Transcript_1/1_Confidence_1.000_Length_1688	868	A	R	11	11	29	98	53	54.08
Locus_10082_Transcript_1/1_Confidence_1.000_Length_1688	881	T	K	55	55	28	117	69	58.97
Locus_10082_Transcript_1/1_Confidence_1.000_Length_1688	885	C	S	38	38	29	111	63	56.76
Locus_10082_Transcript_1/1_Confidence_1.000_Length_1688	904	T	W	91	91	27	105	63	60
Locus_10082_Transcript_1/1_Confidence_1.000_Length_1688	1139	G	R	228	228	42	55	28	50.91
Locus_10082_Transcript_1/1_Confidence_1.000_Length_1688	1172	C	Y	228	228	42	54	18	33.33
Locus_10082_Transcript_1/1_Confidence_1.000_Length_1688	1515	T	K	133	133	41	19	6	31.58
Locus_10082_Transcript_1/1_Confidence_1.000_Length_1688	1630	A	M	21	21	37	16	5	31.25
Locus_10083_Transcript_1/1_Confidence_1.000_Length_653	74	C	Y	228	228	39	88	56	63.64
Locus_10084_Transcript_1/2_Confidence_1.000_Length_916	376	A	M	212	212	42	41	13	31.71
Locus_10084_Transcript_2/2_Confidence_1.000_Length_816	197	A	R	15	15	20	108	31	28.7
Locus_10085_Transcript_1/1_Confidence_1.000_Length_1628	383	C	Y	196	196	41	30	10	33.33
Locus_10085_Transcript_1/1_Confidence_1.000_Length_1628	415	G	S	228	228	41	45	17	37.78
Locus_10085_Transcript_1/1_Confidence_1.000_Length_1628	488	T	Y	212	212	41	65	15	23.08
Locus_10085_Transcript_1/1_Confidence_1.000_Length_1628	694	G	K	228	228	42	60	16	26.67
Locus_10085_Transcript_1/1_Confidence_1.000_Length_1628	744	T	Y	228	228	41	76	22	28.95
Locus_10085_Transcript_1/1_Confidence_1.000_Length_1628	764	A	W	228	228	41	74	22	29.73
Locus_10085_Transcript_1/1_Confidence_1.000_Length_1628	777	A	R	228	228	41	67	18	26.87
Locus_10085_Transcript_1/1_Confidence_1.000_Length_1628	924	A	W	228	228	42	71	19	26.76
Locus_10085_Transcript_1/1_Confidence_1.000_Length_1628	1068	A	M	206	206	42	70	16	22.86
Locus_10085_Transcript_1/1_Confidence_1.000_Length_1628	1269	T	W	228	228	42	42	27	64.29
Locus_10085_Transcript_1/1_Confidence_1.000_Length_1628	1513	G	R	169	169	42	55	18	32.73
Locus_10086_Transcript_1/1_Confidence_1.000_Length_675	535	A	M	73	73	41	13	4	30.77
Locus_10087_Transcript_1/1_Confidence_1.000_Length_611	84	T	Y	90	90	42	39	9	23.08
Locus_10087_Transcript_1/1_Confidence_1.000_Length_611	347	A	W	228	228	42	116	38	32.76
Locus_10088_Transcript_1/1_Confidence_1.000_Length_870	232	A	W	181	181	42	17	8	47.06
Locus_10089_Transcript_1/1_Confidence_1.000_Length_328	135	G	K	153	163	41	14	7	50
Locus_10089_Transcript_1/1_Confidence_1.000_Length_328	149	C	Y	129	129	42	14	6	42.86
Locus_1008_Transcript_1/2_Confidence_1.000_Length_1011	441	C	Y	228	228	42	50	27	54
Locus_1008_Transcript_1/2_Confidence_1.000_Length_1011	526	T	Y	218	220	28	108	26	24.07
Locus_1008_Transcript_2/2_Confidence_1.000_Length_924	439	C	Y	228	228	36	1557	676	43.42
Locus_10091_Transcript_4/6_Confidence_0.533_Length_2070	1875	T	Y	105	105	42	16	6	37.5
Locus_10091_Transcript_5/6_Confidence_0.200_Length_2622	393	A	R	228	228	42	59	22	37.29
Locus_10091_Transcript_5/6_Confidence_0.200_Length_2622	550	A	R	228	228	40	51	32	62.75
Locus_10091_Transcript_5/6_Confidence_0.200_Length_2622	561	T	Y	228	228	40	64	28	43.75
Locus_10091_Transcript_5/6_Confidence_0.200_Length_2622	562	T	W	228	228	40	64	27	42.19
Locus_10091_Transcript_5/6_Confidence_0.200_Length_2622	1008	A	R	228	228	42	54	19	35.19
Locus_10091_Transcript_5/6_Confidence_0.200_Length_2622	1098	T	Y	228	228	42	39	16	41.03
Locus_10091_Transcript_5/6_Confidence_0.200_Length_2622	1498	T	Y	217	217	42	35	11	31.43
Locus_10091_Transcript_5/6_Confidence_0.200_Length_2622	2037	A	M	201	201	42	46	12	26.09
Locus_10091_Transcript_5/6_Confidence_0.200_Length_2622	2182	T	Y	163	163	42	48	10	20.83
Locus_10092_Transcript_1/1_Confidence_1.000_Length_395	177	A	M	228	228	42	136	50	36.76
Locus_10092_Transcript_1/1_Confidence_1.000_Length_395	268	G	S	228	228	41	90	38	42.22
Locus_10092_Transcript_1/1_Confidence_1.000_Length_395	371	C	Y	136	201	40	24	14	58.33
Locus_10092_Transcript_1/1_Confidence_1.000_Length_395	393	C	S	15	16	37	9	4	44.44
Locus_10093_Transcript_1/1_Confidence_1.000_Length_3008	591	A	R	174	174	41	20	8	40
Locus_10093_Transcript_1/1_Confidence_1.000_Length_3008	664	T	W	106	106	42	19	5	26.32
Locus_10093_Transcript_1/1_Confidence_1.000_Length_3008	1279	A	R	228	228	42	50	18	36
Locus_10093_Transcript_1/1_Confidence_1.000_Length_3008	1639	A	M	226	226	42	22	10	45.45
Locus_10093_Transcript_1/1_Confidence_1.000_Length_3008	2115	C	S	115	115	42	25	6	24
Locus_10093_Transcript_1/1_Confidence_1.000_Length_3008	2285	G	R	172	172	42	33	9	27.27
Locus_10093_Transcript_1/1_Confidence_1.000_Length_3008	2806	G	R	121	121	42	40	8	20
Locus_10093_Transcript_1/1_Confidence_1.000_Length_3008	2996	T	K	122	122	42	15	7	46.67
Locus_10094_Transcript_1/1_Confidence_1.000_Length_659	193	T	Y	179	179	42	24	8	33.33
Locus_10096_Transcript_1/3_Confidence_0.300_Length_1643	1597	C	S	44	107	29	16	12	75
Locus_10096_Transcript_2/3_Confidence_0.800_Length_2866	263	G	R	154	154	39	20	8	40
Locus_10096_Transcript_2/3_Confidence_0.800_Length_2866	359	C	S	126	126	34	29	10	34.48
Locus_10098_Transcript_1/1_Confidence_1.000_Length_377	222	A	W	228	228	42	25	11	44
Locus_1009_Transcript_2/3_Confidence_0.286_Length_529	239	G	R	192	192	38	29	11	37.93
Locus_1009_Transcript_3/3_Confidence_0.714_Length_2152	239	G	R	199	199	37	52	15	28.85
Locus_1009_Transcript_3/3_Confidence_0.714_Length_2152	742	T	W	228	228	42	78	35	44.87
Locus_1009_Transcript_3/3_Confidence_0.714_Length_2152	885	C	Y	228	228	42	97	31	31.96
Locus_100_Transcript_1/2_Confidence_1.000_Length_992	247	A	W	204	204	41	42	12	28.57
Locus_100_Transcript_2/2_Confidence_1.000_Length_810	244	C	Y	228	228	35	243	84	34.57
Locus_10101_Transcript_1/2_Confidence_1.000_Length_527	484	G	Y	228	228	33	24	18	42.86
Locus_10102_Transcript_1/2_Confidence_1.000_Length_2220	351	T	Y	79	79	38	29	8	27.59
Locus_10102_Transcript_1/2_Confidence_1.000_Length_2220	382	T	Y	104	104	39	29	9	31.03
Locus_10102_Transcript_1/2_Confidence_1.000_Length_2220	847	C	Y	193	193	42	32	10	31.25
Locus_10102_Transcript_1/2_Confidence_1.000_Length_2220	921	C	S	228	228	42	48	15	31.25
Locus_10102_Transcript_1/2_Confidence_1.000_Length_2220	1141	C	Y	228	228	42	70	23	32.86
Locus_10102_Transcript_1/2_Confidence_1.000_Length_2220	1278	A	W	228	228	42	81	29	35.8
Locus_10102_Transcript_1/2_Confidence_1.000_Length_2220	1721	C	M	228	228	42	37	17	45.95
Locus_10102_Transcript_1/2_Confidence_1.000_Length_2220	2072	T	K	202	228	42	32	22	68.75
Locus_10103_Transcript_1/2_Confidence_1.000_Length_441	438	C	Y	145	145	33	27	15	55.56
Locus_10103_Transcript_1/2_Confidence_1.000_Length_441	440	A	R	17	17	35	16	5	31.25
Locus_10103_Transcript_2/2_Confidence_1.000_Length_553	484	A	M	13	13	36	37	10	27.03
Locus_10104_Transcript_1/1_Confidence_1.000_Length_517	47	C	S	104	104	38	21	7	33.33
Locus_10105_Transcript_1/1_Confidence_1.000_Length_1422	918	G	R	160	160	42	20	7	35
Locus_10105_Transcript_1/1_Confidence_1.000_Length_1422	1025	T	W	123	123	42	21	6	28.57
Locus_10105_Transcript_1/1_Confidence_1.000_Length_1422	1165	T	W	224	224	41	43	15	34.88
Locus_10105_Transcript_1/1_Confidence_1.000_Length_1422	1248	T	Y	228	228	41	38	16	42.11
Locus_10106_Transcript_1/1_Confidence_1.000_Length_2093	209	A	R	215	215	42	34	11	32.35
Locus_10106_Transcript_1/1_Confidence_1.000_Length_2093	317	C	S	221	221	42	34	11	32.35
Locus_10106_Transcript_1/1_Confidence_1.000_Length_2093	689	A	R	150	150	42	41	12	29.27
Locus_10106_Transcript_1/1_Confidence_1.000_Length_2093	974	A	R	163	163	42	28	10	35.71
Locus_10106_Transcript_1/1_Confidence_1.000_Length_2093	1212	T	K	228	228	42	30	12	40
Locus_10106_Transcript_1/1_Confidence_1.000_Length_2093	1213	G	K	228	228	42	32	12	37.5
Locus_10106_Transcript_1/1_Confidence_1.000_Length_2093	1678	C	Y	228	228	42	59	20	33.9
Locus_10106_Transcript_1/1_Confidence_1.000_Length_2093	1839	A	R	228	228	42	43	18	41.86
Locus_10106_Transcript_1/1_Confidence_1.000_Length_2093	1924	A	R	108	108	40	34	9	26.47
Locus_10106_Transcript_1/1_Confidence_1.000_Length_2093	1941	T	K	104	104	41	31	8	25.81
Locus_10107_Transcript_1/1_Confidence_1.000_Length_1566	83	G	R	168	168	42	23	13	56.52
Locus_10107_Transcript_1/1_Confidence_1.000_Length_1566	581	A	W	228	228	42	31	13	41.94
Locus_10107_Transcript_1/1_Confidence_1.000_Length_1566	1498	C	Y	213	228	41	22	11	50
Locus_10109_Transcript_3/3_Confidence_0.600_Length_3474	397	C	Y	85	85	18	92	42	45.65
Locus_10109_Transcript_3/3_Confidence_0.600_Length_3474	967	T	Y	228	228	42	79	39	49.37
Locus_10109_Transcript_3/3_Confidence_0.600_Length_3474	1231	C	Y	228	228	41	72	34	47.22
Locus_10109_Transcript_3/3_Confidence_0.600_Length_3474	1246	A	R	228	228	41	75	40	53.33
Locus_1010_Transcript_1/1_Confidence_1.000_Length_1548	730	G	K	184	184	40	18	8	44.44
Locus_1010_Transcript_1/1_Confidence_1.000_Length_1548	745	G	S	228	228	41	21	10	47.62
Locus_1010_Transcript_1/1_Confidence_1.000_Length_1548	1352	G	K	228	228	42	26	11	42.31
Locus_1010_Transcript_1/1_Confidence_1.000_Length_1548	1361	A	R	188	188	42	24	9	37.5
Locus_1010_Transcript_1/1_Confidence_1.000_Length_1548	1449	G	R	96	96	42	18	5	27.78
Locus_10110_Transcript_1/1_Confidence_1.000_Length_2095	278	G	K	228	228	42	45	18	40
Locus_10114_Transcript_1/1_Confidence_1.000_Length_381	273	C	Y	85	85	42	15	4	26.67
Locus_10115_Transcript_1/9_Confidence_0.625_Length_955	387	C	S	32	32	17	22	12	54.55
Locus_10115_Transcript_4/9_Confidence_0.583_Length_903	827	T	W	213	228	33	43	30	69.77
Locus_10115_Transcript_4/9_Confidence_0.583_Length_903	833	T	Y	216	228	33	43	28	65.12
Locus_10115_Transcript_4/9_Confidence_0.583_Length_903	838	A	R	154	203	32	40	26	65
Locus_10115_Transcript_6/9_Confidence_0.542_Length_955	557	A	R	101	101	34	36	9	25
Locus_10115_Transcript_7/9_Confidence_0.542_Length_948	505	G	K	2	18	18	11	4	36.36
Locus_10115_Transcript_8/9_Confidence_0.542_Length_955	306	C	Y	28	28	25	51	20	39.22
Locus_10116_Transcript_1/1_Confidence_1.000_Length_917	290	A	W	228	228	42	35	14	40
Locus_10116_Transcript_1/1_Confidence_1.000_Length_917	514	A	M	228	228	42	53	19	35.85
Locus_10116_Transcript_1/1_Confidence_1.000_Length_917	584	T	Y	199	199	42	46	13	28.26
Locus_10116_Transcript_1/1_Confidence_1.000_Length_917	600	G	R	228	228	42	38	14	36.84
Locus_10117_Transcript_5/8_Confidence_0.444_Length_1210	747	T	Y	228	228	42	38	13	34.21
Locus_10117_Transcript_5/8_Confidence_0.444_Length_1210	869	C	S	226	226	42	29	11	37.93
Locus_10117_Transcript_5/8_Confidence_0.444_Length_1210	1108	G	R	87	87	24	104	29	27.88
Locus_10117_Transcript_6/8_Confidence_0.111_Length_418	2	A	W	15	15	29	67	21	31.34
Locus_10117_Transcript_6/8_Confidence_0.111_Length_418	3	C	M	173	228	31	106	68	64.15
Locus_10117_Transcript_6/8_Confidence_0.111_Length_418	4	T	K	206	228	32	100	53	47.75
Locus_10117_Transcript_7/8_Confidence_0.556_Length_1405	823	G	S	198	198	35	61	36	59.02
Locus_10117_Transcript_7/8_Confidence_0.556_Length_1405	825	C	Y	153	153	35	59	31	52.54
Locus_10117_Transcript_7/8_Confidence_0.556_Length_1405	826	A	M	40	40	35	39	12	30.77
Locus_10117_Transcript_7/8_Confidence_0.556_Length_1405	900	G	R	137	218	38	26	18	69.23
Locus_10117_Transcript_7/8_Confidence_0.556_Length_1405	1028	T	K	28	28	20	45	22	48.89
Locus_10117_Transcript_7/8_Confidence_0.556_Length_1405	1030	C	S	52	52	22	59	14	22.22
Locus_10117_Transcript_7/8_Confidence_0.556_Length_1405	1031	A	W	89	89	22	67	32	47.76
Locus_1011_Transcript_1/1_Confidence_1.000_Length_2771	433	C	Y	228	228	42	37	14	37.84
Locus_1011_Transcript_1/1_Confidence_1.000_Length_2771	464	A	R	228	228	42	38	14	36.84
Locus_10121_Transcript_1/1_Confidence_1.000_Length_488	148	T	Y	92	92	42	11	4	36.36
Locus_10124_Transcript_1/1_Confidence_1.000_Length_569	60	T	W	165	165	41	14	7	50
Locus_10124_Transcript_1/1_Confidence_1.000_Length_569	293	G	R	228	228	42	26	13	50
Locus_10124_Transcript_1/1_Confidence_1.000_Length_569	345	G	R	104	104	42	18	5	27.78
Locus_10124_Transcript_1/1_Confidence_1.000_Length_569	355	C	Y	153	166	41	13	7	53.85
Locus_10124_Transcript_1/1_Confidence_1.000_Length_569	527	G	K	150	150	40	14	7	50
Locus_10125_Transcript_1/1_Confidence_1.000_Length_1714	431	G	S	220	220	42	33	12	36.36
Locus_10128_Transcript_1/1_Confidence_1.000_Length_1902	1659	A	R	227	227	42	50	15	30
Locus_10128_Transcript_1/1_Confidence_1.000_Length_1902	1692	G	R	228	228	42	26	11	42.31
Locus_10129_Transcript_1/1_Confidence_1.000_Length_312	166	C	Y	228	228	34	79	21	26.58
Locus_10129_Transcript_1/1_Confidence_1.000_Length_312	180	T	K	200	200	34	75	36	48
Locus_10129_Transcript_1/1_Confidence_1.000_Length_312	309	G	S	19	25	37	8	4	50
Locus_1012_Transcript_4/5_Confidence_0.636_Length_1382	876	G	R	165	165	42	23	8	34.78
Locus_10132_Transcript_1/1_Confidence_1.000_Length_2034	1137	G	R	93	93	42	19	5	26.32
Locus_10132_Transcript_1/1_Confidence_1.000_Length_2034	1497	C	Y	73	73	42	12	4	33.33
Locus_10132_Transcript_1/1_Confidence_1.000_Length_2034	1754	T	Y	156	228	42	22	15	68.18
Locus_10132_Transcript_1/1_Confidence_1.000_Length_2034	1882	C	S	163	163	42	27	8	29.63
Locus_10132_Transcript_1/1_Confidence_1.000_Length_2034	1890	T	Y	144	144	42	25	7	28
Locus_10134_Transcript_1/1_Confidence_1.000_Length_1062	132	A	R	171	171	42	21	8	38.1
Locus_10134_Transcript_1/1_Confidence_1.000_Length_1062	382	C	M	228	228	42	55	22	40
Locus_10134_Transcript_1/1_Confidence_1.000_Length_1062	556	T	Y	180	180	42	30	10	33.33
Locus_10134_Transcript_1/1_Confidence_1.000_Length_1062	849	G	R	73	110	42	14	9	64.29
Locus_10134_Transcript_1/1_Confidence_1.000_Length_1062	1022	C	S	113	113	41	10	5	50
Locus_10134_Transcript_1/1_Confidence_1.000_Length_1062	1023	A	W	113	113	41	10	5	50
Locus_10135_Transcript_1/1_Confidence_1.000_Length_659	600	G	R	183	183	41	65	16	24.62
Locus_10136_Transcript_1/1_Confidence_1.000_Length_2333	176	A	R	130	130	42	20	6	30
Locus_10136_Transcript_1/1_Confidence_1.000_Length_2333	219	G	S	189	211	42	24	16	66.67
Locus_10136_Transcript_1/1_Confidence_1.000_Length_2333	264	A	W	228	228	42	33	20	60.61
Locus_10136_Transcript_1/1_Confidence_1.000_Length_2333	297	C	Y	209	209	42	41	12	29.27
Locus_10136_Transcript_1/1_Confidence_1.000_Length_2333	1132	A	R	156	156	42	39	9	23.08
Locus_10136_Transcript_1/1_Confidence_1.000_Length_2333	1666	A	W	225	225	41	29	12	41.38
Locus_10136_Transcript_1/1_Confidence_1.000_Length_2333	1828	A	M	182	182	42	36	10	27.78
Locus_10136_Transcript_1/1_Confidence_1.000_Length_2333	1927	C	Y	228	228	42	45	20	44.44
Locus_10136_Transcript_1/1_Confidence_1.000_Length_2333	2008	T	K	165	165	41	35	9	25.71
Locus_10139_Transcript_1/1_Confidence_1.000_Length_413	227	T	Y	20	20	34	16	7	43.75
Locus_10139_Transcript_1/1_Confidence_1.000_Length_413	232	C	Y	15	15	35	18	7	38.89
Locus_10140_Transcript_1/1_Confidence_1.000_Length_1898	655	T	K	135	135	41	25	7	28
Locus_10140_Transcript_1/1_Confidence_1.000_Length_1898	1240	C	Y	222	222	42	24	10	41.67
Locus_10140_Transcript_1/1_Confidence_1.000_Length_1898	1486	C	Y	145	145	41	26	9	34.62
Locus_10140_Transcript_1/1_Confidence_1.000_Length_1898	1504	A	M	208	208	42	32	13	40.63
Locus_10144_Transcript_1/1_Confidence_1.000_Length_2654	191	T	W	206	206	41	48	14	29.17
Locus_10144_Transcript_1/1_Confidence_1.000_Length_2654	465	T	K	228	228	42	32	12	37.5
Locus_10144_Transcript_1/1_Confidence_1.000_Length_2654	615	C	Y	228	228	42	46	14	30.43
Locus_10144_Transcript_1/1_Confidence_1.000_Length_2654	673	C	M	169	169	41	39	10	25.64
Locus_10144_Transcript_1/1_Confidence_1.000_Length_2654	825	G	R	195	195	42	42	11	26.19
Locus_10144_Transcript_1/1_Confidence_1.000_Length_2654	1110	G	R	228	228	42	63	19	30.16
Locus_10144_Transcript_1/1_Confidence_1.000_Length_2654	1280	A	M	186	186	42	41	11	26.83
Locus_10144_Transcript_1/1_Confidence_1.000_Length_2654	1618	C	S	228	228	42	41	15	36.59
Locus_10145_Transcript_1/1_Confidence_1.000_Length_666	355	A	R	140	140	42	172	29	16.86
Locus_10146_Transcript_1/1_Confidence_1.000_Length_609	138	C	Y	228	228	41	31	16	51.61
Locus_1014_Transcript_1/1_Confidence_1.000_Length_2074	116	C	Y	228	228	41	60	35	58.33
Locus_1014_Transcript_1/1_Confidence_1.000_Length_2074	160	C	Y	228	228	41	84	57	67.86
Locus_1014_Transcript_1/1_Confidence_1.000_Length_2074	313	A	R	228	228	42	137	46	33.58
Locus_1014_Transcript_1/1_Confidence_1.000_Length_2074	1458	G	R	228	228	42	207	59	28.5
Locus_1014_Transcript_1/1_Confidence_1.000_Length_2074	1513	C	Y	228	228	42	171	54	31.58
Locus_1014_Transcript_1/1_Confidence_1.000_Length_2074	1701	T	W	184	184	37	72	31	43.06
Locus_1014_Transcript_1/1_Confidence_1.000_Length_2074	1703	T	W	52	52	39	67	16	23.88
Locus_1014_Transcript_1/1_Confidence_1.000_Length_2074	1908	C	Y	222	228	42	20	10	50
Locus_10150_Transcript_1/1_Confidence_1.000_Length_216	29	C	M	98	98	41	25	7	28
Locus_10150_Transcript_1/1_Confidence_1.000_Length_216	170	C	S	132	204	41	22	15	68.18
Locus_10151_Transcript_1/1_Confidence_1.000_Length_275	246	A	R	125	125	42	12	5	41.67
Locus_10153_Transcript_1/1_Confidence_1.000_Length_893	432	G	S	228	228	42	51	20	39.22
Locus_10154_Transcript_1/1_Confidence_1.000_Length_393	288	C	Y	120	120	40	14	5	35.71
Locus_10155_Transcript_1/1_Confidence_1.000_Length_494	285	C	Y	210	210	41	41	12	29.27
Locus_10155_Transcript_1/1_Confidence_1.000_Length_494	420	G	R	96	96	42	19	5	26.32
Locus_10157_Transcript_1/1_Confidence_1.000_Length_629	30	A	W	118	118	42	11	5	45.45
Locus_10159_Transcript_1/2_Confidence_1.000_Length_1438	375	A	R	228	228	42	92	31	33.7
Locus_10159_Transcript_1/2_Confidence_1.000_Length_1438	697	T	K	228	228	42	87	24	27.59
Locus_10159_Transcript_1/2_Confidence_1.000_Length_1438	997	T	Y	228	228	42	78	32	41.03
Locus_1015_Transcript_3/3_Confidence_0.333_Length_665	1	C	M	76	76	33	29	10	34.48
Locus_1015_Transcript_3/3_Confidence_0.333_Length_665	4	C	M	18	18	37	100	27	26.21
Locus_1015_Transcript_3/3_Confidence_0.333_Length_665	73	T	W	228	228	34	969	191	19.71
Locus_10160_Transcript_1/2_Confidence_1.000_Length_3306	2860	C	Y	49	49	26	35	10	28.57
Locus_10160_Transcript_2/2_Confidence_1.000_Length_3149	2703	C	Y	59	59	25	20	8	40
Locus_10161_Transcript_1/1_Confidence_1.000_Length_337	75	C	Y	42	42	39	19	5	26.32
Locus_10161_Transcript_1/1_Confidence_1.000_Length_337	205	A	R	118	118	40	22	7	31.82
Locus_10161_Transcript_1/1_Confidence_1.000_Length_337	209	C	Y	115	115	40	23	7	30.43
Locus_10161_Transcript_1/1_Confidence_1.000_Length_337	226	A	R	223	228	40	22	12	54.55
Locus_10161_Transcript_1/1_Confidence_1.000_Length_337	283	A	R	121	121	41	11	5	45.45
Locus_10161_Transcript_1/1_Confidence_1.000_Length_337	299	A	M	95	95	41	9	4	44.44
Locus_10162_Transcript_1/1_Confidence_1.000_Length_224	27	G	R	110	110	41	14	5	35.71
Locus_10162_Transcript_1/1_Confidence_1.000_Length_224	124	A	R	193	202	41	17	9	52.94
Locus_10162_Transcript_1/1_Confidence_1.000_Length_224	157	G	K	109	109	40	16	5	31.25
Locus_10163_Transcript_1/1_Confidence_1.000_Length_250	65	T	K	88	88	41	14	4	28.57
Locus_10163_Transcript_1/1_Confidence_1.000_Length_250	154	A	M	76	76	39	12	5	41.67
Locus_10164_Transcript_1/1_Confidence_1.000_Length_1728	323	A	M	228	228	42	34	13	38.24
Locus_10164_Transcript_1/1_Confidence_1.000_Length_1728	373	A	M	228	228	42	41	15	36.59
Locus_10164_Transcript_1/1_Confidence_1.000_Length_1728	452	A	R	228	228	42	45	18	40
Locus_10164_Transcript_1/1_Confidence_1.000_Length_1728	1114	T	W	132	132	42	27	7	25.93
Locus_10164_Transcript_1/1_Confidence_1.000_Length_1728	1389	G	K	85	85	42	15	4	26.67
Locus_10164_Transcript_1/1_Confidence_1.000_Length_1728	1416	A	R	117	117	42	15	5	33.33
Locus_10164_Transcript_1/1_Confidence_1.000_Length_1728	1653	A	M	101	101	41	26	8	30.77
Locus_10164_Transcript_1/1_Confidence_1.000_Length_1728	1658	T	K	101	101	41	26	8	30.77
Locus_10164_Transcript_1/1_Confidence_1.000_Length_1728	1659	T	Y	101	101	41	26	8	30.77
Locus_10165_Transcript_1/1_Confidence_1.000_Length_682	502	T	W	159	159	42	18	7	38.89
Locus_10166_Transcript_1/1_Confidence_1.000_Length_3802	220	G	R	176	176	42	34	9	26.47
Locus_10166_Transcript_1/1_Confidence_1.000_Length_3802	283	A	R	177	177	41	23	8	34.78
Locus_10166_Transcript_1/1_Confidence_1.000_Length_3802	589	G	R	228	228	41	33	15	45.45
Locus_10166_Transcript_1/1_Confidence_1.000_Length_3802	2092	C	Y	228	228	42	44	18	40.91
Locus_10166_Transcript_1/1_Confidence_1.000_Length_3802	2368	G	K	228	228	42	51	18	35.29
Locus_10166_Transcript_1/1_Confidence_1.000_Length_3802	2548	T	Y	228	228	42	62	23	37.1
Locus_10166_Transcript_1/1_Confidence_1.000_Length_3802	2982	C	Y	228	228	42	65	28	43.08
Locus_10166_Transcript_1/1_Confidence_1.000_Length_3802	3074	A	R	228	228	42	76	21	27.63
Locus_10166_Transcript_1/1_Confidence_1.000_Length_3802	3169	A	W	228	228	42	60	22	36.67
Locus_10166_Transcript_1/1_Confidence_1.000_Length_3802	3363	G	R	228	228	42	110	26	23.64
Locus_10166_Transcript_1/1_Confidence_1.000_Length_3802	3718	T	W	153	165	41	13	7	53.85
Locus_10166_Transcript_1/1_Confidence_1.000_Length_3802	3748	G	S	65	65	41	13	4	30.77
Locus_10167_Transcript_1/1_Confidence_1.000_Length_420	115	A	R	146	146	42	14	6	42.86
Locus_10167_Transcript_1/1_Confidence_1.000_Length_420	186	A	M	120	120	42	14	5	35.71
Locus_10169_Transcript_1/1_Confidence_1.000_Length_610	169	G	R	41	81	41	13	5	35.71
Locus_1016_Transcript_1/2_Confidence_1.000_Length_1777	1535	G	K	129	129	38	51	14	27.45
Locus_1016_Transcript_1/2_Confidence_1.000_Length_1777	1536	A	M	127	127	39	50	13	26
Locus_1016_Transcript_2/2_Confidence_1.000_Length_1704	1535	G	K	93	192	31	33	24	72.73
Locus_1016_Transcript_2/2_Confidence_1.000_Length_1704	1536	A	M	93	192	31	33	24	72.73
Locus_10171_Transcript_1/1_Confidence_1.000_Length_5056	146	A	R	189	189	42	33	10	30.3
Locus_10171_Transcript_1/1_Confidence_1.000_Length_5056	254	G	S	201	201	42	24	9	37.5
Locus_10171_Transcript_1/1_Confidence_1.000_Length_5056	655	G	R	192	192	40	29	10	34.48
Locus_10171_Transcript_1/1_Confidence_1.000_Length_5056	752	G	K	159	159	42	21	7	33.33
Locus_10171_Transcript_1/1_Confidence_1.000_Length_5056	1094	C	Y	138	138	42	17	6	35.29
Locus_10171_Transcript_1/1_Confidence_1.000_Length_5056	1688	G	S	168	168	42	29	9	31.03
Locus_10171_Transcript_1/1_Confidence_1.000_Length_5056	1746	A	R	228	228	42	24	12	50
Locus_10171_Transcript_1/1_Confidence_1.000_Length_5056	2067	T	Y	173	173	42	35	9	25.71
Locus_10171_Transcript_1/1_Confidence_1.000_Length_5056	2504	C	Y	137	137	37	29	9	31.03
Locus_10171_Transcript_1/1_Confidence_1.000_Length_5056	2855	C	Y	219	223	38	22	11	50
Locus_10171_Transcript_1/1_Confidence_1.000_Length_5056	3113	C	Y	228	228	42	38	12	31.58
Locus_10171_Transcript_1/1_Confidence_1.000_Length_5056	3326	T	Y	166	166	41	31	9	29.03
Locus_10171_Transcript_1/1_Confidence_1.000_Length_5056	3371	G	R	179	179	41	26	9	34.62
Locus_10171_Transcript_1/1_Confidence_1.000_Length_5056	3815	A	R	65	65	38	16	5	31.25
Locus_10171_Transcript_1/1_Confidence_1.000_Length_5056	4281	C	Y	188	188	42	47	11	23.4
Locus_10171_Transcript_1/1_Confidence_1.000_Length_5056	4904	G	R	116	116	41	26	7	26.92
Locus_10171_Transcript_1/1_Confidence_1.000_Length_5056	4924	A	M	165	165	41	28	9	32.14
Locus_10173_Transcript_1/1_Confidence_1.000_Length_482	229	T	Y	93	93	41	20	6	30
Locus_10174_Transcript_2/2_Confidence_1.000_Length_1519	1395	A	R	228	228	41	57	18	31.58
Locus_10175_Transcript_1/1_Confidence_1.000_Length_208	87	G	R	41	41	39	18	4	22.22
Locus_10175_Transcript_1/1_Confidence_1.000_Length_208	122	T	Y	70	70	39	14	4	28.57
Locus_10176_Transcript_1/1_Confidence_1.000_Length_521	125	C	Y	65	65	36	13	6	46.15
Locus_10176_Transcript_1/1_Confidence_1.000_Length_521	187	G	R	204	228	37	24	12	50
Locus_10176_Transcript_1/1_Confidence_1.000_Length_521	231	C	Y	101	179	36	24	17	70.83
Locus_10176_Transcript_1/1_Confidence_1.000_Length_521	334	C	Y	21	21	36	27	9	33.33
Locus_10178_Transcript_1/1_Confidence_1.000_Length_249	212	G	S	65	116	36	14	9	64.29
Locus_10178_Transcript_1/1_Confidence_1.000_Length_249	224	A	R	34	76	32	9	5	55.56
Locus_1017_Transcript_1/2_Confidence_1.000_Length_1997	251	C	Y	193	198	42	17	9	52.94
Locus_10180_Transcript_1/1_Confidence_1.000_Length_1280	486	T	Y	162	162	42	20	7	35
Locus_10180_Transcript_1/1_Confidence_1.000_Length_1280	504	T	K	142	142	42	25	8	32
Locus_10180_Transcript_1/1_Confidence_1.000_Length_1280	613	A	R	223	223	34	43	23	53.49
Locus_10181_Transcript_1/1_Confidence_1.000_Length_299	30	G	R	23	23	25	10	6	60
Locus_10181_Transcript_1/1_Confidence_1.000_Length_299	104	C	Y	97	97	31	27	16	59.26
Locus_10181_Transcript_1/1_Confidence_1.000_Length_299	170	T	Y	41	41	31	19	9	47.37
Locus_10181_Transcript_1/1_Confidence_1.000_Length_299	176	T	W	28	32	32	17	9	52.94
Locus_10182_Transcript_1/1_Confidence_1.000_Length_557	466	A	M	166	219	41	27	18	66.67
Locus_10184_Transcript_1/1_Confidence_1.000_Length_2006	60	C	Y	68	68	41	26	6	23.08
Locus_10184_Transcript_1/1_Confidence_1.000_Length_2006	371	A	R	145	145	42	29	8	27.59
Locus_10184_Transcript_1/1_Confidence_1.000_Length_2006	424	G	R	228	228	42	30	13	43.33
Locus_10184_Transcript_1/1_Confidence_1.000_Length_2006	506	T	K	135	135	42	26	7	26.92
Locus_10184_Transcript_1/1_Confidence_1.000_Length_2006	778	C	Y	228	228	41	43	19	44.19
Locus_10184_Transcript_1/1_Confidence_1.000_Length_2006	795	C	Y	200	200	41	36	14	38.89
Locus_10184_Transcript_1/1_Confidence_1.000_Length_2006	796	A	W	200	200	41	36	14	38.89
Locus_10184_Transcript_1/1_Confidence_1.000_Length_2006	1171	G	R	141	141	42	31	9	29.03
Locus_10184_Transcript_1/1_Confidence_1.000_Length_2006	1405	A	W	228	228	41	40	19	47.5
Locus_10184_Transcript_1/1_Confidence_1.000_Length_2006	1406	T	K	228	228	41	40	19	47.5
Locus_10184_Transcript_1/1_Confidence_1.000_Length_2006	1432	A	M	152	152	41	44	10	22.73
Locus_10185_Transcript_1/1_Confidence_1.000_Length_1226	526	A	W	20	20	40	19	4	21.05
Locus_10186_Transcript_1/1_Confidence_1.000_Length_1041	961	T	W	228	228	42	23	12	52.17
Locus_10187_Transcript_1/1_Confidence_1.000_Length_393	142	A	W	106	106	42	15	5	33.33
Locus_1018_Transcript_3/4_Confidence_0.500_Length_1512	1440	A	W	43	43	40	18	4	22.22
Locus_1018_Transcript_3/4_Confidence_0.500_Length_1512	1442	C	Y	43	43	40	18	4	22.22
Locus_10194_Transcript_1/1_Confidence_1.000_Length_592	211	C	S	228	228	42	83	43	51.81
Locus_10196_Transcript_1/3_Confidence_0.600_Length_1119	1047	C	M	22	22	22	25	13	52
Locus_10196_Transcript_1/3_Confidence_0.600_Length_1119	1061	C	Y	27	27	25	19	10	52.63
Locus_10196_Transcript_1/3_Confidence_0.600_Length_1119	1072	G	K	27	27	30	14	6	42.86
Locus_10197_Transcript_1/2_Confidence_1.000_Length_1082	747	A	R	124	124	40	28	7	25
Locus_10197_Transcript_2/2_Confidence_1.000_Length_894	559	A	R	228	228	39	110	44	40
Locus_1019_Transcript_1/1_Confidence_1.000_Length_1036	146	C	Y	201	201	42	27	11	40.74
Locus_1019_Transcript_1/1_Confidence_1.000_Length_1036	350	C	Y	228	228	42	32	12	37.5
Locus_1019_Transcript_1/1_Confidence_1.000_Length_1036	487	G	R	68	68	42	19	4	21.05
Locus_1019_Transcript_1/1_Confidence_1.000_Length_1036	766	C	Y	206	206	42	34	13	38.24
Locus_1019_Transcript_1/1_Confidence_1.000_Length_1036	937	T	W	118	118	42	11	5	45.45
Locus_101_Transcript_1/1_Confidence_1.000_Length_1083	306	T	Y	228	228	42	490	154	31.43
Locus_101_Transcript_1/1_Confidence_1.000_Length_1083	431	C	M	228	228	42	922	252	27.33
Locus_101_Transcript_1/1_Confidence_1.000_Length_1083	817	T	Y	228	228	42	1098	394	35.85
Locus_101_Transcript_1/1_Confidence_1.000_Length_1083	1080	G	K	53	53	29	24	12	50
Locus_101_Transcript_1/1_Confidence_1.000_Length_1083	1081	G	R	78	78	27	22	7	31.82
Locus_101_Transcript_1/1_Confidence_1.000_Length_1083	1083	A	S	50	66	27	17	17	100
Locus_10200_Transcript_1/1_Confidence_1.000_Length_688	14	C	Y	58	97	40	8	5	62.5
Locus_10200_Transcript_1/1_Confidence_1.000_Length_688	143	C	Y	226	226	41	40	12	30
Locus_10200_Transcript_1/1_Confidence_1.000_Length_688	162	G	R	170	170	41	40	10	25
Locus_10201_Transcript_1/1_Confidence_1.000_Length_499	229	A	R	180	180	42	54	12	22.22
Locus_10204_Transcript_2/2_Confidence_1.000_Length_383	209	C	Y	19	19	20	43	14	32.56
Locus_10206_Transcript_1/1_Confidence_1.000_Length_362	120	G	K	149	172	42	13	7	53.85
Locus_10206_Transcript_1/1_Confidence_1.000_Length_362	208	A	R	165	165	41	14	7	50
Locus_10206_Transcript_1/1_Confidence_1.000_Length_362	283	G	R	153	180	42	13	7	53.85
Locus_10208_Transcript_1/1_Confidence_1.000_Length_637	474	G	R	34	34	36	10	4	40
Locus_10208_Transcript_1/1_Confidence_1.000_Length_637	481	C	M	34	34	36	10	4	40
Locus_10209_Transcript_1/1_Confidence_1.000_Length_470	329	C	S	154	154	42	22	7	31.82
Locus_10209_Transcript_1/1_Confidence_1.000_Length_470	378	C	Y	134	134	42	17	8	47.06
Locus_1020_Transcript_1/6_Confidence_0.500_Length_1053	1050	T	W	3	34	21	10	5	50
Locus_1020_Transcript_2/6_Confidence_0.583_Length_1124	266	G	S	37	37	34	33	10	30.3
Locus_1020_Transcript_5/6_Confidence_0.583_Length_2070	1221	A	M	193	193	42	25	9	36
Locus_10211_Transcript_1/1_Confidence_1.000_Length_2199	88	C	S	211	211	42	45	12	26.67
Locus_10211_Transcript_1/1_Confidence_1.000_Length_2199	168	C	S	228	228	41	58	16	27.59
Locus_10211_Transcript_1/1_Confidence_1.000_Length_2199	592	T	Y	103	228	42	46	38	82.61
Locus_10211_Transcript_1/1_Confidence_1.000_Length_2199	619	T	K	228	228	41	47	34	72.34
Locus_10211_Transcript_1/1_Confidence_1.000_Length_2199	1099	C	M	228	228	42	54	18	33.33
Locus_10211_Transcript_1/1_Confidence_1.000_Length_2199	1189	A	M	168	168	41	68	14	20.59
Locus_10211_Transcript_1/1_Confidence_1.000_Length_2199	1356	A	M	123	123	39	36	9	25
Locus_10211_Transcript_1/1_Confidence_1.000_Length_2199	1384	T	Y	97	97	39	40	9	22.5
Locus_10211_Transcript_1/1_Confidence_1.000_Length_2199	1389	C	S	228	228	39	42	15	35.71
Locus_10211_Transcript_1/1_Confidence_1.000_Length_2199	1390	G	K	228	228	39	43	16	37.21
Locus_10211_Transcript_1/1_Confidence_1.000_Length_2199	1546	G	R	228	228	38	45	17	36.17
Locus_10211_Transcript_1/1_Confidence_1.000_Length_2199	1555	G	R	118	118	37	53	14	26.42
Locus_10211_Transcript_1/1_Confidence_1.000_Length_2199	1567	A	R	140	140	37	48	14	29.17
Locus_10213_Transcript_1/1_Confidence_1.000_Length_1922	99	C	M	67	67	42	14	4	28.57
Locus_10213_Transcript_1/1_Confidence_1.000_Length_1922	970	C	Y	176	176	42	25	8	32
Locus_10214_Transcript_1/2_Confidence_1.000_Length_522	69	C	W	12	137	29	52	52	100
Locus_10214_Transcript_1/2_Confidence_1.000_Length_522	221	C	S	132	132	32	52	14	26.92
Locus_10214_Transcript_2/2_Confidence_1.000_Length_481	69	C	W	20	23	16	28	28	100
Locus_10215_Transcript_1/1_Confidence_1.000_Length_3458	636	G	R	121	121	42	18	6	33.33
Locus_10215_Transcript_1/1_Confidence_1.000_Length_3458	1379	A	R	228	228	42	31	13	41.94
Locus_10215_Transcript_1/1_Confidence_1.000_Length_3458	2143	C	S	209	209	42	29	10	34.48
Locus_10215_Transcript_1/1_Confidence_1.000_Length_3458	2655	G	R	228	228	42	37	12	32.43
Locus_10216_Transcript_1/1_Confidence_1.000_Length_417	313	A	R	74	74	42	17	4	23.53
Locus_10218_Transcript_1/1_Confidence_1.000_Length_2188	335	T	Y	228	228	42	37	20	54.05
Locus_10218_Transcript_1/1_Confidence_1.000_Length_2188	1235	G	K	144	144	42	35	8	22.86
Locus_10218_Transcript_1/1_Confidence_1.000_Length_2188	1316	G	S	228	228	42	47	15	31.91
Locus_1021_Transcript_2/3_Confidence_0.667_Length_1419	575	T	Y	152	152	42	32	8	25
Locus_1021_Transcript_3/3_Confidence_0.667_Length_832	39	A	R	27	27	22	117	35	29.91
Locus_10220_Transcript_1/1_Confidence_1.000_Length_1431	476	C	Y	73	73	42	18	4	22.22
Locus_10220_Transcript_1/1_Confidence_1.000_Length_1431	564	A	W	134	134	42	19	6	31.58
Locus_10220_Transcript_1/1_Confidence_1.000_Length_1431	577	T	W	210	228	42	21	12	57.14
Locus_10224_Transcript_1/1_Confidence_1.000_Length_806	510	T	Y	228	228	42	64	25	39.06
Locus_10224_Transcript_1/1_Confidence_1.000_Length_806	712	T	Y	125	125	42	11	5	45.45
Locus_1022_Transcript_2/2_Confidence_1.000_Length_1701	2	A	M	10	31	15	38	30	78.95
Locus_1022_Transcript_2/2_Confidence_1.000_Length_1701	3	A	M	22	44	15	48	26	54.17
Locus_1022_Transcript_2/2_Confidence_1.000_Length_1701	4	G	R	63	77	15	49	26	50.98
Locus_10231_Transcript_1/1_Confidence_1.000_Length_651	330	T	K	228	228	42	28	17	60.71
Locus_10233_Transcript_1/2_Confidence_1.000_Length_767	44	A	R	13	13	31	18	5	27.78
Locus_10236_Transcript_3/3_Confidence_0.667_Length_618	357	T	Y	125	185	40	24	11	45.83
Locus_10237_Transcript_1/1_Confidence_1.000_Length_696	159	G	R	151	151	42	23	7	30.43
Locus_10237_Transcript_1/1_Confidence_1.000_Length_696	330	T	Y	161	161	42	17	8	47.06
Locus_10237_Transcript_1/1_Confidence_1.000_Length_696	442	C	M	188	228	42	19	11	57.89
Locus_10237_Transcript_1/1_Confidence_1.000_Length_696	640	G	R	71	71	42	18	4	22.22
Locus_10240_Transcript_1/1_Confidence_1.000_Length_1836	312	A	M	188	188	42	27	9	33.33
Locus_10240_Transcript_1/1_Confidence_1.000_Length_1836	798	T	Y	138	138	42	25	7	28
Locus_10240_Transcript_1/1_Confidence_1.000_Length_1836	851	A	R	202	202	42	24	9	37.5
Locus_10241_Transcript_1/1_Confidence_1.000_Length_2370	477	T	W	228	228	41	26	13	50
Locus_10243_Transcript_1/1_Confidence_1.000_Length_906	546	G	R	143	143	42	24	7	29.17
Locus_10243_Transcript_1/1_Confidence_1.000_Length_906	767	G	S	141	141	42	16	6	37.5
Locus_10243_Transcript_1/1_Confidence_1.000_Length_906	784	C	Y	79	79	42	17	4	23.53
Locus_10244_Transcript_1/1_Confidence_1.000_Length_531	277	A	R	228	228	42	52	14	26.92
Locus_10244_Transcript_1/1_Confidence_1.000_Length_531	371	G	R	173	173	42	39	11	28.21
Locus_10244_Transcript_1/1_Confidence_1.000_Length_531	486	T	Y	82	82	42	9	4	44.44
Locus_10245_Transcript_1/1_Confidence_1.000_Length_445	215	C	M	228	228	42	22	11	50
Locus_10247_Transcript_1/1_Confidence_1.000_Length_887	47	G	S	153	153	41	23	11	47.83
Locus_10247_Transcript_1/1_Confidence_1.000_Length_887	511	G	R	228	228	42	231	65	28.14
Locus_10247_Transcript_1/1_Confidence_1.000_Length_887	526	G	R	228	228	42	220	71	32.27
Locus_10247_Transcript_1/1_Confidence_1.000_Length_887	845	G	R	114	114	42	68	20	29.41
Locus_10248_Transcript_1/3_Confidence_0.714_Length_993	447	T	Y	32	32	28	20	7	35
Locus_10248_Transcript_1/3_Confidence_0.714_Length_993	448	A	R	66	132	28	20	13	65
Locus_10248_Transcript_1/3_Confidence_0.714_Length_993	449	A	R	66	132	28	20	13	65
Locus_10248_Transcript_2/3_Confidence_0.714_Length_745	655	A	W	78	78	39	13	5	38.46
Locus_1024_Transcript_1/1_Confidence_1.000_Length_1944	258	T	W	213	213	42	19	9	47.37
Locus_1024_Transcript_1/1_Confidence_1.000_Length_1944	301	G	R	228	228	41	26	15	57.69
Locus_1024_Transcript_1/1_Confidence_1.000_Length_1944	468	T	Y	52	52	41	20	4	20
Locus_1024_Transcript_1/1_Confidence_1.000_Length_1944	579	A	R	228	228	41	36	16	44.44
Locus_1024_Transcript_1/1_Confidence_1.000_Length_1944	634	A	R	228	228	39	36	18	50
Locus_1024_Transcript_1/1_Confidence_1.000_Length_1944	647	T	W	66	66	38	29	8	27.59
Locus_1024_Transcript_1/1_Confidence_1.000_Length_1944	709	G	R	94	94	39	33	8	24.24
Locus_1024_Transcript_1/1_Confidence_1.000_Length_1944	753	A	W	228	228	36	42	21	50
Locus_1024_Transcript_1/1_Confidence_1.000_Length_1944	763	G	S	228	228	35	41	26	63.41
Locus_1024_Transcript_1/1_Confidence_1.000_Length_1944	793	C	Y	228	228	36	49	26	53.06
Locus_1024_Transcript_1/1_Confidence_1.000_Length_1944	794	A	R	228	228	36	50	27	54
Locus_1024_Transcript_1/1_Confidence_1.000_Length_1944	839	C	Y	118	118	39	50	10	20
Locus_1024_Transcript_1/1_Confidence_1.000_Length_1944	869	T	Y	228	228	39	34	19	55.88
Locus_1024_Transcript_1/1_Confidence_1.000_Length_1944	953	T	Y	210	210	42	38	11	28.95
Locus_1024_Transcript_1/1_Confidence_1.000_Length_1944	1062	G	R	211	211	42	31	11	35.48
Locus_1024_Transcript_1/1_Confidence_1.000_Length_1944	1234	G	R	100	100	42	17	5	29.41
Locus_1024_Transcript_1/1_Confidence_1.000_Length_1944	1285	C	Y	149	149	41	22	7	31.82
Locus_1024_Transcript_1/1_Confidence_1.000_Length_1944	1311	C	Y	188	188	41	34	10	29.41
Locus_1024_Transcript_1/1_Confidence_1.000_Length_1944	1359	T	Y	211	211	41	40	13	32.5
Locus_1024_Transcript_1/1_Confidence_1.000_Length_1944	1484	C	Y	207	207	41	35	12	34.29
Locus_1024_Transcript_1/1_Confidence_1.000_Length_1944	1535	C	Y	189	189	42	29	9	31.03
Locus_1024_Transcript_1/1_Confidence_1.000_Length_1944	1580	C	Y	205	205	41	28	10	35.71
Locus_1024_Transcript_1/1_Confidence_1.000_Length_1944	1605	G	R	182	182	41	28	9	32.14
Locus_1024_Transcript_1/1_Confidence_1.000_Length_1944	1656	G	K	73	73	39	23	6	26.09
Locus_1024_Transcript_1/1_Confidence_1.000_Length_1944	1657	T	W	73	73	39	23	6	26.09
Locus_1024_Transcript_1/1_Confidence_1.000_Length_1944	1665	G	R	143	143	39	26	9	34.62
Locus_1024_Transcript_1/1_Confidence_1.000_Length_1944	1783	C	Y	228	228	41	38	16	42.11
Locus_1024_Transcript_1/1_Confidence_1.000_Length_1944	1838	G	R	224	224	39	42	15	35.71
Locus_10250_Transcript_1/1_Confidence_1.000_Length_3021	729	A	R	124	124	42	25	7	28
Locus_10250_Transcript_1/1_Confidence_1.000_Length_3021	1213	T	Y	160	160	42	49	12	24.49
Locus_10250_Transcript_1/1_Confidence_1.000_Length_3021	1228	A	W	203	203	42	32	10	31.25
Locus_10250_Transcript_1/1_Confidence_1.000_Length_3021	2227	A	R	228	228	42	64	22	34.38
Locus_10250_Transcript_1/1_Confidence_1.000_Length_3021	2249	A	R	228	228	41	73	23	31.51
Locus_10250_Transcript_1/1_Confidence_1.000_Length_3021	2357	C	M	199	199	42	46	12	26.09
Locus_10250_Transcript_1/1_Confidence_1.000_Length_3021	2471	G	R	228	228	42	60	24	40
Locus_10250_Transcript_1/1_Confidence_1.000_Length_3021	2560	G	K	228	228	42	77	31	40.26
Locus_10251_Transcript_1/1_Confidence_1.000_Length_5019	179	C	Y	228	228	42	24	11	45.83
Locus_10251_Transcript_1/1_Confidence_1.000_Length_5019	353	A	R	163	163	42	38	9	23.68
Locus_10251_Transcript_1/1_Confidence_1.000_Length_5019	632	G	R	228	228	42	28	15	53.57
Locus_10251_Transcript_1/1_Confidence_1.000_Length_5019	828	C	S	179	179	42	24	8	33.33
Locus_10251_Transcript_1/1_Confidence_1.000_Length_5019	1038	C	Y	215	215	42	28	10	35.71
Locus_10251_Transcript_1/1_Confidence_1.000_Length_5019	1346	T	K	228	228	42	32	15	46.88
Locus_10251_Transcript_1/1_Confidence_1.000_Length_5019	1530	A	R	228	228	42	31	15	48.39
Locus_10251_Transcript_1/1_Confidence_1.000_Length_5019	1712	T	K	72	72	42	27	6	22.22
Locus_10251_Transcript_1/1_Confidence_1.000_Length_5019	2593	T	W	193	193	42	36	10	27.78
Locus_10251_Transcript_1/1_Confidence_1.000_Length_5019	2594	A	R	228	228	42	36	23	63.89
Locus_10251_Transcript_1/1_Confidence_1.000_Length_5019	3088	C	Y	228	228	42	52	28	53.85
Locus_10251_Transcript_1/1_Confidence_1.000_Length_5019	3106	G	R	228	228	42	40	21	52.5
Locus_10251_Transcript_1/1_Confidence_1.000_Length_5019	3320	T	W	228	228	41	28	12	42.86
Locus_10251_Transcript_1/1_Confidence_1.000_Length_5019	3408	A	R	192	192	42	43	11	25.58
Locus_10251_Transcript_1/1_Confidence_1.000_Length_5019	3475	T	Y	228	228	42	39	18	46.15
Locus_10251_Transcript_1/1_Confidence_1.000_Length_5019	3493	C	Y	228	228	42	45	17	37.78
Locus_10251_Transcript_1/1_Confidence_1.000_Length_5019	3605	A	M	228	228	42	40	17	42.5
Locus_10251_Transcript_1/1_Confidence_1.000_Length_5019	4075	C	Y	228	228	42	60	26	43.33
Locus_10251_Transcript_1/1_Confidence_1.000_Length_5019	4171	T	Y	228	228	42	48	14	29.17
Locus_10251_Transcript_1/1_Confidence_1.000_Length_5019	4327	T	Y	209	209	42	29	12	41.38
Locus_10251_Transcript_1/1_Confidence_1.000_Length_5019	4552	A	R	228	228	42	60	23	38.33
Locus_10251_Transcript_1/1_Confidence_1.000_Length_5019	4805	A	R	228	228	42	46	16	34.78
Locus_10251_Transcript_1/1_Confidence_1.000_Length_5019	4939	T	Y	184	184	42	24	11	45.83
Locus_10252_Transcript_1/1_Confidence_1.000_Length_852	560	T	Y	106	106	42	19	5	26.32
Locus_10252_Transcript_1/1_Confidence_1.000_Length_852	611	T	K	228	228	42	21	10	47.62
Locus_10252_Transcript_1/1_Confidence_1.000_Length_852	698	G	R	158	158	42	21	7	33.33
Locus_10255_Transcript_1/1_Confidence_1.000_Length_3055	670	T	Y	228	228	42	35	19	54.29
Locus_10255_Transcript_1/1_Confidence_1.000_Length_3055	687	A	R	228	228	42	30	14	46.67
Locus_10255_Transcript_1/1_Confidence_1.000_Length_3055	1048	T	Y	228	228	41	49	24	48.98
Locus_10255_Transcript_1/1_Confidence_1.000_Length_3055	1248	C	S	228	228	42	50	22	44
Locus_10255_Transcript_1/1_Confidence_1.000_Length_3055	1487	A	W	228	228	41	82	28	34.15
Locus_10255_Transcript_1/1_Confidence_1.000_Length_3055	1626	G	S	228	228	41	47	17	36.17
Locus_10255_Transcript_1/1_Confidence_1.000_Length_3055	1708	A	R	228	228	42	45	29	64.44
Locus_10255_Transcript_1/1_Confidence_1.000_Length_3055	1925	A	R	228	228	41	48	24	50
Locus_10255_Transcript_1/1_Confidence_1.000_Length_3055	2605	T	Y	228	228	42	77	31	40.26
Locus_10256_Transcript_1/1_Confidence_1.000_Length_2280	329	T	Y	228	228	42	49	19	38.78
Locus_10256_Transcript_1/1_Confidence_1.000_Length_2280	1304	G	R	228	228	42	53	22	41.51
Locus_10256_Transcript_1/1_Confidence_1.000_Length_2280	1686	A	R	228	228	42	68	29	42.65
Locus_10256_Transcript_1/1_Confidence_1.000_Length_2280	1960	A	W	226	226	39	41	18	43.9
Locus_10256_Transcript_1/1_Confidence_1.000_Length_2280	1987	T	W	228	228	40	31	13	41.94
Locus_10256_Transcript_1/1_Confidence_1.000_Length_2280	2142	G	R	76	76	42	16	4	25
Locus_10257_Transcript_2/2_Confidence_1.000_Length_1696	1482	T	Y	26	68	25	17	6	35.29
Locus_10257_Transcript_2/2_Confidence_1.000_Length_1696	1533	C	Y	140	140	42	16	6	37.5
Locus_10259_Transcript_1/1_Confidence_1.000_Length_276	47	A	W	138	138	37	15	7	46.67
Locus_1025_Transcript_1/1_Confidence_1.000_Length_1801	162	A	R	228	228	42	106	41	38.68
Locus_1025_Transcript_1/1_Confidence_1.000_Length_1801	737	T	K	228	228	42	150	47	31.33
Locus_1025_Transcript_1/1_Confidence_1.000_Length_1801	946	G	K	228	228	42	176	63	35.8
Locus_1025_Transcript_1/1_Confidence_1.000_Length_1801	1025	C	Y	228	228	42	207	58	28.02
Locus_1025_Transcript_1/1_Confidence_1.000_Length_1801	1220	A	M	228	228	41	199	63	31.66
Locus_1025_Transcript_1/1_Confidence_1.000_Length_1801	1223	C	S	228	228	41	202	126	62.38
Locus_1025_Transcript_1/1_Confidence_1.000_Length_1801	1407	G	R	228	228	42	184	64	34.78
Locus_1025_Transcript_1/1_Confidence_1.000_Length_1801	1551	G	R	209	209	42	36	14	38.89
Locus_1025_Transcript_1/1_Confidence_1.000_Length_1801	1682	G	R	228	228	41	80	30	37.5
Locus_1025_Transcript_1/1_Confidence_1.000_Length_1801	1723	T	W	228	228	41	96	27	28.13
Locus_10260_Transcript_1/1_Confidence_1.000_Length_1819	283	C	S	84	84	41	27	7	25.93
Locus_10260_Transcript_1/1_Confidence_1.000_Length_1819	375	C	Y	122	122	42	22	8	36.36
Locus_10260_Transcript_1/1_Confidence_1.000_Length_1819	1145	T	Y	228	228	42	91	50	54.95
Locus_10260_Transcript_1/1_Confidence_1.000_Length_1819	1410	C	Y	228	228	41	86	33	38.37
Locus_10261_Transcript_1/1_Confidence_1.000_Length_353	47	G	S	89	89	42	12	4	33.33
Locus_10261_Transcript_1/1_Confidence_1.000_Length_353	149	T	Y	80	80	42	15	4	26.67
Locus_10262_Transcript_1/1_Confidence_1.000_Length_657	178	A	W	194	228	42	38	27	71.05
Locus_10262_Transcript_1/1_Confidence_1.000_Length_657	188	C	S	228	228	42	36	16	44.44
Locus_10265_Transcript_1/1_Confidence_1.000_Length_634	223	C	S	228	228	42	123	39	31.71
Locus_10265_Transcript_1/1_Confidence_1.000_Length_634	277	C	M	228	228	42	87	20	22.99
Locus_10265_Transcript_1/1_Confidence_1.000_Length_634	366	G	R	201	201	41	69	17	24.64
Locus_10265_Transcript_1/1_Confidence_1.000_Length_634	375	A	W	226	226	41	72	19	26.39
Locus_10265_Transcript_1/1_Confidence_1.000_Length_634	385	T	K	228	228	41	76	30	39.47
Locus_10266_Transcript_1/1_Confidence_1.000_Length_1899	209	A	W	228	228	42	38	17	44.74
Locus_10266_Transcript_1/1_Confidence_1.000_Length_1899	590	T	W	228	228	42	43	17	39.53
Locus_10266_Transcript_1/1_Confidence_1.000_Length_1899	1145	T	K	228	228	42	64	20	31.25
Locus_10266_Transcript_1/1_Confidence_1.000_Length_1899	1451	G	R	175	175	41	51	12	23.53
Locus_10266_Transcript_1/1_Confidence_1.000_Length_1899	1842	G	R	113	113	40	51	16	31.37
Locus_10266_Transcript_1/1_Confidence_1.000_Length_1899	1883	A	R	51	51	36	14	4	28.57
Locus_10268_Transcript_1/1_Confidence_1.000_Length_1268	137	C	Y	94	94	41	28	6	21.43
Locus_10268_Transcript_1/1_Confidence_1.000_Length_1268	283	T	Y	166	166	42	35	9	25.71
Locus_10268_Transcript_1/1_Confidence_1.000_Length_1268	738	T	W	228	228	42	45	15	33.33
Locus_10268_Transcript_1/1_Confidence_1.000_Length_1268	991	T	Y	219	219	42	35	11	31.43
Locus_10268_Transcript_1/1_Confidence_1.000_Length_1268	1018	G	R	184	184	42	29	10	34.48
Locus_10269_Transcript_1/1_Confidence_1.000_Length_1481	539	G	K	207	207	41	26	10	38.46
Locus_10269_Transcript_1/1_Confidence_1.000_Length_1481	878	G	S	228	228	41	46	31	67.39
Locus_10269_Transcript_1/1_Confidence_1.000_Length_1481	915	A	M	228	228	41	55	37	67.27
Locus_10269_Transcript_1/1_Confidence_1.000_Length_1481	1025	G	R	228	228	42	70	24	34.29
Locus_1026_Transcript_1/2_Confidence_1.000_Length_1013	1	T	Y	65	146	35	23	18	78.26
Locus_1026_Transcript_1/2_Confidence_1.000_Length_1013	387	G	S	228	228	35	166	59	35.54
Locus_1026_Transcript_1/2_Confidence_1.000_Length_1013	648	T	Y	39	53	16	63	23	36.51
Locus_10270_Transcript_1/1_Confidence_1.000_Length_2432	123	C	Y	228	228	42	40	18	45
Locus_10270_Transcript_1/1_Confidence_1.000_Length_2432	621	G	R	228	228	41	132	59	44.7
Locus_10270_Transcript_1/1_Confidence_1.000_Length_2432	761	T	Y	217	217	42	151	32	21.19
Locus_10270_Transcript_1/1_Confidence_1.000_Length_2432	767	T	Y	228	228	42	152	69	45.39
Locus_10270_Transcript_1/1_Confidence_1.000_Length_2432	963	G	R	149	149	42	163	28	17.18
Locus_10270_Transcript_1/1_Confidence_1.000_Length_2432	992	C	Y	228	228	42	146	72	49.32
Locus_10270_Transcript_1/1_Confidence_1.000_Length_2432	1705	A	R	228	228	42	143	65	45.45
Locus_10270_Transcript_1/1_Confidence_1.000_Length_2432	2048	T	Y	228	228	42	96	29	30.21
Locus_10270_Transcript_1/1_Confidence_1.000_Length_2432	2295	T	W	228	228	41	36	18	50
Locus_10270_Transcript_1/1_Confidence_1.000_Length_2432	2319	G	K	192	192	41	30	15	50
Locus_10271_Transcript_1/1_Confidence_1.000_Length_934	43	T	K	55	55	41	14	4	28.57
Locus_10271_Transcript_1/1_Confidence_1.000_Length_934	364	T	Y	223	228	42	33	22	66.67
Locus_10271_Transcript_1/1_Confidence_1.000_Length_934	452	C	Y	200	200	42	28	11	39.29
Locus_10271_Transcript_1/1_Confidence_1.000_Length_934	775	G	K	74	74	42	19	4	21.05
Locus_10271_Transcript_1/1_Confidence_1.000_Length_934	830	G	S	113	113	42	13	5	38.46
Locus_10272_Transcript_1/1_Confidence_1.000_Length_1729	191	G	R	148	179	42	16	9	56.25
Locus_10272_Transcript_1/1_Confidence_1.000_Length_1729	470	A	W	220	228	41	22	12	54.55
Locus_10273_Transcript_1/1_Confidence_1.000_Length_382	251	C	M	118	118	42	13	5	38.46
Locus_10273_Transcript_1/1_Confidence_1.000_Length_382	254	T	W	86	86	42	12	4	33.33
Locus_10274_Transcript_1/1_Confidence_1.000_Length_1850	429	C	Y	228	228	41	50	19	38
Locus_10274_Transcript_1/1_Confidence_1.000_Length_1850	485	C	S	192	228	41	25	16	64
Locus_10274_Transcript_1/1_Confidence_1.000_Length_1850	502	A	R	228	228	41	26	15	57.69
Locus_10274_Transcript_1/1_Confidence_1.000_Length_1850	574	G	S	228	228	42	49	31	63.27
Locus_10274_Transcript_1/1_Confidence_1.000_Length_1850	638	C	S	228	228	41	88	35	39.77
Locus_10274_Transcript_1/1_Confidence_1.000_Length_1850	652	G	S	228	228	41	99	37	37.37
Locus_10274_Transcript_1/1_Confidence_1.000_Length_1850	937	C	M	228	228	41	119	40	33.61
Locus_10274_Transcript_1/1_Confidence_1.000_Length_1850	940	A	R	228	228	41	116	71	61.21
Locus_10274_Transcript_1/1_Confidence_1.000_Length_1850	1312	C	Y	228	228	42	98	58	59.18
Locus_10274_Transcript_1/1_Confidence_1.000_Length_1850	1546	A	R	228	228	42	116	31	26.72
Locus_10274_Transcript_1/1_Confidence_1.000_Length_1850	1684	A	R	209	209	41	70	16	22.86
Locus_10274_Transcript_1/1_Confidence_1.000_Length_1850	1744	C	Y	206	228	40	45	18	40
Locus_10274_Transcript_1/1_Confidence_1.000_Length_1850	1756	A	W	211	211	39	33	15	45.45
Locus_10274_Transcript_1/1_Confidence_1.000_Length_1850	1764	G	R	74	164	39	27	21	77.78
Locus_10276_Transcript_1/1_Confidence_1.000_Length_2023	252	T	K	167	167	42	37	9	24.32
Locus_10276_Transcript_1/1_Confidence_1.000_Length_2023	414	G	R	217	217	41	57	15	26.32
Locus_10276_Transcript_1/1_Confidence_1.000_Length_2023	540	C	Y	174	174	41	53	12	22.64
Locus_10276_Transcript_1/1_Confidence_1.000_Length_2023	926	G	R	181	181	42	48	11	22.92
Locus_10278_Transcript_1/1_Confidence_1.000_Length_747	412	C	Y	78	78	42	48	10	20.83
Locus_10281_Transcript_1/1_Confidence_1.000_Length_821	72	T	K	163	188	41	29	15	51.72
Locus_10281_Transcript_1/1_Confidence_1.000_Length_821	84	C	Y	170	198	41	38	19	50
Locus_10281_Transcript_1/1_Confidence_1.000_Length_821	100	T	Y	212	228	41	42	20	47.62
Locus_10282_Transcript_1/1_Confidence_1.000_Length_1249	441	T	W	228	228	42	35	13	37.14
Locus_10283_Transcript_4/5_Confidence_0.692_Length_4494	3152	A	R	19	19	33	15	5	33.33
Locus_10283_Transcript_4/5_Confidence_0.692_Length_4494	3161	A	R	25	25	33	13	5	38.46
Locus_10283_Transcript_4/5_Confidence_0.692_Length_4494	3175	A	R	25	25	31	14	6	42.86
Locus_10283_Transcript_4/5_Confidence_0.692_Length_4494	3203	T	Y	26	26	34	12	5	41.67
Locus_10283_Transcript_4/5_Confidence_0.692_Length_4494	3270	C	Y	207	225	39	22	13	59.09
Locus_10283_Transcript_4/5_Confidence_0.692_Length_4494	3285	G	R	119	119	39	23	7	30.43
Locus_10283_Transcript_4/5_Confidence_0.692_Length_4494	3611	T	Y	228	228	42	27	11	40.74
Locus_10287_Transcript_1/1_Confidence_1.000_Length_300	247	C	S	52	100	42	10	7	70
Locus_10288_Transcript_1/1_Confidence_1.000_Length_318	30	C	Y	152	228	39	44	29	65.91
Locus_10288_Transcript_1/1_Confidence_1.000_Length_318	172	T	W	29	29	37	37	9	24.32
Locus_10288_Transcript_1/1_Confidence_1.000_Length_318	181	T	Y	32	32	37	36	9	25
Locus_10288_Transcript_1/1_Confidence_1.000_Length_318	281	G	K	28	28	38	11	4	36.36
Locus_10289_Transcript_1/1_Confidence_1.000_Length_804	396	T	W	228	228	42	49	18	36.73
Locus_1028_Transcript_2/3_Confidence_0.429_Length_462	2	A	Y	45	46	27	15	14	93.33
Locus_1028_Transcript_2/3_Confidence_0.429_Length_462	3	G	S	16	30	27	20	14	70
Locus_1028_Transcript_2/3_Confidence_0.429_Length_462	4	A	R	9	17	27	13	8	40
Locus_1028_Transcript_2/3_Confidence_0.429_Length_462	29	C	Y	177	177	37	114	39	34.21
Locus_1028_Transcript_2/3_Confidence_0.429_Length_462	39	C	Y	136	136	35	149	46	30.87
Locus_1028_Transcript_2/3_Confidence_0.429_Length_462	40	T	K	147	147	35	151	45	29.8
Locus_1028_Transcript_3/3_Confidence_0.714_Length_627	2	A	Y	24	51	26	20	18	90
Locus_1028_Transcript_3/3_Confidence_0.714_Length_627	3	G	R	9	37	26	20	11	55
Locus_1028_Transcript_3/3_Confidence_0.714_Length_627	4	A	R	57	71	26	16	10	50
Locus_1028_Transcript_3/3_Confidence_0.714_Length_627	29	C	Y	46	46	33	78	19	24.36
Locus_1028_Transcript_3/3_Confidence_0.714_Length_627	39	C	Y	112	112	34	106	26	24.53
Locus_1028_Transcript_3/3_Confidence_0.714_Length_627	40	T	K	134	134	34	107	27	25.23
Locus_1028_Transcript_3/3_Confidence_0.714_Length_627	352	C	Y	19	19	20	117	33	28.21
Locus_10292_Transcript_1/1_Confidence_1.000_Length_1036	242	T	Y	224	224	42	40	12	30
Locus_10292_Transcript_1/1_Confidence_1.000_Length_1036	676	C	S	71	71	42	28	6	21.43
Locus_10292_Transcript_1/1_Confidence_1.000_Length_1036	742	C	Y	200	200	42	25	9	36
Locus_10295_Transcript_1/1_Confidence_1.000_Length_374	63	T	Y	122	122	41	13	5	38.46
Locus_10296_Transcript_1/1_Confidence_1.000_Length_1099	230	G	K	228	228	42	42	13	30.95
Locus_10296_Transcript_1/1_Confidence_1.000_Length_1099	964	T	Y	117	117	42	19	6	31.58
Locus_10297_Transcript_1/1_Confidence_1.000_Length_745	545	C	Y	228	228	42	49	26	53.06
Locus_10297_Transcript_1/1_Confidence_1.000_Length_745	677	G	S	121	121	41	25	9	36
Locus_10298_Transcript_1/1_Confidence_1.000_Length_2327	603	A	W	228	228	42	45	18	40
Locus_10298_Transcript_1/1_Confidence_1.000_Length_2327	1599	A	R	138	138	42	25	7	28
Locus_10298_Transcript_1/1_Confidence_1.000_Length_2327	1870	T	Y	202	202	42	23	9	39.13
Locus_10299_Transcript_1/1_Confidence_1.000_Length_1832	56	C	Y	74	74	42	17	4	23.53
Locus_10299_Transcript_1/1_Confidence_1.000_Length_1832	1006	A	R	205	205	41	55	14	25.45
Locus_10299_Transcript_1/1_Confidence_1.000_Length_1832	1081	T	Y	228	228	41	69	36	52.17
Locus_10299_Transcript_1/1_Confidence_1.000_Length_1832	1139	A	R	228	228	42	89	34	38.2
Locus_10299_Transcript_1/1_Confidence_1.000_Length_1832	1472	C	Y	204	204	40	41	13	31.71
Locus_10299_Transcript_1/1_Confidence_1.000_Length_1832	1475	C	M	203	203	41	40	12	30
Locus_1029_Transcript_1/2_Confidence_1.000_Length_1533	161	G	R	156	156	42	48	14	29.17
Locus_1029_Transcript_1/2_Confidence_1.000_Length_1533	515	A	R	174	174	42	56	13	23.21
Locus_102_Transcript_2/4_Confidence_0.667_Length_639	244	T	Y	39	39	31	40	9	22.5
Locus_102_Transcript_3/4_Confidence_0.667_Length_819	210	C	Y	228	228	40	49	16	32.65
Locus_102_Transcript_3/4_Confidence_0.667_Length_819	334	T	Y	11	11	37	29	6	20.69
Locus_10300_Transcript_1/1_Confidence_1.000_Length_1075	192	G	R	172	172	42	57	15	26.32
Locus_10300_Transcript_1/1_Confidence_1.000_Length_1075	467	G	R	228	228	42	65	19	29.23
Locus_10300_Transcript_1/1_Confidence_1.000_Length_1075	521	C	S	228	228	42	50	18	36
Locus_10302_Transcript_1/1_Confidence_1.000_Length_2720	86	C	Y	157	157	42	25	9	36
Locus_10302_Transcript_1/1_Confidence_1.000_Length_2720	576	C	Y	228	228	42	57	21	36.84
Locus_10302_Transcript_1/1_Confidence_1.000_Length_2720	721	T	K	228	228	42	47	23	48.94
Locus_10302_Transcript_1/1_Confidence_1.000_Length_2720	1129	C	Y	228	228	42	65	20	30.77
Locus_10302_Transcript_1/1_Confidence_1.000_Length_2720	1791	C	S	138	138	41	27	7	25.93
Locus_10302_Transcript_1/1_Confidence_1.000_Length_2720	1887	G	S	228	228	41	40	14	35
Locus_10302_Transcript_1/1_Confidence_1.000_Length_2720	1895	C	Y	228	228	41	43	14	32.56
Locus_10302_Transcript_1/1_Confidence_1.000_Length_2720	2657	A	M	84	84	42	16	5	31.25
Locus_10302_Transcript_1/1_Confidence_1.000_Length_2720	2662	G	S	84	84	42	16	5	31.25
Locus_10303_Transcript_1/1_Confidence_1.000_Length_303	95	G	R	46	46	22	41	27	65.85
Locus_10303_Transcript_1/1_Confidence_1.000_Length_303	103	G	R	49	49	21	42	31	73.81
Locus_10303_Transcript_1/1_Confidence_1.000_Length_303	119	A	R	86	86	22	46	32	69.57
Locus_10303_Transcript_1/1_Confidence_1.000_Length_303	120	A	R	98	98	23	47	33	70.21
Locus_10303_Transcript_1/1_Confidence_1.000_Length_303	205	G	R	182	182	32	34	14	41.18
Locus_10303_Transcript_1/1_Confidence_1.000_Length_303	254	A	R	46	46	33	10	5	50
Locus_10305_Transcript_1/1_Confidence_1.000_Length_263	104	G	K	93	93	40	16	5	31.25
Locus_10305_Transcript_1/1_Confidence_1.000_Length_263	105	G	K	93	93	40	16	5	31.25
Locus_10305_Transcript_1/1_Confidence_1.000_Length_263	225	C	S	155	155	39	16	8	50
Locus_10306_Transcript_1/1_Confidence_1.000_Length_1303	199	A	W	188	188	42	37	10	27.03
Locus_10306_Transcript_1/1_Confidence_1.000_Length_1303	744	A	W	124	124	42	22	6	27.27
Locus_10306_Transcript_1/1_Confidence_1.000_Length_1303	1189	A	R	80	80	42	9	4	44.44
Locus_10308_Transcript_2/4_Confidence_0.286_Length_500	47	T	K	125	125	38	18	7	38.89
Locus_10308_Transcript_2/4_Confidence_0.286_Length_500	91	A	R	108	108	40	10	5	50
Locus_10308_Transcript_2/4_Confidence_0.286_Length_500	134	C	M	111	111	41	11	5	45.45
Locus_10308_Transcript_3/4_Confidence_0.286_Length_808	167	A	W	71	71	26	25	10	40
Locus_10308_Transcript_3/4_Confidence_0.286_Length_808	569	A	W	195	195	42	16	8	50
Locus_10308_Transcript_4/4_Confidence_0.571_Length_518	96	G	R	16	16	23	27	9	33.33
Locus_10308_Transcript_4/4_Confidence_0.571_Length_518	167	A	W	55	55	35	34	9	26.47
Locus_10309_Transcript_1/2_Confidence_1.000_Length_203	31	T	Y	13	13	33	19	4	21.05
Locus_10309_Transcript_1/2_Confidence_1.000_Length_203	154	C	M	85	85	40	12	5	41.67
Locus_1030_Transcript_1/1_Confidence_1.000_Length_1664	92	A	W	228	228	42	98	45	45.92
Locus_1030_Transcript_1/1_Confidence_1.000_Length_1664	502	G	R	228	228	42	88	21	23.86
Locus_1030_Transcript_1/1_Confidence_1.000_Length_1664	509	G	S	222	222	42	88	20	22.73
Locus_1030_Transcript_1/1_Confidence_1.000_Length_1664	564	C	Y	228	228	42	74	22	29.73
Locus_1030_Transcript_1/1_Confidence_1.000_Length_1664	1218	T	K	228	228	42	72	24	33.33
Locus_10311_Transcript_1/1_Confidence_1.000_Length_850	47	T	Y	114	174	39	16	11	68.75
Locus_10311_Transcript_1/1_Confidence_1.000_Length_850	433	C	S	228	228	42	26	12	46.15
Locus_10311_Transcript_1/1_Confidence_1.000_Length_850	532	C	Y	228	228	42	38	19	50
Locus_10315_Transcript_1/1_Confidence_1.000_Length_697	237	G	S	212	212	41	33	11	33.33
Locus_10315_Transcript_1/1_Confidence_1.000_Length_697	271	T	K	228	228	41	46	28	60.87
Locus_10315_Transcript_1/1_Confidence_1.000_Length_697	288	G	R	228	228	41	53	32	60.38
Locus_10316_Transcript_1/1_Confidence_1.000_Length_2063	117	A	M	228	228	42	73	24	32.88
Locus_10316_Transcript_1/1_Confidence_1.000_Length_2063	257	G	R	228	228	42	117	36	30.77
Locus_10316_Transcript_1/1_Confidence_1.000_Length_2063	347	C	M	139	228	42	73	46	56.1
Locus_10316_Transcript_1/1_Confidence_1.000_Length_2063	1255	C	S	177	177	42	60	14	23.33
Locus_10316_Transcript_1/1_Confidence_1.000_Length_2063	2037	T	Y	136	136	41	24	8	33.33
Locus_1031_Transcript_1/5_Confidence_0.727_Length_941	641	C	M	80	80	39	26	7	26.92
Locus_1031_Transcript_1/5_Confidence_0.727_Length_941	667	A	R	31	31	37	27	8	29.63
Locus_1031_Transcript_1/5_Confidence_0.727_Length_941	676	T	K	20	20	37	25	7	28
Locus_1031_Transcript_1/5_Confidence_0.727_Length_941	699	A	W	151	151	35	18	10	55.56
Locus_1031_Transcript_3/5_Confidence_0.545_Length_690	221	A	M	6	140	13	543	276	50.83
Locus_1031_Transcript_3/5_Confidence_0.545_Length_690	222	A	W	7	140	13	543	272	50.09
Locus_1031_Transcript_3/5_Confidence_0.545_Length_690	311	A	R	3	143	12	526	229	43.54
Locus_10320_Transcript_1/1_Confidence_1.000_Length_627	77	T	Y	228	228	42	21	10	47.62
Locus_10320_Transcript_1/1_Confidence_1.000_Length_627	355	G	R	190	190	42	26	9	34.62
Locus_10320_Transcript_1/1_Confidence_1.000_Length_627	589	T	Y	34	79	39	9	6	66.67
Locus_10322_Transcript_2/3_Confidence_0.667_Length_752	567	T	W	68	131	26	49	16	32.65
Locus_10322_Transcript_2/3_Confidence_0.667_Length_752	635	C	M	138	138	33	60	26	43.33
Locus_10322_Transcript_2/3_Confidence_0.667_Length_752	667	G	S	30	30	35	53	18	33.96
Locus_10322_Transcript_2/3_Confidence_0.667_Length_752	706	G	R	22	22	31	44	21	47.73
Locus_10325_Transcript_1/1_Confidence_1.000_Length_2874	623	C	Y	228	228	42	33	13	39.39
Locus_10325_Transcript_1/1_Confidence_1.000_Length_2874	949	T	Y	228	228	42	27	11	40.74
Locus_10325_Transcript_1/1_Confidence_1.000_Length_2874	1091	G	K	118	118	42	26	6	23.08
Locus_10325_Transcript_1/1_Confidence_1.000_Length_2874	1308	G	S	180	180	40	21	9	42.86
Locus_10325_Transcript_1/1_Confidence_1.000_Length_2874	1332	T	Y	228	228	40	26	13	50
Locus_10325_Transcript_1/1_Confidence_1.000_Length_2874	1374	T	Y	224	224	40	23	11	47.83
Locus_10325_Transcript_1/1_Confidence_1.000_Length_2874	1891	T	Y	228	228	41	24	11	45.83
Locus_10325_Transcript_1/1_Confidence_1.000_Length_2874	1893	T	Y	228	228	41	22	11	50
Locus_10325_Transcript_1/1_Confidence_1.000_Length_2874	1947	A	M	228	228	41	28	13	46.43
Locus_10325_Transcript_1/1_Confidence_1.000_Length_2874	2253	A	R	169	169	41	29	9	31.03
Locus_10327_Transcript_1/3_Confidence_0.500_Length_319	98	C	M	17	17	32	17	6	35.29
Locus_10327_Transcript_2/3_Confidence_0.750_Length_1591	1469	C	M	171	171	39	18	9	50
Locus_10327_Transcript_2/3_Confidence_0.750_Length_1591	1538	G	R	136	185	38	15	9	60
Locus_10329_Transcript_1/1_Confidence_1.000_Length_384	196	G	R	83	83	40	15	5	33.33
Locus_10329_Transcript_1/1_Confidence_1.000_Length_384	243	G	K	66	66	42	18	4	22.22
Locus_10329_Transcript_1/1_Confidence_1.000_Length_384	246	A	R	69	69	42	17	4	23.53
Locus_1032_Transcript_1/1_Confidence_1.000_Length_1224	211	C	Y	153	153	42	40	9	22.5
Locus_1032_Transcript_1/1_Confidence_1.000_Length_1224	421	G	R	228	228	42	52	16	30.77
Locus_1032_Transcript_1/1_Confidence_1.000_Length_1224	1008	T	W	226	226	42	45	12	26.09
Locus_10332_Transcript_1/1_Confidence_1.000_Length_791	659	A	R	71	71	42	20	4	20
Locus_10334_Transcript_1/1_Confidence_1.000_Length_889	237	T	Y	228	228	42	33	14	42.42
Locus_10335_Transcript_1/1_Confidence_1.000_Length_520	3	T	K	65	125	25	38	28	73.68
Locus_10335_Transcript_1/1_Confidence_1.000_Length_520	394	A	R	228	228	42	242	72	29.75
Locus_10336_Transcript_1/4_Confidence_0.375_Length_875	65	A	W	91	91	35	12	4	33.33
Locus_10336_Transcript_3/4_Confidence_0.625_Length_1290	1001	A	R	54	54	33	18	8	44.44
Locus_10336_Transcript_3/4_Confidence_0.625_Length_1290	1019	G	R	62	62	36	16	6	37.5
Locus_10336_Transcript_3/4_Confidence_0.625_Length_1290	1082	A	R	61	61	38	15	4	26.67
Locus_10339_Transcript_1/1_Confidence_1.000_Length_714	397	G	K	228	228	42	23	12	52.17
Locus_10339_Transcript_1/1_Confidence_1.000_Length_714	595	C	S	74	74	42	17	4	23.53
Locus_10339_Transcript_1/1_Confidence_1.000_Length_714	643	T	Y	82	82	42	16	4	25
Locus_1033_Transcript_1/2_Confidence_1.000_Length_1026	1	G	K	67	80	37	8	5	62.5
Locus_1033_Transcript_1/2_Confidence_1.000_Length_1026	2	G	S	28	28	32	13	6	46.15
Locus_1033_Transcript_1/2_Confidence_1.000_Length_1026	3	T	K	58	58	34	16	4	25
Locus_1033_Transcript_1/2_Confidence_1.000_Length_1026	41	G	K	228	228	38	182	56	30.77
Locus_10340_Transcript_1/1_Confidence_1.000_Length_1296	63	A	R	58	58	39	19	5	26.32
Locus_10340_Transcript_1/1_Confidence_1.000_Length_1296	528	G	R	88	88	40	25	7	28
Locus_10340_Transcript_1/1_Confidence_1.000_Length_1296	578	A	R	164	164	41	27	8	29.63
Locus_10340_Transcript_1/1_Confidence_1.000_Length_1296	732	C	S	176	176	42	19	8	42.11
Locus_10340_Transcript_1/1_Confidence_1.000_Length_1296	976	A	R	228	228	42	24	11	45.83
Locus_10341_Transcript_1/1_Confidence_1.000_Length_1327	473	C	Y	56	56	39	14	4	28.57
Locus_10341_Transcript_1/1_Confidence_1.000_Length_1327	1185	G	R	80	80	42	15	4	26.67
Locus_10342_Transcript_1/1_Confidence_1.000_Length_2387	261	A	R	149	149	42	33	8	24.24
Locus_10342_Transcript_1/1_Confidence_1.000_Length_2387	408	A	R	228	228	42	30	16	53.33
Locus_10342_Transcript_1/1_Confidence_1.000_Length_2387	567	T	W	228	228	42	39	18	46.15
Locus_10342_Transcript_1/1_Confidence_1.000_Length_2387	912	A	W	228	228	41	26	13	50
Locus_10342_Transcript_1/1_Confidence_1.000_Length_2387	915	T	K	228	228	41	25	13	52
Locus_10342_Transcript_1/1_Confidence_1.000_Length_2387	949	A	R	200	228	41	25	16	64
Locus_10342_Transcript_1/1_Confidence_1.000_Length_2387	1231	G	R	228	228	42	28	11	39.29
Locus_10342_Transcript_1/1_Confidence_1.000_Length_2387	1457	G	K	228	228	42	32	13	40.63
Locus_10342_Transcript_1/1_Confidence_1.000_Length_2387	1463	G	R	198	198	42	33	10	30.3
Locus_10342_Transcript_1/1_Confidence_1.000_Length_2387	1571	C	Y	190	190	42	35	10	28.57
Locus_10342_Transcript_1/1_Confidence_1.000_Length_2387	1582	G	R	165	165	42	37	9	24.32
Locus_10342_Transcript_1/1_Confidence_1.000_Length_2387	1699	A	M	176	176	40	23	9	39.13
Locus_10342_Transcript_1/1_Confidence_1.000_Length_2387	1754	T	W	94	94	41	14	5	35.71
Locus_10342_Transcript_1/1_Confidence_1.000_Length_2387	1851	T	Y	120	174	42	14	9	64.29
Locus_10342_Transcript_1/1_Confidence_1.000_Length_2387	2060	A	R	114	114	42	25	6	24
Locus_10343_Transcript_2/2_Confidence_1.000_Length_367	25	T	Y	119	119	39	52	16	30.77
Locus_10343_Transcript_2/2_Confidence_1.000_Length_367	115	T	Y	12	12	24	119	30	25.21
Locus_10347_Transcript_1/1_Confidence_1.000_Length_1193	382	T	Y	208	208	42	29	10	34.48
Locus_10347_Transcript_1/1_Confidence_1.000_Length_1193	999	C	S	111	111	42	17	5	29.41
Locus_10349_Transcript_1/1_Confidence_1.000_Length_448	116	C	Y	129	129	41	12	6	50
Locus_1034_Transcript_1/1_Confidence_1.000_Length_1126	227	C	S	173	173	40	15	7	46.67
Locus_1034_Transcript_1/1_Confidence_1.000_Length_1126	316	C	S	228	228	41	31	12	38.71
Locus_10350_Transcript_1/1_Confidence_1.000_Length_6345	319	A	M	228	228	42	56	21	37.5
Locus_10350_Transcript_1/1_Confidence_1.000_Length_6345	1077	T	K	228	228	42	67	19	28.36
Locus_10350_Transcript_1/1_Confidence_1.000_Length_6345	1095	T	Y	228	228	42	64	18	28.13
Locus_10350_Transcript_1/1_Confidence_1.000_Length_6345	2003	C	Y	211	211	42	30	10	33.33
Locus_10350_Transcript_1/1_Confidence_1.000_Length_6345	2411	C	M	228	228	41	39	23	58.97
Locus_10350_Transcript_1/1_Confidence_1.000_Length_6345	2945	G	R	228	228	42	40	18	45
Locus_10350_Transcript_1/1_Confidence_1.000_Length_6345	3453	T	Y	163	163	42	31	9	29.03
Locus_10350_Transcript_1/1_Confidence_1.000_Length_6345	3545	A	W	228	228	42	34	13	38.24
Locus_10350_Transcript_1/1_Confidence_1.000_Length_6345	3708	C	M	90	90	42	28	7	25
Locus_10350_Transcript_1/1_Confidence_1.000_Length_6345	4048	C	Y	228	228	42	30	13	43.33
Locus_10350_Transcript_1/1_Confidence_1.000_Length_6345	4184	T	Y	175	175	42	23	10	43.48
Locus_10350_Transcript_1/1_Confidence_1.000_Length_6345	4238	G	K	137	137	42	29	7	24.14
Locus_10350_Transcript_1/1_Confidence_1.000_Length_6345	4281	C	Y	228	228	42	37	18	48.65
Locus_10350_Transcript_1/1_Confidence_1.000_Length_6345	4445	C	S	171	171	42	28	9	32.14
Locus_10350_Transcript_1/1_Confidence_1.000_Length_6345	4773	T	K	175	175	41	16	8	50
Locus_10350_Transcript_1/1_Confidence_1.000_Length_6345	4986	A	R	228	228	42	43	14	32.56
Locus_10350_Transcript_1/1_Confidence_1.000_Length_6345	5449	T	W	150	150	42	24	7	29.17
Locus_10350_Transcript_1/1_Confidence_1.000_Length_6345	6064	T	W	215	215	42	35	12	34.29
Locus_10350_Transcript_1/1_Confidence_1.000_Length_6345	6129	G	R	228	228	42	34	19	55.88
Locus_10351_Transcript_1/1_Confidence_1.000_Length_2729	355	C	Y	228	228	40	94	34	36.17
Locus_10351_Transcript_1/1_Confidence_1.000_Length_2729	774	C	M	228	228	41	95	34	35.79
Locus_10351_Transcript_1/1_Confidence_1.000_Length_2729	780	C	Y	228	228	42	101	34	33.66
Locus_10351_Transcript_1/1_Confidence_1.000_Length_2729	974	A	M	228	228	42	77	28	36.36
Locus_10351_Transcript_1/1_Confidence_1.000_Length_2729	1044	T	K	228	228	42	92	37	40.22
Locus_10351_Transcript_1/1_Confidence_1.000_Length_2729	1263	C	Y	228	228	42	58	35	60.34
Locus_10351_Transcript_1/1_Confidence_1.000_Length_2729	1450	G	S	200	200	42	62	14	22.58
Locus_10351_Transcript_1/1_Confidence_1.000_Length_2729	1712	A	R	228	228	42	86	35	40.7
Locus_10351_Transcript_1/1_Confidence_1.000_Length_2729	1893	G	S	228	228	41	100	28	28
Locus_10351_Transcript_1/1_Confidence_1.000_Length_2729	1896	A	W	228	228	41	107	28	26.17
Locus_10351_Transcript_1/1_Confidence_1.000_Length_2729	1966	C	Y	228	228	42	108	36	33.33
Locus_10351_Transcript_1/1_Confidence_1.000_Length_2729	2092	A	W	228	228	42	98	34	34.69
Locus_10351_Transcript_1/1_Confidence_1.000_Length_2729	2337	C	S	228	228	42	86	30	34.88
Locus_10351_Transcript_1/1_Confidence_1.000_Length_2729	2405	A	R	228	228	42	50	18	36
Locus_10351_Transcript_1/1_Confidence_1.000_Length_2729	2431	A	R	228	228	41	56	22	39.29
Locus_10352_Transcript_1/1_Confidence_1.000_Length_1462	255	T	Y	228	228	42	50	20	40
Locus_10352_Transcript_1/1_Confidence_1.000_Length_1462	353	T	Y	228	228	42	48	15	31.25
Locus_10352_Transcript_1/1_Confidence_1.000_Length_1462	1209	C	Y	228	228	41	55	17	30.91
Locus_10352_Transcript_1/1_Confidence_1.000_Length_1462	1235	A	R	228	228	41	48	28	58.33
Locus_10354_Transcript_1/1_Confidence_1.000_Length_4452	289	A	R	228	228	42	61	19	31.15
Locus_10354_Transcript_1/1_Confidence_1.000_Length_4452	2019	T	W	228	228	42	109	40	36.7
Locus_10354_Transcript_1/1_Confidence_1.000_Length_4452	2356	A	R	228	228	42	75	26	34.67
Locus_10354_Transcript_1/1_Confidence_1.000_Length_4452	2446	A	W	228	228	42	76	28	36.84
Locus_10354_Transcript_1/1_Confidence_1.000_Length_4452	2722	G	K	228	228	42	58	18	31.03
Locus_10354_Transcript_1/1_Confidence_1.000_Length_4452	2962	G	R	228	228	40	69	28	40.58
Locus_10354_Transcript_1/1_Confidence_1.000_Length_4452	3779	T	Y	201	201	42	52	13	25
Locus_10354_Transcript_1/1_Confidence_1.000_Length_4452	4065	T	W	227	227	42	36	12	33.33
Locus_10354_Transcript_1/1_Confidence_1.000_Length_4452	4145	T	W	228	228	42	47	18	38.3
Locus_10355_Transcript_1/1_Confidence_1.000_Length_1028	43	C	Y	61	61	40	11	4	36.36
Locus_10355_Transcript_1/1_Confidence_1.000_Length_1028	77	A	M	97	97	40	12	5	41.67
Locus_10355_Transcript_1/1_Confidence_1.000_Length_1028	98	T	Y	93	93	41	17	5	29.41
Locus_10355_Transcript_1/1_Confidence_1.000_Length_1028	134	A	R	212	212	41	22	10	45.45
Locus_10355_Transcript_1/1_Confidence_1.000_Length_1028	231	C	Y	114	114	42	16	5	31.25
Locus_10355_Transcript_1/1_Confidence_1.000_Length_1028	289	T	W	208	208	42	18	9	50
Locus_10355_Transcript_1/1_Confidence_1.000_Length_1028	722	C	Y	183	183	42	35	10	28.57
Locus_10355_Transcript_1/1_Confidence_1.000_Length_1028	930	G	K	167	167	42	15	8	53.33
Locus_10357_Transcript_1/2_Confidence_1.000_Length_2091	916	A	M	216	216	42	27	10	37.04
Locus_10357_Transcript_1/2_Confidence_1.000_Length_2091	1288	A	R	137	203	42	19	13	68.42
Locus_10357_Transcript_2/2_Confidence_1.000_Length_1052	886	G	R	86	86	40	8	4	50
Locus_10358_Transcript_1/2_Confidence_1.000_Length_2043	172	T	Y	228	228	42	56	15	26.79
Locus_1035_Transcript_3/3_Confidence_0.714_Length_1705	53	A	R	228	228	40	78	39	50
Locus_1035_Transcript_3/3_Confidence_0.714_Length_1705	386	A	R	70	70	18	327	130	39.76
Locus_10361_Transcript_1/1_Confidence_1.000_Length_949	33	G	R	58	96	40	8	5	62.5
Locus_10361_Transcript_1/1_Confidence_1.000_Length_949	215	A	R	103	103	40	15	5	33.33
Locus_10361_Transcript_1/1_Confidence_1.000_Length_949	454	A	M	94	94	42	28	6	21.43
Locus_10363_Transcript_1/1_Confidence_1.000_Length_1375	26	T	Y	111	111	42	39	11	28.21
Locus_10363_Transcript_1/1_Confidence_1.000_Length_1375	723	A	R	163	163	41	23	10	43.48
Locus_10363_Transcript_1/1_Confidence_1.000_Length_1375	810	G	S	228	228	42	108	43	39.81
Locus_10363_Transcript_1/1_Confidence_1.000_Length_1375	890	T	Y	228	228	41	159	36	22.64
Locus_10363_Transcript_1/1_Confidence_1.000_Length_1375	894	T	Y	228	228	41	151	57	37.75
Locus_10363_Transcript_1/1_Confidence_1.000_Length_1375	1229	A	W	198	212	42	33	18	54.55
Locus_10363_Transcript_1/1_Confidence_1.000_Length_1375	1250	A	W	142	142	42	18	7	38.89
Locus_10364_Transcript_1/1_Confidence_1.000_Length_316	105	G	R	105	105	41	13	5	38.46
Locus_10365_Transcript_1/1_Confidence_1.000_Length_887	47	G	R	166	167	41	50	26	52
Locus_10365_Transcript_1/1_Confidence_1.000_Length_887	156	T	Y	228	228	42	81	21	25.93
Locus_10365_Transcript_1/1_Confidence_1.000_Length_887	300	A	R	228	228	42	74	40	54.05
Locus_10365_Transcript_1/1_Confidence_1.000_Length_887	609	T	Y	228	228	41	55	19	34.55
Locus_10365_Transcript_1/1_Confidence_1.000_Length_887	715	G	R	228	228	41	37	15	40.54
Locus_10365_Transcript_1/1_Confidence_1.000_Length_887	789	C	Y	161	161	41	28	9	32.14
Locus_10365_Transcript_1/1_Confidence_1.000_Length_887	802	A	R	76	76	40	15	5	33.33
Locus_10366_Transcript_1/1_Confidence_1.000_Length_753	497	G	R	228	228	42	34	21	61.76
Locus_10367_Transcript_1/1_Confidence_1.000_Length_504	99	A	R	68	68	41	15	4	26.67
Locus_10367_Transcript_1/1_Confidence_1.000_Length_504	223	G	R	118	118	36	16	7	43.75
Locus_10367_Transcript_1/1_Confidence_1.000_Length_504	255	T	Y	114	177	38	18	12	66.67
Locus_10367_Transcript_1/1_Confidence_1.000_Length_504	303	G	K	143	143	40	19	7	36.84
Locus_10367_Transcript_1/1_Confidence_1.000_Length_504	375	A	W	8	83	33	17	13	76.47
Locus_10367_Transcript_1/1_Confidence_1.000_Length_504	376	T	Y	74	140	35	17	13	76.47
Locus_10367_Transcript_1/1_Confidence_1.000_Length_504	453	T	Y	62	62	33	10	6	60
Locus_10368_Transcript_1/1_Confidence_1.000_Length_261	173	G	R	64	64	39	14	4	28.57
Locus_10368_Transcript_1/1_Confidence_1.000_Length_261	180	G	R	58	58	40	16	4	25
Locus_10368_Transcript_1/1_Confidence_1.000_Length_261	189	A	M	85	85	40	17	5	29.41
Locus_10369_Transcript_1/1_Confidence_1.000_Length_240	115	G	R	84	84	42	13	4	30.77
Locus_1036_Transcript_1/2_Confidence_1.000_Length_542	3	T	Y	123	123	33	36	13	36.11
Locus_1036_Transcript_1/2_Confidence_1.000_Length_542	94	C	M	176	176	38	173	25	14.45
Locus_1036_Transcript_1/2_Confidence_1.000_Length_542	97	C	S	75	143	27	148	128	86.49
Locus_1036_Transcript_1/2_Confidence_1.000_Length_542	98	C	M	70	138	27	148	129	87.16
Locus_1036_Transcript_1/2_Confidence_1.000_Length_542	103	T	Y	133	133	28	127	105	82.68
Locus_1036_Transcript_1/2_Confidence_1.000_Length_542	106	A	M	84	84	26	104	81	77.88
Locus_1036_Transcript_1/2_Confidence_1.000_Length_542	107	C	Y	92	92	26	87	67	77.01
Locus_1036_Transcript_1/2_Confidence_1.000_Length_542	176	G	S	58	58	32	39	18	46.15
Locus_1036_Transcript_1/2_Confidence_1.000_Length_542	177	T	W	110	110	32	28	8	19.05
Locus_1036_Transcript_1/2_Confidence_1.000_Length_542	178	A	M	68	68	32	50	13	26
Locus_1036_Transcript_2/2_Confidence_1.000_Length_406	1	T	Y	91	103	26	64	55	85.94
Locus_1036_Transcript_2/2_Confidence_1.000_Length_406	2	T	K	40	93	25	125	45	36
Locus_1036_Transcript_2/2_Confidence_1.000_Length_406	4	A	W	205	224	27	172	68	38.42
Locus_1036_Transcript_2/2_Confidence_1.000_Length_406	5	C	Y	41	41	28	170	42	22.7
Locus_10370_Transcript_1/1_Confidence_1.000_Length_363	293	T	W	29	29	36	29	9	31.03
Locus_10370_Transcript_1/1_Confidence_1.000_Length_363	295	A	R	29	29	36	29	9	31.03
Locus_10370_Transcript_1/1_Confidence_1.000_Length_363	301	T	Y	31	31	36	28	9	32.14
Locus_10371_Transcript_1/1_Confidence_1.000_Length_253	199	T	K	174	218	41	20	12	60
Locus_10371_Transcript_1/1_Confidence_1.000_Length_253	207	G	K	114	114	41	16	7	43.75
Locus_10372_Transcript_1/1_Confidence_1.000_Length_292	166	G	K	36	36	40	20	4	20
Locus_10372_Transcript_1/1_Confidence_1.000_Length_292	230	A	M	68	85	38	16	7	43.75
Locus_10373_Transcript_1/1_Confidence_1.000_Length_1447	186	A	R	228	228	42	40	27	67.5
Locus_10373_Transcript_1/1_Confidence_1.000_Length_1447	285	C	Y	192	192	42	28	9	32.14
Locus_10373_Transcript_1/1_Confidence_1.000_Length_1447	697	C	Y	228	228	42	21	11	52.38
Locus_10373_Transcript_1/1_Confidence_1.000_Length_1447	732	G	R	159	159	41	21	7	33.33
Locus_10373_Transcript_1/1_Confidence_1.000_Length_1447	966	A	W	228	228	42	36	13	36.11
Locus_10373_Transcript_1/1_Confidence_1.000_Length_1447	1280	C	M	228	228	42	44	18	40.91
Locus_10373_Transcript_1/1_Confidence_1.000_Length_1447	1346	C	Y	74	74	42	19	4	21.05
Locus_10374_Transcript_1/1_Confidence_1.000_Length_270	97	G	R	86	86	42	13	4	30.77
Locus_10375_Transcript_1/1_Confidence_1.000_Length_1401	187	C	M	198	198	42	30	10	33.33
Locus_10376_Transcript_1/5_Confidence_0.545_Length_394	225	T	K	15	15	16	153	49	32.03
Locus_10376_Transcript_1/5_Confidence_0.545_Length_394	326	C	Y	168	168	38	44	14	31.82
Locus_10376_Transcript_1/5_Confidence_0.545_Length_394	373	T	K	35	35	29	19	5	26.32
Locus_10376_Transcript_1/5_Confidence_0.545_Length_394	380	T	Y	41	41	27	17	5	29.41
Locus_10376_Transcript_2/5_Confidence_0.545_Length_408	37	T	K	17	17	22	46	24	52.17
Locus_10376_Transcript_2/5_Confidence_0.545_Length_408	62	A	M	17	17	27	83	35	42.17
Locus_10376_Transcript_2/5_Confidence_0.545_Length_408	92	G	S	67	67	31	93	42	45.16
Locus_10376_Transcript_2/5_Confidence_0.545_Length_408	108	A	W	119	119	32	92	46	50
Locus_10376_Transcript_2/5_Confidence_0.545_Length_408	141	G	K	40	40	32	106	38	35.85
Locus_10376_Transcript_2/5_Confidence_0.545_Length_408	154	G	R	122	122	33	112	47	41.96
Locus_10376_Transcript_2/5_Confidence_0.545_Length_408	186	T	W	36	36	24	172	43	25
Locus_10376_Transcript_2/5_Confidence_0.545_Length_408	237	T	K	59	59	16	329	163	49.54
Locus_10377_Transcript_1/1_Confidence_1.000_Length_1096	265	A	R	96	96	41	27	6	22.22
Locus_10377_Transcript_1/1_Confidence_1.000_Length_1096	511	T	Y	74	74	42	19	4	21.05
Locus_10378_Transcript_1/1_Confidence_1.000_Length_1187	47	G	R	84	84	40	16	5	31.25
Locus_10379_Transcript_1/1_Confidence_1.000_Length_622	500	T	Y	100	100	42	10	4	40
Locus_10381_Transcript_1/6_Confidence_0.231_Length_807	737	G	K	68	78	27	14	10	71.43
Locus_10381_Transcript_1/6_Confidence_0.231_Length_807	757	G	R	59	59	27	12	8	66.67
Locus_10381_Transcript_1/6_Confidence_0.231_Length_807	761	T	Y	27	58	29	8	6	75
Locus_10381_Transcript_5/6_Confidence_0.615_Length_1531	1323	C	S	73	73	20	79	45	56.96
Locus_10381_Transcript_5/6_Confidence_0.615_Length_1531	1387	T	W	15	15	33	26	8	30.77
Locus_10381_Transcript_5/6_Confidence_0.615_Length_1531	1433	C	Y	31	31	36	24	7	29.17
Locus_10381_Transcript_5/6_Confidence_0.615_Length_1531	1440	C	Y	101	101	31	47	22	46.81
Locus_10381_Transcript_5/6_Confidence_0.615_Length_1531	1446	G	S	194	228	32	48	25	35.71
Locus_10382_Transcript_1/1_Confidence_1.000_Length_941	1	C	S	18	18	36	11	4	36.36
Locus_10382_Transcript_1/1_Confidence_1.000_Length_941	3	G	S	28	28	35	13	4	30.77
Locus_10382_Transcript_1/1_Confidence_1.000_Length_941	4	A	R	45	45	35	12	5	38.46
Locus_10382_Transcript_1/1_Confidence_1.000_Length_941	155	C	M	228	228	41	92	34	36.96
Locus_10382_Transcript_1/1_Confidence_1.000_Length_941	342	A	R	228	228	42	112	31	27.68
Locus_10382_Transcript_1/1_Confidence_1.000_Length_941	422	G	R	228	228	42	166	58	34.94
Locus_10382_Transcript_1/1_Confidence_1.000_Length_941	938	T	W	70	85	34	11	5	45.45
Locus_10383_Transcript_1/1_Confidence_1.000_Length_3810	466	G	K	228	228	42	51	19	37.25
Locus_10383_Transcript_1/1_Confidence_1.000_Length_3810	1832	G	R	165	165	42	25	8	32
Locus_10383_Transcript_1/1_Confidence_1.000_Length_3810	1848	G	R	193	193	42	25	9	36
Locus_10383_Transcript_1/1_Confidence_1.000_Length_3810	2150	A	R	228	228	42	53	15	28.3
Locus_10383_Transcript_1/1_Confidence_1.000_Length_3810	2405	A	M	171	171	41	27	8	29.63
Locus_10383_Transcript_1/1_Confidence_1.000_Length_3810	2708	T	Y	228	228	42	31	14	45.16
Locus_10383_Transcript_1/1_Confidence_1.000_Length_3810	2956	G	R	143	143	42	35	8	22.86
Locus_10383_Transcript_1/1_Confidence_1.000_Length_3810	3248	A	R	228	228	41	26	11	42.31
Locus_10383_Transcript_1/1_Confidence_1.000_Length_3810	3498	T	Y	228	228	42	41	14	34.15
Locus_10385_Transcript_1/1_Confidence_1.000_Length_2320	74	A	R	96	96	42	19	6	31.58
Locus_10385_Transcript_1/1_Confidence_1.000_Length_2320	98	C	Y	128	128	42	15	6	40
Locus_10385_Transcript_1/1_Confidence_1.000_Length_2320	514	T	Y	189	189	42	36	10	27.78
Locus_10385_Transcript_1/1_Confidence_1.000_Length_2320	540	C	Y	171	171	42	26	8	30.77
Locus_10385_Transcript_1/1_Confidence_1.000_Length_2320	1287	C	S	228	228	41	45	21	46.67
Locus_10385_Transcript_1/1_Confidence_1.000_Length_2320	1408	A	M	228	228	41	41	13	31.71
Locus_10385_Transcript_1/1_Confidence_1.000_Length_2320	2082	C	Y	228	228	38	57	20	35.09
Locus_10385_Transcript_1/1_Confidence_1.000_Length_2320	2119	A	R	217	217	41	53	14	26.42
Locus_10386_Transcript_1/1_Confidence_1.000_Length_807	83	G	K	76	76	41	19	5	26.32
Locus_10386_Transcript_1/1_Confidence_1.000_Length_807	153	C	Y	189	189	42	33	10	30.3
Locus_10387_Transcript_1/1_Confidence_1.000_Length_562	371	A	R	163	163	42	31	9	29.03
Locus_10387_Transcript_1/1_Confidence_1.000_Length_562	559	T	Y	20	26	26	8	6	75
Locus_10387_Transcript_1/1_Confidence_1.000_Length_562	560	A	R	28	37	26	8	5	62.5
Locus_10388_Transcript_1/1_Confidence_1.000_Length_445	47	G	R	147	147	39	21	8	38.1
Locus_10389_Transcript_1/1_Confidence_1.000_Length_2485	108	A	R	176	228	41	19	11	57.89
Locus_10389_Transcript_1/1_Confidence_1.000_Length_2485	150	T	Y	190	192	39	18	10	55.56
Locus_10389_Transcript_1/1_Confidence_1.000_Length_2485	324	C	M	53	53	39	17	4	23.53
Locus_10389_Transcript_1/1_Confidence_1.000_Length_2485	855	G	S	155	155	42	35	11	31.43
Locus_10389_Transcript_1/1_Confidence_1.000_Length_2485	1521	G	R	228	228	41	28	12	42.86
Locus_10389_Transcript_1/1_Confidence_1.000_Length_2485	1565	A	R	228	228	41	32	14	43.75
Locus_10389_Transcript_1/1_Confidence_1.000_Length_2485	1742	A	R	213	213	42	41	13	31.71
Locus_10389_Transcript_1/1_Confidence_1.000_Length_2485	1853	A	R	174	174	42	32	9	28.13
Locus_1038_Transcript_3/4_Confidence_0.667_Length_1569	1146	C	Y	40	40	19	64	23	35.94
Locus_1038_Transcript_3/4_Confidence_0.667_Length_1569	1297	G	R	3	44	14	65	23	35.38
Locus_1038_Transcript_3/4_Confidence_0.667_Length_1569	1298	C	M	19	42	15	66	23	34.85
Locus_10391_Transcript_1/1_Confidence_1.000_Length_1513	2	C	S	25	31	28	9	7	77.78
Locus_10391_Transcript_1/1_Confidence_1.000_Length_1513	368	T	W	228	228	42	70	30	42.86
Locus_10391_Transcript_1/1_Confidence_1.000_Length_1513	592	A	R	228	228	41	66	20	30.3
Locus_10391_Transcript_1/1_Confidence_1.000_Length_1513	645	T	Y	228	228	42	71	40	56.34
Locus_10391_Transcript_1/1_Confidence_1.000_Length_1513	708	C	Y	228	228	42	83	24	28.92
Locus_10391_Transcript_1/1_Confidence_1.000_Length_1513	781	A	M	228	228	42	54	15	27.78
Locus_10391_Transcript_1/1_Confidence_1.000_Length_1513	799	C	Y	228	228	42	66	17	25.76
Locus_10391_Transcript_1/1_Confidence_1.000_Length_1513	841	A	R	228	228	42	72	19	26.39
Locus_10391_Transcript_1/1_Confidence_1.000_Length_1513	882	C	Y	228	228	42	68	17	25
Locus_10391_Transcript_1/1_Confidence_1.000_Length_1513	983	G	R	228	228	42	40	14	35
Locus_10391_Transcript_1/1_Confidence_1.000_Length_1513	1057	A	W	228	228	41	68	35	51.47
Locus_10391_Transcript_1/1_Confidence_1.000_Length_1513	1094	T	Y	165	165	42	51	13	25.49
Locus_10395_Transcript_1/1_Confidence_1.000_Length_2615	87	C	Y	144	198	42	15	9	60
Locus_10395_Transcript_1/1_Confidence_1.000_Length_2615	116	G	K	180	180	42	17	8	47.06
Locus_10395_Transcript_1/1_Confidence_1.000_Length_2615	240	T	Y	188	188	42	33	11	33.33
Locus_10395_Transcript_1/1_Confidence_1.000_Length_2615	305	T	Y	137	137	42	19	6	31.58
Locus_10395_Transcript_1/1_Confidence_1.000_Length_2615	626	T	Y	200	200	42	25	9	36
Locus_10395_Transcript_1/1_Confidence_1.000_Length_2615	1019	G	R	197	197	42	26	9	34.62
Locus_10395_Transcript_1/1_Confidence_1.000_Length_2615	1370	T	Y	170	170	42	19	9	47.37
Locus_10395_Transcript_1/1_Confidence_1.000_Length_2615	1659	T	Y	99	99	42	18	5	27.78
Locus_10395_Transcript_1/1_Confidence_1.000_Length_2615	1676	C	Y	164	167	42	18	7	38.89
Locus_10395_Transcript_1/1_Confidence_1.000_Length_2615	2486	G	R	228	228	42	27	16	59.26
Locus_10398_Transcript_1/1_Confidence_1.000_Length_1455	41	T	Y	85	85	41	15	4	26.67
Locus_10399_Transcript_1/1_Confidence_1.000_Length_276	119	A	R	117	117	42	11	5	45.45
Locus_10399_Transcript_1/1_Confidence_1.000_Length_276	125	C	M	93	93	42	10	4	40
Locus_1039_Transcript_1/1_Confidence_1.000_Length_2497	1465	T	Y	228	228	42	36	12	33.33
Locus_1039_Transcript_1/1_Confidence_1.000_Length_2497	1850	T	Y	228	228	42	37	13	35.14
Locus_1039_Transcript_1/1_Confidence_1.000_Length_2497	2494	G	K	37	37	34	12	6	50
Locus_103_Transcript_1/1_Confidence_1.000_Length_395	58	A	R	92	92	41	20	5	25
Locus_103_Transcript_1/1_Confidence_1.000_Length_395	163	A	R	82	82	42	15	4	26.67
Locus_10400_Transcript_3/4_Confidence_0.667_Length_3898	3628	T	K	143	203	42	17	11	64.71
Locus_10401_Transcript_1/2_Confidence_1.000_Length_1004	215	C	M	41	41	41	17	4	23.53
Locus_10401_Transcript_1/2_Confidence_1.000_Length_1004	360	T	Y	15	15	22	42	16	38.1
Locus_10401_Transcript_2/2_Confidence_1.000_Length_695	2	C	K	6	91	31	38	34	89.47
Locus_10401_Transcript_2/2_Confidence_1.000_Length_695	3	A	M	88	98	30	50	27	54
Locus_10401_Transcript_2/2_Confidence_1.000_Length_695	51	T	Y	192	192	33	240	83	34.58
Locus_10402_Transcript_1/1_Confidence_1.000_Length_533	281	T	K	194	216	42	40	27	67.5
Locus_10402_Transcript_1/1_Confidence_1.000_Length_533	328	G	R	167	167	42	22	8	36.36
Locus_10402_Transcript_1/1_Confidence_1.000_Length_533	381	G	R	182	182	41	19	8	42.11
Locus_10402_Transcript_1/1_Confidence_1.000_Length_533	390	G	R	214	228	41	19	10	52.63
Locus_10403_Transcript_1/1_Confidence_1.000_Length_291	128	A	R	196	196	40	27	13	48.15
Locus_10404_Transcript_1/1_Confidence_1.000_Length_344	208	T	Y	176	193	42	17	8	47.06
Locus_10407_Transcript_1/1_Confidence_1.000_Length_666	197	G	S	82	82	40	30	7	23.33
Locus_10407_Transcript_1/1_Confidence_1.000_Length_666	367	C	S	169	169	42	20	9	45
Locus_10408_Transcript_1/1_Confidence_1.000_Length_462	29	A	R	70	70	40	11	5	45.45
Locus_10408_Transcript_1/1_Confidence_1.000_Length_462	89	C	S	101	101	36	20	10	50
Locus_10408_Transcript_1/1_Confidence_1.000_Length_462	146	A	R	226	226	36	32	11	34.38
Locus_10408_Transcript_1/1_Confidence_1.000_Length_462	209	C	Y	125	125	39	29	7	24.14
Locus_10408_Transcript_1/1_Confidence_1.000_Length_462	300	T	K	46	46	37	30	10	33.33
Locus_10408_Transcript_1/1_Confidence_1.000_Length_462	318	G	R	13	13	36	30	9	30
Locus_10408_Transcript_1/1_Confidence_1.000_Length_462	319	T	Y	87	87	36	30	6	20
Locus_1040_Transcript_1/2_Confidence_1.000_Length_1037	939	C	S	146	146	41	16	7	43.75
Locus_1040_Transcript_2/2_Confidence_1.000_Length_1422	920	G	S	228	228	41	497	274	55.13
Locus_1040_Transcript_2/2_Confidence_1.000_Length_1422	944	G	R	228	228	41	525	133	25.33
Locus_1040_Transcript_2/2_Confidence_1.000_Length_1422	1091	G	S	228	228	41	447	111	24.83
Locus_1040_Transcript_2/2_Confidence_1.000_Length_1422	1160	T	W	228	228	41	497	145	29.18
Locus_1040_Transcript_2/2_Confidence_1.000_Length_1422	1229	T	K	228	228	41	491	266	54.18
Locus_1040_Transcript_2/2_Confidence_1.000_Length_1422	1256	G	S	217	217	40	420	106	25.24
Locus_1040_Transcript_2/2_Confidence_1.000_Length_1422	1267	A	W	223	223	40	437	106	24.26
Locus_1040_Transcript_2/2_Confidence_1.000_Length_1422	1365	G	R	60	60	40	111	30	27.03
Locus_1040_Transcript_2/2_Confidence_1.000_Length_1422	1371	T	W	39	39	39	64	16	25
Locus_10411_Transcript_1/1_Confidence_1.000_Length_1087	679	A	R	167	167	42	28	8	28.57
Locus_10411_Transcript_1/1_Confidence_1.000_Length_1087	861	G	R	211	211	42	36	11	30.56
Locus_10412_Transcript_1/1_Confidence_1.000_Length_825	165	G	R	111	111	42	17	5	29.41
Locus_10412_Transcript_1/1_Confidence_1.000_Length_825	247	G	R	228	228	41	30	13	43.33
Locus_10412_Transcript_1/1_Confidence_1.000_Length_825	449	A	R	144	144	40	20	7	35
Locus_10412_Transcript_1/1_Confidence_1.000_Length_825	621	A	M	65	65	42	20	4	20
Locus_10414_Transcript_1/1_Confidence_1.000_Length_641	379	T	K	139	139	39	20	7	35
Locus_10414_Transcript_1/1_Confidence_1.000_Length_641	380	G	S	105	105	39	19	6	31.58
Locus_10415_Transcript_3/5_Confidence_0.692_Length_1231	1148	T	W	46	46	34	51	15	29.41
Locus_10416_Transcript_1/1_Confidence_1.000_Length_319	47	C	Y	148	148	38	17	8	47.06
Locus_10416_Transcript_1/1_Confidence_1.000_Length_319	130	T	K	219	219	42	27	13	48.15
Locus_10416_Transcript_1/1_Confidence_1.000_Length_319	176	A	R	165	165	41	17	8	47.06
Locus_10417_Transcript_1/1_Confidence_1.000_Length_970	483	T	K	111	111	42	17	5	29.41
Locus_10419_Transcript_1/2_Confidence_1.000_Length_915	914	C	K	37	46	35	42	39	92.86
Locus_10419_Transcript_1/2_Confidence_1.000_Length_915	915	A	M	56	95	30	22	14	63.64
Locus_10419_Transcript_2/2_Confidence_1.000_Length_1258	1060	A	R	209	209	42	39	11	28.21
Locus_1041_Transcript_1/1_Confidence_1.000_Length_596	348	G	R	120	120	42	18	6	33.33
Locus_10423_Transcript_1/1_Confidence_1.000_Length_922	56	A	R	97	97	37	13	7	53.85
Locus_10423_Transcript_1/1_Confidence_1.000_Length_922	96	G	R	69	69	38	12	5	41.67
Locus_10423_Transcript_1/1_Confidence_1.000_Length_922	324	C	S	211	211	41	22	10	45.45
Locus_10423_Transcript_1/1_Confidence_1.000_Length_922	715	T	W	178	178	41	21	8	38.1
Locus_10423_Transcript_1/1_Confidence_1.000_Length_922	717	T	Y	178	178	41	21	8	38.1
Locus_10424_Transcript_1/1_Confidence_1.000_Length_3143	914	C	Y	122	122	42	18	6	33.33
Locus_10424_Transcript_1/1_Confidence_1.000_Length_3143	1028	C	S	108	108	42	18	5	27.78
Locus_10424_Transcript_1/1_Confidence_1.000_Length_3143	1276	A	M	228	228	42	43	23	53.49
Locus_10424_Transcript_1/1_Confidence_1.000_Length_3143	2711	T	Y	228	228	42	53	23	43.4
Locus_10424_Transcript_1/1_Confidence_1.000_Length_3143	2967	C	S	118	118	42	11	5	45.45
Locus_10425_Transcript_1/1_Confidence_1.000_Length_570	78	G	K	106	106	42	22	7	31.82
Locus_10426_Transcript_1/1_Confidence_1.000_Length_791	290	G	R	228	228	41	48	18	37.5
Locus_10426_Transcript_1/1_Confidence_1.000_Length_791	294	C	S	228	228	41	44	14	31.82
Locus_10426_Transcript_1/1_Confidence_1.000_Length_791	603	T	Y	228	228	42	83	33	39.76
Locus_10426_Transcript_1/1_Confidence_1.000_Length_791	788	T	M	33	36	26	8	8	100
Locus_10426_Transcript_1/1_Confidence_1.000_Length_791	789	A	M	27	36	26	8	5	62.5
Locus_10426_Transcript_1/1_Confidence_1.000_Length_791	791	A	S	20	33	26	8	7	87.5
Locus_10427_Transcript_1/1_Confidence_1.000_Length_552	496	C	Y	146	146	42	14	6	42.86
Locus_10428_Transcript_1/1_Confidence_1.000_Length_304	37	C	S	127	127	40	22	10	45.45
Locus_10428_Transcript_1/1_Confidence_1.000_Length_304	77	G	K	228	228	40	36	17	47.22
Locus_1042_Transcript_1/1_Confidence_1.000_Length_1076	75	G	S	100	100	41	18	6	33.33
Locus_1042_Transcript_1/1_Confidence_1.000_Length_1076	425	C	Y	228	228	42	156	50	32.05
Locus_1042_Transcript_1/1_Confidence_1.000_Length_1076	639	C	Y	228	228	41	34	20	58.82
Locus_1042_Transcript_1/1_Confidence_1.000_Length_1076	685	G	R	228	228	41	47	24	51.06
Locus_1042_Transcript_1/1_Confidence_1.000_Length_1076	760	A	R	228	228	41	85	40	47.06
Locus_1042_Transcript_1/1_Confidence_1.000_Length_1076	804	A	M	228	228	42	107	46	42.99
Locus_10431_Transcript_1/1_Confidence_1.000_Length_1028	47	A	R	102	102	42	17	5	29.41
Locus_10431_Transcript_1/1_Confidence_1.000_Length_1028	516	C	M	118	118	42	11	5	45.45
Locus_10432_Transcript_1/1_Confidence_1.000_Length_224	210	A	R	57	59	29	11	6	54.55
Locus_10433_Transcript_1/1_Confidence_1.000_Length_321	47	A	R	176	228	42	36	23	63.89
Locus_10435_Transcript_1/1_Confidence_1.000_Length_482	113	G	R	220	228	42	21	11	52.38
Locus_10435_Transcript_1/1_Confidence_1.000_Length_482	119	T	Y	174	228	42	20	12	60
Locus_10435_Transcript_1/1_Confidence_1.000_Length_482	369	A	M	228	228	41	56	24	42.86
Locus_10436_Transcript_1/1_Confidence_1.000_Length_1401	86	C	Y	210	210	41	46	14	30.43
Locus_10436_Transcript_1/1_Confidence_1.000_Length_1401	168	C	M	228	228	39	44	16	36.36
Locus_10436_Transcript_1/1_Confidence_1.000_Length_1401	443	G	R	193	193	42	45	11	24.44
Locus_10436_Transcript_1/1_Confidence_1.000_Length_1401	581	C	M	228	228	42	49	14	28.57
Locus_10436_Transcript_1/1_Confidence_1.000_Length_1401	776	C	Y	103	103	42	25	6	24
Locus_10436_Transcript_1/1_Confidence_1.000_Length_1401	1106	T	W	228	228	42	71	23	32.39
Locus_10436_Transcript_1/1_Confidence_1.000_Length_1401	1298	T	W	218	218	42	27	10	37.04
Locus_10437_Transcript_1/1_Confidence_1.000_Length_299	47	C	S	144	228	41	62	45	72.58
Locus_10437_Transcript_1/1_Confidence_1.000_Length_299	63	G	R	157	228	41	79	59	74.68
Locus_10437_Transcript_1/1_Confidence_1.000_Length_299	236	T	Y	116	116	42	53	14	26.42
Locus_1043_Transcript_1/3_Confidence_0.429_Length_868	784	T	Y	59	59	20	50	18	33.33
Locus_1043_Transcript_1/3_Confidence_0.429_Length_868	785	G	R	14	14	20	50	15	27.78
Locus_1043_Transcript_3/3_Confidence_0.714_Length_1040	1037	A	W	50	63	26	32	17	53.13
Locus_1043_Transcript_3/3_Confidence_0.714_Length_1040	1038	A	M	9	16	23	27	24	88.89
Locus_1043_Transcript_3/3_Confidence_0.714_Length_1040	1039	T	Y	2	38	22	26	14	53.85
Locus_10440_Transcript_1/1_Confidence_1.000_Length_501	94	G	R	96	96	41	15	5	33.33
Locus_10440_Transcript_1/1_Confidence_1.000_Length_501	227	G	R	84	84	42	13	4	30.77
Locus_10440_Transcript_1/1_Confidence_1.000_Length_501	283	T	Y	115	115	39	21	7	33.33
Locus_10440_Transcript_1/1_Confidence_1.000_Length_501	316	C	Y	81	81	38	14	4	28.57
Locus_10440_Transcript_1/1_Confidence_1.000_Length_501	317	T	Y	145	145	38	14	7	50
Locus_10440_Transcript_1/1_Confidence_1.000_Length_501	322	C	Y	148	148	38	20	7	35
Locus_10440_Transcript_1/1_Confidence_1.000_Length_501	440	G	K	143	143	38	16	8	50
Locus_10440_Transcript_1/1_Confidence_1.000_Length_501	472	T	W	70	115	36	11	6	54.55
Locus_10442_Transcript_1/1_Confidence_1.000_Length_663	330	A	R	227	227	41	22	10	45.45
Locus_10442_Transcript_1/1_Confidence_1.000_Length_663	441	C	S	137	137	36	23	10	43.48
Locus_10442_Transcript_1/1_Confidence_1.000_Length_663	455	C	Y	185	185	35	26	16	61.54
Locus_10442_Transcript_1/1_Confidence_1.000_Length_663	477	A	W	150	150	35	22	13	59.09
Locus_10442_Transcript_1/1_Confidence_1.000_Length_663	480	G	R	49	49	35	20	7	35
Locus_10442_Transcript_1/1_Confidence_1.000_Length_663	506	A	R	32	32	36	19	6	31.58
Locus_10442_Transcript_1/1_Confidence_1.000_Length_663	510	T	K	54	54	37	21	7	33.33
Locus_10442_Transcript_1/1_Confidence_1.000_Length_663	511	T	Y	86	86	37	20	5	25
Locus_10442_Transcript_1/1_Confidence_1.000_Length_663	571	G	R	157	157	40	20	8	40
Locus_10442_Transcript_1/1_Confidence_1.000_Length_663	592	G	K	94	94	41	16	5	31.25
Locus_10443_Transcript_4/4_Confidence_0.571_Length_3816	2354	A	M	210	210	41	37	12	32.43
Locus_10443_Transcript_4/4_Confidence_0.571_Length_3816	2409	A	R	102	102	39	28	8	28.57
Locus_10443_Transcript_4/4_Confidence_0.571_Length_3816	2509	T	W	205	205	41	24	10	41.67
Locus_10443_Transcript_4/4_Confidence_0.571_Length_3816	2711	T	W	185	185	36	26	14	53.85
Locus_10443_Transcript_4/4_Confidence_0.571_Length_3816	2756	A	R	143	143	39	20	8	40
Locus_10443_Transcript_4/4_Confidence_0.571_Length_3816	3354	C	Y	178	178	40	20	9	45
Locus_10443_Transcript_4/4_Confidence_0.571_Length_3816	3589	G	R	158	158	40	37	11	29.73
Locus_10443_Transcript_4/4_Confidence_0.571_Length_3816	3655	A	R	172	172	40	41	11	26.83
Locus_10444_Transcript_1/1_Confidence_1.000_Length_548	172	A	M	173	174	39	16	8	50
Locus_10444_Transcript_1/1_Confidence_1.000_Length_548	329	A	R	228	228	41	36	18	50
Locus_10444_Transcript_1/1_Confidence_1.000_Length_548	428	G	K	228	228	42	36	17	47.22
Locus_10446_Transcript_1/1_Confidence_1.000_Length_476	430	C	Y	96	125	35	13	6	46.15
Locus_10447_Transcript_1/1_Confidence_1.000_Length_440	228	G	R	204	228	41	19	10	52.63
Locus_10447_Transcript_1/1_Confidence_1.000_Length_440	261	A	R	144	151	41	14	7	50
Locus_10448_Transcript_1/1_Confidence_1.000_Length_1611	246	T	Y	228	228	42	37	18	48.65
Locus_10448_Transcript_1/1_Confidence_1.000_Length_1611	259	C	Y	183	183	42	34	11	32.35
Locus_10448_Transcript_1/1_Confidence_1.000_Length_1611	559	G	R	228	228	42	43	14	32.56
Locus_10448_Transcript_1/1_Confidence_1.000_Length_1611	802	A	R	228	228	42	50	15	30
Locus_10448_Transcript_1/1_Confidence_1.000_Length_1611	880	G	R	228	228	42	39	15	38.46
Locus_10448_Transcript_1/1_Confidence_1.000_Length_1611	1373	T	K	228	228	42	58	26	44.83
Locus_10449_Transcript_1/1_Confidence_1.000_Length_1211	548	A	R	108	108	42	23	6	26.09
Locus_1044_Transcript_1/1_Confidence_1.000_Length_1609	103	A	R	228	228	41	82	30	36.59
Locus_1044_Transcript_1/1_Confidence_1.000_Length_1609	142	A	R	228	228	42	107	34	31.78
Locus_1044_Transcript_1/1_Confidence_1.000_Length_1609	228	G	K	228	228	42	120	35	29.17
Locus_1044_Transcript_1/1_Confidence_1.000_Length_1609	1004	A	W	228	228	42	134	49	36.57
Locus_1044_Transcript_1/1_Confidence_1.000_Length_1609	1191	T	Y	228	228	42	99	33	33.33
Locus_1044_Transcript_1/1_Confidence_1.000_Length_1609	1297	G	R	228	228	42	94	30	31.91
Locus_10451_Transcript_1/1_Confidence_1.000_Length_387	38	C	M	68	68	39	9	4	44.44
Locus_10452_Transcript_1/1_Confidence_1.000_Length_2434	38	T	W	142	142	40	25	8	32
Locus_10452_Transcript_1/1_Confidence_1.000_Length_2434	68	C	M	205	205	41	55	13	23.64
Locus_10452_Transcript_1/1_Confidence_1.000_Length_2434	961	A	W	228	228	42	56	23	41.07
Locus_10452_Transcript_1/1_Confidence_1.000_Length_2434	1687	C	Y	190	190	39	76	18	23.68
Locus_10452_Transcript_1/1_Confidence_1.000_Length_2434	2129	A	R	228	228	41	50	18	36
Locus_10452_Transcript_1/1_Confidence_1.000_Length_2434	2143	C	M	228	228	41	49	22	44.9
Locus_10452_Transcript_1/1_Confidence_1.000_Length_2434	2170	A	W	228	228	41	50	17	34
Locus_10453_Transcript_1/1_Confidence_1.000_Length_268	122	T	Y	140	140	41	21	7	33.33
Locus_10454_Transcript_3/4_Confidence_0.667_Length_2893	1724	T	K	212	212	41	38	12	31.58
Locus_10454_Transcript_3/4_Confidence_0.667_Length_2893	2001	G	R	50	50	41	20	4	20
Locus_10454_Transcript_3/4_Confidence_0.667_Length_2893	2172	A	W	158	158	42	38	9	23.68
Locus_10455_Transcript_1/1_Confidence_1.000_Length_324	32	A	R	30	30	41	19	4	21.05
Locus_10456_Transcript_1/1_Confidence_1.000_Length_1285	285	C	M	164	164	42	18	7	38.89
Locus_10456_Transcript_1/1_Confidence_1.000_Length_1285	305	A	R	110	110	42	17	5	29.41
Locus_10456_Transcript_1/1_Confidence_1.000_Length_1285	382	A	W	137	137	42	17	6	35.29
Locus_10456_Transcript_1/1_Confidence_1.000_Length_1285	442	T	W	203	228	42	26	15	57.69
Locus_10456_Transcript_1/1_Confidence_1.000_Length_1285	500	C	S	228	228	42	33	12	36.36
Locus_10456_Transcript_1/1_Confidence_1.000_Length_1285	726	C	Y	95	95	42	19	5	26.32
Locus_10456_Transcript_1/1_Confidence_1.000_Length_1285	760	A	M	106	106	42	28	6	21.43
Locus_10456_Transcript_1/1_Confidence_1.000_Length_1285	921	G	R	205	205	38	23	13	56.52
Locus_10456_Transcript_1/1_Confidence_1.000_Length_1285	1178	T	K	104	104	40	23	7	30.43
Locus_10456_Transcript_1/1_Confidence_1.000_Length_1285	1251	G	R	70	70	41	14	4	28.57
Locus_10458_Transcript_1/1_Confidence_1.000_Length_1386	245	G	S	228	228	42	35	14	40
Locus_10458_Transcript_1/1_Confidence_1.000_Length_1386	1194	C	Y	228	228	42	28	15	53.57
Locus_10458_Transcript_1/1_Confidence_1.000_Length_1386	1198	T	Y	228	228	42	33	18	54.55
Locus_1045_Transcript_1/1_Confidence_1.000_Length_2242	173	G	R	228	228	42	57	15	26.32
Locus_1045_Transcript_1/1_Confidence_1.000_Length_2242	309	G	R	228	228	42	54	16	29.63
Locus_1045_Transcript_1/1_Confidence_1.000_Length_2242	946	A	R	228	228	42	53	17	32.08
Locus_1045_Transcript_1/1_Confidence_1.000_Length_2242	1678	G	R	228	228	42	89	34	38.2
Locus_1045_Transcript_1/1_Confidence_1.000_Length_2242	1980	A	W	228	228	42	88	31	35.23
Locus_10460_Transcript_1/1_Confidence_1.000_Length_2390	188	C	M	228	228	42	57	16	28.07
Locus_10460_Transcript_1/1_Confidence_1.000_Length_2390	758	G	R	228	228	41	77	22	28.57
Locus_10460_Transcript_1/1_Confidence_1.000_Length_2390	794	G	R	228	228	42	61	16	26.23
Locus_10460_Transcript_1/1_Confidence_1.000_Length_2390	1083	G	R	228	228	41	37	13	35.14
Locus_10460_Transcript_1/1_Confidence_1.000_Length_2390	1120	T	K	162	162	41	31	9	29.03
Locus_10460_Transcript_1/1_Confidence_1.000_Length_2390	1944	T	Y	217	217	42	61	15	24.59
Locus_10461_Transcript_2/3_Confidence_0.714_Length_1050	1030	A	R	69	69	32	14	6	42.86
Locus_10461_Transcript_3/3_Confidence_0.429_Length_976	620	T	K	15	15	18	119	40	33.61
Locus_10461_Transcript_3/3_Confidence_0.429_Length_976	975	A	R	10	10	23	12	4	33.33
Locus_10462_Transcript_2/5_Confidence_0.600_Length_1308	1220	A	W	82	82	33	22	8	36.36
Locus_10462_Transcript_4/5_Confidence_0.600_Length_1252	310	A	M	33	33	32	23	6	26.09
Locus_10463_Transcript_1/1_Confidence_1.000_Length_1045	117	A	R	200	200	42	40	11	27.5
Locus_10463_Transcript_1/1_Confidence_1.000_Length_1045	734	C	Y	228	228	42	45	15	33.33
Locus_10463_Transcript_1/1_Confidence_1.000_Length_1045	847	T	Y	228	228	42	41	18	43.9
Locus_10464_Transcript_1/1_Confidence_1.000_Length_1686	270	T	W	208	208	42	26	10	38.46
Locus_10465_Transcript_1/1_Confidence_1.000_Length_1144	63	G	R	69	69	39	8	4	50
Locus_10465_Transcript_1/1_Confidence_1.000_Length_1144	115	G	R	155	155	41	17	8	47.06
Locus_10465_Transcript_1/1_Confidence_1.000_Length_1144	127	G	R	95	95	42	18	6	33.33
Locus_10465_Transcript_1/1_Confidence_1.000_Length_1144	139	C	Y	113	113	42	24	8	33.33
Locus_10465_Transcript_1/1_Confidence_1.000_Length_1144	1093	C	Y	109	109	41	14	6	42.86
Locus_10465_Transcript_1/1_Confidence_1.000_Length_1144	1110	C	Y	99	117	40	11	6	54.55
Locus_10467_Transcript_1/1_Confidence_1.000_Length_729	179	G	R	228	228	41	76	30	39.47
Locus_10468_Transcript_1/1_Confidence_1.000_Length_556	5	G	K	11	11	32	9	4	44.44
Locus_10468_Transcript_1/1_Confidence_1.000_Length_556	6	A	W	11	11	32	9	4	44.44
Locus_10468_Transcript_1/1_Confidence_1.000_Length_556	435	T	Y	195	195	35	38	16	42.11
Locus_10469_Transcript_1/1_Confidence_1.000_Length_2344	52	C	Y	102	102	42	17	5	29.41
Locus_10469_Transcript_1/1_Confidence_1.000_Length_2344	100	G	K	216	228	42	21	10	47.62
Locus_10469_Transcript_1/1_Confidence_1.000_Length_2344	229	A	W	228	228	42	38	15	39.47
Locus_10469_Transcript_1/1_Confidence_1.000_Length_2344	475	A	R	189	228	42	29	20	68.97
Locus_10469_Transcript_1/1_Confidence_1.000_Length_2344	504	C	Y	213	213	42	27	10	37.04
Locus_10469_Transcript_1/1_Confidence_1.000_Length_2344	1015	G	R	145	145	42	34	8	23.53
Locus_10469_Transcript_1/1_Confidence_1.000_Length_2344	1153	T	K	152	152	42	32	8	25
Locus_10469_Transcript_1/1_Confidence_1.000_Length_2344	1154	T	W	152	152	42	32	8	25
Locus_10469_Transcript_1/1_Confidence_1.000_Length_2344	1295	C	Y	153	153	42	50	10	20
Locus_10469_Transcript_1/1_Confidence_1.000_Length_2344	1368	A	R	228	228	42	43	15	34.88
Locus_10469_Transcript_1/1_Confidence_1.000_Length_2344	1527	T	K	213	213	42	27	10	37.04
Locus_10469_Transcript_1/1_Confidence_1.000_Length_2344	1587	A	R	228	228	42	54	28	51.85
Locus_10469_Transcript_1/1_Confidence_1.000_Length_2344	1669	C	Y	228	228	42	65	21	32.31
Locus_10469_Transcript_1/1_Confidence_1.000_Length_2344	2137	A	R	170	170	42	33	9	27.27
Locus_10469_Transcript_1/1_Confidence_1.000_Length_2344	2143	G	S	205	205	42	32	10	31.25
Locus_1046_Transcript_2/3_Confidence_0.750_Length_2287	792	A	W	228	228	42	36	12	33.33
Locus_1046_Transcript_2/3_Confidence_0.750_Length_2287	1188	T	Y	228	228	42	52	16	30.19
Locus_1046_Transcript_2/3_Confidence_0.750_Length_2287	1769	T	K	228	228	42	44	22	50
Locus_10472_Transcript_1/4_Confidence_0.700_Length_1565	489	A	R	198	228	41	20	11	55
Locus_10474_Transcript_1/1_Confidence_1.000_Length_659	47	T	K	228	228	41	41	23	56.1
Locus_10474_Transcript_1/1_Confidence_1.000_Length_659	219	A	R	228	228	42	54	32	59.26
Locus_10474_Transcript_1/1_Confidence_1.000_Length_659	377	T	Y	228	228	42	26	12	46.15
Locus_10475_Transcript_1/1_Confidence_1.000_Length_744	444	G	K	175	175	42	21	8	38.1
Locus_10475_Transcript_1/1_Confidence_1.000_Length_744	518	A	R	167	167	41	21	8	38.1
Locus_10475_Transcript_1/1_Confidence_1.000_Length_744	519	A	M	165	165	41	22	8	36.36
Locus_1047_Transcript_1/1_Confidence_1.000_Length_507	89	C	Y	163	163	33	52	22	42.31
Locus_10480_Transcript_1/1_Confidence_1.000_Length_2025	398	A	W	228	228	41	31	19	61.29
Locus_10480_Transcript_1/1_Confidence_1.000_Length_2025	1481	G	R	228	228	42	160	58	36.25
Locus_10480_Transcript_1/1_Confidence_1.000_Length_2025	1948	T	K	169	169	42	52	17	32.69
Locus_10483_Transcript_1/1_Confidence_1.000_Length_1514	392	G	R	228	228	42	45	19	42.22
Locus_10483_Transcript_1/1_Confidence_1.000_Length_1514	404	C	Y	228	228	42	49	15	30.61
Locus_10483_Transcript_1/1_Confidence_1.000_Length_1514	464	C	Y	228	228	42	33	13	39.39
Locus_10483_Transcript_1/1_Confidence_1.000_Length_1514	509	G	K	209	209	41	33	11	33.33
Locus_10485_Transcript_1/2_Confidence_1.000_Length_3044	293	G	R	56	56	42	18	4	22.22
Locus_10485_Transcript_1/2_Confidence_1.000_Length_3044	486	A	R	203	203	42	58	16	27.59
Locus_10485_Transcript_1/2_Confidence_1.000_Length_3044	686	A	R	228	228	39	49	23	46.94
Locus_10485_Transcript_2/2_Confidence_1.000_Length_2482	90	C	M	115	115	41	11	5	45.45
Locus_10487_Transcript_1/1_Confidence_1.000_Length_1264	140	T	Y	85	85	38	15	4	26.67
Locus_10487_Transcript_1/1_Confidence_1.000_Length_1264	644	T	Y	185	185	39	33	14	42.42
Locus_10487_Transcript_1/1_Confidence_1.000_Length_1264	692	C	M	25	25	38	31	8	25.81
Locus_10487_Transcript_1/1_Confidence_1.000_Length_1264	734	A	R	23	23	40	19	4	21.05
Locus_10487_Transcript_1/1_Confidence_1.000_Length_1264	887	T	Y	85	85	37	26	9	34.62
Locus_10487_Transcript_1/1_Confidence_1.000_Length_1264	901	C	Y	38	38	39	24	6	25
Locus_10487_Transcript_1/1_Confidence_1.000_Length_1264	1226	A	R	83	83	40	14	4	28.57
Locus_10488_Transcript_1/1_Confidence_1.000_Length_393	217	T	Y	211	211	42	58	14	24.14
Locus_1048_Transcript_2/2_Confidence_1.000_Length_1185	225	A	M	35	35	14	135	84	62.22
Locus_10492_Transcript_3/4_Confidence_0.625_Length_1615	519	A	R	17	17	19	30	15	50
Locus_10493_Transcript_1/1_Confidence_1.000_Length_726	573	T	K	228	228	42	23	12	52.17
Locus_10493_Transcript_1/1_Confidence_1.000_Length_726	680	T	W	147	147	39	14	7	50
Locus_10494_Transcript_1/1_Confidence_1.000_Length_1116	710	G	S	228	228	42	26	12	46.15
Locus_10496_Transcript_1/1_Confidence_1.000_Length_1098	489	A	W	220	220	41	21	10	47.62
Locus_10496_Transcript_1/1_Confidence_1.000_Length_1098	807	G	R	165	165	41	25	8	32
Locus_10497_Transcript_1/1_Confidence_1.000_Length_1922	404	C	Y	228	228	42	33	13	39.39
Locus_10497_Transcript_1/1_Confidence_1.000_Length_1922	935	G	R	200	200	42	25	9	36
Locus_10497_Transcript_1/1_Confidence_1.000_Length_1922	1765	G	R	118	118	40	16	6	37.5
Locus_10497_Transcript_1/1_Confidence_1.000_Length_1922	1849	G	K	207	207	41	25	11	44
Locus_10498_Transcript_1/1_Confidence_1.000_Length_1493	47	A	W	116	116	39	12	6	50
Locus_10498_Transcript_1/1_Confidence_1.000_Length_1493	438	G	R	228	228	40	28	12	42.86
Locus_10498_Transcript_1/1_Confidence_1.000_Length_1493	766	A	W	228	228	41	38	14	36.84
Locus_10499_Transcript_1/1_Confidence_1.000_Length_524	183	T	K	228	228	42	36	13	36.11
Locus_10499_Transcript_1/1_Confidence_1.000_Length_524	260	A	M	228	228	42	31	14	45.16
Locus_10499_Transcript_1/1_Confidence_1.000_Length_524	358	A	R	226	226	41	21	10	47.62
Locus_1049_Transcript_1/1_Confidence_1.000_Length_1435	119	C	Y	228	228	42	76	19	25
Locus_104_Transcript_1/3_Confidence_0.600_Length_4589	4504	C	M	43	43	34	12	4	33.33
Locus_104_Transcript_1/3_Confidence_0.600_Length_4589	4560	G	S	122	130	37	13	8	61.54
Locus_104_Transcript_3/3_Confidence_0.600_Length_5544	4462	A	Y	22	26	34	11	7	63.64
Locus_104_Transcript_3/3_Confidence_0.600_Length_5544	4463	T	K	43	91	32	13	7	53.85
Locus_104_Transcript_3/3_Confidence_0.600_Length_5544	4739	C	Y	228	228	42	83	35	42.17
Locus_104_Transcript_3/3_Confidence_0.600_Length_5544	5143	G	S	183	183	42	58	13	22.41
Locus_104_Transcript_3/3_Confidence_0.600_Length_5544	5289	G	R	228	228	42	62	20	32.26
Locus_10500_Transcript_1/1_Confidence_1.000_Length_3221	323	A	R	228	228	42	38	19	50
Locus_10500_Transcript_1/1_Confidence_1.000_Length_3221	523	G	R	228	228	42	25	12	48
Locus_10500_Transcript_1/1_Confidence_1.000_Length_3221	538	A	R	93	93	42	20	5	25
Locus_10500_Transcript_1/1_Confidence_1.000_Length_3221	676	A	R	180	180	41	43	11	25.58
Locus_10500_Transcript_1/1_Confidence_1.000_Length_3221	1620	G	K	228	228	42	36	15	41.67
Locus_10500_Transcript_1/1_Confidence_1.000_Length_3221	1623	C	M	228	228	42	35	15	42.86
Locus_10500_Transcript_1/1_Confidence_1.000_Length_3221	1709	A	R	228	228	42	31	15	48.39
Locus_10500_Transcript_1/1_Confidence_1.000_Length_3221	1713	C	Y	228	228	42	32	17	53.13
Locus_10500_Transcript_1/1_Confidence_1.000_Length_3221	2160	A	R	227	227	42	32	11	34.38
Locus_10500_Transcript_1/1_Confidence_1.000_Length_3221	2986	C	Y	152	152	41	23	7	30.43
Locus_10501_Transcript_1/1_Confidence_1.000_Length_1336	77	G	R	104	104	42	19	5	26.32
Locus_10501_Transcript_1/1_Confidence_1.000_Length_1336	241	C	Y	165	165	41	21	8	38.1
Locus_10501_Transcript_1/1_Confidence_1.000_Length_1336	244	C	Y	122	122	41	23	6	26.09
Locus_10501_Transcript_1/1_Confidence_1.000_Length_1336	268	G	R	165	165	41	29	9	31.03
Locus_10501_Transcript_1/1_Confidence_1.000_Length_1336	343	G	K	177	177	41	29	9	31.03
Locus_10501_Transcript_1/1_Confidence_1.000_Length_1336	494	G	R	191	191	41	24	10	41.67
Locus_10502_Transcript_1/1_Confidence_1.000_Length_614	104	T	Y	97	97	41	12	5	41.67
Locus_10503_Transcript_1/1_Confidence_1.000_Length_2338	40	A	R	112	112	40	13	7	53.85
Locus_10503_Transcript_1/1_Confidence_1.000_Length_2338	60	T	Y	128	128	40	17	9	52.94
Locus_10503_Transcript_1/1_Confidence_1.000_Length_2338	96	G	R	228	228	41	29	16	55.17
Locus_10503_Transcript_1/1_Confidence_1.000_Length_2338	625	A	R	228	228	42	84	28	33.33
Locus_10503_Transcript_1/1_Confidence_1.000_Length_2338	1188	T	W	213	213	42	76	17	22.37
Locus_10506_Transcript_1/2_Confidence_1.000_Length_1425	460	G	R	129	129	42	20	6	30
Locus_10506_Transcript_1/2_Confidence_1.000_Length_1425	927	A	W	227	227	42	29	11	37.93
Locus_10506_Transcript_1/2_Confidence_1.000_Length_1425	1096	A	W	117	117	42	24	6	25
Locus_10506_Transcript_1/2_Confidence_1.000_Length_1425	1178	C	Y	228	228	42	30	12	40
Locus_10506_Transcript_1/2_Confidence_1.000_Length_1425	1232	C	M	205	205	42	26	10	38.46
Locus_10508_Transcript_1/1_Confidence_1.000_Length_432	205	A	M	147	147	41	25	8	32
Locus_10509_Transcript_1/1_Confidence_1.000_Length_419	47	T	Y	159	159	40	21	8	38.1
Locus_10509_Transcript_1/1_Confidence_1.000_Length_419	158	G	R	131	131	41	27	7	25.93
Locus_1050_Transcript_1/1_Confidence_1.000_Length_828	454	A	R	67	67	42	14	4	28.57
Locus_1050_Transcript_1/1_Confidence_1.000_Length_828	509	G	S	143	143	41	27	7	25.93
Locus_1050_Transcript_1/1_Confidence_1.000_Length_828	682	A	W	65	65	41	30	6	20
Locus_1050_Transcript_1/1_Confidence_1.000_Length_828	685	A	M	65	65	41	30	6	20
Locus_1050_Transcript_1/1_Confidence_1.000_Length_828	782	T	W	36	36	35	16	5	31.25
Locus_10510_Transcript_1/1_Confidence_1.000_Length_457	91	A	M	59	59	41	17	4	23.53
Locus_10512_Transcript_1/1_Confidence_1.000_Length_2864	384	A	W	110	110	42	27	6	22.22
Locus_10512_Transcript_1/1_Confidence_1.000_Length_2864	1468	A	R	228	228	42	55	24	43.64
Locus_10512_Transcript_1/1_Confidence_1.000_Length_2864	2675	G	K	147	147	42	30	8	26.67
Locus_10513_Transcript_1/1_Confidence_1.000_Length_3222	26	T	Y	26	26	34	8	4	50
Locus_10513_Transcript_1/1_Confidence_1.000_Length_3222	311	T	K	198	198	42	30	10	33.33
Locus_10513_Transcript_1/1_Confidence_1.000_Length_3222	411	A	M	228	228	42	41	16	39.02
Locus_10513_Transcript_1/1_Confidence_1.000_Length_3222	1602	T	Y	188	188	42	34	10	29.41
Locus_10513_Transcript_1/1_Confidence_1.000_Length_3222	1797	C	Y	161	161	42	44	10	22.73
Locus_10514_Transcript_1/1_Confidence_1.000_Length_2148	78	A	W	127	127	42	20	8	40
Locus_10514_Transcript_1/1_Confidence_1.000_Length_2148	853	G	K	228	228	42	49	20	40.82
Locus_10514_Transcript_1/1_Confidence_1.000_Length_2148	977	A	W	228	228	42	37	12	32.43
Locus_10514_Transcript_1/1_Confidence_1.000_Length_2148	2107	C	S	61	61	42	16	4	25
Locus_10515_Transcript_1/1_Confidence_1.000_Length_600	507	A	R	104	104	42	16	5	31.25
Locus_10516_Transcript_1/1_Confidence_1.000_Length_1587	205	C	M	226	226	42	157	33	21.02
Locus_10516_Transcript_1/1_Confidence_1.000_Length_1587	412	T	W	228	228	42	272	85	31.25
Locus_10516_Transcript_1/1_Confidence_1.000_Length_1587	873	A	M	228	228	42	166	48	28.92
Locus_10516_Transcript_1/1_Confidence_1.000_Length_1587	1396	G	R	175	175	42	99	22	22.22
Locus_10518_Transcript_1/1_Confidence_1.000_Length_2576	545	A	W	130	130	42	21	6	28.57
Locus_10518_Transcript_1/1_Confidence_1.000_Length_2576	660	C	Y	186	186	42	21	8	38.1
Locus_10518_Transcript_1/1_Confidence_1.000_Length_2576	744	A	R	88	88	42	14	4	28.57
Locus_10518_Transcript_1/1_Confidence_1.000_Length_2576	2325	C	Y	101	101	42	20	5	25
Locus_10518_Transcript_1/1_Confidence_1.000_Length_2576	2342	C	Y	119	119	42	23	6	26.09
Locus_10519_Transcript_1/1_Confidence_1.000_Length_395	194	A	R	60	60	34	18	9	50
Locus_10519_Transcript_1/1_Confidence_1.000_Length_395	197	C	Y	16	16	34	19	6	31.58
Locus_10519_Transcript_1/1_Confidence_1.000_Length_395	259	A	R	91	91	39	23	8	34.78
Locus_10519_Transcript_1/1_Confidence_1.000_Length_395	294	G	R	93	93	35	31	8	25.81
Locus_10519_Transcript_1/1_Confidence_1.000_Length_395	338	G	R	55	55	34	18	6	33.33
Locus_1051_Transcript_1/1_Confidence_1.000_Length_1130	174	C	Y	56	56	38	13	4	30.77
Locus_1051_Transcript_1/1_Confidence_1.000_Length_1130	1013	A	R	140	140	39	22	8	36.36
Locus_10521_Transcript_1/1_Confidence_1.000_Length_851	81	C	Y	176	176	39	26	9	34.62
Locus_10521_Transcript_1/1_Confidence_1.000_Length_851	358	G	R	183	183	40	20	9	45
Locus_10521_Transcript_1/1_Confidence_1.000_Length_851	549	C	Y	228	228	42	29	14	48.28
Locus_10521_Transcript_1/1_Confidence_1.000_Length_851	756	T	Y	136	136	42	20	7	35
Locus_10522_Transcript_1/1_Confidence_1.000_Length_1474	472	C	S	147	147	41	45	10	22.22
Locus_10522_Transcript_1/1_Confidence_1.000_Length_1474	550	A	W	228	228	42	55	15	27.27
Locus_10522_Transcript_1/1_Confidence_1.000_Length_1474	1003	C	M	228	228	42	51	17	33.33
Locus_10523_Transcript_1/1_Confidence_1.000_Length_900	427	T	W	228	228	42	82	27	32.93
Locus_10523_Transcript_1/1_Confidence_1.000_Length_900	617	C	Y	228	228	42	136	48	35.29
Locus_10523_Transcript_1/1_Confidence_1.000_Length_900	660	T	W	228	228	42	130	50	38.46
Locus_10523_Transcript_1/1_Confidence_1.000_Length_900	823	C	Y	228	228	42	103	36	34.95
Locus_10525_Transcript_1/1_Confidence_1.000_Length_497	162	C	Y	227	227	40	22	10	45.45
Locus_10525_Transcript_1/1_Confidence_1.000_Length_497	248	C	Y	223	223	41	36	12	33.33
Locus_10525_Transcript_1/1_Confidence_1.000_Length_497	338	T	W	199	199	40	35	12	34.29
Locus_10525_Transcript_1/1_Confidence_1.000_Length_497	435	C	M	228	228	39	42	16	38.1
Locus_10525_Transcript_1/1_Confidence_1.000_Length_497	462	T	W	196	196	38	25	15	60
Locus_10525_Transcript_1/1_Confidence_1.000_Length_497	476	T	Y	23	23	38	17	4	23.53
Locus_10526_Transcript_1/1_Confidence_1.000_Length_447	247	A	W	119	119	42	24	6	25
Locus_10527_Transcript_1/3_Confidence_0.667_Length_831	238	C	Y	119	203	37	25	19	76
Locus_10527_Transcript_1/3_Confidence_0.667_Length_831	290	T	K	68	68	34	28	6	21.43
Locus_10527_Transcript_2/3_Confidence_0.667_Length_829	650	G	S	48	48	27	33	12	36.36
Locus_10528_Transcript_1/1_Confidence_1.000_Length_863	154	T	Y	228	228	41	29	16	55.17
Locus_10528_Transcript_1/1_Confidence_1.000_Length_863	364	C	Y	176	176	42	25	8	32
Locus_10529_Transcript_1/1_Confidence_1.000_Length_1925	796	A	R	206	206	40	28	11	39.29
Locus_10529_Transcript_1/1_Confidence_1.000_Length_1925	807	C	Y	217	217	41	28	11	39.29
Locus_10529_Transcript_1/1_Confidence_1.000_Length_1925	1003	G	R	140	201	41	18	11	61.11
Locus_10529_Transcript_1/1_Confidence_1.000_Length_1925	1046	A	R	117	154	41	11	6	54.55
Locus_10529_Transcript_1/1_Confidence_1.000_Length_1925	1135	G	R	73	73	41	17	4	23.53
Locus_10529_Transcript_1/1_Confidence_1.000_Length_1925	1140	G	R	103	103	41	17	6	35.29
Locus_10529_Transcript_1/1_Confidence_1.000_Length_1925	1199	A	R	114	114	41	22	6	27.27
Locus_10529_Transcript_1/1_Confidence_1.000_Length_1925	1264	A	R	68	68	40	12	4	33.33
Locus_10529_Transcript_1/1_Confidence_1.000_Length_1925	1338	G	R	131	131	40	25	8	32
Locus_10529_Transcript_1/1_Confidence_1.000_Length_1925	1350	C	Y	121	121	40	21	7	33.33
Locus_10529_Transcript_1/1_Confidence_1.000_Length_1925	1565	A	R	126	126	42	16	6	37.5
Locus_10529_Transcript_1/1_Confidence_1.000_Length_1925	1570	G	K	140	140	42	16	6	37.5
Locus_10529_Transcript_1/1_Confidence_1.000_Length_1925	1758	G	R	133	133	40	21	8	38.1
Locus_10529_Transcript_1/1_Confidence_1.000_Length_1925	1759	A	M	112	112	39	20	7	35
Locus_1052_Transcript_1/1_Confidence_1.000_Length_926	265	T	Y	228	228	42	31	13	41.94
Locus_1052_Transcript_1/1_Confidence_1.000_Length_926	644	G	R	228	228	41	596	182	30.54
Locus_10531_Transcript_1/3_Confidence_0.400_Length_1180	42	G	S	32	32	25	21	13	61.9
Locus_10532_Transcript_1/1_Confidence_1.000_Length_1386	514	C	Y	228	228	41	124	32	25.81
Locus_10532_Transcript_1/1_Confidence_1.000_Length_1386	1140	A	M	228	228	42	156	51	32.69
Locus_10532_Transcript_1/1_Confidence_1.000_Length_1386	1230	C	S	228	228	41	148	40	27.03
Locus_10532_Transcript_1/1_Confidence_1.000_Length_1386	1261	G	S	212	212	41	171	40	23.39
Locus_10535_Transcript_1/1_Confidence_1.000_Length_2078	1014	G	R	228	228	41	52	31	59.62
Locus_10535_Transcript_1/1_Confidence_1.000_Length_2078	1352	G	R	168	168	42	38	10	26.32
Locus_10535_Transcript_1/1_Confidence_1.000_Length_2078	1544	G	S	220	220	42	42	12	28.57
Locus_10535_Transcript_1/1_Confidence_1.000_Length_2078	1846	A	R	210	210	41	46	12	26.09
Locus_10538_Transcript_1/1_Confidence_1.000_Length_324	47	T	K	95	95	42	12	5	41.67
Locus_10539_Transcript_1/1_Confidence_1.000_Length_516	54	T	Y	36	36	22	33	26	78.79
Locus_10539_Transcript_1/1_Confidence_1.000_Length_516	55	C	Y	33	41	22	33	21	63.64
Locus_10539_Transcript_1/1_Confidence_1.000_Length_516	88	G	R	44	44	25	44	26	59.09
Locus_10539_Transcript_1/1_Confidence_1.000_Length_516	103	G	R	69	80	25	34	17	42.5
Locus_10539_Transcript_1/1_Confidence_1.000_Length_516	151	A	R	157	157	29	38	26	68.42
Locus_10539_Transcript_1/1_Confidence_1.000_Length_516	203	A	R	72	72	29	40	19	47.5
Locus_10539_Transcript_1/1_Confidence_1.000_Length_516	236	T	Y	183	183	29	48	27	56.25
Locus_10539_Transcript_1/1_Confidence_1.000_Length_516	245	C	Y	206	206	29	51	27	52.94
Locus_10539_Transcript_1/1_Confidence_1.000_Length_516	396	C	Y	54	74	32	77	22	28.57
Locus_10539_Transcript_1/1_Confidence_1.000_Length_516	397	C	Y	228	228	32	75	42	56
Locus_10539_Transcript_1/1_Confidence_1.000_Length_516	456	A	W	201	201	31	44	16	36.36
Locus_10539_Transcript_1/1_Confidence_1.000_Length_516	466	T	W	219	219	30	40	23	57.5
Locus_10539_Transcript_1/1_Confidence_1.000_Length_516	480	A	R	43	43	27	24	9	37.5
Locus_1053_Transcript_1/1_Confidence_1.000_Length_660	17	G	R	185	185	42	45	17	37.78
Locus_1053_Transcript_1/1_Confidence_1.000_Length_660	447	C	Y	228	228	42	133	56	42.11
Locus_10540_Transcript_1/1_Confidence_1.000_Length_530	201	A	W	79	79	41	17	4	23.53
Locus_10540_Transcript_1/1_Confidence_1.000_Length_530	241	G	R	106	106	39	16	6	37.5
Locus_10543_Transcript_1/1_Confidence_1.000_Length_461	290	C	S	57	57	39	16	5	31.25
Locus_10548_Transcript_1/1_Confidence_1.000_Length_536	218	C	Y	228	228	41	39	26	66.67
Locus_10548_Transcript_1/1_Confidence_1.000_Length_536	219	G	R	194	194	41	41	11	26.83
Locus_10549_Transcript_1/1_Confidence_1.000_Length_863	47	T	Y	46	46	39	17	4	23.53
Locus_10549_Transcript_1/1_Confidence_1.000_Length_863	748	G	S	225	225	42	23	10	43.48
Locus_10550_Transcript_3/4_Confidence_0.625_Length_1002	16	A	W	75	75	42	11	4	36.36
Locus_10553_Transcript_2/3_Confidence_0.667_Length_3270	2451	G	R	223	228	41	27	14	51.85
Locus_10553_Transcript_2/3_Confidence_0.667_Length_3270	2552	C	S	149	149	42	21	7	33.33
Locus_10558_Transcript_1/1_Confidence_1.000_Length_890	34	G	S	125	125	41	10	5	50
Locus_10558_Transcript_1/1_Confidence_1.000_Length_890	76	A	R	148	148	42	13	6	46.15
Locus_10558_Transcript_1/1_Confidence_1.000_Length_890	202	C	M	120	120	42	14	5	35.71
Locus_10558_Transcript_1/1_Confidence_1.000_Length_890	203	C	Y	120	120	42	14	5	35.71
Locus_10558_Transcript_1/1_Confidence_1.000_Length_890	285	C	Y	68	68	40	20	5	25
Locus_10558_Transcript_1/1_Confidence_1.000_Length_890	292	A	R	83	83	40	21	6	28.57
Locus_10558_Transcript_1/1_Confidence_1.000_Length_890	309	G	R	136	136	40	18	8	44.44
Locus_10558_Transcript_1/1_Confidence_1.000_Length_890	341	G	R	78	78	40	18	6	33.33
Locus_10558_Transcript_1/1_Confidence_1.000_Length_890	508	G	R	168	225	42	17	10	58.82
Locus_10558_Transcript_1/1_Confidence_1.000_Length_890	513	C	Y	186	228	42	20	12	60
Locus_10558_Transcript_1/1_Confidence_1.000_Length_890	582	G	K	186	186	40	20	9	45
Locus_10558_Transcript_1/1_Confidence_1.000_Length_890	585	T	Y	172	172	40	18	8	44.44
Locus_10558_Transcript_1/1_Confidence_1.000_Length_890	595	A	R	193	210	40	19	10	52.63
Locus_10558_Transcript_1/1_Confidence_1.000_Length_890	694	C	S	158	158	40	16	7	43.75
Locus_10558_Transcript_1/1_Confidence_1.000_Length_890	705	G	K	128	128	39	15	6	40
Locus_10558_Transcript_1/1_Confidence_1.000_Length_890	749	A	R	176	216	39	18	10	55.56
Locus_10558_Transcript_1/1_Confidence_1.000_Length_890	827	A	W	76	76	41	21	6	28.57
Locus_10558_Transcript_1/1_Confidence_1.000_Length_890	852	C	Y	50	50	40	12	4	33.33
Locus_10558_Transcript_1/1_Confidence_1.000_Length_890	861	T	W	50	50	40	12	4	33.33
Locus_10559_Transcript_1/1_Confidence_1.000_Length_560	182	G	S	45	45	39	12	4	33.33
Locus_10559_Transcript_1/1_Confidence_1.000_Length_560	217	G	S	90	90	38	14	7	50
Locus_10560_Transcript_1/2_Confidence_1.000_Length_745	100	C	Y	178	178	40	51	18	35.29
Locus_10560_Transcript_1/2_Confidence_1.000_Length_745	419	C	Y	228	228	42	46	26	56.52
Locus_10560_Transcript_1/2_Confidence_1.000_Length_745	484	A	M	224	224	42	39	14	35.9
Locus_10560_Transcript_1/2_Confidence_1.000_Length_745	497	C	Y	181	181	42	39	12	30.77
Locus_10560_Transcript_2/2_Confidence_1.000_Length_400	196	T	Y	155	202	35	21	9	42.86
Locus_10561_Transcript_1/1_Confidence_1.000_Length_1829	910	C	S	101	101	42	20	5	25
Locus_10561_Transcript_1/1_Confidence_1.000_Length_1829	1057	G	R	191	191	42	17	8	47.06
Locus_10562_Transcript_1/1_Confidence_1.000_Length_698	142	T	Y	171	171	42	16	7	43.75
Locus_10562_Transcript_1/1_Confidence_1.000_Length_698	231	G	S	147	147	42	22	7	31.82
Locus_10563_Transcript_1/1_Confidence_1.000_Length_740	85	G	S	191	191	41	33	11	33.33
Locus_10565_Transcript_1/1_Confidence_1.000_Length_1409	536	T	W	189	189	42	29	9	31.03
Locus_10565_Transcript_1/1_Confidence_1.000_Length_1409	1115	A	M	228	228	42	45	20	44.44
Locus_10566_Transcript_6/8_Confidence_0.565_Length_2588	70	C	M	45	97	25	71	44	53.01
Locus_10566_Transcript_6/8_Confidence_0.565_Length_2588	75	C	S	42	42	28	60	33	55
Locus_10566_Transcript_6/8_Confidence_0.565_Length_2588	155	C	M	217	217	41	30	11	36.67
Locus_10566_Transcript_6/8_Confidence_0.565_Length_2588	192	T	Y	90	90	26	125	32	25.6
Locus_10566_Transcript_6/8_Confidence_0.565_Length_2588	236	A	R	228	228	30	95	60	63.16
Locus_10566_Transcript_6/8_Confidence_0.565_Length_2588	238	T	K	228	228	30	89	56	62.92
Locus_10566_Transcript_6/8_Confidence_0.565_Length_2588	336	T	W	74	74	41	17	4	23.53
Locus_10566_Transcript_7/8_Confidence_0.565_Length_2849	336	C	S	228	228	42	49	17	34.69
Locus_10567_Transcript_1/1_Confidence_1.000_Length_1523	231	A	W	213	213	42	53	13	24.53
Locus_10567_Transcript_1/1_Confidence_1.000_Length_1523	714	G	K	228	228	42	53	18	33.96
Locus_10568_Transcript_1/1_Confidence_1.000_Length_349	244	G	S	153	176	42	14	7	50
Locus_10569_Transcript_1/1_Confidence_1.000_Length_423	104	G	K	113	113	42	16	5	31.25
Locus_10569_Transcript_1/1_Confidence_1.000_Length_423	196	C	S	124	175	42	15	8	53.33
Locus_1056_Transcript_3/3_Confidence_0.667_Length_2063	1	C	S	38	38	28	9	4	44.44
Locus_1056_Transcript_3/3_Confidence_0.667_Length_2063	3	C	M	22	22	30	10	5	50
Locus_1056_Transcript_3/3_Confidence_0.667_Length_2063	173	C	Y	36	36	17	145	61	42.07
Locus_10571_Transcript_1/2_Confidence_1.000_Length_1475	793	A	R	122	122	42	18	6	33.33
Locus_10572_Transcript_1/1_Confidence_1.000_Length_367	174	G	S	86	86	42	13	4	30.77
Locus_10574_Transcript_1/1_Confidence_1.000_Length_341	234	G	R	146	198	42	14	8	57.14
Locus_10575_Transcript_1/2_Confidence_1.000_Length_511	74	G	S	36	36	34	18	5	27.78
Locus_10575_Transcript_1/2_Confidence_1.000_Length_511	75	C	Y	47	47	34	18	6	33.33
Locus_1057_Transcript_1/1_Confidence_1.000_Length_15313	168	G	R	228	228	41	28	14	50
Locus_1057_Transcript_1/1_Confidence_1.000_Length_15313	596	T	W	228	228	42	30	18	60
Locus_1057_Transcript_1/1_Confidence_1.000_Length_15313	822	G	K	158	158	42	17	7	41.18
Locus_1057_Transcript_1/1_Confidence_1.000_Length_15313	857	A	W	197	197	42	24	9	37.5
Locus_1057_Transcript_1/1_Confidence_1.000_Length_15313	1222	G	R	221	221	42	37	13	35.14
Locus_1057_Transcript_1/1_Confidence_1.000_Length_15313	2317	G	R	228	228	42	42	15	35.71
Locus_1057_Transcript_1/1_Confidence_1.000_Length_15313	2817	T	Y	228	228	42	31	13	41.94
Locus_1057_Transcript_1/1_Confidence_1.000_Length_15313	3769	T	Y	216	216	42	28	10	35.71
Locus_1057_Transcript_1/1_Confidence_1.000_Length_15313	4166	G	R	209	209	42	59	17	28.81
Locus_1057_Transcript_1/1_Confidence_1.000_Length_15313	4544	T	Y	228	228	42	52	17	32.69
Locus_1057_Transcript_1/1_Confidence_1.000_Length_15313	4682	C	Y	228	228	42	51	33	64.71
Locus_1057_Transcript_1/1_Confidence_1.000_Length_15313	5191	G	K	228	228	42	43	15	34.88
Locus_1057_Transcript_1/1_Confidence_1.000_Length_15313	5664	A	W	228	228	42	58	16	27.59
Locus_1057_Transcript_1/1_Confidence_1.000_Length_15313	6664	A	M	228	228	41	41	20	48.78
Locus_1057_Transcript_1/1_Confidence_1.000_Length_15313	6739	T	Y	228	228	42	48	22	45.83
Locus_1057_Transcript_1/1_Confidence_1.000_Length_15313	7676	A	R	228	228	42	63	22	34.92
Locus_1057_Transcript_1/1_Confidence_1.000_Length_15313	7679	C	Y	228	228	42	60	21	35
Locus_1057_Transcript_1/1_Confidence_1.000_Length_15313	8347	T	Y	228	228	42	69	23	33.33
Locus_1057_Transcript_1/1_Confidence_1.000_Length_15313	8420	C	Y	228	228	42	56	17	30.36
Locus_1057_Transcript_1/1_Confidence_1.000_Length_15313	8473	G	S	228	228	42	65	18	27.69
Locus_1057_Transcript_1/1_Confidence_1.000_Length_15313	8633	A	M	228	228	42	102	32	31.37
Locus_1057_Transcript_1/1_Confidence_1.000_Length_15313	8883	C	S	228	228	42	60	22	36.67
Locus_1057_Transcript_1/1_Confidence_1.000_Length_15313	8936	G	R	208	208	42	53	13	24.53
Locus_1057_Transcript_1/1_Confidence_1.000_Length_15313	9530	T	Y	228	228	42	60	25	41.67
Locus_1057_Transcript_1/1_Confidence_1.000_Length_15313	10070	T	K	228	228	42	49	16	32.65
Locus_1057_Transcript_1/1_Confidence_1.000_Length_15313	10580	A	R	228	228	42	78	30	38.46
Locus_1057_Transcript_1/1_Confidence_1.000_Length_15313	11221	A	R	228	228	42	109	31	28.44
Locus_1057_Transcript_1/1_Confidence_1.000_Length_15313	11708	C	Y	228	228	42	80	29	36.25
Locus_1057_Transcript_1/1_Confidence_1.000_Length_15313	11819	A	M	92	92	42	77	20	25.97
Locus_1057_Transcript_1/1_Confidence_1.000_Length_15313	12160	T	W	228	228	42	108	41	37.96
Locus_1057_Transcript_1/1_Confidence_1.000_Length_15313	13340	T	W	228	228	42	105	35	33.33
Locus_1057_Transcript_1/1_Confidence_1.000_Length_15313	13469	A	R	228	228	42	145	47	32.41
Locus_1057_Transcript_1/1_Confidence_1.000_Length_15313	13496	C	Y	228	228	42	119	41	34.45
Locus_1057_Transcript_1/1_Confidence_1.000_Length_15313	14028	A	R	228	228	42	58	20	34.48
Locus_1057_Transcript_1/1_Confidence_1.000_Length_15313	14137	A	R	228	228	42	105	43	40.95
Locus_1057_Transcript_1/1_Confidence_1.000_Length_15313	15190	A	R	182	182	42	30	10	33.33
Locus_10580_Transcript_1/2_Confidence_1.000_Length_750	671	T	K	44	44	35	24	10	41.67
Locus_10580_Transcript_1/2_Confidence_1.000_Length_750	672	T	K	20	20	34	25	8	32
Locus_10580_Transcript_1/2_Confidence_1.000_Length_750	674	T	Y	105	105	33	24	9	29.03
Locus_10580_Transcript_1/2_Confidence_1.000_Length_750	746	T	Y	13	13	25	16	6	37.5
Locus_10580_Transcript_1/2_Confidence_1.000_Length_750	749	C	S	44	44	26	13	9	69.23
Locus_10581_Transcript_1/1_Confidence_1.000_Length_1494	955	T	W	228	228	41	37	13	35.14
Locus_10582_Transcript_1/1_Confidence_1.000_Length_639	216	A	M	164	164	42	17	7	41.18
Locus_10582_Transcript_1/1_Confidence_1.000_Length_639	227	C	Y	187	187	41	18	8	44.44
Locus_10583_Transcript_1/1_Confidence_1.000_Length_570	82	T	Y	144	198	42	15	9	60
Locus_10583_Transcript_1/1_Confidence_1.000_Length_570	181	G	R	228	228	42	37	16	43.24
Locus_10583_Transcript_1/1_Confidence_1.000_Length_570	317	G	K	200	200	41	55	13	23.64
Locus_10586_Transcript_1/1_Confidence_1.000_Length_983	332	T	W	228	228	42	38	22	57.89
Locus_10586_Transcript_1/1_Confidence_1.000_Length_983	380	T	Y	228	228	42	48	34	70.83
Locus_10586_Transcript_1/1_Confidence_1.000_Length_983	886	A	R	228	228	42	44	26	59.09
Locus_10586_Transcript_1/1_Confidence_1.000_Length_983	928	G	R	159	228	42	28	15	53.57
Locus_10587_Transcript_1/1_Confidence_1.000_Length_2004	86	A	R	105	105	42	38	10	26.32
Locus_10587_Transcript_1/1_Confidence_1.000_Length_2004	369	C	Y	126	126	42	30	10	33.33
Locus_10587_Transcript_1/1_Confidence_1.000_Length_2004	410	A	R	167	167	42	34	9	26.47
Locus_10587_Transcript_1/1_Confidence_1.000_Length_2004	862	C	Y	228	228	42	27	13	48.15
Locus_10587_Transcript_1/1_Confidence_1.000_Length_2004	884	T	W	228	228	42	32	20	62.5
Locus_10587_Transcript_1/1_Confidence_1.000_Length_2004	977	G	K	228	228	42	31	15	48.39
Locus_10587_Transcript_1/1_Confidence_1.000_Length_2004	1292	C	Y	228	228	42	63	33	52.38
Locus_10589_Transcript_1/1_Confidence_1.000_Length_500	115	T	Y	124	124	38	16	6	37.5
Locus_10590_Transcript_1/1_Confidence_1.000_Length_767	503	A	W	123	123	41	14	6	42.86
Locus_10590_Transcript_1/1_Confidence_1.000_Length_767	629	G	R	192	192	42	33	10	30.3
Locus_10590_Transcript_1/1_Confidence_1.000_Length_767	635	G	K	214	214	42	32	11	34.38
Locus_10590_Transcript_1/1_Confidence_1.000_Length_767	721	A	M	128	128	41	19	7	36.84
Locus_10595_Transcript_3/4_Confidence_0.625_Length_1856	81	A	R	165	177	41	14	7	50
Locus_10595_Transcript_3/4_Confidence_0.625_Length_1856	485	A	R	96	96	42	19	5	26.32
Locus_10596_Transcript_1/1_Confidence_1.000_Length_1410	47	T	Y	217	217	39	25	13	52
Locus_10596_Transcript_1/1_Confidence_1.000_Length_1410	618	A	M	228	228	42	31	11	35.48
Locus_10598_Transcript_1/1_Confidence_1.000_Length_667	222	C	M	228	228	42	43	14	32.56
Locus_10598_Transcript_1/1_Confidence_1.000_Length_667	234	G	R	228	228	42	54	20	37.04
Locus_10598_Transcript_1/1_Confidence_1.000_Length_667	255	T	W	179	179	42	48	11	22.92
Locus_10598_Transcript_1/1_Confidence_1.000_Length_667	335	C	Y	201	201	42	70	15	21.43
Locus_10598_Transcript_1/1_Confidence_1.000_Length_667	429	A	W	228	228	42	78	35	44.87
Locus_10598_Transcript_1/1_Confidence_1.000_Length_667	495	C	S	228	228	41	71	23	32.39
Locus_1059_Transcript_1/3_Confidence_0.429_Length_1453	1450	T	W	68	68	28	57	23	40.35
Locus_1059_Transcript_1/3_Confidence_0.429_Length_1453	1451	C	M	36	65	28	56	17	30.36
Locus_1059_Transcript_1/3_Confidence_0.429_Length_1453	1452	T	W	100	120	30	43	17	39.53
Locus_1059_Transcript_1/3_Confidence_0.429_Length_1453	1453	G	R	73	73	32	33	10	30.3
Locus_1059_Transcript_3/3_Confidence_0.714_Length_1632	1409	G	S	64	64	35	77	25	32.47
Locus_1059_Transcript_3/3_Confidence_0.714_Length_1632	1412	A	M	15	24	36	71	22	30.99
Locus_1059_Transcript_3/3_Confidence_0.714_Length_1632	1533	T	Y	86	90	28	150	48	32
Locus_1059_Transcript_3/3_Confidence_0.714_Length_1632	1535	T	W	4	102	27	179	114	63.69
Locus_1059_Transcript_3/3_Confidence_0.714_Length_1632	1541	A	M	228	228	29	168	108	50.7
Locus_1059_Transcript_3/3_Confidence_0.714_Length_1632	1593	G	R	228	228	33	433	122	28.18
Locus_1059_Transcript_3/3_Confidence_0.714_Length_1632	1629	C	M	139	156	31	37	20	54.05
Locus_1059_Transcript_3/3_Confidence_0.714_Length_1632	1632	A	K	51	57	29	20	18	90
Locus_105_Transcript_1/1_Confidence_1.000_Length_441	159	T	W	122	122	42	13	5	38.46
Locus_10600_Transcript_1/1_Confidence_1.000_Length_251	1	A	K	6	10	17	29	25	86.21
Locus_10600_Transcript_1/1_Confidence_1.000_Length_251	4	T	K	16	16	26	89	26	24.53
Locus_10600_Transcript_1/1_Confidence_1.000_Length_251	92	C	M	19	19	23	423	107	25.3
Locus_10600_Transcript_1/1_Confidence_1.000_Length_251	95	G	K	52	192	21	366	279	76.23
Locus_10600_Transcript_1/1_Confidence_1.000_Length_251	96	T	W	26	26	24	285	109	38.25
Locus_10600_Transcript_1/1_Confidence_1.000_Length_251	162	C	S	63	228	23	368	303	75.37
Locus_10600_Transcript_1/1_Confidence_1.000_Length_251	248	A	M	102	102	23	168	65	38.69
Locus_10601_Transcript_1/1_Confidence_1.000_Length_417	31	G	R	28	30	34	10	5	50
Locus_10601_Transcript_1/1_Confidence_1.000_Length_417	376	A	R	139	139	41	16	7	43.75
Locus_10605_Transcript_2/4_Confidence_0.556_Length_540	316	C	S	206	206	42	40	11	27.5
Locus_10605_Transcript_3/4_Confidence_0.667_Length_581	417	G	K	38	38	35	35	10	25.64
Locus_10605_Transcript_3/4_Confidence_0.667_Length_581	486	A	W	56	56	16	235	124	46.27
Locus_10605_Transcript_3/4_Confidence_0.667_Length_581	487	C	Y	112	143	18	271	136	48.06
Locus_10605_Transcript_3/4_Confidence_0.667_Length_581	580	C	S	14	62	24	63	49	77.78
Locus_10605_Transcript_3/4_Confidence_0.667_Length_581	581	T	S	22	48	25	13	12	92.31
Locus_10606_Transcript_1/1_Confidence_1.000_Length_847	22	T	Y	134	147	39	13	7	53.85
Locus_10606_Transcript_1/1_Confidence_1.000_Length_847	247	A	M	224	224	41	23	10	43.48
Locus_10606_Transcript_1/1_Confidence_1.000_Length_847	397	C	Y	171	171	42	26	8	30.77
Locus_10606_Transcript_1/1_Confidence_1.000_Length_847	502	A	W	153	153	42	23	7	30.43
Locus_10606_Transcript_1/1_Confidence_1.000_Length_847	551	A	W	74	74	42	20	5	25
Locus_10608_Transcript_1/1_Confidence_1.000_Length_529	405	C	Y	83	83	42	14	4	28.57
Locus_10608_Transcript_1/1_Confidence_1.000_Length_529	438	T	Y	93	93	42	11	4	36.36
Locus_10609_Transcript_2/3_Confidence_0.667_Length_1128	383	C	Y	49	49	21	33	12	36.36
Locus_10609_Transcript_2/3_Confidence_0.667_Length_1128	432	T	Y	158	158	29	39	19	48.72
Locus_10609_Transcript_3/3_Confidence_0.667_Length_1250	470	T	Y	59	59	23	25	8	32
Locus_1060_Transcript_2/4_Confidence_0.250_Length_1779	1614	C	Y	187	187	41	26	9	34.62
Locus_1060_Transcript_4/4_Confidence_0.625_Length_2200	1776	T	W	20	20	20	201	67	33.33
Locus_10610_Transcript_1/1_Confidence_1.000_Length_463	231	T	W	190	190	42	18	8	44.44
Locus_10611_Transcript_1/1_Confidence_1.000_Length_2514	124	G	R	147	147	42	29	8	27.59
Locus_10611_Transcript_1/1_Confidence_1.000_Length_2514	1018	T	W	228	228	42	69	21	30.43
Locus_10611_Transcript_1/1_Confidence_1.000_Length_2514	1963	G	S	228	228	42	61	36	59.02
Locus_10611_Transcript_1/1_Confidence_1.000_Length_2514	2036	G	R	228	228	41	58	30	51.72
Locus_10611_Transcript_1/1_Confidence_1.000_Length_2514	2364	G	K	228	228	42	55	21	38.18
Locus_10612_Transcript_2/4_Confidence_0.571_Length_520	1	C	M	31	31	27	16	8	50
Locus_10612_Transcript_2/4_Confidence_0.571_Length_520	2	C	M	32	32	26	17	5	29.41
Locus_10612_Transcript_2/4_Confidence_0.571_Length_520	3	A	M	24	24	28	19	8	42.11
Locus_10612_Transcript_2/4_Confidence_0.571_Length_520	179	C	M	72	72	20	67	23	34.33
Locus_10612_Transcript_3/4_Confidence_0.429_Length_963	187	T	Y	121	121	42	22	6	27.27
Locus_10612_Transcript_4/4_Confidence_0.571_Length_520	179	C	M	13	13	20	44	12	27.27
Locus_10612_Transcript_4/4_Confidence_0.571_Length_520	185	A	M	31	31	20	44	15	34.09
Locus_10613_Transcript_1/1_Confidence_1.000_Length_1554	61	A	W	92	92	41	22	6	26.09
Locus_10613_Transcript_1/1_Confidence_1.000_Length_1554	71	A	R	109	109	41	23	8	34.78
Locus_10613_Transcript_1/1_Confidence_1.000_Length_1554	247	G	K	228	228	41	51	20	39.22
Locus_10613_Transcript_1/1_Confidence_1.000_Length_1554	402	C	Y	228	228	41	49	17	34.69
Locus_10613_Transcript_1/1_Confidence_1.000_Length_1554	873	T	Y	228	228	42	59	17	28.81
Locus_10613_Transcript_1/1_Confidence_1.000_Length_1554	887	C	Y	228	228	42	61	19	31.15
Locus_10613_Transcript_1/1_Confidence_1.000_Length_1554	1363	C	M	228	228	42	47	17	36.17
Locus_10614_Transcript_1/1_Confidence_1.000_Length_380	236	C	Y	228	228	42	28	12	42.86
Locus_10614_Transcript_1/1_Confidence_1.000_Length_380	264	T	Y	197	197	42	26	9	34.62
Locus_10617_Transcript_1/1_Confidence_1.000_Length_859	660	C	M	38	38	37	20	5	25
Locus_10617_Transcript_1/1_Confidence_1.000_Length_859	664	T	W	134	134	37	19	8	42.11
Locus_10617_Transcript_1/1_Confidence_1.000_Length_859	713	T	W	171	171	36	21	11	52.38
Locus_10617_Transcript_1/1_Confidence_1.000_Length_859	719	C	Y	166	173	36	20	11	55
Locus_10617_Transcript_1/1_Confidence_1.000_Length_859	722	T	W	93	93	37	15	7	46.67
Locus_10619_Transcript_1/1_Confidence_1.000_Length_1172	314	T	Y	79	79	42	10	4	40
Locus_10619_Transcript_1/1_Confidence_1.000_Length_1172	740	A	R	162	162	42	17	7	41.18
Locus_1061_Transcript_1/1_Confidence_1.000_Length_1715	266	A	R	138	138	42	16	6	37.5
Locus_1061_Transcript_1/1_Confidence_1.000_Length_1715	293	C	Y	207	207	42	24	11	45.83
Locus_1061_Transcript_1/1_Confidence_1.000_Length_1715	902	G	R	99	99	42	26	6	23.08
Locus_1061_Transcript_1/1_Confidence_1.000_Length_1715	1129	G	R	102	102	42	25	6	24
Locus_10624_Transcript_1/1_Confidence_1.000_Length_218	157	A	R	85	145	37	15	11	73.33
Locus_10624_Transcript_1/1_Confidence_1.000_Length_218	171	C	Y	119	119	36	14	7	50
Locus_10625_Transcript_1/1_Confidence_1.000_Length_949	188	T	W	228	228	42	46	23	50
Locus_10625_Transcript_1/1_Confidence_1.000_Length_949	263	A	R	228	228	42	49	24	48.98
Locus_10625_Transcript_1/1_Confidence_1.000_Length_949	767	A	R	215	228	42	23	13	56.52
Locus_10627_Transcript_1/1_Confidence_1.000_Length_2555	141	T	Y	178	178	42	36	11	30.56
Locus_10627_Transcript_1/1_Confidence_1.000_Length_2555	184	C	M	222	222	42	41	13	31.71
Locus_10627_Transcript_1/1_Confidence_1.000_Length_2555	2094	G	R	228	228	42	48	19	39.58
Locus_10627_Transcript_1/1_Confidence_1.000_Length_2555	2266	T	Y	177	177	42	42	12	28.57
Locus_10628_Transcript_1/1_Confidence_1.000_Length_256	210	C	Y	222	228	37	37	23	62.16
Locus_10628_Transcript_1/1_Confidence_1.000_Length_256	254	A	W	46	49	27	12	9	75
Locus_10629_Transcript_1/1_Confidence_1.000_Length_705	72	A	R	67	67	38	17	6	35.29
Locus_10629_Transcript_1/1_Confidence_1.000_Length_705	221	C	Y	85	85	42	15	4	26.67
Locus_1062_Transcript_1/1_Confidence_1.000_Length_414	258	T	Y	228	228	42	28	14	50
Locus_10631_Transcript_1/1_Confidence_1.000_Length_1683	505	C	Y	228	228	37	40	22	55
Locus_10631_Transcript_1/1_Confidence_1.000_Length_1683	577	C	Y	148	148	41	25	7	28
Locus_10631_Transcript_1/1_Confidence_1.000_Length_1683	662	C	Y	228	228	41	47	17	36.17
Locus_10631_Transcript_1/1_Confidence_1.000_Length_1683	837	T	K	228	228	41	30	14	46.67
Locus_10631_Transcript_1/1_Confidence_1.000_Length_1683	862	C	Y	228	228	40	38	19	50
Locus_10631_Transcript_1/1_Confidence_1.000_Length_1683	1080	A	R	181	181	42	36	10	27.78
Locus_10631_Transcript_1/1_Confidence_1.000_Length_1683	1637	C	Y	39	87	40	10	7	70
Locus_10632_Transcript_1/6_Confidence_0.600_Length_1494	203	T	Y	130	188	37	14	7	41.18
Locus_10632_Transcript_1/6_Confidence_0.600_Length_1494	217	T	Y	43	100	36	13	10	76.92
Locus_10632_Transcript_1/6_Confidence_0.600_Length_1494	218	G	R	49	49	36	13	4	30.77
Locus_10632_Transcript_2/6_Confidence_0.600_Length_2076	1470	C	Y	88	88	28	20	7	35
Locus_10632_Transcript_5/6_Confidence_0.667_Length_1863	895	C	S	10	10	28	18	4	22.22
Locus_10634_Transcript_1/1_Confidence_1.000_Length_1185	175	T	Y	69	111	42	8	5	62.5
Locus_10635_Transcript_1/1_Confidence_1.000_Length_265	201	C	Y	138	138	40	21	8	38.1
Locus_10636_Transcript_1/1_Confidence_1.000_Length_1073	5	A	R	57	57	37	374	99	26.47
Locus_10636_Transcript_1/1_Confidence_1.000_Length_1073	63	A	R	204	204	40	846	153	18.09
Locus_10636_Transcript_1/1_Confidence_1.000_Length_1073	120	T	W	228	228	40	942	173	18.37
Locus_10636_Transcript_1/1_Confidence_1.000_Length_1073	175	T	Y	209	209	38	704	141	20.03
Locus_10636_Transcript_1/1_Confidence_1.000_Length_1073	183	T	Y	228	228	38	627	361	57.58
Locus_10636_Transcript_1/1_Confidence_1.000_Length_1073	220	G	S	228	228	37	622	148	23.79
Locus_10636_Transcript_1/1_Confidence_1.000_Length_1073	316	A	R	228	228	41	844	328	38.86
Locus_10636_Transcript_1/1_Confidence_1.000_Length_1073	464	A	M	176	176	42	489	90	18.4
Locus_10636_Transcript_1/1_Confidence_1.000_Length_1073	544	C	M	228	228	41	561	141	25.13
Locus_10636_Transcript_1/1_Confidence_1.000_Length_1073	545	A	R	228	228	41	566	149	26.33
Locus_10636_Transcript_1/1_Confidence_1.000_Length_1073	766	A	M	228	228	42	636	203	31.92
Locus_10637_Transcript_1/1_Confidence_1.000_Length_898	237	T	K	80	80	42	15	4	26.67
Locus_10637_Transcript_1/1_Confidence_1.000_Length_898	325	C	Y	67	67	42	14	4	28.57
Locus_10637_Transcript_1/1_Confidence_1.000_Length_898	481	G	R	166	166	42	30	9	30
Locus_10639_Transcript_1/1_Confidence_1.000_Length_1717	40	C	Y	121	121	42	10	5	50
Locus_10639_Transcript_1/1_Confidence_1.000_Length_1717	834	A	M	148	148	40	13	6	46.15
Locus_10639_Transcript_1/1_Confidence_1.000_Length_1717	1573	A	R	154	154	42	20	7	35
Locus_10640_Transcript_1/1_Confidence_1.000_Length_678	349	T	W	174	174	42	25	9	36
Locus_10640_Transcript_1/1_Confidence_1.000_Length_678	409	G	S	150	150	42	21	7	33.33
Locus_10641_Transcript_1/1_Confidence_1.000_Length_671	110	A	W	200	200	41	25	13	52
Locus_10641_Transcript_1/1_Confidence_1.000_Length_671	580	C	M	181	181	40	40	10	25
Locus_10641_Transcript_1/1_Confidence_1.000_Length_671	602	A	W	16	16	17	209	171	81.82
Locus_10645_Transcript_1/2_Confidence_1.000_Length_623	102	C	Y	170	175	41	15	7	46.67
Locus_10647_Transcript_1/1_Confidence_1.000_Length_643	24	G	K	96	96	42	12	5	41.67
Locus_10647_Transcript_1/1_Confidence_1.000_Length_643	107	G	S	212	212	42	21	11	52.38
Locus_10647_Transcript_1/1_Confidence_1.000_Length_643	144	T	Y	228	228	42	28	17	60.71
Locus_10647_Transcript_1/1_Confidence_1.000_Length_643	354	G	K	228	228	40	28	17	60.71
Locus_10648_Transcript_1/2_Confidence_1.000_Length_1044	415	G	K	155	155	37	62	23	37.1
Locus_10648_Transcript_1/2_Confidence_1.000_Length_1044	803	A	M	228	228	42	51	16	31.37
Locus_10648_Transcript_2/2_Confidence_1.000_Length_494	357	A	R	46	46	38	28	6	21.43
Locus_10649_Transcript_1/1_Confidence_1.000_Length_2319	31	G	S	28	28	36	19	4	21.05
Locus_10649_Transcript_1/1_Confidence_1.000_Length_2319	47	C	Y	143	143	37	25	10	40
Locus_10649_Transcript_1/1_Confidence_1.000_Length_2319	164	G	S	228	228	40	37	13	35.14
Locus_10649_Transcript_1/1_Confidence_1.000_Length_2319	273	G	R	218	218	41	33	11	33.33
Locus_10649_Transcript_1/1_Confidence_1.000_Length_2319	1269	T	W	206	206	41	35	12	34.29
Locus_10649_Transcript_1/1_Confidence_1.000_Length_2319	1270	A	W	193	193	41	34	11	32.35
Locus_10649_Transcript_1/1_Confidence_1.000_Length_2319	1314	C	S	228	228	42	42	19	45.24
Locus_10649_Transcript_1/1_Confidence_1.000_Length_2319	1525	T	Y	208	208	42	26	10	38.46
Locus_10649_Transcript_1/1_Confidence_1.000_Length_2319	1989	C	Y	176	228	42	25	17	68
Locus_1064_Transcript_1/5_Confidence_0.643_Length_1615	452	C	M	128	128	36	30	8	26.67
Locus_10650_Transcript_1/2_Confidence_1.000_Length_2127	967	C	Y	32	32	40	16	4	25
Locus_10650_Transcript_1/2_Confidence_1.000_Length_2127	983	A	R	35	35	40	19	4	21.05
Locus_10651_Transcript_1/1_Confidence_1.000_Length_532	95	C	Y	73	73	42	17	4	23.53
Locus_10651_Transcript_1/1_Confidence_1.000_Length_532	112	C	Y	138	138	42	17	6	35.29
Locus_10652_Transcript_1/3_Confidence_0.667_Length_1029	921	A	M	90	90	41	9	4	44.44
Locus_10652_Transcript_1/3_Confidence_0.667_Length_1029	944	A	R	138	138	41	14	6	42.86
Locus_10652_Transcript_2/3_Confidence_0.667_Length_1463	533	A	R	80	80	42	15	4	26.67
Locus_10653_Transcript_1/1_Confidence_1.000_Length_2364	167	C	Y	177	177	42	31	9	29.03
Locus_10653_Transcript_1/1_Confidence_1.000_Length_2364	192	G	R	228	228	42	40	14	35
Locus_10653_Transcript_1/1_Confidence_1.000_Length_2364	297	C	M	228	228	42	48	17	35.42
Locus_10653_Transcript_1/1_Confidence_1.000_Length_2364	479	G	R	172	228	41	32	23	71.88
Locus_10653_Transcript_1/1_Confidence_1.000_Length_2364	489	G	R	223	228	41	38	26	68.42
Locus_10653_Transcript_1/1_Confidence_1.000_Length_2364	498	T	Y	228	228	41	38	22	57.89
Locus_10653_Transcript_1/1_Confidence_1.000_Length_2364	801	C	Y	219	219	42	58	14	24.14
Locus_10653_Transcript_1/1_Confidence_1.000_Length_2364	1793	C	Y	228	228	42	78	33	42.31
Locus_10653_Transcript_1/1_Confidence_1.000_Length_2364	1805	A	R	228	228	42	75	29	38.67
Locus_10653_Transcript_1/1_Confidence_1.000_Length_2364	1951	T	Y	193	193	42	45	11	24.44
Locus_10653_Transcript_1/1_Confidence_1.000_Length_2364	2020	C	Y	228	228	42	52	15	28.85
Locus_10653_Transcript_1/1_Confidence_1.000_Length_2364	2285	A	R	148	148	39	37	12	32.43
Locus_10653_Transcript_1/1_Confidence_1.000_Length_2364	2318	C	Y	167	167	39	29	12	41.38
Locus_10653_Transcript_1/1_Confidence_1.000_Length_2364	2333	G	R	65	65	41	20	4	20
Locus_10654_Transcript_1/1_Confidence_1.000_Length_1227	497	T	Y	228	228	42	46	15	32.61
Locus_10654_Transcript_1/1_Confidence_1.000_Length_1227	618	A	W	228	228	40	40	20	50
Locus_10654_Transcript_1/1_Confidence_1.000_Length_1227	626	C	Y	228	228	40	40	19	47.5
Locus_10654_Transcript_1/1_Confidence_1.000_Length_1227	686	C	S	228	228	41	28	14	50
Locus_10654_Transcript_1/1_Confidence_1.000_Length_1227	720	T	K	219	219	42	30	11	36.67
Locus_10655_Transcript_1/1_Confidence_1.000_Length_1619	195	T	Y	228	228	42	88	49	55.68
Locus_10655_Transcript_1/1_Confidence_1.000_Length_1619	281	C	S	228	228	41	112	37	33.04
Locus_10655_Transcript_1/1_Confidence_1.000_Length_1619	705	G	R	228	228	42	153	54	35.29
Locus_10655_Transcript_1/1_Confidence_1.000_Length_1619	821	C	Y	222	222	42	169	37	21.89
Locus_10655_Transcript_1/1_Confidence_1.000_Length_1619	892	C	M	228	228	42	148	36	24.32
Locus_10655_Transcript_1/1_Confidence_1.000_Length_1619	1616	C	S	5	27	34	11	6	54.55
Locus_10655_Transcript_1/1_Confidence_1.000_Length_1619	1617	A	R	17	17	34	11	5	45.45
Locus_10656_Transcript_1/1_Confidence_1.000_Length_1383	40	T	Y	201	201	41	24	9	37.5
Locus_10656_Transcript_1/1_Confidence_1.000_Length_1383	682	T	W	74	74	42	17	4	23.53
Locus_10656_Transcript_1/1_Confidence_1.000_Length_1383	1151	C	Y	148	148	42	25	7	28
Locus_10657_Transcript_1/1_Confidence_1.000_Length_2213	86	A	R	171	171	41	20	8	40
Locus_10657_Transcript_1/1_Confidence_1.000_Length_2213	800	T	Y	149	149	42	28	9	32.14
Locus_10657_Transcript_1/1_Confidence_1.000_Length_2213	936	G	S	215	228	42	27	17	62.96
Locus_10657_Transcript_1/1_Confidence_1.000_Length_2213	1368	A	R	189	189	42	26	9	34.62
Locus_10657_Transcript_1/1_Confidence_1.000_Length_2213	1420	A	R	115	115	41	27	7	25.93
Locus_10658_Transcript_1/1_Confidence_1.000_Length_3112	249	A	M	179	179	42	33	9	27.27
Locus_10658_Transcript_1/1_Confidence_1.000_Length_3112	593	C	Y	150	150	41	36	9	25
Locus_10658_Transcript_1/1_Confidence_1.000_Length_3112	1977	G	K	51	51	42	19	4	21.05
Locus_10658_Transcript_1/1_Confidence_1.000_Length_3112	2003	G	R	91	91	42	21	6	28.57
Locus_10658_Transcript_1/1_Confidence_1.000_Length_3112	2387	A	R	228	228	42	38	13	34.21
Locus_10658_Transcript_1/1_Confidence_1.000_Length_3112	2404	G	R	228	228	42	32	20	62.5
Locus_10658_Transcript_1/1_Confidence_1.000_Length_3112	2461	C	S	228	228	42	47	15	31.91
Locus_10658_Transcript_1/1_Confidence_1.000_Length_3112	2516	G	R	228	228	42	40	14	35
Locus_10658_Transcript_1/1_Confidence_1.000_Length_3112	2810	A	M	140	140	42	28	7	25
Locus_10658_Transcript_1/1_Confidence_1.000_Length_3112	2969	A	R	84	84	41	39	8	20.51
Locus_10658_Transcript_1/1_Confidence_1.000_Length_3112	3041	G	R	113	113	36	24	11	45.83
Locus_10659_Transcript_2/5_Confidence_0.636_Length_1622	51	T	Y	149	149	40	41	13	31.71
Locus_10659_Transcript_2/5_Confidence_0.636_Length_1622	103	G	K	192	192	39	39	13	33.33
Locus_10659_Transcript_3/5_Confidence_0.273_Length_622	324	A	W	19	19	28	18	7	38.89
Locus_10659_Transcript_4/5_Confidence_0.636_Length_2023	1557	C	S	56	56	32	26	7	26.92
Locus_10659_Transcript_4/5_Confidence_0.636_Length_2023	1561	T	K	86	86	33	25	8	32
Locus_10659_Transcript_4/5_Confidence_0.636_Length_2023	1779	T	W	205	205	40	30	10	33.33
Locus_1065_Transcript_1/1_Confidence_1.000_Length_684	47	A	M	228	228	41	108	35	32.41
Locus_1065_Transcript_1/1_Confidence_1.000_Length_684	480	A	R	228	228	42	134	46	34.33
Locus_1065_Transcript_1/1_Confidence_1.000_Length_684	649	A	M	167	167	42	50	16	32
Locus_1065_Transcript_1/1_Confidence_1.000_Length_684	667	T	Y	114	114	42	30	9	30
Locus_1065_Transcript_1/1_Confidence_1.000_Length_684	668	G	R	102	102	42	29	8	27.59
Locus_10661_Transcript_1/1_Confidence_1.000_Length_614	311	C	S	160	160	41	25	10	40
Locus_10661_Transcript_1/1_Confidence_1.000_Length_614	338	C	M	146	146	40	23	9	39.13
Locus_10662_Transcript_1/1_Confidence_1.000_Length_1143	709	C	Y	12	12	37	18	5	27.78
Locus_10662_Transcript_1/1_Confidence_1.000_Length_1143	712	C	Y	12	12	37	18	5	27.78
Locus_10662_Transcript_1/1_Confidence_1.000_Length_1143	718	A	R	15	15	37	17	5	29.41
Locus_10662_Transcript_1/1_Confidence_1.000_Length_1143	726	A	R	12	12	37	18	5	27.78
Locus_10662_Transcript_1/1_Confidence_1.000_Length_1143	727	T	Y	15	15	37	17	5	29.41
Locus_10662_Transcript_1/1_Confidence_1.000_Length_1143	848	A	R	122	122	42	13	5	38.46
Locus_10664_Transcript_1/1_Confidence_1.000_Length_481	353	C	M	171	171	42	20	8	40
Locus_10667_Transcript_1/1_Confidence_1.000_Length_364	191	A	W	151	151	42	14	6	42.86
Locus_10669_Transcript_1/2_Confidence_1.000_Length_1396	276	C	Y	200	200	41	25	11	44
Locus_10669_Transcript_2/2_Confidence_1.000_Length_1175	88	C	Y	86	86	42	13	4	30.77
Locus_1066_Transcript_1/1_Confidence_1.000_Length_694	168	T	K	88	88	42	30	6	20
Locus_1066_Transcript_1/1_Confidence_1.000_Length_694	286	T	W	209	209	42	49	13	26.53
Locus_10670_Transcript_1/1_Confidence_1.000_Length_1130	292	C	Y	190	190	42	23	9	39.13
Locus_10670_Transcript_1/1_Confidence_1.000_Length_1130	298	T	Y	147	147	42	25	7	28
Locus_10670_Transcript_1/1_Confidence_1.000_Length_1130	656	G	S	228	228	42	47	14	29.79
Locus_10670_Transcript_1/1_Confidence_1.000_Length_1130	873	A	R	228	228	42	28	12	42.86
Locus_10671_Transcript_3/3_Confidence_0.714_Length_1459	345	G	K	42	42	32	20	7	35
Locus_10671_Transcript_3/3_Confidence_0.714_Length_1459	359	C	Y	73	73	29	18	10	55.56
Locus_10671_Transcript_3/3_Confidence_0.714_Length_1459	374	G	K	57	57	28	19	10	52.63
Locus_10671_Transcript_3/3_Confidence_0.714_Length_1459	386	T	W	76	76	28	20	11	55
Locus_10671_Transcript_3/3_Confidence_0.714_Length_1459	407	A	R	36	36	33	18	6	33.33
Locus_10671_Transcript_3/3_Confidence_0.714_Length_1459	458	G	R	28	28	32	25	8	32
Locus_10671_Transcript_3/3_Confidence_0.714_Length_1459	464	T	Y	47	47	31	26	10	38.46
Locus_10671_Transcript_3/3_Confidence_0.714_Length_1459	529	T	W	24	24	32	32	9	28.13
Locus_10672_Transcript_1/2_Confidence_1.000_Length_596	294	T	K	42	57	21	17	7	41.18
Locus_10674_Transcript_1/1_Confidence_1.000_Length_912	125	A	R	228	228	41	28	14	50
Locus_10674_Transcript_1/1_Confidence_1.000_Length_912	246	A	R	128	128	39	37	11	29.73
Locus_10674_Transcript_1/1_Confidence_1.000_Length_912	257	A	R	97	97	39	41	10	24.39
Locus_10674_Transcript_1/1_Confidence_1.000_Length_912	318	T	Y	228	228	39	47	20	42.55
Locus_10674_Transcript_1/1_Confidence_1.000_Length_912	413	C	Y	120	120	39	42	11	26.19
Locus_10674_Transcript_1/1_Confidence_1.000_Length_912	452	A	R	99	99	38	26	7	26.92
Locus_10674_Transcript_1/1_Confidence_1.000_Length_912	532	G	R	78	78	37	32	9	28.13
Locus_10674_Transcript_1/1_Confidence_1.000_Length_912	587	A	W	144	144	38	27	11	40.74
Locus_10674_Transcript_1/1_Confidence_1.000_Length_912	597	A	R	154	154	40	26	9	34.62
Locus_10674_Transcript_1/1_Confidence_1.000_Length_912	738	C	M	222	222	37	28	15	53.57
Locus_10675_Transcript_1/1_Confidence_1.000_Length_719	211	T	Y	166	224	37	23	15	65.22
Locus_10675_Transcript_1/1_Confidence_1.000_Length_719	244	A	R	161	218	38	20	10	50
Locus_10676_Transcript_1/1_Confidence_1.000_Length_516	100	A	R	228	228	36	36	22	61.11
Locus_10676_Transcript_1/1_Confidence_1.000_Length_516	107	T	Y	212	212	36	34	18	52.94
Locus_10676_Transcript_1/1_Confidence_1.000_Length_516	183	C	Y	129	129	38	30	8	26.67
Locus_10676_Transcript_1/1_Confidence_1.000_Length_516	236	C	Y	228	228	38	46	16	34.78
Locus_10676_Transcript_1/1_Confidence_1.000_Length_516	244	C	Y	190	190	39	44	13	29.55
Locus_10676_Transcript_1/1_Confidence_1.000_Length_516	270	C	Y	143	143	38	40	10	25
Locus_10676_Transcript_1/1_Confidence_1.000_Length_516	401	G	K	63	63	37	28	6	21.43
Locus_10676_Transcript_1/1_Confidence_1.000_Length_516	435	C	Y	144	144	38	23	9	39.13
Locus_10677_Transcript_1/1_Confidence_1.000_Length_660	123	G	K	16	16	32	30	8	25.81
[truncated: 74,894 more rows]
