# Supplementary material for: Next generation sequencing and de novo transcriptome analysis of Costus pictus D. Don, a non-model plant with potent anti-diabetic properties
Source: BMC Genomics. 2012 Nov 23;13:663. doi: 10.1186/1471-2164-13-663 (PMC3533581; doi:10.1186/1471-2164-13-663)
Supplement: Additional file 10 — SSRs. The tab delimited table lists the SSRs identified using MISA. [file 1471-2164-13-663-S10.xls]

## Sheet: Statistics
Specifications
---------------------------------------------
Definement of microsatellites (unit size / minimum number of repeats):
(2/6) (3/4) (4/3) (5/3) (6/3)
Maximal number of bases interrupting 2 SSRs in a compound microsatellite: 100
RESULTS OF MICROSATELLITE SEARCH
---------------------------------------------
Total number of sequences examined: 55006
Total size of examined sequences (bp): 48190783
Total number of identified SSRs: 8482
Number of SSR containing sequences: 7049
Number of sequences containing more than 1 SSR: 1126
Number of SSRs present in compound formation: 623
Distribution to different repeat type classes
---------------------------------------------
Unit size	Number of SSRs
2	1273
3	4663
4	1725
5	381
6	440
Frequency of identified SSR motifs
----------------------------------
Repeats	3	4	5	6	7	8	9	10	11	12	13	14	15	16	17	18	19	20	21	22	23	24	total
AC	-	-	-	3	2	2	2																9
AG	-	-	-	58	56	57	11	13	17	4	4	6	1	4	2	1	1			4		4	243
AT	-	-	-	42	18	8	10	5	8			1											92
CA	-	-	-	5	9	1	1																16
CT	-	-	-	68	63	35	38	16	16	13	6	4	5			2	5	1		2	3	4	281
GA	-	-	-	75	63	30	20	13	11	6	3	4	4	5	2	1	1	5		3			246
GC	-	-	-	2																			2
GT	-	-	-	6	6	1		1															14
TA	-	-	-	49	18	18	11	4	4	6	2												112
TC	-	-	-	84	53	29	14	13	11	3	1	3	2	1	2	6	4	2	3	1	2	2	236
TG	-	-	-	12	3	3		3	1														22
AAC	-	12	3	1																			16
AAG	-	86	21	3	5		2																117
AAT	-	22	11	2	3	2	1		1														42
ACA	-	13	5																				18
ACC	-	18	12		2	4		3															39
ACG	-	2	1		1																		4
ACT	-	9																					9
AGA	-	76	11	3	2																		92
AGC	-	61	25	12	2		2																102
AGG	-	72	23	13	3	2	1																114
AGT	-	5	2	1						1													9
ATA	-	12	7		1																		20
ATC	-	44	15	2	1																		62
ATG	-	31	6	5	1		1	1			3												48
ATT	-	24	4		3																		31
CAA	-	35	13	3	1		1																53
CAC	-	41	7	6	1																		55
CAG	-	90	42	11	2																		145
CAT	-	53	19	5	1																		78
CCA	-	69	18	5	2			2															96
CCG	-	103	22	2	1																		128
CCT	-	90	21	4	4			1															120
CGA	-	65	10	1	1	1	1																79
CGC	-	85	17	7	2																		111
CGG	-	57	17	2	3	1																	80
CGT	-	17	1	3																			21
CTA	-	5	11		2																		18
CTC	-	126	33	16	6	4																	185
CTG	-	67	23	7	3	2																	102
CTT	-	113	30	6	5	3																	157
GAA	-	122	29	6	5	2	2	1			1												168
GAC	-	23	11	1	2	2					1												40
GAG	-	145	27	16	15	3	1																207
GAT	-	65	12	4	2		1																84
GCA	-	73	21	6	4	1																	105
GCC	-	58	17	3																			78
GCG	-	58	9	2																			69
GCT	-	93	35	9																			137
GGA	-	147	26	23	7	3		1	1														208
GGC	-	55	24	5	1																		85
GGT	-	27	10	7																			44
GTA	-	5	1																				6
GTC	-	24	5	3																			32
GTG	-	27	7	6	1																		41
GTT	-	15	4																				19
TAA	-	19	2	2		1																	24
TAC	-	4	4	7																			15
TAG	-	5																					5
TAT	-	13	1																				14
TCA	-	101	18	9	3		1	1		1	1												135
TCC	-	118	27	9	3	2	4																163
TCG	-	53	16	2	2	1	1																75
TCT	-	129	23	16	2	5	2	1															178
TGA	-	64	9	12	1																		86
TGC	-	79	38	17																			134
TGG	-	34	25	7	5	1																	72
TGT	-	24	5																				29
TTA	-	33	8		1				1				1										44
TTC	-	97	29	12	8																		146
TTG	-	58	11																				69
AAAC	10																						10
AAAG	33	2																					35
AAAT	29	3	1																				33
AACA	7																						7
AACC	2																						2
AAGA	25	4																					29
AAGC	9	2																					11
AAGG	9																						9
AAGT	9																						9
AATA	14	2																					16
AATC	6	7																					13
AATG	12																						12
AATT	15																						15
ACAA	17																						17
ACAG	1																						1
ACAT	6																						6
ACCA	4																						4
ACCC	1																						1
ACCT	2																						2
ACTC	2																						2
ACTG	1																						1
AGAA	58	1	2																				61
AGAC	1																						1
AGAT	3																						3
AGCA	9																						9
AGCC	1																						1
AGCG	7																						7
AGCT	2																						2
AGGA	20	1																					21
AGGC	2																						2
AGGG	17																						17
AGGT	2																						2
AGTC	4																						4
AGTG	1																						1
AGTT	2																						2
ATAA	20	1																					21
ATAC	5	2																					7
ATAG	13	1																					14
ATCA	7																						7
ATCC	11																						11
ATCG	9	1																					10
ATCT	5																						5
ATGA	4																						4
ATGC	14																						14
ATGG	9	1			1																		11
ATGT	2																						2
ATTA	14	5	1	1																			21
ATTC	8																						8
ATTG	15	1																					16
ATTT	20	6																					26
CAAA	9	1																					10
CAAC	10																						10
CAAG	11																						11
CAAT	12																						12
CACC	5																						5
CACG	1																						1
CAGC	4																						4
CAGG		1																					1
CATA	2																						2
CATC	4																						4
CATG	8	1																					9
CATT	4																						4
CCAA	5																						5
CCAC	7																						7
CCAT	4	2																					6
CCCA	6																						6
CCCT	16																						16
CCGC	4																						4
CCGG	2																						2
CCTA	14																						14
CCTC	26	2																					28
CCTG	1																						1
CCTT	11																						11
CGAC	3		1																				4
CGAG	2	1	2																				5
CGAT	8		3																				11
CGCA	4																						4
CGCC	1																						1
CGCT	6	2																					8
CGGA	1																						1
CGGC	2																						2
CGTC	1																						1
CGTT	1	1																					2
CTAG	4																						4
CTAT	3																						3
CTCA	3																						3
CTCC	9	1																					10
CTCG	5	1																					6
CTGA	1																						1
CTGC	3																						3
CTGG	3																						3
CTGT	5																						5
CTTC	15	3																					18
CTTG	13																						13
CTTT	16	2																					18
GAAA	25	2																					27
GAAC	3																						3
GAAG	17		2																				19
GAAT	17																						17
GACT	1																						1
GAGC	13	4																					17
GAGG	35																						35
GATA	3	2																					5
GATC	8	7																					15
GATG	12	1																					13
GATT	11	1																					12
GCAA	9																						9
GCAG	2																						2
GCAT	17																						17
GCCA	3																						3
GCCG	4																						4
GCCT	4																						4
GCGA	9	1																					10
GCGG	1																						1
GCTA	3																						3
GCTC	6			1																			7
GCTG	1																						1
GCTT	5																						5
GGAA	20	3																					23
GGAC	1																						1
GGAG	10	2																					12
GGAT	6																						6
GGCA	4																						4
GGCG	2																						2
GGCT	4																						4
GGGA	9																						9
GGGC	2																						2
GGGT	1																						1
GGTA	1																						1
GGTC	2																						2
GGTG	1																						1
GGTT	1																						1
GTAG		3																					3
GTAT	8																						8
GTCT	1																						1
GTGA	3																						3
GTGC	1																						1
GTGG	3																						3
GTTA	1																						1
GTTC	1																						1
GTTG	4																						4
GTTT	11																						11
TAAA	10																						10
TAAC		1																					1
TAAG	1																						1
TAAT	14	8																					22
TACA	6																						6
TACC	3				1																		4
TAGA	6																						6
TAGC	2	1																					3
TAGG	2																						2
TAGT	1																						1
TATC	2	2	1																				5
TATG	1																						1
TATT	23			2																			25
TCAA	11	2																					13
TCAC	2																						2
TCAG	7																						7
TCAT	5																						5
TCCA	3																						3
TCCC	7	3																					10
TCCG	2																						2
TCCT	19	1																					20
TCGA	12	1																					13
TCGC	5		2																				7
TCGT	4																						4
TCTA	9																						9
TCTG	9																						9
TCTT	57	2	1																				60
TGAA	2	3																					5
TGAC	1																						1
TGAG	2																						2
TGAT	6		1																				7
TGCA	10																						10
TGCC	2																						2
TGCG	1																						1
TGCT	5	1																					6
TGGA	10																						10
TGGC	5																						5
TGGG	1																						1
TGGT	9																						9
TGTA	9	2																					11
TGTT	12		1																				13
TTAA	13	1	1																				15
TTAG	3																						3
TTAT	14	1	1	4																			20
TTCA	7																						7
TTCC	23	3																					26
TTCT	15	4																					19
TTGA	10																						10
TTGC	10																						10
TTGG	10																						10
TTGT	15																						15
TTTA	26	6																					32
TTTC	24	3			1																		28
TTTG	14	3																					17
AAAAC	5																						5
AAAAG	5																						5
AAAAT	9																						9
AAACC	1																						1
AAAGA	3																						3
AAATC	1																						1
AAATG	5																						5
AAATT	1																						1
AACCG	1																						1
AAGAA	3																						3
AAGTC	1																						1
AATAA	2																						2
AATAC	2																						2
AATCG	1																						1
AATGA	2																						2
AATGG	7																						7
ACAAA		1																					1
ACAAC		1																					1
ACCGA	1																						1
ACGAG	1																						1
ACTCC	1																						1
AGAAA	10	1																					11
AGAAG	1																						1
AGAGA	4																						4
AGAGG		2																					2
AGCCA	4																						4
AGCTC	1																						1
AGTTT	1																						1
ATAAC	1																						1
ATAAG	1																						1
ATAAT	1																						1
ATCAT	4																						4
ATCCA	1																						1
ATCTG	1																						1
ATGAT	2																						2
ATTAC	1																						1
ATTTT	7																						7
CAAAA	1																						1
CAATG	2																						2
CACGC	1																						1
CATCC	1																						1
CCCTC	1																						1
CCCTT	1																						1
CCGAC	1																						1
CCGAG	2																						2
CCGGT	2																						2
CCTCT	1																						1
CCTTC	5		1																				6
CCTTT	1																						1
CGACA		1																					1
CGGTT	1																						1
CGTCG	1																						1
CGTGT	3																						3
CTCAC		3																					3
CTCAG	2																						2
CTCAT	1																						1
CTCCT	2																						2
CTCGT	1																						1
CTCTC	3																						3
CTCTT	5																						5
CTGAA	2																						2
CTTAT	1																						1
CTTCC	8																						8
CTTCT	2																						2
CTTTC	2	1																					3
CTTTG	4																						4
CTTTT	1	3																					4
GAAAA	11																						11
GAAGA	3																						3
GAAGG	1																						1
GACAA	2																						2
GACAC	1																						1
GAGAA	5	1																					6
GAGAG	7	1																					8
GAGAT	1																						1
GAGGA	1																						1
GAGGC	1																						1
GAGGG	2	1																					3
GAGTT		1																					1
GATCA	3																						3
GATCC	2																						2
GATGA	1																						1
GATGC	1																						1
GATTG	1																						1
GCCCA	7																						7
GCCTT	1																						1
GCGAG	2	1																					3
GCGCC	1																						1
GCTCT	3																						3
GCTTG		1																					1
GGAAA	3	1	1																				5
GGAGA	3																						3
GGCCG	1																						1
GGCGA	2																						2
GGCGG	3																						3
GGGAG	3																						3
GGGAT	2																						2
GGGCG		1																					1
GGGCT	1																						1
GGGTC	1																						1
GGTAC	1																						1
GGTAT	1																						1
GGTTC	1																						1
GGTTG	1																						1
GTCGG	1																						1
GTCTT	1																						1
GTGAG	1																						1
GTGTT	1																						1
GTTCG	1																						1
GTTTT	3																						3
TAAAA	2																						2
TAAGG	1																						1
TAGTG	2																						2
TATAG	1																						1
TATAT	2																						2
TATTT	2																						2
TCAGA	1																						1
TCCAA	1																						1
TCCCT	1																						1
TCCTT	3																						3
TCGAG	1																						1
TCGCG	1																						1
TCGCT	3																						3
TCGTG		1																					1
TCTGC	1																						1
TCTTC	1																						1
TCTTT	5	1																					6
TGAAA		2																					2
TGAGG		3																					3
TGATG	1																						1
TGCTC	1																						1
TGCTG	2																						2
TGGGC	7																						7
TGTTC	1																						1
TGTTT	3																						3
TTAGA	1																						1
TTAGT	1																						1
TTATT	4																						4
TTCCC		2																					2
TTCCT	1																						1
TTCGG	1																						1
TTCTC	2																						2
TTCTG	1																						1
TTCTT	3																						3
TTGAT	6																						6
TTGCA	2																						2
TTGCT	1																						1
TTGTA	7																						7
TTGTT	1																						1
TTTAA	1																						1
TTTAT	4		1																				5
TTTCC	1																						1
TTTCT	5																						5
TTTGA	3																						3
TTTGC	2																						2
TTTGG	2																						2
TTTGT	2																						2
TTTTA	1																						1
TTTTC	7	2																					9
TTTTG	2	4																					6
AAAAAG	3																						3
AAAAAT	6																						6
AAAACA	1																						1
AAAAGA	1																						1
AAAAGG	2																						2
AAAATC			1																				1
AAAGAA	1																						1
AAATAC	4																						4
AAATCC		1																					1
AAATGA	4																						4
AACCCT	3																						3
AACTCA	2																						2
AACTGA	1																						1
AAGAAA	1																						1
AAGAGA	3																						3
AAGGGT	2																						2
AATCCC	2																						2
AATGGA	1																						1
AATGGT	1																						1
ACAAGG	1																						1
ACAGCA	2																						2
ACAGGA	1																						1
ACCGGT	1																						1
ACGAGC	1																						1
AGAAAA	1																						1
AGAACA	1																						1
AGAATG	1																						1
AGAGAC	1																						1
AGAGCT	2																						2
AGAGGA	2																						2
AGAGGG	1	1																					2
AGATGA	2																						2
AGCAGA	1																						1
AGGAAA	3																						3
AGGAAG	1																						1
AGGAGA	2																						2
AGGAGC	2																						2
AGGATG	1																						1
AGGATT	1	2																					3
AGGCGC	1																						1
AGGGTT		1																					1
AGGTCG	1																						1
AGTGGC	1																						1
AGTTCA	2																						2
ATATGT	1																						1
ATATTG	1																						1
ATCCCT	1																						1
ATCGAC	7																						7
ATGACC	2																						2
ATGGGT	1																						1
ATGGTC	4																						4
CAAAAA	2																						2
CAAAAC	1																						1
CAACAG	1																						1
CAACTT	1																						1
CACCAT	1																						1
CACCTC	1																						1
CACCTG	1																						1
CACTAG	1																						1
CAGAGA	1																						1
CAGCAA	6																						6
CAGCTT	1																						1
CAGGCA	1																						1
CAGGTA	1																						1
CAGGTG	1																						1
CATCAC		4	1																				5
CATCCT	2																						2
CATCTC	1																						1
CATCTT			1																				1
CATTCT	1																						1
CCACCG	1																						1
CCATGC		1																					1
CCCCTT	1																						1
CCCTCT	1																						1
CCGCCT	3																						3
CCGTCA	1																						1
CCTCCG	1																						1
CCTCGT	1																						1
CCTCTC	2																						2
CCTCTG	2		1																				3
CCTCTT	1			2																			3
CCTGCC		1																					1
CCTTCT		2	1																				3
CGAAGG	2																						2
CGACAT	1																						1
CGAGAT	1																						1
CGATGC	1																						1
CGATTC		2	1	1																			4
CGCCAC	1																						1
CGCCCG	1																						1
CGCCGT	2	1																					3
CGCGAT	1																						1
CGCTTC	1																						1
CGGAAA				1																			1
CGGAGC		2																					2
CGGCCA	1																						1
CGGCTT	5	4																					9
CGGTGG	1																						1
CGTCGC	1																						1
CTAACC	2																						2
CTATTG	1																						1
CTCCAC	2																						2
CTCCCT	1																						1
CTCCGC	1																						1
CTCCTA		1																					1
CTCGCT	1																						1
CTCTCC	5																						5
CTCTCG	1																						1
CTCTGC	2																						2
CTCTTC	1					1																	2
CTCTTT		1																					1
CTGCAT	1																						1
CTGGAG	1																						1
CTGGCG	1																						1
CTTCCT	2																						2
CTTCGC	1																						1
CTTCTC	1																						1
CTTGCT	7																						7
CTTGGA	2	1																					3
GAAATC		1																					1
GAAGAC	1																						1
GAAGAG	2																						2
GAAGAT	1																						1
GAAGGA	2																						2
GACGAT	4																						4
GACGCC	1																						1
GAGAAG	1																						1
GAGAGG		4																					4
GAGGAA	4	1																					5
GAGGAT	2																						2
GAGGCG	1																						1
GAGGGC			1																				1
GAGGTG	2	1																					3
GAGTCC	1	1																					2
GAGTGC	1																						1
GATCGA		2																					2
GATCGG	1																						1
GATTAA		1																					1
GATTTC			1																				1
GCAAAC	1																						1
GCAAGC	1																						1
GCAGAG	1																						1
GCAGCT	2																						2
GCCACA		1																					1
GCCACC	2																						2
GCCATG	1	1																					2
GCCGCA	1																						1
GCGAAG	4																						4
GCGCAG	1																						1
GCGCGT	1																						1
GCGGAA	3																						3
GCTCCA	1																						1
GCTGCC	2																						2
GCTGGA	2	1																					3
GCTGTT	6																						6
GGAAAT	1																						1
GGAAGA	2	1																					3
GGAAGG	2																						2
GGAGAA	4	3		1																			8
GGAGAC	3																						3
GGAGAG	2																						2
GGAGAT	3																						3
GGAGCA	4	2																					6
GGAGGC		1																					1
GGAGGT	2																						2
GGATCC	1																						1
GGCAGG		1																					1
GGCAGT	1																						1
GGCATC	1																						1
GGCGAA	1																						1
GGCGGA	2	2																					4
GGCGGT		1																					1
GGCTAG		1																					1
GGCTCC	1																						1
GGGAGA	2																						2
GGGAGG	1																						1
GGGATC	1																						1
GGGTTA	1																						1
GGTAAT	3																						3
GGTGGC	1																						1
GTCGCC	1																						1
GTGCTC	1																						1
TAGCAG	1																						1
TAGGGT	1																						1
TATGGT	1																						1
TATTCA	1																						1
TCAGCC	2																						2
TCATCC	1																						1
TCATCG	1																						1
TCCAAG		1																					1
TCCACC	1																						1
TCCAGC	1																						1
TCCCGA	1																						1
TCCCTC	1	1																					2
TCCCTG	2																						2
TCCCTT	4																						4
TCCTCT	5	1																					6
TCGCAG	1																						1
TCGCCG		1																					1
TCGGAC	1	1																					2
TCGGCC	1																						1
TCTCCG	1																						1
TCTCCT	1																						1
TCTCGA		6																					6
TCTGCC	1																						1
TCTTCC	3																						3
TCTTCG	1																						1
TGAGTT	1																						1
TGATGG	1																						1
TGCCGA	1																						1
TGCTCC	1																						1
TGCTGA	1																						1
TGGAGG	1																						1
TGGATC	1																						1
TGGATG	1																						1
TGTTCC	1																						1
TTAATC		1																					1
TTAGGG	3																						3
TTAGTT	3																						3
TTCCTC	3	1																					4
TTCTCC	1																						1
TTCTTT	3																						3
TTGCTG	2																						2
TTGGAC	3																						3
TTGTTC	1																						1
TTTATT	1																						1
TTTCGG	1																						1
TTTCTC	5																						5
TTTCTT	5																						5
TTTTCA	4																						4
TTTTCT	8																						8
TTTTGC		1																					1
TTTTTC	3																						3
TTTTTG	1																						1
Frequency of classified repeat types (considering sequence complementary)
-------------------------------------------------------------------------
Repeats	3	4	5	6	7	8	9	10	11	12	13	14	15	16	17	18	19	20	21	22	23	24	total
AC/GT	-	-	-	26	20	7	3	4	1														61
AG/CT	-	-	-	285	235	151	83	55	55	26	14	17	12	10	6	10	11	8	3	10	5	10	1006
AT/AT	-	-	-	91	36	26	21	9	12	6	2	1											204
CG/CG	-	-	-	2																			2
AAC/GTT	-	157	41	4	1		1																204
AAG/CTT	-	623	143	46	27	10	6	2			1												858
AAT/ATT	-	123	33	4	8	3	1		2				1										175
ACC/GGT	-	216	79	31	11	5		5															347
ACG/CGT	-	184	44	10	6	4	2				1												251
ACT/AGT	-	33	18	8	2					1													62
AGC/CTG	-	463	184	62	11	3	2																725
AGG/CCT	-	698	157	81	38	14	6	2	1														997
ATC/ATG	-	358	79	37	9		3	2		1	4												493
CCG/CGG	-	416	106	21	7	1																	551
AAAC/GTTT	95	4	1																				100
AAAG/CTTT	253	20	3		1																		277
AAAT/ATTT	156	19	2	6																			183
AACC/GGTT	45																						45
AACG/CGTT	9	1																					10
AACT/AGTT	7	1																					8
AAGC/CTTG	71	3																					74
AAGG/CCTT	134	11	2																				147
AAGT/ACTT	10																						10
AATC/ATTG	78	11	1																				90
AATG/ATTC	59	3																					62
AATT/AATT	56	14	2	1																			73
ACAG/CTGT	17																						17
ACAT/ATGT	39	4																					43
ACCC/GGGT	25																						25
ACCG/CGGT	5		1																				6
ACCT/AGGT	24	3			1																		28
ACGC/CGTG	7																						7
ACGG/CCGT	5																						5
ACTC/AGTG	13																						13
ACTG/AGTC	15																						15
AGAT/ATCT	44	5	1																				50
AGCC/CTGG	21																						21
AGCG/CGCT	53	9	4	1																			67
AGCT/AGCT	11	1																					12
AGGC/CCTG	18	1																					19
AGGG/CCCT	129	8																					137
ATCC/ATGG	59	4			1																		64
ATCG/ATCG	37	9	3																				49
ATGC/ATGC	49	1																					50
CCCG/CGGG	10																						10
CCGG/CCGG	8																						8
AAAAC/GTTTT	17	5																					22
AAAAG/CTTTT	53	7																					60
AAAAT/ATTTT	31		1																				32
AAACC/GGTTT	3																						3
AAACT/AGTTT	2																						2
AAAGC/CTTTG	7																						7
AAAGG/CCTTT	11	2	1																				14
AAATC/ATTTG	10																						10
AAATG/ATTTC	7	2																					9
AAATT/AATTT	2																						2
AACAC/GTGTT	1	1																					2
AACAG/CTGTT	2																						2
AACAT/ATGTT	1																						1
AACCC/GGGTT	1																						1
AACCG/CGGTT	6																						6
AACTC/AGTTG		1																					1
AACTG/AGTTC	2																						2
AAGAC/CTTGT	3																						3
AAGAG/CTCTT	23	1																					24
AAGAT/ATCTT	2																						2
AAGCC/CTTGG	4	1																					5
AAGCG/CGCTT	3																						3
AAGGC/CCTTG	1																						1
AAGGG/CCCTT	16	2	1																				19
AAGGT/ACCTT	1																						1
AAGTC/ACTTG	1																						1
AATAC/ATTGT	9																						9
AATAT/ATATT	3																						3
AATCC/ATTGG	3																						3
AATCG/ATTCG	1																						1
AATCT/AGATT	1																						1
AATGC/ATTGC	4																						4
AATGG/ATTCC	7																						7
AATGT/ACATT	1																						1
ACACG/CGTGT	4	2																					6
ACACT/AGTGT	2																						2
ACAGC/CTGTG	2																						2
ACATC/ATGTG	1																						1
ACCAT/ATGGT	1																						1
ACCCG/CGGGT	3																						3
ACCGG/CCGGT	2																						2
ACCGT/ACGGT	1																						1
ACCTC/AGGTG	1	6																					7
ACGAG/CGTCT	2																						2
ACGCC/CGTGG	1																						1
ACGCG/CGCGT	2																						2
ACTAT/AGTAT	1																						1
ACTCC/AGTGG	1																						1
ACTCG/AGTCG	1																						1
AGAGC/CTCTG	5																						5
AGAGG/CCTCT	17	3																					20
AGATC/ATCTG	5																						5
AGATG/ATCTC	3																						3
AGCCC/CTGGG	15																						15
AGCCG/CGGCT	2																						2
AGCTC/AGCTG	3																						3
AGGCG/CCTCG	5	1																					6
AGGGG/CCCCT	6	1																					7
ATATC/ATATG	6																						6
ATCCC/ATGGG	3																						3
ATCCG/ATCGG	2																						2
ATCGC/ATGCG	1																						1
CCCCG/CGGGG	3	1																					4
CCCGG/CCGGG	1																						1
CCGCG/CGCGG	1																						1
AAAAAC/GTTTTT	4																						4
AAAAAG/CTTTTT	26																						26
AAAAAT/ATTTTT	7																						7
AAAACC/GGTTTT	1																						1
AAAACT/AGTTTT	3																						3
AAAAGC/CTTTTG		1																					1
AAAAGG/CCTTTT	5																						5
AAAATC/ATTTTG			1																				1
AAAATG/ATTTTC	8																						8
AAACCG/CGGTTT	1																						1
AAACGC/CGTTTG	1																						1
AAACGG/CCGTTT				1																			1
AAACTC/AGTTTG	3																						3
AAACTG/AGTTTC	1																						1
AAAGAG/CTCTTT	8	1																					9
AAAGGG/CCCTTT	4																						4
AAATAC/ATTTGT	4																						4
AAATCC/ATTTGG		1																					1
AAATCG/ATTTCG		1	1																				2
AAATGG/ATTTCC	2																						2
AACAAG/CTTGTT	2																						2
AACAGC/CTGTTG	17																						17
AACAGG/CCTGTT	2																						2
AACCAT/ATGGTT	1																						1
AACCCT/AGGGTT	10	1																					11
AACTTC/AAGTTG	1																						1
AACTTG/AAGTTC	2																						2
AAGACG/CGTCTT	2																						2
AAGAGC/CTCTTG	7																						7
AAGAGG/CCTCTT	26	4		2		1																	33
AAGATG/ATCTTC	3		1																				4
AAGATT/AATCTT		2																					2
AAGCAG/CTGCTT	1																						1
AAGCCG/CGGCTT	5	4																					9
AAGCGC/CGCTTG	1																						1
AAGCGG/CCGCTT	4																						4
AAGCTG/AGCTTC	1																						1
AAGGAC/CCTTGT	1																						1
AAGGAG/CCTTCT	12	5	1	1																			19
AAGGCG/CCTTCG	8																						8
AAGGGG/CCCCTT	3																						3
AAGGGT/ACCCTT	2																						2
AAGTCC/ACTTGG	5	2																					7
AATAGC/ATTGCT	1																						1
AATATC/ATATTG	1																						1
AATATG/ATATTC	1																						1
AATCCC/ATTGGG	2																						2
AATCCT/AGGATT	1	2																					3
AATCGG/ATTCCG		2	1	1																			4
AATGAG/ATTCTC	2																						2
AATGGT/ACCATT	4																						4
ACAGAG/CTCTGT	2																						2
ACAGCC/CTGTGG		1																					1
ACAGGC/CCTGTG	1																						1
ACAGGG/CCCTGT	2																						2
ACAGGT/ACCTGT	1																						1
ACATAT/ATATGT	1																						1
ACATCC/ATGTGG	1																						1
ACATCG/ATGTCG	8																						8
ACCATC/ATGGTG	2	4	1																				7
ACCATG/ATGGTC	6																						6
ACCCAT/ATGGGT	1																						1
ACCGCC/CGGTGG	6	1																					7
ACCGGT/ACCGGT	1																						1
ACCGTC/ACGGTG	1																						1
ACCTCC/AGGTGG	9	1																					10
ACCTCG/AGGTCG	1																						1
ACCTGC/AGGTGC	2																						2
ACGAGC/CGTGCT	2																						2
ACGAGG/CCTCGT	1																						1
ACGATG/ATCGTC	5																						5
ACGCCG/CGGCGT	1																						1
ACGCGC/CGCGTG	1																						1
ACGGAG/CCGTCT	4																						4
ACGGCC/CCGTGG	1																						1
ACGGCG/CCGTCG	4	2																					6
ACTAGC/AGTGCT	1																						1
ACTCCT/AGGAGT		1																					1
ACTCGC/AGTGCG	1																						1
ACTCGG/AGTCCG	2	2																					4
ACTGCC/AGTGGC	2																						2
ACTGCG/AGTCGC	1																						1
ACTGCT/AGCAGT	1																						1
AGAGCG/CGCTCT	2																						2
AGAGCT/AGCTCT	2																						2
AGAGGC/CCTCTG	6		1																				7
AGAGGG/CCCTCT	15	6																					21
AGATCC/ATCTGG	1																						1
AGATCG/ATCTCG	1	8																					9
AGATGC/ATCTGC	1																						1
AGATGG/ATCTCC	4																						4
AGCAGG/CCTGCT	7	2																					9
AGCATC/ATGCTG	1																						1
AGCCCT/AGGGCT		1																					1
AGCCGC/CGGCTG	1																						1
AGCCGG/CCGGCT	1	2																					3
AGCCTC/AGGCTG	2																						2
AGCGCC/CGCTGG	1																						1
AGCGGC/CCGCTG	2																						2
AGCTCC/AGCTGG	5	1																					6
AGCTGC/AGCTGC	2																						2
AGGATG/ATCCTC	6																						6
AGGCCG/CCTCGG	1																						1
AGGCGC/CCTGCG	2																						2
AGGCGG/CCGCCT	8	3																					11
AGGGAT/ATCCCT	1																						1
AGGGCG/CCCTCG			1																				1
AGGGGC/CCCCTG		2																					2
AGGGGG/CCCCCT	1																						1
ATCCCG/ATCGGG	3																						3
ATCCGG/ATCCGG	1																						1
ATCGCG/ATCGCG	1																						1
ATCGGC/ATGCCG	3																						3
ATGCCC/ATGGGC		1																					1
ATGGCC/ATGGCC	1	1																					2
CCCGCG/CGCGGG	1																						1

## Sheet: MISA Table
Transcript	SSR nr.	SSR type	SSR	size	start	end
Locus_10019_Transcript_1/1_Confidence_1.000_Length_203	1	p3	(GCA)4	12	26	37
Locus_10025_Transcript_1/1_Confidence_1.000_Length_296	1	p3	(GTG)4	12	181	192
Locus_10028_Transcript_1/1_Confidence_1.000_Length_221	1	p4	(GAGG)3	12	15	26
Locus_10029_Transcript_1/1_Confidence_1.000_Length_1549	1	p3	(CGC)4	12	127	138
Locus_10039_Transcript_1/1_Confidence_1.000_Length_1864	1	p3	(CTC)4	12	1675	1686
Locus_10041_Transcript_1/1_Confidence_1.000_Length_675	1	p3	(CAA)4	12	407	418
Locus_10049_Transcript_1/1_Confidence_1.000_Length_487	1	c	(GGA)4tggaaactaattagtggagagaaaagaag(GGA)6	59	158	216
Locus_1004_Transcript_2/4_Confidence_0.667_Length_1935	1	p2	(AT)6	12	1426	1437
Locus_10054_Transcript_2/2_Confidence_1.000_Length_357	1	p4	(AATC)3	12	60	71
Locus_10057_Transcript_1/5_Confidence_0.636_Length_3531	1	p3	(CTC)4	12	2834	2845
Locus_10057_Transcript_3/5_Confidence_0.636_Length_3639	1	p3	(CTC)4	12	2942	2953
Locus_10057_Transcript_4/5_Confidence_0.455_Length_1633	1	p3	(CTC)4	12	936	947
Locus_10057_Transcript_5/5_Confidence_0.636_Length_3639	1	p3	(CTC)4	12	2942	2953
Locus_10062_Transcript_1/1_Confidence_1.000_Length_1305	1	p3	(GAG)6	18	271	288
Locus_10064_Transcript_1/2_Confidence_1.000_Length_2511	1	p4	(AAGT)3	12	1513	1524
Locus_10064_Transcript_1/2_Confidence_1.000_Length_2511	2	p2	(CT)6	12	2384	2395
Locus_10064_Transcript_2/2_Confidence_1.000_Length_2158	1	p4	(AAGT)3	12	1160	1171
Locus_10064_Transcript_2/2_Confidence_1.000_Length_2158	2	p2	(CT)6	12	2031	2042
Locus_10075_Transcript_1/2_Confidence_1.000_Length_3676	1	p3	(AGC)5	15	1839	1853
Locus_10081_Transcript_1/1_Confidence_1.000_Length_1366	1	p4	(CAGC)3	12	318	329
Locus_10082_Transcript_1/1_Confidence_1.000_Length_1688	1	c*	(TTC)4(TC)6*	22	7	28
Locus_10084_Transcript_1/2_Confidence_1.000_Length_916	1	p2	(GA)7	14	787	800
Locus_10084_Transcript_2/2_Confidence_1.000_Length_816	1	p2	(GA)7	14	687	700
Locus_10091_Transcript_5/6_Confidence_0.200_Length_2622	1	p3	(CTC)4	12	1173	1184
Locus_10091_Transcript_5/6_Confidence_0.200_Length_2622	2	p4	(CTTG)3	12	1883	1894
Locus_10101_Transcript_1/2_Confidence_1.000_Length_527	1	p4	(AATA)3	12	432	443
Locus_10102_Transcript_1/2_Confidence_1.000_Length_2220	1	c	(CCA)7ccttctctccctcctacaccg(CCA)5	57	1739	1795
Locus_10110_Transcript_1/1_Confidence_1.000_Length_2095	1	p3	(TAA)4	12	2074	2085
Locus_10115_Transcript_1/9_Confidence_0.625_Length_955	1	p3	(GGA)4	12	857	868
Locus_10115_Transcript_2/9_Confidence_0.625_Length_955	1	p3	(GGA)4	12	857	868
Locus_10115_Transcript_3/9_Confidence_0.542_Length_942	1	p3	(GGA)4	12	844	855
Locus_10115_Transcript_4/9_Confidence_0.583_Length_903	1	p3	(GAG)4	12	858	869
Locus_10115_Transcript_5/9_Confidence_0.542_Length_955	1	p3	(GGA)4	12	857	868
Locus_10115_Transcript_6/9_Confidence_0.542_Length_955	1	p3	(GGA)4	12	857	868
Locus_10115_Transcript_7/9_Confidence_0.542_Length_948	1	p3	(GGA)4	12	850	861
Locus_10115_Transcript_8/9_Confidence_0.542_Length_955	1	p3	(GGA)4	12	857	868
Locus_10115_Transcript_9/9_Confidence_0.583_Length_955	1	p3	(GGA)4	12	857	868
Locus_10128_Transcript_1/1_Confidence_1.000_Length_1902	1	p4	(GGAA)3	12	1041	1052
Locus_1012_Transcript_1/5_Confidence_0.727_Length_1175	1	p5	(AGCCA)3	15	352	366
Locus_1012_Transcript_3/5_Confidence_0.636_Length_1123	1	p5	(AGCCA)3	15	352	366
Locus_1012_Transcript_4/5_Confidence_0.636_Length_1382	1	p5	(AGCCA)3	15	352	366
Locus_1012_Transcript_5/5_Confidence_0.636_Length_1031	1	p5	(AGCCA)3	15	352	366
Locus_10144_Transcript_1/1_Confidence_1.000_Length_2654	1	p4	(CCAC)3	12	643	654
Locus_10145_Transcript_1/1_Confidence_1.000_Length_666	1	p2	(TA)12	24	50	73
Locus_1014_Transcript_1/1_Confidence_1.000_Length_2074	1	p3	(TTC)4	12	1462	1473
Locus_1014_Transcript_1/1_Confidence_1.000_Length_2074	2	p3	(AGC)4	12	1636	1647
Locus_10155_Transcript_1/1_Confidence_1.000_Length_494	1	p3	(CCT)4	12	270	281
Locus_10159_Transcript_1/2_Confidence_1.000_Length_1438	1	p3	(TCC)6	18	273	290
Locus_10164_Transcript_1/1_Confidence_1.000_Length_1728	1	p4	(TTGA)3	12	54	65
Locus_10180_Transcript_1/1_Confidence_1.000_Length_1280	1	p3	(ATG)4	12	917	928
Locus_10187_Transcript_1/1_Confidence_1.000_Length_393	1	p6	(AGTGGC)3	18	149	166
Locus_10189_Transcript_1/2_Confidence_1.000_Length_1315	1	p3	(TCA)4	12	632	643
Locus_10189_Transcript_2/2_Confidence_1.000_Length_1302	1	p3	(TCA)4	12	619	630
Locus_1018_Transcript_1/4_Confidence_0.625_Length_1731	1	p2	(AG)7	14	1	14
Locus_1018_Transcript_3/4_Confidence_0.500_Length_1512	1	p2	(AG)7	14	1	14
Locus_1018_Transcript_3/4_Confidence_0.500_Length_1512	2	p4	(TTTA)3	12	1249	1260
Locus_1018_Transcript_4/4_Confidence_0.625_Length_1810	1	p2	(AG)7	14	1	14
Locus_10202_Transcript_4/7_Confidence_0.462_Length_1778	1	p4	(GAGG)3	12	1658	1669
Locus_10202_Transcript_6/7_Confidence_0.538_Length_1998	1	p4	(GAGG)3	12	1878	1889
Locus_10202_Transcript_7/7_Confidence_0.538_Length_1992	1	p4	(GAGG)3	12	1872	1883
Locus_1020_Transcript_3/6_Confidence_0.417_Length_1511	1	p3	(AGG)5	15	1412	1426
Locus_10211_Transcript_1/1_Confidence_1.000_Length_2199	1	p3	(GCA)4	12	1273	1284
Locus_10211_Transcript_1/1_Confidence_1.000_Length_2199	2	p3	(CAA)9	27	1517	1543
Locus_10213_Transcript_1/1_Confidence_1.000_Length_1922	1	p6	(GGAAGA)3	18	1768	1785
Locus_10224_Transcript_1/1_Confidence_1.000_Length_806	1	p6	(ACGAGC)3	18	356	373
Locus_1022_Transcript_1/2_Confidence_1.000_Length_1958	1	p4	(ATAG)3	12	1777	1788
Locus_1022_Transcript_2/2_Confidence_1.000_Length_1701	1	p4	(ATAG)3	12	1520	1531
Locus_10238_Transcript_1/1_Confidence_1.000_Length_1174	1	p5	(ATTTT)3	15	1100	1114
Locus_10243_Transcript_1/1_Confidence_1.000_Length_906	1	p4	(TGGT)3	12	216	227
Locus_10248_Transcript_2/3_Confidence_0.714_Length_745	1	p3	(TGG)4	12	667	678
Locus_10260_Transcript_1/1_Confidence_1.000_Length_1819	1	p3	(GAA)4	12	1360	1371
Locus_10262_Transcript_1/1_Confidence_1.000_Length_657	1	p3	(TCA)4	12	416	427
Locus_10270_Transcript_1/1_Confidence_1.000_Length_2432	1	p3	(ACC)5	15	594	608
Locus_10270_Transcript_1/1_Confidence_1.000_Length_2432	2	p6	(CGACAT)3	18	2175	2192
Locus_10278_Transcript_1/1_Confidence_1.000_Length_747	1	p3	(CCG)4	12	653	664
Locus_10281_Transcript_1/1_Confidence_1.000_Length_821	1	p3	(TCG)4	12	172	183
Locus_10299_Transcript_1/1_Confidence_1.000_Length_1832	1	p6	(TAGGGT)3	18	118	135
Locus_102_Transcript_1/4_Confidence_0.667_Length_735	1	p3	(AGG)6	18	33	50
Locus_102_Transcript_2/4_Confidence_0.667_Length_639	1	p3	(AGG)4	12	33	44
Locus_102_Transcript_3/4_Confidence_0.667_Length_819	1	p3	(AGG)4	12	33	44
Locus_102_Transcript_4/4_Confidence_0.667_Length_729	1	p3	(AGG)4	12	33	44
Locus_1030_Transcript_1/1_Confidence_1.000_Length_1664	1	p3	(CAA)4	12	798	809
Locus_10320_Transcript_1/1_Confidence_1.000_Length_627	1	p3	(CGG)4	12	197	208
Locus_10322_Transcript_1/3_Confidence_0.500_Length_702	1	p2	(AG)7	14	652	665
Locus_10322_Transcript_2/3_Confidence_0.667_Length_752	1	p4	(GGTT)3	12	731	742
Locus_10322_Transcript_3/3_Confidence_0.667_Length_1040	1	p2	(AG)7	14	990	1003
Locus_10331_Transcript_1/1_Confidence_1.000_Length_500	1	p3	(CGA)5	15	295	309
Locus_10342_Transcript_1/1_Confidence_1.000_Length_2387	1	p5	(TAAGG)3	15	1292	1306
Locus_10350_Transcript_1/1_Confidence_1.000_Length_6345	1	p3	(TCA)4	12	1054	1065
Locus_10352_Transcript_1/1_Confidence_1.000_Length_1462	1	p3	(CGC)6	18	74	91
Locus_1035_Transcript_1/3_Confidence_0.571_Length_1505	1	p3	(AGA)4	12	935	946
Locus_1035_Transcript_3/3_Confidence_0.714_Length_1705	1	p3	(AGA)4	12	1135	1146
Locus_10381_Transcript_1/6_Confidence_0.231_Length_807	1	p3	(CTC)5	15	96	110
Locus_10381_Transcript_3/6_Confidence_0.538_Length_1530	1	p3	(CTC)5	15	96	110
Locus_10381_Transcript_5/6_Confidence_0.615_Length_1531	1	p3	(CTC)5	15	96	110
Locus_10381_Transcript_6/6_Confidence_0.538_Length_1428	1	p3	(CTC)5	15	96	110
Locus_10382_Transcript_1/1_Confidence_1.000_Length_941	1	c	(AAG)4agcggttaaagagagaagctgaggaggccgaaaggaagcgta(AAG)4	66	496	561
Locus_10386_Transcript_1/1_Confidence_1.000_Length_807	1	p3	(GGA)4	12	765	776
Locus_10389_Transcript_1/1_Confidence_1.000_Length_2485	1	p3	(TTC)4	12	461	472
Locus_10390_Transcript_1/1_Confidence_1.000_Length_849	1	p4	(TTCC)3	12	701	712
Locus_10392_Transcript_1/1_Confidence_1.000_Length_435	1	p2	(AG)15	30	390	419
Locus_10409_Transcript_1/3_Confidence_0.667_Length_956	1	p3	(ACT)4	12	685	696
Locus_10409_Transcript_2/3_Confidence_0.333_Length_910	1	p3	(ACT)4	12	639	650
Locus_10409_Transcript_3/3_Confidence_0.667_Length_869	1	p3	(ACT)4	12	598	609
Locus_10413_Transcript_1/2_Confidence_1.000_Length_2670	1	p4	(ATCG)3	12	582	593
Locus_10413_Transcript_1/2_Confidence_1.000_Length_2670	2	p3	(GAA)4	12	2245	2256
Locus_10413_Transcript_2/2_Confidence_1.000_Length_2558	1	p3	(GAA)4	12	2133	2144
Locus_10418_Transcript_1/2_Confidence_1.000_Length_1429	1	p3	(AGG)6	18	1384	1401
Locus_10418_Transcript_2/2_Confidence_1.000_Length_1435	1	p3	(AGG)8	24	1384	1407
Locus_10426_Transcript_1/1_Confidence_1.000_Length_791	1	p4	(TCCT)3	12	171	182
Locus_10454_Transcript_2/4_Confidence_0.667_Length_1944	1	p2	(TG)6	12	1813	1824
Locus_10454_Transcript_3/4_Confidence_0.667_Length_2893	1	p2	(TA)6	12	1969	1980
Locus_10455_Transcript_1/1_Confidence_1.000_Length_324	1	p3	(CCA)5	15	3	17
Locus_10455_Transcript_1/1_Confidence_1.000_Length_324	2	p3	(CCA)6	18	127	144
Locus_10466_Transcript_2/3_Confidence_0.667_Length_880	1	p3	(TCA)4	12	837	848
Locus_10466_Transcript_3/3_Confidence_0.667_Length_868	1	p3	(TCA)4	12	825	836
Locus_10468_Transcript_1/1_Confidence_1.000_Length_556	1	p2	(TC)7	14	33	46
Locus_10472_Transcript_1/4_Confidence_0.700_Length_1565	1	p3	(GGA)4	12	371	382
Locus_10472_Transcript_2/4_Confidence_0.700_Length_1475	1	p3	(GGA)4	12	371	382
Locus_10472_Transcript_3/4_Confidence_0.700_Length_1553	1	p3	(GGA)4	12	440	451
Locus_10472_Transcript_4/4_Confidence_0.700_Length_1484	1	p3	(GGA)4	12	371	382
Locus_10489_Transcript_1/1_Confidence_1.000_Length_415	1	p3	(GTG)4	12	232	243
Locus_1048_Transcript_1/2_Confidence_1.000_Length_1273	1	p3	(GCA)5	15	733	747
Locus_1048_Transcript_1/2_Confidence_1.000_Length_1273	2	p3	(CCA)5	15	867	881
Locus_1048_Transcript_2/2_Confidence_1.000_Length_1185	1	p3	(GCA)5	15	645	659
Locus_1048_Transcript_2/2_Confidence_1.000_Length_1185	2	p3	(CCA)5	15	779	793
Locus_10492_Transcript_1/4_Confidence_0.625_Length_1586	1	c	(AAAG)3agga(GGT)6	34	1505	1538
Locus_10492_Transcript_2/4_Confidence_0.250_Length_672	1	c	(AAAG)3agga(GGT)6	34	591	624
Locus_10492_Transcript_3/4_Confidence_0.625_Length_1615	1	c	(AAAG)3agga(GGT)6	34	1534	1567
Locus_10492_Transcript_4/4_Confidence_0.625_Length_1593	1	c	(AAAG)3agga(GGT)6	34	1512	1545
Locus_104_Transcript_1/3_Confidence_0.600_Length_4589	1	c*	(GGAA)3gacttgaggagagtagctgaggccatgttgcagagtaattaacaaagaggtggcggctggcctcag(GCTCT)3(CT)11*	111	1574	1684
Locus_104_Transcript_2/3_Confidence_0.600_Length_4601	1	c*	(GGAA)3gacttgaggagagtagctgaggccatgttgcagagtaattaacaaagaggtggcggctggcctcag(GCTCT)3(CT)11*	111	1574	1684
Locus_104_Transcript_3/3_Confidence_0.600_Length_5544	1	c*	(GGAA)3gacttgaggagagtagctgaggccatgttgcagagtaattaacaaagaggtggcggctggcctcag(GCTCT)3(CT)11*	111	1574	1684
Locus_10501_Transcript_1/1_Confidence_1.000_Length_1336	1	p2	(TC)6	12	982	993
Locus_10503_Transcript_1/1_Confidence_1.000_Length_2338	1	p3	(TCA)6	18	1090	1107
Locus_10503_Transcript_1/1_Confidence_1.000_Length_2338	2	p3	(CAT)7	21	1388	1408
Locus_10506_Transcript_1/2_Confidence_1.000_Length_1425	1	p3	(GCT)4	12	766	777
Locus_10508_Transcript_1/1_Confidence_1.000_Length_432	1	p3	(CCT)5	15	172	186
Locus_10510_Transcript_1/1_Confidence_1.000_Length_457	1	p3	(CTG)4	12	213	224
Locus_10528_Transcript_1/1_Confidence_1.000_Length_863	1	p2	(AT)6	12	652	663
Locus_10531_Transcript_1/3_Confidence_0.400_Length_1180	1	p4	(AAGG)3	12	80	91
Locus_10531_Transcript_2/3_Confidence_0.600_Length_1347	1	p4	(AAGG)3	12	247	258
Locus_10531_Transcript_3/3_Confidence_0.600_Length_1285	1	p4	(AAGG)3	12	185	196
Locus_10536_Transcript_1/1_Confidence_1.000_Length_287	1	p6	(GGGTTA)3	18	178	195
Locus_10537_Transcript_1/1_Confidence_1.000_Length_433	1	p3	(AGG)4	12	66	77
Locus_1054_Transcript_1/2_Confidence_1.000_Length_1289	1	p3	(AGG)5	15	1244	1258
Locus_1054_Transcript_2/2_Confidence_1.000_Length_1295	1	p3	(AGG)7	21	1244	1264
Locus_1055_Transcript_3/4_Confidence_0.625_Length_2185	1	c	(CT)10(ATCT)3	32	2014	2045
Locus_10560_Transcript_1/2_Confidence_1.000_Length_745	1	p6	(CTCCAC)3	18	52	69
Locus_10568_Transcript_1/1_Confidence_1.000_Length_349	1	p2	(TA)7	14	308	321
Locus_10571_Transcript_2/2_Confidence_1.000_Length_797	1	c	(TC)8(AC)7	30	10	39
Locus_10579_Transcript_1/2_Confidence_1.000_Length_1280	1	p4	(GAAA)3	12	86	97
Locus_10579_Transcript_1/2_Confidence_1.000_Length_1280	2	p3	(CGG)4	12	201	212
Locus_10579_Transcript_2/2_Confidence_1.000_Length_1288	1	p4	(GAAA)3	12	86	97
Locus_10579_Transcript_2/2_Confidence_1.000_Length_1288	2	p3	(CGG)4	12	201	212
Locus_1057_Transcript_1/1_Confidence_1.000_Length_15313	1	p3	(GAT)4	12	4350	4361
Locus_10582_Transcript_1/1_Confidence_1.000_Length_639	1	p3	(AGA)4	12	547	558
Locus_10599_Transcript_1/1_Confidence_1.000_Length_719	1	p4	(AGAA)3	12	299	310
Locus_10601_Transcript_1/1_Confidence_1.000_Length_417	1	p6	(TGATGG)3	18	136	153
Locus_10611_Transcript_1/1_Confidence_1.000_Length_2514	1	p3	(AGG)4	12	141	152
Locus_10611_Transcript_1/1_Confidence_1.000_Length_2514	2	p3	(TGC)4	12	1023	1034
Locus_10613_Transcript_1/1_Confidence_1.000_Length_1554	1	p3	(CCA)5	15	269	283
Locus_1061_Transcript_1/1_Confidence_1.000_Length_1715	1	p3	(CAG)5	15	1205	1219
Locus_1061_Transcript_1/1_Confidence_1.000_Length_1715	2	p3	(AAT)4	12	1578	1589
Locus_10626_Transcript_1/3_Confidence_0.714_Length_2564	1	p3	(CGG)5	15	1	15
Locus_10626_Transcript_2/3_Confidence_0.714_Length_2584	1	p3	(CGG)5	15	1	15
Locus_10626_Transcript_3/3_Confidence_0.714_Length_2484	1	p3	(CGG)5	15	1	15
Locus_10636_Transcript_1/1_Confidence_1.000_Length_1073	1	p3	(GAG)4	12	753	764
Locus_10636_Transcript_1/1_Confidence_1.000_Length_1073	2	p2	(AT)6	12	1020	1031
Locus_10641_Transcript_1/1_Confidence_1.000_Length_671	1	p5	(TTGTT)3	15	439	453
Locus_10650_Transcript_1/2_Confidence_1.000_Length_2127	1	p3	(TGG)4	12	1295	1306
Locus_10653_Transcript_1/1_Confidence_1.000_Length_2364	1	p3	(TCC)4	12	2076	2087
Locus_1065_Transcript_1/1_Confidence_1.000_Length_684	1	p3	(CTT)4	12	449	460
Locus_1067_Transcript_1/2_Confidence_1.000_Length_3106	1	p3	(CCG)4	12	1080	1091
Locus_1067_Transcript_2/2_Confidence_1.000_Length_3279	1	p3	(CCG)4	12	1080	1091
Locus_10682_Transcript_1/1_Confidence_1.000_Length_986	1	p6	(GAAGGA)3	18	430	447
Locus_10683_Transcript_1/4_Confidence_0.625_Length_4626	1	p3	(CAT)5	15	2305	2319
Locus_10683_Transcript_2/4_Confidence_0.500_Length_3310	1	p3	(CAT)5	15	2305	2319
Locus_10683_Transcript_3/4_Confidence_0.500_Length_3222	1	p3	(CAT)5	15	904	918
Locus_10683_Transcript_4/4_Confidence_0.625_Length_4623	1	p3	(CAT)5	15	2305	2319
Locus_10684_Transcript_1/1_Confidence_1.000_Length_1419	1	p3	(AGC)4	12	1248	1259
Locus_10687_Transcript_1/1_Confidence_1.000_Length_2531	1	p3	(CCT)4	12	158	169
Locus_10687_Transcript_1/1_Confidence_1.000_Length_2531	2	p3	(TGA)5	15	557	571
Locus_10689_Transcript_1/1_Confidence_1.000_Length_1141	1	p6	(GGGATC)3	18	812	829
Locus_10694_Transcript_1/1_Confidence_1.000_Length_778	1	p3	(CAT)4	12	569	580
Locus_10699_Transcript_1/1_Confidence_1.000_Length_1338	1	p3	(CGT)4	12	1215	1226
Locus_10715_Transcript_2/4_Confidence_0.429_Length_577	1	p3	(TCT)4	12	131	142
Locus_10715_Transcript_3/4_Confidence_0.571_Length_1164	1	p3	(TCT)4	12	131	142
Locus_10715_Transcript_4/4_Confidence_0.571_Length_1154	1	p3	(TCT)4	12	131	142
Locus_10750_Transcript_1/1_Confidence_1.000_Length_891	1	c	(GCT)4act(ACC)4actactgccttctgctgcgtgctcctgttcctcttgccccatcagtcacggtttcatggatacagagacggctcaggtgaggagatggagcagag(GAA)4	134	147	280
Locus_10751_Transcript_1/1_Confidence_1.000_Length_711	1	p3	(CTT)4	12	321	332
Locus_10752_Transcript_1/1_Confidence_1.000_Length_805	1	p3	(TCA)4	12	304	315
Locus_1075_Transcript_1/2_Confidence_1.000_Length_1627	1	p3	(CTC)7	21	1305	1325
Locus_1075_Transcript_2/2_Confidence_1.000_Length_1618	1	p3	(CTC)7	21	1296	1316
Locus_10764_Transcript_1/1_Confidence_1.000_Length_2631	1	p6	(AGGAAG)3	18	1026	1043
Locus_10770_Transcript_1/2_Confidence_1.000_Length_1377	1	p2	(TC)8	16	86	101
Locus_10780_Transcript_1/1_Confidence_1.000_Length_2132	1	p6	(CAAAAC)3	18	1514	1531
Locus_10783_Transcript_1/1_Confidence_1.000_Length_474	1	p3	(TCG)4	12	142	153
Locus_10792_Transcript_1/1_Confidence_1.000_Length_643	1	p3	(ACA)4	12	105	116
Locus_10792_Transcript_1/1_Confidence_1.000_Length_643	2	p3	(GAT)6	18	414	431
Locus_10794_Transcript_1/1_Confidence_1.000_Length_2371	1	p3	(TTG)4	12	803	814
Locus_1079_Transcript_2/3_Confidence_0.571_Length_3100	1	p2	(TC)10	20	240	259
Locus_1082_Transcript_1/4_Confidence_0.667_Length_2463	1	p5	(AAAAT)3	15	290	304
Locus_1082_Transcript_2/4_Confidence_0.667_Length_2405	1	p5	(AAAAT)3	15	275	289
Locus_1082_Transcript_3/4_Confidence_0.667_Length_3035	1	p5	(AAAAT)3	15	275	289
Locus_1082_Transcript_4/4_Confidence_0.667_Length_2448	1	p5	(AAAAT)3	15	275	289
Locus_10830_Transcript_1/1_Confidence_1.000_Length_2148	1	p2	(CT)10	20	2112	2131
Locus_10838_Transcript_1/1_Confidence_1.000_Length_1162	1	p4	(TGTA)3	12	1102	1113
Locus_10849_Transcript_1/1_Confidence_1.000_Length_1029	1	p3	(ATA)4	12	167	178
Locus_1084_Transcript_1/1_Confidence_1.000_Length_1480	1	p5	(CCCTC)3	15	1214	1228
Locus_10859_Transcript_1/1_Confidence_1.000_Length_457	1	p3	(TCC)4	12	75	86
Locus_10862_Transcript_1/3_Confidence_0.333_Length_209	1	p6	(GCGGAA)3	18	165	182
Locus_10862_Transcript_2/3_Confidence_0.667_Length_1255	1	p6	(GCGGAA)3	18	1211	1228
Locus_10862_Transcript_3/3_Confidence_0.667_Length_1255	1	p6	(GCGGAA)3	18	1211	1228
Locus_10867_Transcript_1/1_Confidence_1.000_Length_425	1	c	(CAG)4cac(CAA)4	27	214	240
Locus_10868_Transcript_1/1_Confidence_1.000_Length_1803	1	p2	(TG)6	12	181	192
Locus_10868_Transcript_1/1_Confidence_1.000_Length_1803	2	p3	(GCT)5	15	316	330
Locus_10879_Transcript_1/1_Confidence_1.000_Length_217	1	p4	(TGCA)3	12	166	177
Locus_10883_Transcript_1/1_Confidence_1.000_Length_525	1	p2	(CT)7	14	20	33
Locus_10883_Transcript_1/1_Confidence_1.000_Length_525	2	p2	(GA)10	20	248	267
Locus_10884_Transcript_3/4_Confidence_0.625_Length_1226	1	p3	(GAA)4	12	877	888
Locus_10894_Transcript_1/2_Confidence_1.000_Length_771	1	p4	(GAGG)3	12	147	158
Locus_10894_Transcript_2/2_Confidence_1.000_Length_876	1	p4	(GAGG)3	12	147	158
Locus_10895_Transcript_1/1_Confidence_1.000_Length_313	1	p4	(GCTC)3	12	87	98
Locus_10896_Transcript_1/1_Confidence_1.000_Length_505	1	p2	(TA)6	12	487	498
Locus_10897_Transcript_1/2_Confidence_1.000_Length_1007	1	p2	(TC)8	16	981	996
Locus_10897_Transcript_2/2_Confidence_1.000_Length_678	1	p2	(TC)8	16	652	667
Locus_10899_Transcript_1/1_Confidence_1.000_Length_2886	1	p4	(GAGG)3	12	16	27
Locus_10902_Transcript_2/3_Confidence_0.600_Length_1509	1	p4	(AAAT)5	20	362	381
Locus_10902_Transcript_2/3_Confidence_0.600_Length_1509	2	c	(CT)6(AT)7	26	1237	1262
Locus_10905_Transcript_1/1_Confidence_1.000_Length_1383	1	p3	(TCA)4	12	743	754
Locus_10909_Transcript_1/1_Confidence_1.000_Length_522	1	p3	(GCA)4	12	403	414
Locus_1090_Transcript_1/5_Confidence_0.636_Length_2161	1	p3	(CGC)4	12	1	12
Locus_1090_Transcript_1/5_Confidence_0.636_Length_2161	2	p3	(TGA)4	12	479	490
Locus_1090_Transcript_2/5_Confidence_0.636_Length_2161	1	p3	(CGC)4	12	1	12
Locus_1090_Transcript_3/5_Confidence_0.636_Length_2245	1	p3	(CGC)4	12	1	12
Locus_1090_Transcript_5/5_Confidence_0.636_Length_2161	1	p3	(CGC)4	12	1	12
Locus_10940_Transcript_1/1_Confidence_1.000_Length_708	1	c	(CTTT)4(TGTT)3	28	149	176
Locus_10940_Transcript_1/1_Confidence_1.000_Length_708	2	p3	(GCT)4	12	693	704
Locus_10942_Transcript_1/1_Confidence_1.000_Length_1615	1	c	(GAT)7ggtgatgacggagatgaagtagcagaagatggggacgatgaagatggtgaggaagagc(AGGA)3	91	452	542
Locus_10959_Transcript_4/7_Confidence_0.286_Length_1486	1	p4	(ATAA)3	12	1358	1369
Locus_10959_Transcript_7/7_Confidence_0.214_Length_1576	1	p4	(ATAA)3	12	1448	1459
Locus_10963_Transcript_1/1_Confidence_1.000_Length_439	1	p3	(TCT)4	12	103	114
Locus_10966_Transcript_1/1_Confidence_1.000_Length_480	1	p5	(TCCCT)3	15	5	19
Locus_10967_Transcript_1/1_Confidence_1.000_Length_1241	1	p3	(TCT)4	12	564	575
Locus_10969_Transcript_1/2_Confidence_1.000_Length_1022	1	p4	(CCGG)3	12	627	638
Locus_10969_Transcript_2/2_Confidence_1.000_Length_546	1	p4	(CCGG)3	12	151	162
Locus_1096_Transcript_1/2_Confidence_1.000_Length_3042	1	p6	(CAAAAA)3	18	211	228
Locus_10970_Transcript_1/1_Confidence_1.000_Length_1963	1	p3	(GAG)4	12	684	695
Locus_10993_Transcript_1/2_Confidence_1.000_Length_3525	1	p4	(TTTG)4	16	415	430
Locus_10993_Transcript_2/2_Confidence_1.000_Length_3525	1	p4	(TTTG)4	16	415	430
Locus_10_Transcript_1/1_Confidence_1.000_Length_2872	1	p3	(GAT)5	15	2264	2278
Locus_11000_Transcript_1/1_Confidence_1.000_Length_963	1	p3	(CCA)4	12	101	112
Locus_11041_Transcript_1/1_Confidence_1.000_Length_656	1	p4	(GCTA)3	12	194	205
Locus_1105_Transcript_1/1_Confidence_1.000_Length_1209	1	p3	(TCC)5	15	774	788
Locus_11068_Transcript_1/1_Confidence_1.000_Length_323	1	p3	(TGG)5	15	117	131
Locus_11080_Transcript_1/1_Confidence_1.000_Length_849	1	p3	(TCT)4	12	74	85
Locus_110_Transcript_2/2_Confidence_1.000_Length_2985	1	p3	(TCT)4	12	30	41
Locus_11103_Transcript_1/1_Confidence_1.000_Length_953	1	p3	(TCC)4	12	723	734
Locus_11108_Transcript_1/2_Confidence_1.000_Length_574	1	p2	(GA)8	16	22	37
Locus_11108_Transcript_2/2_Confidence_1.000_Length_680	1	p2	(GA)8	16	22	37
Locus_11116_Transcript_1/7_Confidence_0.467_Length_1551	1	p2	(GA)7	14	1469	1482
Locus_11116_Transcript_2/7_Confidence_0.133_Length_532	1	p4	(GAAA)3	12	67	78
Locus_11116_Transcript_2/7_Confidence_0.133_Length_532	2	p2	(GA)7	14	450	463
Locus_11116_Transcript_3/7_Confidence_0.200_Length_1159	1	p2	(GA)7	14	1077	1090
Locus_11116_Transcript_4/7_Confidence_0.600_Length_1492	1	p2	(GA)7	14	1410	1423
Locus_11116_Transcript_5/7_Confidence_0.533_Length_1448	1	p2	(GA)7	14	1366	1379
Locus_11116_Transcript_6/7_Confidence_0.600_Length_1824	1	p2	(GA)7	14	1742	1755
Locus_11116_Transcript_7/7_Confidence_0.533_Length_1378	1	p2	(GA)7	14	1296	1309
Locus_11120_Transcript_1/1_Confidence_1.000_Length_835	1	p3	(GAA)4	12	97	108
Locus_11121_Transcript_1/3_Confidence_0.400_Length_764	1	p4	(TCGA)3	12	475	486
Locus_11121_Transcript_2/3_Confidence_0.600_Length_896	1	p4	(TCGA)3	12	607	618
Locus_11121_Transcript_3/3_Confidence_0.600_Length_1276	1	p4	(TCGA)3	12	987	998
Locus_11124_Transcript_1/4_Confidence_0.625_Length_2012	1	p3	(ATC)5	15	1352	1366
Locus_11124_Transcript_1/4_Confidence_0.625_Length_2012	2	p3	(CGG)5	15	1921	1935
Locus_11124_Transcript_2/4_Confidence_0.625_Length_1941	1	p3	(ATC)5	15	1362	1376
Locus_11124_Transcript_2/4_Confidence_0.625_Length_1941	2	p3	(CGG)5	15	1850	1864
Locus_11124_Transcript_3/4_Confidence_0.500_Length_1280	1	p3	(ATC)5	15	620	634
Locus_11124_Transcript_3/4_Confidence_0.500_Length_1280	2	p3	(CGG)5	15	1189	1203
Locus_11124_Transcript_4/4_Confidence_0.625_Length_2022	1	p3	(ATC)5	15	1362	1376
Locus_11124_Transcript_4/4_Confidence_0.625_Length_2022	2	p3	(CGG)5	15	1931	1945
Locus_11134_Transcript_2/2_Confidence_1.000_Length_1016	1	p3	(CTC)4	12	35	46
Locus_11145_Transcript_2/3_Confidence_0.571_Length_1064	1	p4	(TTCC)3	12	29	40
Locus_11145_Transcript_3/3_Confidence_0.571_Length_1370	1	p4	(TTCC)3	12	29	40
Locus_11147_Transcript_1/1_Confidence_1.000_Length_1001	1	p2	(GA)6	12	848	859
Locus_11150_Transcript_1/1_Confidence_1.000_Length_1002	1	p2	(AT)9	18	984	1001
Locus_11158_Transcript_1/1_Confidence_1.000_Length_3552	1	p5	(TTTTC)3	15	1559	1573
Locus_1115_Transcript_2/2_Confidence_1.000_Length_2069	1	p3	(CCA)4	12	1522	1533
Locus_11169_Transcript_1/1_Confidence_1.000_Length_266	1	p3	(ACC)4	12	168	179
Locus_1117_Transcript_1/3_Confidence_0.571_Length_640	1	p3	(ATG)4	12	111	122
Locus_1117_Transcript_2/3_Confidence_0.714_Length_673	1	p3	(ATG)4	12	228	239
Locus_1117_Transcript_3/3_Confidence_0.571_Length_556	1	p3	(ATG)4	12	111	122
Locus_11181_Transcript_1/1_Confidence_1.000_Length_687	1	p5	(GGTTG)3	15	591	605
Locus_11185_Transcript_1/1_Confidence_1.000_Length_551	1	p3	(CTG)6	18	258	275
Locus_11185_Transcript_1/1_Confidence_1.000_Length_551	2	p2	(CT)7	14	530	543
Locus_11188_Transcript_1/1_Confidence_1.000_Length_1346	1	p3	(CGT)4	12	53	64
Locus_11188_Transcript_1/1_Confidence_1.000_Length_1346	2	p3	(CCT)6	18	252	269
Locus_11209_Transcript_1/1_Confidence_1.000_Length_587	1	p2	(TC)7	14	438	451
Locus_1120_Transcript_1/3_Confidence_0.667_Length_866	1	p5	(GGAAA)3	15	157	171
Locus_1120_Transcript_2/3_Confidence_0.667_Length_872	1	p5	(GGAAA)3	15	171	185
Locus_1120_Transcript_3/3_Confidence_0.667_Length_880	1	p5	(GGAAA)3	15	171	185
Locus_11217_Transcript_1/2_Confidence_1.000_Length_1892	1	p3	(TCT)4	12	488	499
Locus_11217_Transcript_2/2_Confidence_1.000_Length_1520	1	p3	(TCT)4	12	488	499
Locus_11220_Transcript_1/1_Confidence_1.000_Length_1110	1	p4	(AAAC)3	12	28	39
Locus_11227_Transcript_1/1_Confidence_1.000_Length_240	1	p4	(GGCG)3	12	229	240
Locus_11232_Transcript_3/4_Confidence_0.500_Length_1581	1	p3	(TTC)4	12	1500	1511
Locus_11244_Transcript_1/1_Confidence_1.000_Length_2130	1	c	(TC)6tttctatccgtgcctgctttcctttgcttttatccg(TCT)4	60	13	72
Locus_11244_Transcript_1/1_Confidence_1.000_Length_2130	2	c	(ACC)4gccg(CCT)4	28	1864	1891
Locus_11253_Transcript_1/1_Confidence_1.000_Length_370	1	c	(GAG)4tcggtggtggcgacgagatgggtgacggaaggagcggaagcagaaagatgagga(GGT)4	78	229	306
Locus_11264_Transcript_1/1_Confidence_1.000_Length_2620	1	p3	(AAG)4	12	126	137
Locus_11264_Transcript_1/1_Confidence_1.000_Length_2620	2	p3	(AGG)6	18	577	594
Locus_11266_Transcript_1/1_Confidence_1.000_Length_256	1	p3	(AGG)4	12	121	132
Locus_1126_Transcript_1/10_Confidence_0.654_Length_3835	1	p2	(CT)8	16	1	16
Locus_1126_Transcript_1/10_Confidence_0.654_Length_3835	2	p4	(CCTA)3	12	1240	1251
Locus_1126_Transcript_1/10_Confidence_0.654_Length_3835	3	p3	(CAG)5	15	2586	2600
Locus_1126_Transcript_10/10_Confidence_0.654_Length_3766	1	p2	(CT)8	16	1	16
Locus_1126_Transcript_10/10_Confidence_0.654_Length_3766	2	p4	(CCTA)3	12	1240	1251
Locus_1126_Transcript_10/10_Confidence_0.654_Length_3766	3	p3	(CAG)5	15	2517	2531
Locus_1126_Transcript_2/10_Confidence_0.577_Length_3761	1	p2	(CT)8	16	1	16
Locus_1126_Transcript_2/10_Confidence_0.577_Length_3761	2	p4	(CCTA)3	12	1235	1246
Locus_1126_Transcript_2/10_Confidence_0.577_Length_3761	3	p3	(CAG)5	15	2512	2526
Locus_1126_Transcript_3/10_Confidence_0.308_Length_1179	1	p2	(CT)8	16	1	16
Locus_1126_Transcript_4/10_Confidence_0.654_Length_3875	1	p2	(CT)8	16	1	16
Locus_1126_Transcript_4/10_Confidence_0.654_Length_3875	2	p4	(CCTA)3	12	1240	1251
Locus_1126_Transcript_4/10_Confidence_0.654_Length_3875	3	p3	(CAG)5	15	2626	2640
Locus_1126_Transcript_5/10_Confidence_0.654_Length_3845	1	p2	(CT)8	16	1	16
Locus_1126_Transcript_5/10_Confidence_0.654_Length_3845	2	p4	(CCTA)3	12	1319	1330
Locus_1126_Transcript_5/10_Confidence_0.654_Length_3845	3	p3	(CAG)5	15	2596	2610
Locus_1126_Transcript_6/10_Confidence_0.654_Length_3762	1	p2	(CT)8	16	1	16
Locus_1126_Transcript_6/10_Confidence_0.654_Length_3762	2	p4	(CCTA)3	12	1240	1251
Locus_1126_Transcript_6/10_Confidence_0.654_Length_3762	3	p3	(CAG)5	15	2517	2531
Locus_1126_Transcript_7/10_Confidence_0.654_Length_3859	1	p2	(CT)8	16	1	16
Locus_1126_Transcript_7/10_Confidence_0.654_Length_3859	2	p4	(CCTA)3	12	1333	1344
Locus_1126_Transcript_7/10_Confidence_0.654_Length_3859	3	p3	(CAG)5	15	2610	2624
Locus_1126_Transcript_8/10_Confidence_0.654_Length_4056	1	p2	(CT)8	16	1	16
Locus_1126_Transcript_8/10_Confidence_0.654_Length_4056	2	p4	(CCTA)3	12	1240	1251
Locus_1126_Transcript_8/10_Confidence_0.654_Length_4056	3	p3	(CAG)5	15	2517	2531
Locus_1126_Transcript_9/10_Confidence_0.654_Length_4832	1	p2	(CT)8	16	1	16
Locus_1126_Transcript_9/10_Confidence_0.654_Length_4832	2	p4	(CCTA)3	12	2306	2317
Locus_1126_Transcript_9/10_Confidence_0.654_Length_4832	3	p3	(CAG)5	15	3583	3597
Locus_11289_Transcript_1/1_Confidence_1.000_Length_2198	1	p3	(CTC)4	12	75	86
Locus_11294_Transcript_1/1_Confidence_1.000_Length_1628	1	p3	(GCT)4	12	1304	1315
Locus_11298_Transcript_1/6_Confidence_0.250_Length_1206	1	p3	(GCT)5	15	804	818
Locus_11298_Transcript_2/6_Confidence_0.688_Length_3029	1	p3	(GCT)5	15	804	818
Locus_11298_Transcript_2/6_Confidence_0.688_Length_3029	2	p3	(GCA)4	12	2554	2565
Locus_11298_Transcript_2/6_Confidence_0.688_Length_3029	3	p2	(CT)12	24	3005	3028
Locus_11298_Transcript_3/6_Confidence_0.688_Length_3040	1	p3	(GCT)5	15	804	818
Locus_11298_Transcript_3/6_Confidence_0.688_Length_3040	2	p3	(GCA)4	12	2565	2576
Locus_11298_Transcript_3/6_Confidence_0.688_Length_3040	3	p2	(CT)12	24	3016	3039
Locus_11298_Transcript_4/6_Confidence_0.688_Length_3068	1	p3	(GCT)5	15	804	818
Locus_11298_Transcript_4/6_Confidence_0.688_Length_3068	2	p2	(AG)6	12	1246	1257
Locus_11298_Transcript_4/6_Confidence_0.688_Length_3068	3	p3	(GCA)4	12	2593	2604
Locus_11298_Transcript_4/6_Confidence_0.688_Length_3068	4	p2	(CT)12	24	3044	3067
Locus_11298_Transcript_5/6_Confidence_0.688_Length_3040	1	p3	(GCT)5	15	907	921
Locus_11298_Transcript_5/6_Confidence_0.688_Length_3040	2	p3	(GCA)4	12	2565	2576
Locus_11298_Transcript_5/6_Confidence_0.688_Length_3040	3	p2	(CT)12	24	3016	3039
Locus_11298_Transcript_6/6_Confidence_0.688_Length_2937	1	p3	(GCT)5	15	804	818
Locus_11298_Transcript_6/6_Confidence_0.688_Length_2937	2	p3	(GCA)4	12	2462	2473
Locus_11298_Transcript_6/6_Confidence_0.688_Length_2937	3	p2	(CT)12	24	2913	2936
Locus_11313_Transcript_1/3_Confidence_0.750_Length_6107	1	p4	(TTAT)3	12	623	634
Locus_11313_Transcript_1/3_Confidence_0.750_Length_6107	2	p5	(CGTGT)3	15	4232	4246
Locus_11313_Transcript_1/3_Confidence_0.750_Length_6107	3	p2	(GA)7	14	5265	5278
Locus_11313_Transcript_2/3_Confidence_0.750_Length_6089	1	p4	(TTAT)3	12	623	634
Locus_11313_Transcript_2/3_Confidence_0.750_Length_6089	2	p5	(CGTGT)3	15	4214	4228
Locus_11313_Transcript_2/3_Confidence_0.750_Length_6089	3	p2	(GA)7	14	5247	5260
Locus_11313_Transcript_3/3_Confidence_0.750_Length_6089	1	p4	(TTAT)3	12	623	634
Locus_11313_Transcript_3/3_Confidence_0.750_Length_6089	2	p5	(CGTGT)3	15	4214	4228
Locus_11313_Transcript_3/3_Confidence_0.750_Length_6089	3	p2	(GA)7	14	5247	5260
Locus_11322_Transcript_1/2_Confidence_1.000_Length_785	1	p4	(TCGC)5	20	690	709
Locus_11327_Transcript_1/1_Confidence_1.000_Length_471	1	p4	(CGTT)3	12	108	119
Locus_11338_Transcript_1/2_Confidence_1.000_Length_286	1	p5	(AATAC)3	15	133	147
Locus_11338_Transcript_2/2_Confidence_1.000_Length_301	1	p5	(AATAC)3	15	133	147
Locus_11340_Transcript_1/1_Confidence_1.000_Length_3055	1	p2	(GA)7	14	42	55
Locus_11340_Transcript_1/1_Confidence_1.000_Length_3055	2	p3	(TAA)6	18	2676	2693
Locus_11346_Transcript_1/1_Confidence_1.000_Length_1050	1	p3	(CAG)4	12	799	810
Locus_11355_Transcript_2/4_Confidence_0.636_Length_743	1	p2	(GA)13	26	1	26
Locus_11355_Transcript_4/4_Confidence_0.636_Length_618	1	p2	(GA)13	26	1	26
Locus_11363_Transcript_1/1_Confidence_1.000_Length_267	1	p3	(CGG)7	21	246	266
Locus_11365_Transcript_1/1_Confidence_1.000_Length_249	1	p3	(GGT)4	12	187	198
Locus_11372_Transcript_1/2_Confidence_1.000_Length_3426	1	p5	(CTGAA)3	15	2057	2071
Locus_11372_Transcript_2/2_Confidence_1.000_Length_3411	1	p5	(CTGAA)3	15	2042	2056
Locus_11375_Transcript_1/1_Confidence_1.000_Length_470	1	p3	(CCT)5	15	341	355
Locus_11376_Transcript_1/1_Confidence_1.000_Length_3294	1	p3	(CTT)4	12	1501	1512
Locus_11378_Transcript_2/4_Confidence_0.444_Length_832	1	c	(TTAGTT)3ttatataatgtggctgttt(TGAA)4	53	532	584
Locus_11378_Transcript_3/4_Confidence_0.444_Length_1050	1	c	(TTAGTT)3ttatataatgtggctgttt(TGAA)4	53	750	802
Locus_11378_Transcript_4/4_Confidence_0.556_Length_1327	1	p5	(AGAAA)3	15	641	655
Locus_11378_Transcript_4/4_Confidence_0.556_Length_1327	2	c	(TTAGTT)3ttatataatgtggctgttt(TGAA)4	53	1027	1079
Locus_11379_Transcript_1/2_Confidence_1.000_Length_1118	1	p2	(TC)6	12	1	12
Locus_11384_Transcript_1/1_Confidence_1.000_Length_369	1	p3	(CAC)4	12	351	362
Locus_1138_Transcript_1/4_Confidence_0.625_Length_2086	1	p3	(CGC)4	12	3	14
Locus_1138_Transcript_2/4_Confidence_0.250_Length_1277	1	p3	(CGC)4	12	3	14
Locus_1138_Transcript_3/4_Confidence_0.625_Length_1823	1	p3	(CGC)4	12	3	14
Locus_1138_Transcript_4/4_Confidence_0.625_Length_2006	1	p3	(CGC)4	12	3	14
Locus_11398_Transcript_1/1_Confidence_1.000_Length_208	1	p2	(GA)15	30	12	41
Locus_1139_Transcript_1/1_Confidence_1.000_Length_1398	1	p3	(TTC)4	12	545	556
Locus_113_Transcript_1/1_Confidence_1.000_Length_328	1	p2	(TC)7	14	1	14
Locus_11408_Transcript_1/2_Confidence_1.000_Length_686	1	p3	(GGC)4	12	69	80
Locus_11413_Transcript_1/3_Confidence_0.600_Length_1669	1	p2	(CT)9	18	1642	1659
Locus_11413_Transcript_3/3_Confidence_0.600_Length_1508	1	p2	(CT)9	18	1481	1498
Locus_11426_Transcript_1/3_Confidence_0.600_Length_600	1	p2	(CT)14	28	564	591
Locus_11426_Transcript_3/3_Confidence_0.600_Length_596	1	p2	(CT)14	28	560	587
Locus_11427_Transcript_1/1_Confidence_1.000_Length_468	1	c*	(TTTAA)3(TTAA)3*	23	211	233
Locus_11459_Transcript_1/1_Confidence_1.000_Length_1500	1	p3	(GAG)4	12	73	84
Locus_1145_Transcript_1/3_Confidence_0.667_Length_541	1	p3	(GGA)4	12	232	243
Locus_1145_Transcript_2/3_Confidence_0.667_Length_590	1	p3	(GGA)4	12	278	289
Locus_1145_Transcript_3/3_Confidence_0.667_Length_544	1	p3	(GGA)4	12	232	243
Locus_11465_Transcript_1/1_Confidence_1.000_Length_466	1	p2	(GA)7	14	19	32
Locus_11467_Transcript_1/2_Confidence_1.000_Length_820	1	p4	(AAAT)3	12	31	42
Locus_11467_Transcript_2/2_Confidence_1.000_Length_811	1	p4	(AAAT)3	12	31	42
Locus_1146_Transcript_1/1_Confidence_1.000_Length_751	1	c	(CCT)7gctcaa(TTC)5	42	250	291
Locus_11470_Transcript_1/2_Confidence_1.000_Length_2917	1	p3	(CTT)4	12	163	174
Locus_11470_Transcript_1/2_Confidence_1.000_Length_2917	2	p5	(GTTTT)3	15	556	570
Locus_11470_Transcript_2/2_Confidence_1.000_Length_2902	1	p3	(CTT)4	12	163	174
Locus_11470_Transcript_2/2_Confidence_1.000_Length_2902	2	p5	(GTTTT)3	15	556	570
Locus_11478_Transcript_1/1_Confidence_1.000_Length_1347	1	p2	(GT)8	16	1014	1029
Locus_1147_Transcript_1/1_Confidence_1.000_Length_749	1	p3	(AGA)4	12	566	577
Locus_11490_Transcript_1/1_Confidence_1.000_Length_1366	1	p3	(CAG)5	15	22	36
Locus_11494_Transcript_1/1_Confidence_1.000_Length_459	1	p3	(ACT)4	12	98	109
Locus_114_Transcript_1/3_Confidence_0.600_Length_622	1	p3	(TGG)5	15	15	29
Locus_114_Transcript_2/3_Confidence_0.600_Length_864	1	p3	(TGG)5	15	15	29
Locus_114_Transcript_3/3_Confidence_0.600_Length_631	1	p3	(TGG)5	15	15	29
Locus_11520_Transcript_1/1_Confidence_1.000_Length_1306	1	p2	(CT)9	18	479	496
Locus_11530_Transcript_1/2_Confidence_1.000_Length_723	1	p4	(AACA)3	12	618	629
Locus_11530_Transcript_2/2_Confidence_1.000_Length_635	1	p4	(AACA)3	12	530	541
Locus_11535_Transcript_1/2_Confidence_1.000_Length_2084	1	p2	(AG)8	16	1920	1935
Locus_11535_Transcript_2/2_Confidence_1.000_Length_2056	1	p2	(AG)8	16	1892	1907
Locus_11536_Transcript_1/3_Confidence_0.714_Length_1453	1	p3	(TCC)5	15	105	119
Locus_11536_Transcript_2/3_Confidence_0.714_Length_1546	1	p3	(TCC)5	15	105	119
Locus_11536_Transcript_3/3_Confidence_0.714_Length_1364	1	p3	(TCC)5	15	105	119
Locus_11539_Transcript_1/1_Confidence_1.000_Length_996	1	p5	(AGAAA)4	20	277	296
Locus_11540_Transcript_1/1_Confidence_1.000_Length_922	1	p3	(CAT)4	12	225	236
Locus_11548_Transcript_1/1_Confidence_1.000_Length_651	1	p4	(ATTA)6	24	90	113
Locus_11548_Transcript_1/1_Confidence_1.000_Length_651	2	p2	(AG)7	14	404	417
Locus_11549_Transcript_1/3_Confidence_0.714_Length_926	1	p3	(CCT)4	12	805	816
Locus_11549_Transcript_2/3_Confidence_0.571_Length_874	1	p3	(CCT)4	12	753	764
Locus_11549_Transcript_3/3_Confidence_0.571_Length_775	1	p3	(CCT)4	12	654	665
Locus_1154_Transcript_1/8_Confidence_0.143_Length_590	1	p3	(TTG)4	12	472	483
Locus_1154_Transcript_2/8_Confidence_0.333_Length_879	1	p3	(TTG)4	12	472	483
Locus_1154_Transcript_4/8_Confidence_0.524_Length_1212	1	p3	(TTG)4	12	472	483
Locus_1154_Transcript_5/8_Confidence_0.333_Length_897	1	p3	(TTG)4	12	472	483
Locus_1154_Transcript_6/8_Confidence_0.571_Length_1210	1	p3	(TTG)4	12	470	481
Locus_1154_Transcript_7/8_Confidence_0.571_Length_1212	1	p3	(TTG)4	12	472	483
Locus_1154_Transcript_8/8_Confidence_0.571_Length_1212	1	p3	(TTG)4	12	472	483
Locus_11558_Transcript_2/2_Confidence_1.000_Length_1860	1	p5	(AAAAT)3	15	662	676
Locus_11559_Transcript_2/4_Confidence_0.571_Length_609	1	p4	(GTTT)3	12	189	200
Locus_1155_Transcript_1/2_Confidence_1.000_Length_1659	1	p3	(GGC)5	15	1453	1467
Locus_1155_Transcript_2/2_Confidence_1.000_Length_1659	1	p3	(GGC)5	15	1453	1467
Locus_11613_Transcript_2/3_Confidence_0.667_Length_1218	1	c	(AGG)7acggttgcttttacctccacttgcttttccaggagtggtgagct(GAG)5	80	533	612
Locus_11615_Transcript_1/1_Confidence_1.000_Length_420	1	p3	(GCA)4	12	116	127
Locus_11619_Transcript_1/1_Confidence_1.000_Length_2028	1	p2	(TC)10	20	1987	2006
Locus_1162_Transcript_1/6_Confidence_0.688_Length_4134	1	p3	(CAG)4	12	2002	2013
Locus_1162_Transcript_2/6_Confidence_0.562_Length_3806	1	p3	(CAG)4	12	1674	1685
Locus_1162_Transcript_3/6_Confidence_0.688_Length_4134	1	p3	(CAG)4	12	2002	2013
Locus_1162_Transcript_4/6_Confidence_0.688_Length_4058	1	p3	(CAG)4	12	2002	2013
Locus_1162_Transcript_6/6_Confidence_0.688_Length_4134	1	p3	(CAG)4	12	2002	2013
Locus_11642_Transcript_1/2_Confidence_1.000_Length_2895	1	p4	(TTGT)3	12	150	161
Locus_11653_Transcript_1/1_Confidence_1.000_Length_902	1	p4	(TCCA)3	12	306	317
Locus_11666_Transcript_1/1_Confidence_1.000_Length_888	1	p3	(GAG)4	12	489	500
Locus_11673_Transcript_1/1_Confidence_1.000_Length_353	1	p4	(TTAA)3	12	23	34
Locus_11682_Transcript_1/1_Confidence_1.000_Length_467	1	p3	(TCT)4	12	159	170
Locus_1169_Transcript_1/3_Confidence_0.400_Length_333	1	p2	(CT)7	14	63	76
Locus_1169_Transcript_2/3_Confidence_0.600_Length_392	1	p2	(CT)7	14	63	76
Locus_1169_Transcript_3/3_Confidence_0.600_Length_392	1	p2	(CT)7	14	63	76
Locus_11700_Transcript_2/2_Confidence_1.000_Length_516	1	p6	(TGGAGG)3	18	465	482
Locus_11709_Transcript_1/1_Confidence_1.000_Length_949	1	p3	(CTT)4	12	673	684
Locus_11713_Transcript_1/1_Confidence_1.000_Length_584	1	p3	(GCC)4	12	1	12
Locus_11727_Transcript_1/1_Confidence_1.000_Length_908	1	p3	(TTG)4	12	674	685
Locus_11762_Transcript_1/1_Confidence_1.000_Length_617	1	p4	(AGCC)3	12	342	353
Locus_11777_Transcript_1/1_Confidence_1.000_Length_2751	1	p3	(CAT)4	12	1172	1183
Locus_11782_Transcript_1/1_Confidence_1.000_Length_545	1	p2	(AT)14	28	20	47
Locus_11782_Transcript_1/1_Confidence_1.000_Length_545	2	p2	(AC)8	16	452	467
Locus_1178_Transcript_1/1_Confidence_1.000_Length_4450	1	p3	(CTG)4	12	1709	1720
Locus_11791_Transcript_1/1_Confidence_1.000_Length_525	1	p5	(TCGCG)3	15	415	429
Locus_11792_Transcript_1/1_Confidence_1.000_Length_308	1	p4	(GAGG)3	12	142	153
Locus_11798_Transcript_1/2_Confidence_1.000_Length_1343	1	p4	(CTTT)3	12	44	55
Locus_117_Transcript_1/2_Confidence_1.000_Length_1892	1	p3	(AGC)4	12	273	284
Locus_117_Transcript_2/2_Confidence_1.000_Length_2136	1	p3	(AGC)4	12	273	284
Locus_11800_Transcript_1/2_Confidence_1.000_Length_1581	1	p2	(CT)12	24	125	148
Locus_11800_Transcript_2/2_Confidence_1.000_Length_1389	1	p2	(CT)12	24	125	148
Locus_11812_Transcript_1/1_Confidence_1.000_Length_904	1	p4	(TTTC)3	12	743	754
Locus_11815_Transcript_1/1_Confidence_1.000_Length_273	1	p3	(GCT)4	12	39	50
Locus_1181_Transcript_1/1_Confidence_1.000_Length_734	1	p4	(ATAA)3	12	651	662
Locus_11821_Transcript_1/3_Confidence_0.667_Length_2094	1	p3	(TGC)4	12	1813	1824
Locus_11821_Transcript_3/3_Confidence_0.667_Length_2150	1	p3	(TGC)4	12	1869	1880
Locus_11826_Transcript_1/1_Confidence_1.000_Length_1946	1	p4	(CCGC)3	12	298	309
Locus_11834_Transcript_1/1_Confidence_1.000_Length_688	1	p3	(GCT)4	12	356	367
Locus_11844_Transcript_1/1_Confidence_1.000_Length_1946	1	p3	(GCT)4	12	1176	1187
Locus_11851_Transcript_1/1_Confidence_1.000_Length_580	1	p3	(TCG)4	12	314	325
Locus_11856_Transcript_2/3_Confidence_0.600_Length_1437	1	p5	(TAAAA)3	15	1309	1323
Locus_11856_Transcript_3/3_Confidence_0.600_Length_1270	1	p5	(TAAAA)3	15	1142	1156
Locus_11858_Transcript_1/1_Confidence_1.000_Length_1576	1	p3	(GCG)4	12	10	21
Locus_11868_Transcript_2/3_Confidence_0.400_Length_503	1	p2	(TC)6	12	4	15
Locus_11868_Transcript_3/3_Confidence_0.600_Length_648	1	p2	(TC)6	12	4	15
Locus_11883_Transcript_1/1_Confidence_1.000_Length_220	1	p4	(TATT)3	12	207	218
Locus_11887_Transcript_1/2_Confidence_1.000_Length_1550	1	p3	(GAC)4	12	850	861
Locus_11896_Transcript_1/1_Confidence_1.000_Length_3816	1	p3	(AGC)4	12	3075	3086
Locus_11898_Transcript_1/1_Confidence_1.000_Length_1148	1	p3	(TTC)4	12	96	107
Locus_1190_Transcript_1/7_Confidence_0.375_Length_1481	1	p3	(CAA)5	15	367	381
Locus_1190_Transcript_3/7_Confidence_0.625_Length_2095	1	p3	(CAA)5	15	1007	1021
Locus_1190_Transcript_5/7_Confidence_0.562_Length_1898	1	p3	(CAA)5	15	784	798
Locus_1190_Transcript_6/7_Confidence_0.625_Length_2120	1	p3	(CAA)5	15	1006	1020
Locus_1190_Transcript_7/7_Confidence_0.625_Length_2121	1	p3	(CAA)5	15	1007	1021
Locus_11929_Transcript_1/1_Confidence_1.000_Length_255	1	p3	(TCC)4	12	209	220
Locus_1192_Transcript_1/1_Confidence_1.000_Length_473	1	p3	(CGC)4	12	435	446
Locus_11930_Transcript_1/1_Confidence_1.000_Length_1604	1	p3	(GCA)4	12	440	451
Locus_11933_Transcript_1/1_Confidence_1.000_Length_453	1	p4	(GAGG)3	12	178	189
Locus_11939_Transcript_1/1_Confidence_1.000_Length_1924	1	p3	(CAC)4	12	1471	1482
Locus_1194_Transcript_4/6_Confidence_0.667_Length_2098	1	p5	(AATAA)3	15	1853	1867
Locus_11972_Transcript_1/1_Confidence_1.000_Length_4397	1	p3	(CGC)4	12	252	263
Locus_11979_Transcript_1/2_Confidence_1.000_Length_1699	1	p3	(GGC)5	15	535	549
Locus_11979_Transcript_1/2_Confidence_1.000_Length_1699	2	p3	(GTG)4	12	926	937
Locus_11979_Transcript_2/2_Confidence_1.000_Length_1695	1	p3	(GGC)5	15	531	545
Locus_11979_Transcript_2/2_Confidence_1.000_Length_1695	2	p3	(GTG)4	12	922	933
Locus_119_Transcript_3/4_Confidence_0.500_Length_2234	1	p6	(TAGCAG)3	18	1384	1401
Locus_12001_Transcript_1/1_Confidence_1.000_Length_949	1	p3	(CAT)4	12	15	26
Locus_12004_Transcript_1/1_Confidence_1.000_Length_344	1	c	(TCT)6(TCC)5	33	30	62
Locus_1202_Transcript_1/2_Confidence_1.000_Length_1914	1	p3	(GGA)4	12	1466	1477
Locus_1202_Transcript_2/2_Confidence_1.000_Length_1823	1	p3	(GGA)4	12	1375	1386
Locus_12037_Transcript_1/1_Confidence_1.000_Length_2385	1	p3	(ACC)5	15	1176	1190
Locus_12040_Transcript_1/1_Confidence_1.000_Length_482	1	p4	(TGCT)3	12	362	373
Locus_1204_Transcript_1/2_Confidence_1.000_Length_2367	1	p3	(CTA)7	21	2071	2091
Locus_1204_Transcript_2/2_Confidence_1.000_Length_2136	1	p3	(CTA)7	21	1840	1860
Locus_12059_Transcript_1/1_Confidence_1.000_Length_1868	1	p6	(TATTCA)3	18	1807	1824
Locus_12081_Transcript_1/2_Confidence_1.000_Length_794	1	p2	(TC)14	28	763	790
Locus_12095_Transcript_1/1_Confidence_1.000_Length_2375	1	p3	(CTT)4	12	78	89
Locus_12096_Transcript_1/1_Confidence_1.000_Length_2126	1	p2	(CT)9	18	28	45
Locus_12102_Transcript_1/2_Confidence_1.000_Length_1299	1	p3	(CGG)5	15	1	15
Locus_12102_Transcript_2/2_Confidence_1.000_Length_1791	1	p3	(CGG)5	15	1	15
Locus_1210_Transcript_10/13_Confidence_0.675_Length_6036	1	p3	(CAC)4	12	195	206
Locus_1210_Transcript_10/13_Confidence_0.675_Length_6036	2	p3	(GCA)4	12	1736	1747
Locus_1210_Transcript_11/13_Confidence_0.675_Length_6036	1	p3	(CAC)4	12	195	206
Locus_1210_Transcript_11/13_Confidence_0.675_Length_6036	2	p3	(GCA)4	12	1736	1747
Locus_1210_Transcript_12/13_Confidence_0.675_Length_6036	1	p3	(CAC)4	12	195	206
Locus_1210_Transcript_12/13_Confidence_0.675_Length_6036	2	p3	(GCA)4	12	1736	1747
Locus_1210_Transcript_13/13_Confidence_0.675_Length_6036	1	p3	(CAC)4	12	195	206
Locus_1210_Transcript_13/13_Confidence_0.675_Length_6036	2	p3	(GCA)4	12	1736	1747
Locus_1210_Transcript_4/13_Confidence_0.675_Length_6036	1	p3	(CAC)4	12	195	206
Locus_1210_Transcript_4/13_Confidence_0.675_Length_6036	2	p3	(GCA)4	12	1736	1747
Locus_1210_Transcript_5/13_Confidence_0.675_Length_6036	1	p3	(CAC)4	12	195	206
Locus_1210_Transcript_5/13_Confidence_0.675_Length_6036	2	p3	(GCA)4	12	1736	1747
Locus_1210_Transcript_6/13_Confidence_0.675_Length_6036	1	p3	(CAC)4	12	195	206
Locus_1210_Transcript_6/13_Confidence_0.675_Length_6036	2	p3	(GCA)4	12	1736	1747
Locus_1210_Transcript_7/13_Confidence_0.675_Length_6036	1	p3	(CAC)4	12	195	206
Locus_1210_Transcript_7/13_Confidence_0.675_Length_6036	2	p3	(GCA)4	12	1736	1747
Locus_1210_Transcript_8/13_Confidence_0.675_Length_6036	1	p3	(CAC)4	12	195	206
Locus_1210_Transcript_8/13_Confidence_0.675_Length_6036	2	p3	(GCA)4	12	1736	1747
Locus_1210_Transcript_9/13_Confidence_0.675_Length_6036	1	p3	(CAC)4	12	195	206
Locus_1210_Transcript_9/13_Confidence_0.675_Length_6036	2	p3	(GCA)4	12	1736	1747
Locus_12111_Transcript_1/1_Confidence_1.000_Length_830	1	p3	(TGA)6	18	442	459
Locus_12113_Transcript_1/2_Confidence_1.000_Length_2048	1	p4	(TATT)3	12	49	60
Locus_12140_Transcript_1/1_Confidence_1.000_Length_1579	1	p3	(ATG)4	12	424	435
Locus_12147_Transcript_1/1_Confidence_1.000_Length_1959	1	p3	(CTT)4	12	1702	1713
Locus_12148_Transcript_1/3_Confidence_0.667_Length_1947	1	p2	(CT)7	14	104	117
Locus_12148_Transcript_3/3_Confidence_0.667_Length_1931	1	p2	(CT)7	14	104	117
Locus_1214_Transcript_1/1_Confidence_1.000_Length_2823	1	p6	(CAACAG)3	18	770	787
Locus_12156_Transcript_1/2_Confidence_1.000_Length_1398	1	p3	(TCC)4	12	112	123
Locus_12179_Transcript_1/1_Confidence_1.000_Length_343	1	p3	(CGA)5	15	328	342
Locus_12184_Transcript_1/2_Confidence_1.000_Length_1345	1	p4	(CTTT)3	12	654	665
Locus_12190_Transcript_1/1_Confidence_1.000_Length_1943	1	p3	(CAC)6	18	1495	1512
Locus_12195_Transcript_1/1_Confidence_1.000_Length_388	1	p4	(AGAT)3	12	359	370
Locus_12197_Transcript_1/2_Confidence_1.000_Length_518	1	p3	(TTC)5	15	87	101
Locus_12203_Transcript_1/1_Confidence_1.000_Length_1635	1	p5	(TTTGG)3	15	1100	1114
Locus_1220_Transcript_1/3_Confidence_0.600_Length_3549	1	c	(TTTA)3ttgtgattcttc(GTTT)3	36	479	514
Locus_1220_Transcript_1/3_Confidence_0.600_Length_3549	2	c	(GAAA)3tggtaagaattcaagttagatgatgatgttactcttcggttccatgcaatccgaaccgtgcgtaaaatacataatgatcatct(CAG)4	107	2652	2758
Locus_1220_Transcript_2/3_Confidence_0.400_Length_2767	1	c	(GAAA)3tggtaagaattcaagttagatgatgatgttactcttcggttccatgcaatccgaaccgtgcgtaaaatacataatgatcatct(CAG)4	107	1870	1976
Locus_1220_Transcript_3/3_Confidence_0.600_Length_3542	1	c	(TTTA)3ttgtgattcttc(GTTT)3	36	472	507
Locus_1220_Transcript_3/3_Confidence_0.600_Length_3542	2	c	(GAAA)3tggtaagaattcaagttagatgatgatgttactcttcggttccatgcaatccgaaccgtgcgtaaaatacataatgatcatct(CAG)4	107	2645	2751
Locus_1222_Transcript_1/2_Confidence_1.000_Length_2140	1	p3	(ATC)4	12	1641	1652
Locus_1222_Transcript_2/2_Confidence_1.000_Length_2066	1	p3	(ATC)4	12	1567	1578
Locus_1223_Transcript_1/2_Confidence_1.000_Length_2794	1	p3	(CTG)4	12	1102	1113
Locus_1223_Transcript_2/2_Confidence_1.000_Length_2715	1	p3	(CTG)4	12	1102	1113
Locus_12242_Transcript_1/1_Confidence_1.000_Length_1540	1	p3	(AGA)5	15	216	230
Locus_12246_Transcript_1/1_Confidence_1.000_Length_3459	1	p3	(GAG)4	12	360	371
Locus_12246_Transcript_1/1_Confidence_1.000_Length_3459	2	p3	(GGT)4	12	533	544
Locus_12247_Transcript_1/1_Confidence_1.000_Length_639	1	p2	(TA)6	12	559	570
Locus_12258_Transcript_1/2_Confidence_1.000_Length_1808	1	p3	(CTC)4	12	170	181
Locus_1226_Transcript_1/1_Confidence_1.000_Length_1026	1	p3	(CGT)4	12	937	948
Locus_12274_Transcript_1/1_Confidence_1.000_Length_409	1	p2	(TA)7	14	395	408
Locus_1227_Transcript_1/4_Confidence_0.667_Length_415	1	p3	(GGA)5	15	370	384
Locus_1227_Transcript_2/4_Confidence_0.667_Length_498	1	p3	(GGA)7	21	447	467
Locus_1227_Transcript_3/4_Confidence_0.667_Length_474	1	p3	(GGA)7	21	423	443
Locus_1227_Transcript_4/4_Confidence_0.667_Length_421	1	p3	(GGA)7	21	370	390
Locus_12281_Transcript_1/1_Confidence_1.000_Length_1307	1	p4	(AAAT)3	12	1246	1257
Locus_12282_Transcript_1/1_Confidence_1.000_Length_322	1	p3	(ATT)4	12	14	25
Locus_1228_Transcript_1/3_Confidence_0.714_Length_2012	1	p2	(TG)6	12	733	744
Locus_1228_Transcript_2/3_Confidence_0.714_Length_2393	1	p2	(TG)6	12	1114	1125
Locus_1228_Transcript_3/3_Confidence_0.714_Length_2133	1	p2	(TG)6	12	854	865
Locus_1229_Transcript_1/5_Confidence_0.636_Length_1461	1	p5	(GAGAG)3	15	17	31
Locus_1229_Transcript_3/5_Confidence_0.455_Length_2159	1	p5	(GAGAG)3	15	17	31
Locus_1229_Transcript_4/5_Confidence_0.636_Length_2673	1	p5	(GAGAG)3	15	17	31
Locus_1229_Transcript_5/5_Confidence_0.636_Length_1510	1	p5	(GAGAG)3	15	17	31
Locus_122_Transcript_1/1_Confidence_1.000_Length_761	1	p3	(CCT)4	12	725	736
Locus_12302_Transcript_1/1_Confidence_1.000_Length_546	1	p3	(GAG)4	12	200	211
Locus_12319_Transcript_1/1_Confidence_1.000_Length_1386	1	p2	(TC)12	24	5	28
Locus_12320_Transcript_1/1_Confidence_1.000_Length_755	1	p2	(TA)6	12	298	309
Locus_12321_Transcript_1/1_Confidence_1.000_Length_1414	1	p4	(CACC)3	12	927	938
Locus_12326_Transcript_1/3_Confidence_0.600_Length_1482	1	p3	(CTT)4	12	461	472
Locus_12326_Transcript_2/3_Confidence_0.400_Length_1840	1	p3	(CTT)4	12	461	472
Locus_12326_Transcript_3/3_Confidence_0.600_Length_2036	1	p3	(CTT)4	12	461	472
Locus_12326_Transcript_3/3_Confidence_0.600_Length_2036	2	p3	(TGC)5	15	1630	1644
Locus_12326_Transcript_3/3_Confidence_0.600_Length_2036	3	p4	(TGTA)4	16	1990	2005
Locus_12327_Transcript_1/4_Confidence_0.571_Length_1026	1	p6	(CGGCTT)3	18	27	44
Locus_12327_Transcript_2/4_Confidence_0.429_Length_782	1	p6	(CGGCTT)4	24	27	50
Locus_12327_Transcript_3/4_Confidence_0.571_Length_1344	1	p6	(CGGCTT)4	24	27	50
Locus_12327_Transcript_4/4_Confidence_0.571_Length_1032	1	p6	(CGGCTT)4	24	27	50
Locus_12331_Transcript_1/1_Confidence_1.000_Length_962	1	p2	(TA)6	12	935	946
Locus_12335_Transcript_2/2_Confidence_1.000_Length_784	1	p4	(ATTG)3	12	679	690
Locus_12350_Transcript_1/1_Confidence_1.000_Length_2238	1	p4	(AAAG)3	12	916	927
Locus_12369_Transcript_1/3_Confidence_0.333_Length_1352	1	c	(TGC)4ttgcgtcggtcaatgcccggctcgtgattccacttgtccctcatgttggaattggagttggaattgaagcgactg(GAGAA)3	102	1140	1241
Locus_12369_Transcript_2/3_Confidence_0.667_Length_1965	1	c	(TGC)4ttgcgtcggtcaatgcccggctcgtgattccacttgtccctcatgttggaattggagttggaattgaagcgactg(GAGAA)3	102	1753	1854
Locus_12369_Transcript_3/3_Confidence_0.667_Length_1861	1	c	(TGC)4ttgcgtcggtcaatgcccggctcgtgattccacttgtccctcatgttggaattggagttggaattgaagcgactg(GAGAA)3	102	1649	1750
Locus_1237_Transcript_1/3_Confidence_0.667_Length_1622	1	p3	(CGG)4	12	267	278
Locus_1237_Transcript_2/3_Confidence_0.667_Length_1846	1	p3	(CGG)4	12	267	278
Locus_1237_Transcript_3/3_Confidence_0.667_Length_1754	1	p3	(CGG)4	12	267	278
Locus_12380_Transcript_1/2_Confidence_1.000_Length_4435	1	c	(GGAGGT)3ggtggagcaagtggatgagaacttcttgtgatttgtggaaaa(GGT)6	78	1852	1929
Locus_12380_Transcript_1/2_Confidence_1.000_Length_4435	2	c	(TGG)4tgatagaagacctttattacttgtggagggcggta(GAG)4gtggtgctggccgcggcagtggtgggagtcctttcttacatgag(GGA)4	115	2103	2217
Locus_12380_Transcript_2/2_Confidence_1.000_Length_4296	1	c	(GGAGGT)3ggtggagcaagtggatgagaacttcttgtgatttgtggaaaa(GGT)6	78	1713	1790
Locus_12380_Transcript_2/2_Confidence_1.000_Length_4296	2	c	(TGG)4tgatagaagacctttattacttgtggagggcggta(GAG)4gtggtgctggccgcggcagtggtgggagtcctttcttacatgag(GGA)4	115	1964	2078
Locus_12385_Transcript_1/1_Confidence_1.000_Length_366	1	p3	(TTG)4	12	259	270
Locus_12400_Transcript_1/1_Confidence_1.000_Length_312	1	p2	(TA)6	12	137	148
Locus_12402_Transcript_1/1_Confidence_1.000_Length_1754	1	p4	(CTTG)3	12	1191	1202
Locus_12411_Transcript_1/1_Confidence_1.000_Length_1675	1	p2	(AG)6	12	1601	1612
Locus_12415_Transcript_1/1_Confidence_1.000_Length_813	1	p3	(GGA)5	15	388	402
Locus_1242_Transcript_1/1_Confidence_1.000_Length_881	1	p3	(GGA)4	12	3	14
Locus_12440_Transcript_1/1_Confidence_1.000_Length_1379	1	c	(ATG)6ggaacactggggaagagagtgatcatgttaagagt(GAA)5	68	635	702
Locus_12441_Transcript_1/1_Confidence_1.000_Length_2112	1	p3	(GAT)4	12	1534	1545
Locus_12441_Transcript_1/1_Confidence_1.000_Length_2112	2	p3	(TGA)4	12	1689	1700
Locus_1244_Transcript_2/9_Confidence_0.583_Length_2568	1	c	(GCTGTT)3gctgctgttgttgatgatgttgatgttgctgtgcctgccgctgtagcaaaagttgttgaatttgaat(TTG)5	100	1913	2012
Locus_1244_Transcript_3/9_Confidence_0.583_Length_2580	1	c	(GCTGTT)3gctgctgttgttgatgatgttgatgttgctgtgcctgccgctgtagcaaaagttgttgaatttgaat(TTG)5	100	1913	2012
Locus_1244_Transcript_4/9_Confidence_0.583_Length_2580	1	p3	(GCA)4	12	115	126
Locus_1244_Transcript_4/9_Confidence_0.583_Length_2580	2	c	(GCTGTT)3gctgctgttgttgatgatgttgatgttgctgtgcctgccgctgtagcaaaagttgttgaatttgaat(TTG)5	100	1913	2012
Locus_1244_Transcript_5/9_Confidence_0.583_Length_2462	1	c	(GCTGTT)3gctgctgttgttgatgatgttgatgttgctgtgcctgccgctgtagcaaaagttgttgaatttgaat(TTG)5	100	1913	2012
Locus_1244_Transcript_6/9_Confidence_0.500_Length_2556	1	p6	(GCTGTT)3	18	1913	1930
Locus_1244_Transcript_8/9_Confidence_0.292_Length_1358	1	p3	(TTG)5	15	776	790
Locus_1244_Transcript_9/9_Confidence_0.583_Length_2580	1	c	(GCTGTT)3gctgctgttgttgatgatgttgatgttgctgtgcctgccgctgtagcaaaagttgttgaatttgaat(TTG)5	100	1913	2012
Locus_12462_Transcript_1/1_Confidence_1.000_Length_940	1	p4	(ACAA)3	12	170	181
Locus_12462_Transcript_1/1_Confidence_1.000_Length_940	2	p3	(GCA)4	12	489	500
Locus_12468_Transcript_1/1_Confidence_1.000_Length_290	1	p2	(TA)6	12	219	230
Locus_12469_Transcript_1/1_Confidence_1.000_Length_2048	1	p3	(TGA)5	15	1572	1586
Locus_12469_Transcript_1/1_Confidence_1.000_Length_2048	2	p4	(AAAG)3	12	1748	1759
Locus_12472_Transcript_1/2_Confidence_1.000_Length_1354	1	p2	(TA)6	12	1273	1284
Locus_12472_Transcript_2/2_Confidence_1.000_Length_352	1	p2	(TA)6	12	271	282
Locus_1247_Transcript_1/1_Confidence_1.000_Length_2662	1	p4	(CCAA)3	12	897	908
Locus_1252_Transcript_1/3_Confidence_0.714_Length_1509	1	p3	(AAG)4	12	32	43
Locus_1252_Transcript_1/3_Confidence_0.714_Length_1509	2	p3	(CGA)4	12	1146	1157
Locus_1252_Transcript_2/3_Confidence_0.714_Length_1810	1	p3	(AAG)4	12	32	43
Locus_1252_Transcript_2/3_Confidence_0.714_Length_1810	2	p3	(CGA)4	12	1447	1458
Locus_1252_Transcript_3/3_Confidence_0.714_Length_1422	1	p3	(AAG)4	12	32	43
Locus_1252_Transcript_3/3_Confidence_0.714_Length_1422	2	p3	(CGA)4	12	1059	1070
Locus_1253_Transcript_1/2_Confidence_1.000_Length_347	1	p3	(GCG)4	12	245	256
Locus_12553_Transcript_1/1_Confidence_1.000_Length_2371	1	p2	(TC)6	12	6	17
Locus_12558_Transcript_1/1_Confidence_1.000_Length_648	1	p3	(TCT)4	12	539	550
Locus_12567_Transcript_1/1_Confidence_1.000_Length_1668	1	p3	(AGC)4	12	1139	1150
Locus_12570_Transcript_1/1_Confidence_1.000_Length_772	1	p4	(TTCA)3	12	371	382
Locus_12572_Transcript_1/1_Confidence_1.000_Length_1165	1	c	(GTAT)3gtgggtggtgtgtgtgt(GA)6g(GA)8	58	975	1032
Locus_12574_Transcript_1/1_Confidence_1.000_Length_356	1	p6	(AGGGTT)4	24	25	48
Locus_12590_Transcript_1/1_Confidence_1.000_Length_366	1	p5	(CGTCG)3	15	82	96
Locus_12599_Transcript_1/1_Confidence_1.000_Length_413	1	p3	(GCT)4	12	302	313
Locus_125_Transcript_2/6_Confidence_0.688_Length_2038	1	p3	(ATA)5	15	1745	1759
Locus_125_Transcript_4/6_Confidence_0.688_Length_2068	1	p2	(AG)10	20	769	788
Locus_12603_Transcript_1/4_Confidence_0.750_Length_1590	1	p4	(GAAG)3	12	976	987
Locus_12610_Transcript_1/1_Confidence_1.000_Length_994	1	p3	(CAG)4	12	936	947
Locus_12614_Transcript_1/4_Confidence_0.625_Length_3155	1	p3	(AGC)4	12	2817	2828
Locus_12614_Transcript_2/4_Confidence_0.500_Length_3258	1	p3	(AGC)4	12	2920	2931
Locus_12614_Transcript_3/4_Confidence_0.500_Length_3293	1	p3	(GAG)4	12	2813	2824
Locus_12614_Transcript_4/4_Confidence_0.500_Length_3152	1	p3	(AGC)4	12	2814	2825
Locus_12623_Transcript_1/1_Confidence_1.000_Length_1717	1	p3	(GAA)4	12	229	240
Locus_12628_Transcript_1/2_Confidence_1.000_Length_1196	1	p3	(GCA)4	12	746	757
Locus_12628_Transcript_2/2_Confidence_1.000_Length_953	1	p4	(ATTA)5	20	802	821
Locus_1262_Transcript_1/2_Confidence_1.000_Length_1150	1	p3	(TTC)5	15	546	560
Locus_1262_Transcript_1/2_Confidence_1.000_Length_1150	2	c	(AGAGCT)3gtgagatcgatggagcttctcgaggagaccctccttcttg(TCC)4	70	685	754
Locus_1262_Transcript_2/2_Confidence_1.000_Length_1058	1	c	(TTC)5tctccttcaaatgtttcctcctcatcacttga(AGAGCT)3gtgagatcgatggagcttctcgaggagaccctccttcttg(TCC)4	117	546	662
Locus_12632_Transcript_1/1_Confidence_1.000_Length_423	1	p4	(TCTT)3	12	156	167
Locus_12633_Transcript_1/2_Confidence_1.000_Length_536	1	p3	(GGC)6	18	519	536
Locus_12633_Transcript_2/2_Confidence_1.000_Length_468	1	p3	(GGC)6	18	451	468
Locus_12635_Transcript_1/4_Confidence_0.667_Length_1893	1	p3	(ATG)4	12	999	1010
Locus_12635_Transcript_2/4_Confidence_0.556_Length_1935	1	p3	(ATG)4	12	989	1000
Locus_12635_Transcript_4/4_Confidence_0.667_Length_1883	1	p3	(ATG)4	12	989	1000
Locus_12644_Transcript_1/1_Confidence_1.000_Length_760	1	p3	(TTC)4	12	608	619
Locus_12650_Transcript_1/2_Confidence_1.000_Length_1899	1	c	(GGAGAA)6(GGAGAT)3	54	924	977
Locus_12650_Transcript_2/2_Confidence_1.000_Length_1887	1	c	(GGAGAA)4(GGAGAT)3	42	924	965
Locus_12651_Transcript_1/1_Confidence_1.000_Length_582	1	c	(TA)6cgcaattacac(ATATGT)3	41	55	95
Locus_12653_Transcript_1/2_Confidence_1.000_Length_946	1	p4	(ATCT)3	12	283	294
Locus_12656_Transcript_3/6_Confidence_0.600_Length_3806	1	p4	(AATT)3	12	588	599
Locus_12670_Transcript_1/1_Confidence_1.000_Length_947	1	p3	(GCG)5	15	260	274
Locus_12672_Transcript_1/1_Confidence_1.000_Length_3111	1	p3	(CAG)5	15	850	864
Locus_12672_Transcript_1/1_Confidence_1.000_Length_3111	2	p3	(CAG)5	15	1243	1257
Locus_12675_Transcript_1/1_Confidence_1.000_Length_3741	1	p4	(ACCT)3	12	308	319
Locus_12677_Transcript_1/1_Confidence_1.000_Length_585	1	p3	(GCG)5	15	262	276
Locus_12680_Transcript_1/2_Confidence_1.000_Length_1760	1	p2	(CT)8	16	54	69
Locus_1268_Transcript_1/4_Confidence_0.727_Length_1907	1	p3	(TTA)4	12	1444	1455
Locus_1268_Transcript_2/4_Confidence_0.727_Length_1892	1	p3	(TTA)4	12	1429	1440
Locus_1268_Transcript_3/4_Confidence_0.727_Length_1909	1	p3	(TTA)4	12	1446	1457
Locus_1268_Transcript_4/4_Confidence_0.727_Length_1815	1	p3	(TTA)4	12	1352	1363
Locus_12693_Transcript_1/1_Confidence_1.000_Length_398	1	p4	(AGAA)3	12	234	245
Locus_1269_Transcript_1/1_Confidence_1.000_Length_491	1	p3	(CGG)4	12	275	286
Locus_1269_Transcript_1/1_Confidence_1.000_Length_491	2	p2	(TC)8	16	475	490
Locus_126_Transcript_1/9_Confidence_0.609_Length_3282	1	p3	(GCT)4	12	1126	1137
Locus_126_Transcript_2/9_Confidence_0.478_Length_1895	1	p3	(GCT)4	12	1126	1137
Locus_126_Transcript_3/9_Confidence_0.609_Length_3402	1	p3	(GCT)4	12	1126	1137
Locus_126_Transcript_4/9_Confidence_0.478_Length_1875	1	p3	(GCT)4	12	1126	1137
Locus_126_Transcript_5/9_Confidence_0.609_Length_3492	1	p3	(GCT)4	12	1216	1227
Locus_126_Transcript_7/9_Confidence_0.609_Length_3585	1	p3	(GCT)4	12	1309	1320
Locus_126_Transcript_8/9_Confidence_0.609_Length_3719	1	p3	(GCT)4	12	1443	1454
Locus_126_Transcript_9/9_Confidence_0.609_Length_3402	1	p3	(GCT)4	12	1126	1137
Locus_1270_Transcript_1/1_Confidence_1.000_Length_1070	1	p4	(ATCC)3	12	80	91
Locus_12711_Transcript_1/4_Confidence_0.667_Length_1896	1	p3	(AGA)4	12	1882	1893
Locus_12711_Transcript_2/4_Confidence_0.222_Length_485	1	p3	(AGA)4	12	471	482
Locus_12711_Transcript_3/4_Confidence_0.667_Length_2023	1	p3	(GTT)4	12	1014	1025
Locus_12711_Transcript_3/4_Confidence_0.667_Length_2023	2	p3	(AGA)4	12	2009	2020
Locus_12711_Transcript_4/4_Confidence_0.667_Length_1897	1	p3	(AGA)4	12	1883	1894
Locus_12715_Transcript_1/1_Confidence_1.000_Length_786	1	p3	(AGG)6	18	706	723
Locus_12719_Transcript_1/4_Confidence_0.500_Length_1243	1	p3	(CAA)4	12	1141	1152
Locus_1273_Transcript_1/1_Confidence_1.000_Length_1253	1	p4	(GCTC)3	12	1020	1031
Locus_12740_Transcript_1/1_Confidence_1.000_Length_333	1	p4	(GAAC)3	12	299	310
Locus_12745_Transcript_1/1_Confidence_1.000_Length_2372	1	p3	(TGA)6	18	1519	1536
Locus_12748_Transcript_1/1_Confidence_1.000_Length_905	1	p3	(GGA)4	12	800	811
Locus_12749_Transcript_1/1_Confidence_1.000_Length_312	1	p3	(CTG)4	12	123	134
Locus_1274_Transcript_1/1_Confidence_1.000_Length_2248	1	p2	(CT)10	20	2	21
Locus_12786_Transcript_1/2_Confidence_1.000_Length_1335	1	p4	(TTTC)4	16	1162	1177
Locus_12786_Transcript_2/2_Confidence_1.000_Length_993	1	p4	(TTTC)4	16	820	835
Locus_1278_Transcript_2/3_Confidence_0.333_Length_1247	1	p5	(GATCC)3	15	46	60
Locus_1278_Transcript_2/3_Confidence_0.333_Length_1247	2	p5	(CCGGT)3	15	163	177
Locus_1278_Transcript_3/3_Confidence_0.667_Length_3585	1	p5	(GATCC)3	15	2384	2398
Locus_1278_Transcript_3/3_Confidence_0.667_Length_3585	2	p5	(CCGGT)3	15	2501	2515
Locus_12800_Transcript_1/1_Confidence_1.000_Length_494	1	p3	(TTC)4	12	448	459
Locus_12807_Transcript_1/4_Confidence_0.571_Length_863	1	p4	(TTCC)4	16	72	87
Locus_12807_Transcript_3/4_Confidence_0.429_Length_631	1	p4	(TTCC)4	16	72	87
Locus_12807_Transcript_4/4_Confidence_0.571_Length_868	1	p4	(TTCC)4	16	72	87
Locus_12809_Transcript_3/4_Confidence_0.700_Length_1163	1	p3	(TTC)4	12	287	298
Locus_12815_Transcript_1/1_Confidence_1.000_Length_2610	1	p4	(TTGC)3	12	696	707
Locus_12825_Transcript_1/1_Confidence_1.000_Length_380	1	p3	(GGT)4	12	184	195
Locus_1283_Transcript_1/2_Confidence_1.000_Length_1190	1	p6	(AGATGA)3	18	781	798
Locus_1283_Transcript_2/2_Confidence_1.000_Length_1087	1	p6	(AGATGA)3	18	678	695
Locus_12841_Transcript_1/1_Confidence_1.000_Length_2152	1	p3	(TAA)4	12	1557	1568
Locus_12849_Transcript_1/2_Confidence_1.000_Length_2540	1	p3	(AGC)4	12	1171	1182
Locus_12849_Transcript_2/2_Confidence_1.000_Length_2201	1	p3	(AGC)4	12	832	843
Locus_12857_Transcript_1/2_Confidence_1.000_Length_441	1	p5	(AAAAG)3	15	298	312
Locus_1286_Transcript_1/1_Confidence_1.000_Length_1856	1	p3	(TGC)6	18	624	641
Locus_12871_Transcript_1/1_Confidence_1.000_Length_1146	1	p3	(TCT)5	15	523	537
Locus_12872_Transcript_1/1_Confidence_1.000_Length_1637	1	p3	(TCC)4	12	479	490
Locus_12872_Transcript_1/1_Confidence_1.000_Length_1637	2	p3	(CTC)4	12	629	640
Locus_12878_Transcript_1/1_Confidence_1.000_Length_370	1	p5	(CCTCT)3	15	101	115
Locus_1287_Transcript_1/1_Confidence_1.000_Length_1609	1	p3	(CGC)4	12	49	60
Locus_12880_Transcript_1/1_Confidence_1.000_Length_257	1	p5	(CCGAG)3	15	24	38
Locus_12881_Transcript_1/1_Confidence_1.000_Length_206	1	p3	(TGG)4	12	177	188
Locus_12892_Transcript_6/10_Confidence_0.500_Length_1220	1	p3	(AGG)4	12	74	85
Locus_12902_Transcript_1/4_Confidence_0.727_Length_3494	1	p2	(CT)24	48	1554	1601
Locus_12902_Transcript_1/4_Confidence_0.727_Length_3494	2	p4	(TGAT)5	20	2866	2885
Locus_12902_Transcript_3/4_Confidence_0.364_Length_1821	1	p2	(CT)23	46	1554	1599
Locus_12902_Transcript_4/4_Confidence_0.727_Length_3412	1	p2	(CT)24	48	1554	1601
Locus_12906_Transcript_1/1_Confidence_1.000_Length_245	1	p4	(TAAT)4	16	49	64
Locus_12908_Transcript_1/1_Confidence_1.000_Length_537	1	p3	(CGT)4	12	377	388
Locus_12917_Transcript_1/1_Confidence_1.000_Length_3609	1	p2	(AG)7	14	522	535
Locus_12917_Transcript_1/1_Confidence_1.000_Length_3609	2	p3	(TCA)4	12	2976	2987
Locus_12933_Transcript_1/1_Confidence_1.000_Length_209	1	p2	(TC)7	14	77	90
Locus_12934_Transcript_1/1_Confidence_1.000_Length_1058	1	p4	(TCTT)3	12	689	700
Locus_12943_Transcript_1/1_Confidence_1.000_Length_457	1	p3	(GGA)6	18	208	225
Locus_12943_Transcript_1/1_Confidence_1.000_Length_457	2	p3	(GAG)4	12	379	390
Locus_12950_Transcript_1/1_Confidence_1.000_Length_834	1	p3	(GAA)4	12	591	602
Locus_12950_Transcript_1/1_Confidence_1.000_Length_834	2	p3	(TGA)4	12	809	820
Locus_12976_Transcript_1/1_Confidence_1.000_Length_204	1	c	(CAG)4ccgca(GCC)5	32	158	189
Locus_12987_Transcript_1/1_Confidence_1.000_Length_505	1	p6	(AGGATG)3	18	55	72
Locus_13011_Transcript_1/1_Confidence_1.000_Length_986	1	p2	(AG)11	22	942	963
Locus_13020_Transcript_1/5_Confidence_0.600_Length_2463	1	p3	(TTG)4	12	546	557
Locus_13020_Transcript_2/5_Confidence_0.600_Length_2524	1	p3	(TTG)4	12	546	557
Locus_13020_Transcript_3/5_Confidence_0.500_Length_1070	1	p3	(TTG)4	12	546	557
Locus_13020_Transcript_4/5_Confidence_0.500_Length_3364	1	p3	(TTG)4	12	1446	1457
Locus_13020_Transcript_5/5_Confidence_0.500_Length_2464	1	p3	(TTG)4	12	546	557
Locus_13024_Transcript_1/1_Confidence_1.000_Length_1496	1	p5	(GCGCC)3	15	61	75
Locus_13032_Transcript_1/1_Confidence_1.000_Length_233	1	p5	(CTCAC)4	20	60	79
Locus_13036_Transcript_1/1_Confidence_1.000_Length_1192	1	p3	(TCA)4	12	446	457
Locus_13040_Transcript_1/1_Confidence_1.000_Length_2127	1	p3	(CCG)5	15	372	386
Locus_13040_Transcript_1/1_Confidence_1.000_Length_2127	2	p3	(CAG)4	12	771	782
Locus_13042_Transcript_1/1_Confidence_1.000_Length_2134	1	p3	(CTT)4	12	1310	1321
Locus_13042_Transcript_1/1_Confidence_1.000_Length_2134	2	p3	(TCC)6	18	1663	1680
Locus_13055_Transcript_1/1_Confidence_1.000_Length_1762	1	p3	(GCT)4	12	1505	1516
Locus_13066_Transcript_1/1_Confidence_1.000_Length_1956	1	p4	(AAAG)3	12	116	127
Locus_13072_Transcript_1/1_Confidence_1.000_Length_899	1	p3	(AGA)4	12	761	772
Locus_13076_Transcript_2/3_Confidence_0.667_Length_1316	1	p4	(TGAT)3	12	126	137
Locus_13086_Transcript_1/1_Confidence_1.000_Length_649	1	p4	(ATAA)3	12	422	433
Locus_13091_Transcript_1/1_Confidence_1.000_Length_2042	1	p3	(GGC)4	12	1676	1687
Locus_13091_Transcript_1/1_Confidence_1.000_Length_2042	2	p6	(GCAGAG)3	18	1974	1991
Locus_130_Transcript_1/1_Confidence_1.000_Length_2958	1	p2	(AG)7	14	17	30
Locus_130_Transcript_1/1_Confidence_1.000_Length_2958	2	p6	(CCTCGT)3	18	2882	2899
Locus_13116_Transcript_1/1_Confidence_1.000_Length_208	1	p3	(GGT)4	12	31	42
Locus_13117_Transcript_1/1_Confidence_1.000_Length_347	1	p3	(TGG)4	12	103	114
Locus_13119_Transcript_1/1_Confidence_1.000_Length_343	1	p5	(AAAAG)3	15	99	113
Locus_13127_Transcript_1/2_Confidence_1.000_Length_902	1	p3	(GTT)4	12	159	170
Locus_13127_Transcript_2/2_Confidence_1.000_Length_894	1	p3	(GTT)4	12	159	170
Locus_13150_Transcript_1/1_Confidence_1.000_Length_877	1	p4	(TTAT)3	12	843	854
Locus_13151_Transcript_1/1_Confidence_1.000_Length_1250	1	p3	(TCT)10	30	18	47
Locus_13151_Transcript_1/1_Confidence_1.000_Length_1250	2	p2	(TA)8	16	1035	1050
Locus_13179_Transcript_1/1_Confidence_1.000_Length_291	1	p3	(CGG)4	12	254	265
Locus_13187_Transcript_1/1_Confidence_1.000_Length_2212	1	p4	(AATA)3	12	1671	1682
Locus_1318_Transcript_1/8_Confidence_0.238_Length_886	1	p3	(CTC)4	12	307	318
Locus_1318_Transcript_2/8_Confidence_0.619_Length_2137	1	p3	(CTC)4	12	1558	1569
Locus_1318_Transcript_3/8_Confidence_0.619_Length_2554	1	p4	(TTTA)3	12	50	61
Locus_1318_Transcript_3/8_Confidence_0.619_Length_2554	2	p3	(CTC)4	12	1975	1986
Locus_1318_Transcript_4/8_Confidence_0.619_Length_2468	1	p4	(TTTA)3	12	50	61
Locus_1318_Transcript_4/8_Confidence_0.619_Length_2468	2	p3	(CTC)4	12	1889	1900
Locus_1318_Transcript_5/8_Confidence_0.667_Length_2541	1	p4	(TTTA)3	12	50	61
Locus_1318_Transcript_5/8_Confidence_0.667_Length_2541	2	c	(CTC)4cgcctgcaacaaaactttccatcaccggagagacagaaaga(AG)8	69	1896	1964
Locus_1318_Transcript_6/8_Confidence_0.667_Length_2542	1	p4	(TTTA)3	12	50	61
Locus_1318_Transcript_6/8_Confidence_0.667_Length_2542	2	p3	(CTC)4	12	1963	1974
Locus_1318_Transcript_7/8_Confidence_0.571_Length_2187	1	p4	(TTTA)3	12	50	61
Locus_1318_Transcript_7/8_Confidence_0.571_Length_2187	2	p3	(CTC)4	12	1608	1619
Locus_1318_Transcript_8/8_Confidence_0.667_Length_2475	1	p4	(TTTA)3	12	50	61
Locus_1318_Transcript_8/8_Confidence_0.667_Length_2475	2	p3	(CTC)4	12	1896	1907
Locus_13198_Transcript_1/3_Confidence_0.625_Length_595	1	p2	(AG)12	24	1	24
Locus_13198_Transcript_1/3_Confidence_0.625_Length_595	2	p3	(TGC)4	12	366	377
Locus_13198_Transcript_2/3_Confidence_0.750_Length_1311	1	p3	(TGC)4	12	435	446
Locus_13198_Transcript_3/3_Confidence_0.625_Length_1242	1	p2	(AG)12	24	1	24
Locus_13198_Transcript_3/3_Confidence_0.625_Length_1242	2	p3	(TGC)4	12	366	377
Locus_13200_Transcript_2/2_Confidence_1.000_Length_999	1	p2	(GA)6	12	981	992
Locus_13212_Transcript_1/1_Confidence_1.000_Length_2483	1	p3	(CCA)5	15	2270	2284
Locus_13219_Transcript_1/1_Confidence_1.000_Length_1541	1	p3	(TCT)4	12	241	252
Locus_13219_Transcript_1/1_Confidence_1.000_Length_1541	2	p3	(AAG)4	12	979	990
Locus_13219_Transcript_1/1_Confidence_1.000_Length_1541	3	c	(CATG)3cacagtatatgcagttggaagaagacggattcatcaggtatacaat(ATGC)3	70	1108	1177
Locus_1322_Transcript_1/2_Confidence_1.000_Length_1874	1	p3	(GAG)6	18	1348	1365
Locus_1322_Transcript_2/2_Confidence_1.000_Length_1648	1	p3	(GAG)6	18	1122	1139
Locus_13231_Transcript_1/1_Confidence_1.000_Length_556	1	p3	(GAC)4	12	254	265
Locus_13235_Transcript_2/4_Confidence_0.667_Length_1405	1	p4	(GGAG)3	12	694	705
Locus_13247_Transcript_1/1_Confidence_1.000_Length_293	1	c	(ATTA)3c(AGA)5	28	235	262
Locus_13250_Transcript_1/1_Confidence_1.000_Length_478	1	p4	(TGGT)3	12	272	283
Locus_13251_Transcript_1/1_Confidence_1.000_Length_1987	1	p4	(CAAG)3	12	1751	1762
Locus_13252_Transcript_1/1_Confidence_1.000_Length_830	1	c	(GCC)4gagagaagacagaaacgcgacgctta(CTC)4	50	407	456
Locus_13255_Transcript_1/1_Confidence_1.000_Length_1292	1	p4	(ACTG)3	12	223	234
Locus_1325_Transcript_1/3_Confidence_0.667_Length_1222	1	c	(GATC)3gaaagcgagc(GA)7	36	1153	1188
Locus_1325_Transcript_3/3_Confidence_0.667_Length_802	1	c	(GATC)3gaaagcgagc(GA)7	36	733	768
Locus_13271_Transcript_1/1_Confidence_1.000_Length_588	1	p3	(CTC)6	18	441	458
Locus_1328_Transcript_1/2_Confidence_1.000_Length_1496	1	p3	(CAG)5	15	208	222
Locus_1328_Transcript_2/2_Confidence_1.000_Length_1495	1	p3	(CAG)5	15	208	222
Locus_13291_Transcript_1/1_Confidence_1.000_Length_333	1	p5	(GAGAG)3	15	160	174
Locus_13295_Transcript_1/1_Confidence_1.000_Length_850	1	p2	(AT)9	18	13	30
Locus_13304_Transcript_1/1_Confidence_1.000_Length_676	1	p5	(ACTCC)3	15	480	494
Locus_13321_Transcript_1/1_Confidence_1.000_Length_489	1	p3	(ACA)4	12	429	440
Locus_13325_Transcript_1/2_Confidence_1.000_Length_871	1	p3	(AGC)6	18	372	389
Locus_13325_Transcript_2/2_Confidence_1.000_Length_755	1	p3	(AGC)6	18	256	273
Locus_1333_Transcript_1/1_Confidence_1.000_Length_5872	1	p3	(GCA)4	12	2621	2632
Locus_13340_Transcript_1/1_Confidence_1.000_Length_1964	1	p3	(GCT)4	12	751	762
Locus_13341_Transcript_1/3_Confidence_0.667_Length_734	1	p3	(AAG)4	12	527	538
Locus_13357_Transcript_1/1_Confidence_1.000_Length_582	1	p3	(GAA)4	12	250	261
Locus_1335_Transcript_2/5_Confidence_0.632_Length_3747	1	p3	(TGA)4	12	611	622
Locus_1335_Transcript_3/5_Confidence_0.632_Length_3747	1	p3	(TGA)4	12	611	622
Locus_1335_Transcript_4/5_Confidence_0.474_Length_845	1	p3	(TGA)4	12	611	622
Locus_1335_Transcript_5/5_Confidence_0.632_Length_3747	1	p3	(TGA)4	12	611	622
Locus_13364_Transcript_1/1_Confidence_1.000_Length_336	1	p4	(ACAG)3	12	119	130
Locus_13375_Transcript_2/2_Confidence_1.000_Length_718	1	p6	(TCCCGA)3	18	51	68
Locus_13394_Transcript_1/1_Confidence_1.000_Length_553	1	p3	(AAG)4	12	180	191
Locus_13396_Transcript_1/1_Confidence_1.000_Length_888	1	p3	(GAG)4	12	737	748
Locus_1339_Transcript_1/4_Confidence_0.625_Length_873	1	p3	(AAT)4	12	829	840
Locus_1339_Transcript_3/4_Confidence_0.625_Length_702	1	p3	(AAT)4	12	658	669
Locus_1339_Transcript_4/4_Confidence_0.625_Length_702	1	p3	(AAT)4	12	658	669
Locus_13409_Transcript_1/1_Confidence_1.000_Length_1637	1	p3	(CGA)4	12	1604	1615
Locus_1340_Transcript_2/3_Confidence_0.333_Length_1037	1	p4	(GTTT)3	12	324	335
Locus_13415_Transcript_1/1_Confidence_1.000_Length_1942	1	p3	(TCT)4	12	1427	1438
Locus_13419_Transcript_1/1_Confidence_1.000_Length_1583	1	p3	(TTG)4	12	489	500
Locus_13433_Transcript_1/1_Confidence_1.000_Length_800	1	p3	(AAG)5	15	512	526
Locus_13435_Transcript_1/1_Confidence_1.000_Length_626	1	p4	(TCCT)3	12	542	553
Locus_13436_Transcript_1/1_Confidence_1.000_Length_1596	1	p3	(GCA)4	12	377	388
Locus_13436_Transcript_1/1_Confidence_1.000_Length_1596	2	p3	(TGC)4	12	839	850
Locus_13437_Transcript_1/1_Confidence_1.000_Length_2572	1	p4	(CAGC)3	12	67	78
Locus_13449_Transcript_1/1_Confidence_1.000_Length_961	1	p4	(AAAT)3	12	612	623
Locus_1345_Transcript_1/1_Confidence_1.000_Length_769	1	p3	(GGC)4	12	417	428
Locus_13462_Transcript_1/6_Confidence_0.545_Length_1573	1	p3	(CAA)4	12	74	85
Locus_13462_Transcript_1/6_Confidence_0.545_Length_1573	2	p3	(CTT)4	12	206	217
Locus_13462_Transcript_4/6_Confidence_0.273_Length_957	1	p3	(CAA)4	12	74	85
Locus_13462_Transcript_4/6_Confidence_0.273_Length_957	2	p3	(CTT)4	12	206	217
Locus_13462_Transcript_5/6_Confidence_0.182_Length_1225	1	p3	(CAA)4	12	74	85
Locus_13462_Transcript_5/6_Confidence_0.182_Length_1225	2	p3	(CTT)4	12	206	217
Locus_13462_Transcript_6/6_Confidence_0.545_Length_1407	1	p3	(CAA)4	12	74	85
Locus_13462_Transcript_6/6_Confidence_0.545_Length_1407	2	p3	(CTT)4	12	206	217
Locus_13465_Transcript_1/1_Confidence_1.000_Length_479	1	p3	(GGA)6	18	75	92
Locus_13468_Transcript_1/4_Confidence_0.571_Length_662	1	p3	(CGC)5	15	366	380
Locus_13468_Transcript_2/4_Confidence_0.571_Length_811	1	p3	(CGC)5	15	366	380
Locus_13468_Transcript_4/4_Confidence_0.571_Length_811	1	p3	(CGC)5	15	366	380
Locus_13490_Transcript_2/2_Confidence_1.000_Length_492	1	p3	(GCC)4	12	92	103
Locus_1350_Transcript_1/1_Confidence_1.000_Length_463	1	p3	(CTC)4	12	337	348
Locus_13519_Transcript_1/1_Confidence_1.000_Length_741	1	p4	(AGGA)3	12	285	296
Locus_13520_Transcript_1/1_Confidence_1.000_Length_604	1	p2	(AT)10	20	478	497
Locus_13526_Transcript_1/3_Confidence_0.714_Length_1056	1	p4	(ATAA)3	12	979	990
Locus_13526_Transcript_2/3_Confidence_0.714_Length_1313	1	p4	(ATAA)3	12	1236	1247
Locus_13526_Transcript_3/3_Confidence_0.714_Length_977	1	p4	(ATAA)3	12	900	911
Locus_13534_Transcript_1/1_Confidence_1.000_Length_573	1	p4	(AAGA)3	12	160	171
Locus_13541_Transcript_1/1_Confidence_1.000_Length_867	1	p3	(GGA)4	12	175	186
Locus_13541_Transcript_1/1_Confidence_1.000_Length_867	2	p3	(TCT)9	27	772	798
Locus_1354_Transcript_5/6_Confidence_0.500_Length_1750	1	c	(TTA)15(TCA)4	57	1	57
Locus_13559_Transcript_1/10_Confidence_0.667_Length_5170	1	p4	(ACAA)3	12	3723	3734
Locus_13559_Transcript_10/10_Confidence_0.667_Length_5493	1	p3	(TTG)4	12	822	833
Locus_13559_Transcript_10/10_Confidence_0.667_Length_5493	2	p4	(ACAA)3	12	4046	4057
Locus_13559_Transcript_2/10_Confidence_0.667_Length_5481	1	p3	(TTG)4	12	822	833
Locus_13559_Transcript_2/10_Confidence_0.667_Length_5481	2	p4	(ACAA)3	12	4046	4057
Locus_13559_Transcript_3/10_Confidence_0.296_Length_1295	1	p3	(TTG)4	12	822	833
Locus_13559_Transcript_4/10_Confidence_0.667_Length_5492	1	p3	(TTG)4	12	822	833
Locus_13559_Transcript_4/10_Confidence_0.667_Length_5492	2	p4	(ACAA)3	12	4045	4056
Locus_13559_Transcript_5/10_Confidence_0.667_Length_5585	1	p3	(TTG)4	12	914	925
Locus_13559_Transcript_5/10_Confidence_0.667_Length_5585	2	p4	(ACAA)3	12	4138	4149
Locus_13559_Transcript_6/10_Confidence_0.667_Length_5652	1	p3	(TTG)4	12	822	833
Locus_13559_Transcript_6/10_Confidence_0.667_Length_5652	2	p4	(ACAA)3	12	4046	4057
Locus_13559_Transcript_7/10_Confidence_0.667_Length_5569	1	p3	(TTG)4	12	822	833
Locus_13559_Transcript_7/10_Confidence_0.667_Length_5569	2	p4	(ACAA)3	12	4046	4057
Locus_13559_Transcript_8/10_Confidence_0.593_Length_5075	1	p4	(ACAA)3	12	3628	3639
Locus_13559_Transcript_9/10_Confidence_0.333_Length_1320	1	p3	(TTG)4	12	822	833
Locus_13588_Transcript_1/1_Confidence_1.000_Length_602	1	p3	(CAC)5	15	393	407
Locus_13592_Transcript_1/1_Confidence_1.000_Length_770	1	p4	(GAAA)4	16	337	352
Locus_13596_Transcript_1/1_Confidence_1.000_Length_761	1	p3	(TGC)4	12	557	568
Locus_13617_Transcript_1/5_Confidence_0.636_Length_3995	1	p4	(AAGA)3	12	1803	1814
Locus_13617_Transcript_1/5_Confidence_0.636_Length_3995	2	p3	(CTT)5	15	2238	2252
Locus_13617_Transcript_2/5_Confidence_0.636_Length_3188	1	p4	(AAGA)3	12	1803	1814
Locus_13617_Transcript_2/5_Confidence_0.636_Length_3188	2	p3	(CTT)5	15	2238	2252
Locus_13617_Transcript_3/5_Confidence_0.636_Length_4034	1	p4	(AAGA)3	12	1803	1814
Locus_13617_Transcript_3/5_Confidence_0.636_Length_4034	2	p3	(CTT)5	15	2238	2252
Locus_13617_Transcript_4/5_Confidence_0.364_Length_2716	1	p4	(AAGA)3	12	1803	1814
Locus_13617_Transcript_4/5_Confidence_0.364_Length_2716	2	p3	(CTT)5	15	2238	2252
Locus_13617_Transcript_5/5_Confidence_0.636_Length_4034	1	p4	(AAGA)3	12	1803	1814
Locus_13617_Transcript_5/5_Confidence_0.636_Length_4034	2	p3	(CTT)5	15	2238	2252
Locus_13639_Transcript_1/2_Confidence_1.000_Length_930	1	p4	(GGCT)3	12	456	467
Locus_1363_Transcript_1/1_Confidence_1.000_Length_7952	1	p3	(CTC)6	18	1469	1486
Locus_1363_Transcript_1/1_Confidence_1.000_Length_7952	2	p3	(CTG)4	12	7574	7585
Locus_13664_Transcript_1/1_Confidence_1.000_Length_1913	1	p3	(CAA)4	12	123	134
Locus_13665_Transcript_1/1_Confidence_1.000_Length_945	1	p3	(CTC)4	12	715	726
Locus_13666_Transcript_1/1_Confidence_1.000_Length_737	1	p3	(TCT)4	12	58	69
Locus_13667_Transcript_1/1_Confidence_1.000_Length_249	1	p3	(AGG)4	12	125	136
Locus_1366_Transcript_1/1_Confidence_1.000_Length_569	1	p3	(AGC)4	12	275	286
Locus_13701_Transcript_1/1_Confidence_1.000_Length_254	1	p3	(TAC)4	12	212	223
Locus_13702_Transcript_1/3_Confidence_0.333_Length_501	1	p2	(TC)6	12	54	65
Locus_13702_Transcript_2/3_Confidence_0.667_Length_793	1	p2	(TC)6	12	54	65
Locus_13702_Transcript_3/3_Confidence_0.667_Length_694	1	p2	(TC)6	12	54	65
Locus_13707_Transcript_1/2_Confidence_1.000_Length_1359	1	p2	(AG)7	14	176	189
Locus_13707_Transcript_2/2_Confidence_1.000_Length_1455	1	p2	(AG)7	14	176	189
Locus_13710_Transcript_1/4_Confidence_0.667_Length_932	1	p3	(CGA)4	12	435	446
Locus_13710_Transcript_2/4_Confidence_0.667_Length_944	1	p3	(CGA)4	12	435	446
Locus_13710_Transcript_4/4_Confidence_0.667_Length_944	1	p3	(CGA)4	12	435	446
Locus_13726_Transcript_1/2_Confidence_1.000_Length_506	1	p3	(CTT)4	12	113	124
Locus_13726_Transcript_2/2_Confidence_1.000_Length_512	1	p3	(CTT)4	12	113	124
Locus_13740_Transcript_1/1_Confidence_1.000_Length_1516	1	p2	(TA)6	12	1259	1270
Locus_13778_Transcript_1/1_Confidence_1.000_Length_782	1	p2	(CT)6	12	633	644
Locus_13785_Transcript_1/1_Confidence_1.000_Length_563	1	p3	(AGG)4	12	10	21
Locus_13788_Transcript_1/1_Confidence_1.000_Length_285	1	p4	(ACAA)3	12	122	133
Locus_13794_Transcript_1/1_Confidence_1.000_Length_466	1	p3	(CGC)4	12	37	48
Locus_1379_Transcript_2/3_Confidence_0.667_Length_1808	1	p4	(TCAT)3	12	1747	1758
Locus_1379_Transcript_3/3_Confidence_0.667_Length_1690	1	p4	(TCAT)3	12	1629	1640
Locus_137_Transcript_1/1_Confidence_1.000_Length_2074	1	c	(TCC)4tct(TCC)5	30	758	787
Locus_1380_Transcript_1/2_Confidence_1.000_Length_3658	1	p4	(TTCC)3	12	2091	2102
Locus_1380_Transcript_2/2_Confidence_1.000_Length_3070	1	p4	(TTCC)3	12	2091	2102
Locus_1381_Transcript_1/1_Confidence_1.000_Length_1053	1	p3	(GGT)4	12	60	71
Locus_1382_Transcript_1/1_Confidence_1.000_Length_1444	1	p4	(TCTG)3	12	274	285
Locus_13860_Transcript_1/1_Confidence_1.000_Length_727	1	p3	(AGA)4	12	39	50
Locus_13881_Transcript_1/1_Confidence_1.000_Length_823	1	p3	(CCT)4	12	6	17
Locus_13890_Transcript_1/1_Confidence_1.000_Length_968	1	p3	(CAG)4	12	1	12
Locus_13908_Transcript_1/1_Confidence_1.000_Length_447	1	p4	(TTCT)4	16	381	396
Locus_1393_Transcript_1/3_Confidence_0.600_Length_1000	1	p3	(CAA)4	12	167	178
Locus_1393_Transcript_2/3_Confidence_0.600_Length_984	1	p3	(CAA)4	12	155	166
Locus_1393_Transcript_3/3_Confidence_0.600_Length_988	1	p3	(CAA)4	12	155	166
Locus_13960_Transcript_3/4_Confidence_0.556_Length_1826	1	p6	(GCTGCC)3	18	116	133
Locus_13960_Transcript_4/4_Confidence_0.667_Length_1661	1	p6	(GCTGCC)3	18	116	133
Locus_13990_Transcript_1/1_Confidence_1.000_Length_684	1	p4	(AAAG)3	12	51	62
Locus_13993_Transcript_1/2_Confidence_1.000_Length_1192	1	p2	(GA)10	20	1121	1140
Locus_13993_Transcript_2/2_Confidence_1.000_Length_420	1	p2	(GA)10	20	349	368
Locus_13999_Transcript_1/1_Confidence_1.000_Length_2097	1	p2	(CT)6	12	23	34
Locus_13999_Transcript_1/1_Confidence_1.000_Length_2097	2	p4	(CCTT)3	12	140	151
Locus_1399_Transcript_1/1_Confidence_1.000_Length_2486	1	c	(GAAG)3caggcaaagcgaagcaattaagcaaacaacggcggctgctt(AG)7	67	2400	2466
Locus_14004_Transcript_1/1_Confidence_1.000_Length_208	1	p3	(CGA)4	12	22	33
Locus_14005_Transcript_1/3_Confidence_0.375_Length_1561	1	p4	(GCAT)3	12	912	923
Locus_14005_Transcript_3/3_Confidence_0.750_Length_2846	1	p4	(GCAT)3	12	912	923
Locus_14017_Transcript_1/1_Confidence_1.000_Length_1551	1	c	(CTTC)3gcaagctttcaccagcgcccccccttccgtagaaaaaactctcttgcgcgcgctctaggagggctagtgatcgactcttt(GATC)4	108	16	123
Locus_14019_Transcript_1/1_Confidence_1.000_Length_331	1	p2	(CT)19	38	286	323
Locus_1401_Transcript_1/1_Confidence_1.000_Length_12370	1	p3	(TTC)4	12	5000	5011
Locus_1401_Transcript_1/1_Confidence_1.000_Length_12370	2	p4	(ATTC)3	12	7015	7026
Locus_14020_Transcript_1/1_Confidence_1.000_Length_455	1	p4	(TGCG)3	12	10	21
Locus_14020_Transcript_1/1_Confidence_1.000_Length_455	2	p3	(GCA)4	12	434	445
Locus_14028_Transcript_1/1_Confidence_1.000_Length_541	1	p4	(CGAT)3	12	365	376
Locus_14029_Transcript_1/1_Confidence_1.000_Length_413	1	p3	(GCG)5	15	321	335
Locus_14037_Transcript_1/1_Confidence_1.000_Length_218	1	p4	(CTCC)3	12	9	20
Locus_1403_Transcript_1/3_Confidence_0.667_Length_838	1	p4	(CTAT)3	12	107	118
Locus_1404_Transcript_1/4_Confidence_0.625_Length_1810	1	p3	(TAA)4	12	22	33
Locus_1404_Transcript_2/4_Confidence_0.375_Length_1500	1	p3	(TAA)4	12	22	33
Locus_1404_Transcript_3/4_Confidence_0.250_Length_1431	1	p3	(TAA)4	12	22	33
Locus_1404_Transcript_4/4_Confidence_0.625_Length_1831	1	p3	(TAA)4	12	22	33
Locus_14060_Transcript_2/3_Confidence_0.667_Length_1497	1	p4	(TATT)3	12	234	245
Locus_14067_Transcript_1/1_Confidence_1.000_Length_499	1	p3	(CTC)5	15	101	115
Locus_14070_Transcript_1/1_Confidence_1.000_Length_2439	1	p3	(GCT)4	12	567	578
Locus_14074_Transcript_1/1_Confidence_1.000_Length_1222	1	p3	(GAT)4	12	1208	1219
Locus_14087_Transcript_1/1_Confidence_1.000_Length_365	1	p2	(TA)10	20	178	197
Locus_1410_Transcript_1/1_Confidence_1.000_Length_3985	1	p2	(CT)15	30	18	47
Locus_1410_Transcript_1/1_Confidence_1.000_Length_3985	2	p3	(CAG)4	12	2608	2619
Locus_14110_Transcript_1/1_Confidence_1.000_Length_865	1	p5	(GAGGC)3	15	53	67
Locus_14113_Transcript_1/4_Confidence_0.562_Length_744	1	p3	(ATT)4	12	497	508
Locus_14113_Transcript_2/4_Confidence_0.562_Length_785	1	p3	(ATT)4	12	497	508
Locus_14113_Transcript_3/4_Confidence_0.438_Length_602	1	p3	(ATT)4	12	273	284
Locus_14113_Transcript_4/4_Confidence_0.625_Length_826	1	p3	(ATT)4	12	497	508
Locus_14115_Transcript_1/1_Confidence_1.000_Length_485	1	p5	(GGGTC)3	15	61	75
Locus_14115_Transcript_1/1_Confidence_1.000_Length_485	2	p3	(GAT)4	12	185	196
Locus_14117_Transcript_1/1_Confidence_1.000_Length_482	1	p4	(AATC)3	12	399	410
Locus_14122_Transcript_1/2_Confidence_1.000_Length_1737	1	p3	(CAA)6	18	1173	1190
Locus_14122_Transcript_2/2_Confidence_1.000_Length_1680	1	p3	(CAA)6	18	1173	1190
Locus_14126_Transcript_1/1_Confidence_1.000_Length_325	1	p3	(TTA)4	12	309	320
Locus_14134_Transcript_1/1_Confidence_1.000_Length_528	1	p5	(TTTGC)3	15	168	182
Locus_14135_Transcript_1/1_Confidence_1.000_Length_888	1	p2	(CT)7	14	26	39
Locus_14135_Transcript_1/1_Confidence_1.000_Length_888	2	p3	(TCC)4	12	150	161
Locus_14141_Transcript_1/2_Confidence_1.000_Length_736	1	p4	(ATAC)4	16	12	27
Locus_14147_Transcript_1/1_Confidence_1.000_Length_683	1	p3	(TTA)4	12	145	156
Locus_14150_Transcript_1/3_Confidence_0.500_Length_656	1	c	(CTT)4t(TCC)4ttcttcttcttt(TCC)4(TTC)4	61	590	650
Locus_14150_Transcript_2/3_Confidence_0.750_Length_636	1	c	(CTT)4t(TCC)4(TTC)4(TCC)4(TTC)4	61	575	635
Locus_14150_Transcript_3/3_Confidence_0.750_Length_651	1	c	(CTT)4t(TCC)4(TTC)4(TCC)4(TTC)4	61	590	650
Locus_1415_Transcript_1/8_Confidence_0.500_Length_977	1	p3	(TCC)4	12	106	117
Locus_1415_Transcript_2/8_Confidence_0.500_Length_1016	1	p3	(TCC)4	12	106	117
Locus_1415_Transcript_3/8_Confidence_0.375_Length_993	1	p3	(TCC)4	12	106	117
Locus_1415_Transcript_4/8_Confidence_0.562_Length_1198	1	p3	(TCC)4	12	106	117
Locus_1415_Transcript_5/8_Confidence_0.562_Length_1203	1	p3	(TCC)4	12	106	117
Locus_1415_Transcript_6/8_Confidence_0.375_Length_1017	1	p3	(TCC)4	12	106	117
Locus_1415_Transcript_8/8_Confidence_0.562_Length_1123	1	p3	(TCC)4	12	106	117
Locus_14190_Transcript_1/1_Confidence_1.000_Length_491	1	p4	(GCAA)3	12	85	96
Locus_14213_Transcript_1/1_Confidence_1.000_Length_203	1	p4	(ATGG)3	12	127	138
Locus_14222_Transcript_1/1_Confidence_1.000_Length_2140	1	p3	(ATC)4	12	991	1002
Locus_14233_Transcript_1/4_Confidence_0.667_Length_860	1	p3	(CAC)4	12	417	428
Locus_14233_Transcript_2/4_Confidence_0.667_Length_860	1	p3	(CAC)4	12	336	347
Locus_14233_Transcript_3/4_Confidence_0.667_Length_873	1	p3	(CAC)4	12	430	441
Locus_14233_Transcript_4/4_Confidence_0.667_Length_779	1	p3	(CAC)4	12	336	347
Locus_14237_Transcript_1/1_Confidence_1.000_Length_1394	1	p4	(TCGA)3	12	151	162
Locus_1423_Transcript_1/1_Confidence_1.000_Length_934	1	p5	(ATGAT)3	15	400	414
Locus_14262_Transcript_1/1_Confidence_1.000_Length_875	1	p3	(CCA)5	15	101	115
Locus_14268_Transcript_1/1_Confidence_1.000_Length_612	1	p3	(AGA)4	12	443	454
Locus_14272_Transcript_1/2_Confidence_1.000_Length_749	1	p3	(CCA)5	15	145	159
Locus_14272_Transcript_2/2_Confidence_1.000_Length_757	1	p3	(CCA)5	15	145	159
Locus_14274_Transcript_3/4_Confidence_0.286_Length_506	1	p3	(AAT)4	12	81	92
Locus_14277_Transcript_2/3_Confidence_0.714_Length_2067	1	p2	(TA)8	16	903	918
Locus_14277_Transcript_3/3_Confidence_0.714_Length_2054	1	p2	(TA)8	16	903	918
Locus_14287_Transcript_4/4_Confidence_0.667_Length_525	1	p3	(AGT)5	15	471	485
Locus_14296_Transcript_1/1_Confidence_1.000_Length_1176	1	p4	(CTTT)3	12	1117	1128
Locus_14298_Transcript_1/1_Confidence_1.000_Length_693	1	p4	(TCCT)3	12	37	48
Locus_1429_Transcript_2/6_Confidence_0.643_Length_2215	1	p4	(TCTT)3	12	1026	1037
Locus_1429_Transcript_3/6_Confidence_0.571_Length_2172	1	p4	(TCTT)3	12	1026	1037
Locus_1429_Transcript_4/6_Confidence_0.357_Length_1437	1	p4	(TCTT)3	12	1026	1037
Locus_1429_Transcript_5/6_Confidence_0.643_Length_2186	1	p4	(TCTT)3	12	1137	1148
Locus_1429_Transcript_6/6_Confidence_0.643_Length_2075	1	p4	(TCTT)3	12	1026	1037
Locus_14301_Transcript_1/2_Confidence_1.000_Length_991	1	c*	(AAG)4(GAGG)3*	23	540	562
Locus_14301_Transcript_1/2_Confidence_1.000_Length_991	2	p2	(CT)10	20	956	975
Locus_14301_Transcript_2/2_Confidence_1.000_Length_899	1	c*	(AAG)4(GAGG)3*	23	448	470
Locus_14301_Transcript_2/2_Confidence_1.000_Length_899	2	p2	(CT)10	20	864	883
Locus_14303_Transcript_1/1_Confidence_1.000_Length_266	1	p3	(ATC)5	15	251	265
Locus_14311_Transcript_1/1_Confidence_1.000_Length_311	1	p3	(GTG)6	18	143	160
Locus_14319_Transcript_1/1_Confidence_1.000_Length_234	1	c	(TCC)7gcctcgattccacctatctgagctcccgaagaggatccgatgcgagatttgtcgctgctacctgaatttttcttggccgt(TTC)4aatttcctcttcgtcatattcctcc(TCG)4	150	1	150
Locus_1434_Transcript_1/4_Confidence_0.769_Length_1673	1	p2	(TC)6	12	79	90
Locus_1434_Transcript_4/4_Confidence_0.769_Length_1639	1	p2	(TC)6	12	79	90
Locus_14371_Transcript_1/2_Confidence_1.000_Length_1555	1	p2	(AG)6	12	1353	1364
Locus_14371_Transcript_2/2_Confidence_1.000_Length_1075	1	p2	(AG)6	12	873	884
Locus_1437_Transcript_10/10_Confidence_0.560_Length_2118	1	p3	(CTT)5	15	254	268
Locus_1437_Transcript_2/10_Confidence_0.600_Length_2115	1	p3	(TTC)4	12	255	266
Locus_1437_Transcript_3/10_Confidence_0.560_Length_2112	1	p3	(TTC)4	12	252	263
Locus_1437_Transcript_4/10_Confidence_0.440_Length_1361	1	p3	(CTT)5	15	254	268
Locus_1437_Transcript_5/10_Confidence_0.480_Length_2094	1	p3	(CTT)5	15	254	268
Locus_1437_Transcript_6/10_Confidence_0.560_Length_2118	1	p3	(CTT)5	15	254	268
Locus_1437_Transcript_7/10_Confidence_0.560_Length_2118	1	p3	(CTT)5	15	254	268
Locus_1437_Transcript_8/10_Confidence_0.560_Length_2118	1	p3	(CTT)5	15	254	268
Locus_1437_Transcript_9/10_Confidence_0.600_Length_2118	1	p3	(CTT)5	15	254	268
Locus_14382_Transcript_1/1_Confidence_1.000_Length_833	1	p4	(TAGT)3	12	688	699
Locus_14387_Transcript_1/2_Confidence_1.000_Length_2585	1	c	(CAA)4cagcagcaccaacagattttgcagttatctaggcagaatcctcaggcagccgctgcacagatgagtctcttgcaacagcaacgcattatgcagtt(GCA)7	128	1583	1710
Locus_14389_Transcript_1/1_Confidence_1.000_Length_2437	1	p4	(GGAA)3	12	790	801
Locus_14395_Transcript_1/1_Confidence_1.000_Length_740	1	p3	(TGA)4	12	26	37
Locus_1439_Transcript_2/3_Confidence_0.727_Length_547	1	p3	(AGC)4	12	451	462
Locus_14409_Transcript_1/1_Confidence_1.000_Length_289	1	p4	(TACC)3	12	55	66
Locus_14410_Transcript_1/3_Confidence_0.625_Length_560	1	p3	(ACC)8	24	22	45
Locus_14410_Transcript_2/3_Confidence_0.750_Length_560	1	p3	(ACC)8	24	22	45
Locus_14410_Transcript_3/3_Confidence_0.750_Length_815	1	p3	(ACC)8	24	22	45
Locus_14410_Transcript_3/3_Confidence_0.750_Length_815	2	p3	(AAT)5	15	530	544
Locus_14411_Transcript_2/3_Confidence_0.600_Length_586	1	p3	(TCC)5	15	72	86
Locus_14443_Transcript_1/1_Confidence_1.000_Length_508	1	p2	(TC)9	18	442	459
Locus_14446_Transcript_1/1_Confidence_1.000_Length_675	1	p3	(TTC)6	18	22	39
Locus_1444_Transcript_1/3_Confidence_0.600_Length_629	1	c	(TCT)4gtgctgttttcactt(TGC)4	39	121	159
Locus_1444_Transcript_2/3_Confidence_0.400_Length_625	1	c	(TCT)4gtgctgttttcactt(TGC)4	39	121	159
Locus_1444_Transcript_3/3_Confidence_0.600_Length_513	1	c	(TCT)4gtgctgttttcactt(TGC)4	39	121	159
Locus_1445_Transcript_1/2_Confidence_1.000_Length_1769	1	p3	(GAG)5	15	783	797
Locus_1445_Transcript_2/2_Confidence_1.000_Length_1769	1	p3	(GAG)5	15	783	797
Locus_14475_Transcript_1/1_Confidence_1.000_Length_2510	1	p3	(TTC)4	12	568	579
Locus_14482_Transcript_1/1_Confidence_1.000_Length_1047	1	p3	(AAT)5	15	898	912
Locus_14485_Transcript_1/1_Confidence_1.000_Length_3326	1	p4	(GCAT)3	12	3160	3171
Locus_14500_Transcript_1/1_Confidence_1.000_Length_305	1	p4	(AAGA)3	12	107	118
Locus_14508_Transcript_1/1_Confidence_1.000_Length_402	1	p3	(GCA)4	12	124	135
Locus_14527_Transcript_2/3_Confidence_0.600_Length_1221	1	p3	(CTC)4	12	35	46
Locus_14527_Transcript_3/3_Confidence_0.600_Length_982	1	p3	(CTC)4	12	35	46
Locus_1452_Transcript_1/4_Confidence_0.500_Length_256	1	p3	(CGC)4	12	25	36
Locus_1452_Transcript_1/4_Confidence_0.500_Length_256	2	p2	(GA)13	26	211	236
Locus_1452_Transcript_2/4_Confidence_0.625_Length_260	1	p3	(CGC)4	12	25	36
Locus_1452_Transcript_2/4_Confidence_0.625_Length_260	2	p2	(GA)17	34	211	244
Locus_1452_Transcript_3/4_Confidence_0.625_Length_256	1	p3	(CGC)4	12	25	36
Locus_1452_Transcript_3/4_Confidence_0.625_Length_256	2	p2	(GA)15	30	211	240
Locus_1452_Transcript_4/4_Confidence_0.250_Length_213	1	p3	(CGC)4	12	25	36
Locus_14538_Transcript_1/1_Confidence_1.000_Length_1109	1	p6	(AGGAGC)3	18	133	150
Locus_14545_Transcript_1/1_Confidence_1.000_Length_2164	1	p4	(GTTT)3	12	1840	1851
Locus_14548_Transcript_1/1_Confidence_1.000_Length_385	1	p3	(GAG)4	12	50	61
Locus_14568_Transcript_1/3_Confidence_0.500_Length_1398	1	p3	(GCC)4	12	226	237
Locus_14568_Transcript_1/3_Confidence_0.500_Length_1398	2	p4	(AGGA)3	12	1280	1291
Locus_14568_Transcript_2/3_Confidence_0.333_Length_526	1	p4	(AGGA)3	12	408	419
Locus_14568_Transcript_3/3_Confidence_0.667_Length_1776	1	p3	(GCC)4	12	604	615
Locus_14568_Transcript_3/3_Confidence_0.667_Length_1776	2	p4	(AGGA)3	12	1658	1669
Locus_1456_Transcript_1/1_Confidence_1.000_Length_985	1	p4	(AGGG)3	12	22	33
Locus_14575_Transcript_1/1_Confidence_1.000_Length_389	1	p6	(TGCTCC)3	18	139	156
Locus_1457_Transcript_1/1_Confidence_1.000_Length_1668	1	c	(CAA)4aatcattctttccaaaactcttccttgcttcgttaaccccatcttcatgcttcgat(TTC)4	80	1467	1546
Locus_14603_Transcript_1/1_Confidence_1.000_Length_1055	1	p3	(TTC)6	18	1010	1027
Locus_14604_Transcript_1/1_Confidence_1.000_Length_929	1	c	(GGA)6ggcgacggcgtcttccacagcttcatggcaagcag(CAA)4	65	445	509
Locus_14604_Transcript_1/1_Confidence_1.000_Length_929	2	p5	(GTTTT)3	15	733	747
Locus_14607_Transcript_1/1_Confidence_1.000_Length_877	1	p4	(GATC)3	12	148	159
Locus_14615_Transcript_1/1_Confidence_1.000_Length_365	1	p3	(GTG)5	15	4	18
Locus_14629_Transcript_1/1_Confidence_1.000_Length_1137	1	p4	(GAAA)3	12	1088	1099
Locus_14630_Transcript_1/2_Confidence_1.000_Length_1793	1	p3	(TCA)4	12	1540	1551
Locus_14630_Transcript_2/2_Confidence_1.000_Length_1793	1	p3	(TCA)4	12	1540	1551
Locus_14640_Transcript_1/1_Confidence_1.000_Length_983	1	p4	(ATTC)3	12	561	572
Locus_14647_Transcript_1/1_Confidence_1.000_Length_1715	1	p4	(TAAA)3	12	33	44
Locus_1467_Transcript_1/2_Confidence_1.000_Length_533	1	p3	(GTG)5	15	151	165
Locus_1467_Transcript_2/2_Confidence_1.000_Length_526	1	p3	(GTG)5	15	144	158
Locus_14680_Transcript_1/1_Confidence_1.000_Length_642	1	p3	(GCT)5	15	624	638
Locus_14687_Transcript_1/1_Confidence_1.000_Length_2188	1	p3	(CTG)4	12	513	524
Locus_14696_Transcript_1/1_Confidence_1.000_Length_702	1	c	(GAC)13(GAA)13	78	1	78
Locus_14696_Transcript_1/1_Confidence_1.000_Length_702	2	p3	(GAT)4	12	193	204
Locus_1469_Transcript_1/1_Confidence_1.000_Length_602	1	p4	(AAGA)4	16	501	516
Locus_146_Transcript_1/6_Confidence_0.667_Length_1325	1	p4	(GAGG)3	12	1212	1223
Locus_146_Transcript_2/6_Confidence_0.533_Length_1004	1	p4	(GAGG)3	12	891	902
Locus_146_Transcript_3/6_Confidence_0.667_Length_1485	1	p4	(GAGG)3	12	1372	1383
Locus_146_Transcript_5/6_Confidence_0.667_Length_1654	1	p4	(GAGG)3	12	1541	1552
Locus_146_Transcript_6/6_Confidence_0.667_Length_1415	1	p4	(GAGG)3	12	1302	1313
Locus_14702_Transcript_1/2_Confidence_1.000_Length_1462	1	p3	(GCA)4	12	684	695
Locus_14703_Transcript_1/1_Confidence_1.000_Length_1390	1	p4	(TCTT)5	20	987	1006
Locus_1470_Transcript_1/2_Confidence_1.000_Length_2603	1	p3	(CGT)4	12	2138	2149
Locus_14735_Transcript_1/1_Confidence_1.000_Length_325	1	p3	(AAG)5	15	122	136
Locus_14737_Transcript_1/1_Confidence_1.000_Length_560	1	p3	(CGA)5	15	47	61
Locus_14740_Transcript_1/1_Confidence_1.000_Length_225	1	p3	(GCC)4	12	198	209
Locus_14756_Transcript_1/1_Confidence_1.000_Length_1261	1	c	(GCC)4gacgcc(GCA)4	30	65	94
Locus_14762_Transcript_1/1_Confidence_1.000_Length_294	1	p2	(GT)7	14	1	14
Locus_14767_Transcript_1/1_Confidence_1.000_Length_591	1	p3	(GAT)5	15	318	332
Locus_14769_Transcript_1/1_Confidence_1.000_Length_542	1	p3	(AGG)4	12	72	83
Locus_14779_Transcript_1/1_Confidence_1.000_Length_540	1	p2	(CT)8	16	74	89
Locus_14781_Transcript_1/1_Confidence_1.000_Length_1035	1	p3	(GAA)4	12	201	212
Locus_14822_Transcript_1/1_Confidence_1.000_Length_498	1	p2	(CT)6	12	392	403
Locus_1482_Transcript_1/4_Confidence_0.727_Length_1633	1	p2	(TG)8	16	416	431
Locus_1482_Transcript_4/4_Confidence_0.727_Length_1609	1	p2	(TG)8	16	416	431
Locus_14835_Transcript_1/1_Confidence_1.000_Length_381	1	p6	(TTTTCT)3	18	43	60
Locus_14843_Transcript_1/1_Confidence_1.000_Length_257	1	p4	(TGAT)3	12	173	184
Locus_14845_Transcript_1/1_Confidence_1.000_Length_205	1	p6	(CCGTCA)3	18	178	195
Locus_1484_Transcript_1/1_Confidence_1.000_Length_939	1	p3	(CTT)5	15	59	73
Locus_14852_Transcript_1/1_Confidence_1.000_Length_971	1	p3	(TCA)4	12	780	791
Locus_14857_Transcript_1/1_Confidence_1.000_Length_1671	1	p2	(GA)9	18	28	45
Locus_14897_Transcript_1/1_Confidence_1.000_Length_258	1	p3	(AAT)4	12	215	226
Locus_1489_Transcript_2/3_Confidence_0.154_Length_405	1	p3	(CGG)4	12	324	335
Locus_1489_Transcript_3/3_Confidence_0.846_Length_1711	1	p3	(CGG)4	12	1630	1641
Locus_14904_Transcript_1/1_Confidence_1.000_Length_441	1	p2	(TC)8	16	32	47
Locus_14910_Transcript_2/2_Confidence_1.000_Length_745	1	c	(AGA)4gaaagaggag(GAA)5ggggtagagaaggaaaagaaagaagaagaggagaaaaaaaagagaagg(AGA)4	97	601	697
Locus_1491_Transcript_1/3_Confidence_0.333_Length_1170	1	p3	(TCG)4	12	50	61
Locus_1491_Transcript_2/3_Confidence_0.667_Length_2816	1	p3	(TCG)4	12	50	61
Locus_1491_Transcript_3/3_Confidence_0.667_Length_2483	1	p3	(TCG)4	12	50	61
Locus_14920_Transcript_1/1_Confidence_1.000_Length_983	1	p2	(AT)6	12	26	37
Locus_14923_Transcript_2/3_Confidence_0.600_Length_840	1	p2	(TC)6	12	383	394
Locus_14932_Transcript_1/1_Confidence_1.000_Length_1833	1	p3	(TCT)4	12	1520	1531
Locus_1493_Transcript_1/2_Confidence_1.000_Length_1125	1	p4	(ACAT)3	12	25	36
Locus_1493_Transcript_2/2_Confidence_1.000_Length_1125	1	p4	(ACAT)3	12	25	36
Locus_14946_Transcript_1/1_Confidence_1.000_Length_323	1	p2	(AG)8	16	10	25
Locus_14971_Transcript_1/1_Confidence_1.000_Length_822	1	p2	(CT)6	12	26	37
Locus_14979_Transcript_1/1_Confidence_1.000_Length_508	1	p3	(TCT)6	18	351	368
Locus_14986_Transcript_1/1_Confidence_1.000_Length_2346	1	p3	(GCT)4	12	305	316
Locus_14986_Transcript_1/1_Confidence_1.000_Length_2346	2	p4	(TTCC)3	12	1807	1818
Locus_14987_Transcript_1/2_Confidence_1.000_Length_986	1	p6	(CCTCTT)3	18	11	28
Locus_14989_Transcript_1/1_Confidence_1.000_Length_1561	1	p2	(CT)12	24	125	148
Locus_1498_Transcript_1/1_Confidence_1.000_Length_949	1	p5	(GAGAA)3	15	812	826
Locus_14_Transcript_1/2_Confidence_1.000_Length_2405	1	p3	(TTC)4	12	174	185
Locus_14_Transcript_1/2_Confidence_1.000_Length_2405	2	p2	(AG)6	12	2193	2204
Locus_1501_Transcript_1/1_Confidence_1.000_Length_449	1	p2	(AG)9	18	429	446
Locus_15042_Transcript_1/1_Confidence_1.000_Length_1600	1	p3	(GCA)4	12	216	227
Locus_1504_Transcript_1/2_Confidence_1.000_Length_1507	1	p6	(TCCTCT)3	18	80	97
Locus_1504_Transcript_2/2_Confidence_1.000_Length_1391	1	p6	(TCCTCT)3	18	80	97
Locus_15053_Transcript_1/2_Confidence_1.000_Length_2231	1	p4	(TTGG)3	12	839	850
Locus_15053_Transcript_2/2_Confidence_1.000_Length_2191	1	p4	(TTGG)3	12	839	850
Locus_1505_Transcript_1/1_Confidence_1.000_Length_3165	1	p2	(AG)8	16	146	161
Locus_1506_Transcript_1/2_Confidence_1.000_Length_874	1	p4	(AGAA)3	12	79	90
Locus_1506_Transcript_1/2_Confidence_1.000_Length_874	2	p2	(TC)11	22	823	844
Locus_1506_Transcript_2/2_Confidence_1.000_Length_612	1	p2	(TC)11	22	561	582
Locus_15112_Transcript_1/1_Confidence_1.000_Length_740	1	p3	(CGA)4	12	714	725
Locus_15132_Transcript_1/2_Confidence_1.000_Length_1473	1	p4	(CAAC)3	12	43	54
Locus_15132_Transcript_2/2_Confidence_1.000_Length_488	1	p4	(CAAC)3	12	43	54
Locus_15147_Transcript_1/1_Confidence_1.000_Length_239	1	p4	(TTTA)4	16	7	22
Locus_15167_Transcript_1/1_Confidence_1.000_Length_510	1	p2	(AG)10	20	217	236
Locus_15167_Transcript_1/1_Confidence_1.000_Length_510	2	c	(CTT)4ccactgttcttccttcacacagtgatcttgccagaaacttgagatcagacccagctttgtctcccggtgg(ATGA)3	94	401	494
Locus_15172_Transcript_1/1_Confidence_1.000_Length_1200	1	p3	(GAT)4	12	673	684
Locus_151_Transcript_1/1_Confidence_1.000_Length_1873	1	p5	(GGAGA)3	15	25	39
Locus_15207_Transcript_1/1_Confidence_1.000_Length_341	1	p3	(GGA)6	18	143	160
Locus_15215_Transcript_1/5_Confidence_0.222_Length_343	1	p2	(CT)7	14	4	17
Locus_15215_Transcript_2/5_Confidence_0.222_Length_437	1	p2	(CT)7	14	4	17
Locus_15215_Transcript_3/5_Confidence_0.444_Length_1516	1	p2	(CT)7	14	4	17
Locus_15215_Transcript_4/5_Confidence_0.556_Length_2015	1	p2	(CT)7	14	4	17
Locus_15215_Transcript_5/5_Confidence_0.556_Length_1663	1	p2	(CT)7	14	4	17
Locus_15225_Transcript_1/1_Confidence_1.000_Length_373	1	p4	(CTTC)3	12	39	50
Locus_15229_Transcript_1/1_Confidence_1.000_Length_267	1	p3	(TTC)5	15	88	102
Locus_15229_Transcript_1/1_Confidence_1.000_Length_267	2	p3	(GCC)4	12	230	241
Locus_15235_Transcript_1/1_Confidence_1.000_Length_500	1	p3	(AAG)4	12	166	177
Locus_15249_Transcript_1/6_Confidence_0.583_Length_3588	1	p4	(TTAT)6	24	3212	3235
Locus_15249_Transcript_3/6_Confidence_0.583_Length_3602	1	p4	(TTAT)6	24	3217	3240
Locus_15249_Transcript_4/6_Confidence_0.417_Length_1449	1	p4	(TTAT)6	24	1064	1087
Locus_15249_Transcript_6/6_Confidence_0.583_Length_3597	1	p4	(TTAT)6	24	3212	3235
Locus_1524_Transcript_1/3_Confidence_0.500_Length_1846	1	p3	(AGC)4	12	522	533
Locus_1524_Transcript_2/3_Confidence_0.667_Length_1876	1	p3	(AGC)4	12	552	563
Locus_1524_Transcript_3/3_Confidence_0.667_Length_1852	1	p3	(AGC)4	12	528	539
Locus_15257_Transcript_1/3_Confidence_0.667_Length_1104	1	p3	(GAC)4	12	699	710
Locus_15257_Transcript_3/3_Confidence_0.667_Length_1027	1	p3	(GAC)4	12	622	633
Locus_15271_Transcript_1/1_Confidence_1.000_Length_416	1	p3	(AGC)5	15	137	151
Locus_15271_Transcript_1/1_Confidence_1.000_Length_416	2	p3	(ATC)5	15	383	397
Locus_15286_Transcript_2/2_Confidence_1.000_Length_767	1	p4	(AAAT)3	12	693	704
Locus_1529_Transcript_1/2_Confidence_1.000_Length_1682	1	p2	(TG)8	16	300	315
Locus_152_Transcript_1/3_Confidence_0.667_Length_431	1	p4	(GAAT)3	12	140	151
Locus_152_Transcript_2/3_Confidence_0.667_Length_519	1	p4	(GAAT)3	12	140	151
Locus_152_Transcript_3/3_Confidence_0.667_Length_510	1	p4	(GAAT)3	12	140	151
Locus_15313_Transcript_1/1_Confidence_1.000_Length_495	1	p3	(GAT)4	12	48	59
Locus_15318_Transcript_1/3_Confidence_0.714_Length_1193	1	p2	(AG)7	14	1075	1088
Locus_15318_Transcript_2/3_Confidence_0.714_Length_1999	1	p2	(AG)7	14	1881	1894
Locus_15318_Transcript_3/3_Confidence_0.714_Length_813	1	p2	(AG)7	14	695	708
Locus_15323_Transcript_1/1_Confidence_1.000_Length_2681	1	p3	(CTT)4	12	1774	1785
Locus_15323_Transcript_1/1_Confidence_1.000_Length_2681	2	c	(AGC)4agtgtcaacaccagccaacaaaccgaagcgatcagtgcctaatgcctcctcaaaattaacacactcacat(AG)9	100	2575	2674
Locus_15359_Transcript_1/1_Confidence_1.000_Length_1242	1	p3	(CAA)4	12	531	542
Locus_15359_Transcript_1/1_Confidence_1.000_Length_1242	2	p3	(GGT)4	12	873	884
Locus_1537_Transcript_1/1_Confidence_1.000_Length_2378	1	p3	(TCA)5	15	1965	1979
Locus_15381_Transcript_1/1_Confidence_1.000_Length_351	1	p3	(CAG)4	12	237	248
Locus_15386_Transcript_1/1_Confidence_1.000_Length_290	1	p3	(TCT)4	12	154	165
Locus_15397_Transcript_1/1_Confidence_1.000_Length_232	1	p3	(AGG)4	12	79	90
Locus_15398_Transcript_1/1_Confidence_1.000_Length_278	1	p4	(CGAT)3	12	114	125
Locus_15424_Transcript_1/1_Confidence_1.000_Length_909	1	p3	(AAG)4	12	393	404
Locus_15424_Transcript_1/1_Confidence_1.000_Length_909	2	p5	(GAGAA)3	15	746	760
Locus_15427_Transcript_1/1_Confidence_1.000_Length_793	1	p3	(GAG)4	12	361	372
Locus_15432_Transcript_1/1_Confidence_1.000_Length_241	1	p3	(AGA)5	15	60	74
Locus_15441_Transcript_1/1_Confidence_1.000_Length_669	1	p3	(TCG)4	12	4	15
Locus_15466_Transcript_1/1_Confidence_1.000_Length_364	1	p3	(GAG)5	15	289	303
Locus_15471_Transcript_1/2_Confidence_1.000_Length_759	1	p4	(TATC)4	16	116	131
Locus_15471_Transcript_1/2_Confidence_1.000_Length_759	2	p5	(GAAAA)3	15	428	442
Locus_15471_Transcript_2/2_Confidence_1.000_Length_1036	1	p4	(TATC)4	16	116	131
Locus_15471_Transcript_2/2_Confidence_1.000_Length_1036	2	p5	(GAAAA)3	15	428	442
Locus_15481_Transcript_1/1_Confidence_1.000_Length_2724	1	p3	(TTC)5	15	1726	1740
Locus_15481_Transcript_1/1_Confidence_1.000_Length_2724	2	p3	(GAG)4	12	2635	2646
Locus_15485_Transcript_1/1_Confidence_1.000_Length_218	1	p4	(ATTT)3	12	45	56
Locus_15494_Transcript_1/1_Confidence_1.000_Length_800	1	p3	(GCG)4	12	83	94
Locus_15538_Transcript_1/2_Confidence_1.000_Length_694	1	p3	(AAG)9	27	283	309
Locus_15538_Transcript_2/2_Confidence_1.000_Length_620	1	p3	(AAG)9	27	209	235
Locus_15540_Transcript_1/2_Confidence_1.000_Length_2258	1	p4	(GATG)3	12	550	561
Locus_15540_Transcript_2/2_Confidence_1.000_Length_1312	1	p4	(GATG)3	12	550	561
Locus_1555_Transcript_3/5_Confidence_0.636_Length_3307	1	p4	(CCAA)3	12	2240	2251
Locus_1555_Transcript_4/5_Confidence_0.636_Length_3329	1	p4	(CCAA)3	12	2262	2273
Locus_15569_Transcript_1/1_Confidence_1.000_Length_325	1	p3	(GGA)4	12	8	19
Locus_15575_Transcript_1/1_Confidence_1.000_Length_912	1	p2	(AG)6	12	38	49
Locus_1558_Transcript_1/3_Confidence_0.625_Length_2644	1	p2	(TC)6	12	142	153
Locus_1558_Transcript_2/3_Confidence_0.625_Length_2709	1	p2	(TC)6	12	142	153
Locus_1558_Transcript_3/3_Confidence_0.625_Length_2797	1	p2	(TC)6	12	142	153
Locus_155_Transcript_2/4_Confidence_0.375_Length_965	1	p2	(AG)6	12	946	957
Locus_155_Transcript_3/4_Confidence_0.625_Length_1309	1	p2	(AG)6	12	1290	1301
Locus_155_Transcript_4/4_Confidence_0.625_Length_1124	1	p2	(AG)6	12	1105	1116
Locus_15628_Transcript_1/1_Confidence_1.000_Length_1792	1	p3	(TGA)4	12	885	896
Locus_15629_Transcript_1/1_Confidence_1.000_Length_1221	1	p3	(TGG)7	21	1076	1096
Locus_1562_Transcript_1/4_Confidence_0.444_Length_1050	1	p2	(TC)7	14	174	187
Locus_1562_Transcript_1/4_Confidence_0.444_Length_1050	2	p4	(GCAT)3	12	715	726
Locus_1562_Transcript_2/4_Confidence_0.667_Length_816	1	p2	(TC)7	14	174	187
Locus_1562_Transcript_3/4_Confidence_0.667_Length_1427	1	p2	(TC)7	14	174	187
Locus_1562_Transcript_3/4_Confidence_0.667_Length_1427	2	p4	(GCAT)3	12	715	726
Locus_1562_Transcript_4/4_Confidence_0.667_Length_1422	1	p2	(TC)7	14	174	187
Locus_1562_Transcript_4/4_Confidence_0.667_Length_1422	2	p4	(GCAT)3	12	715	726
Locus_15659_Transcript_1/10_Confidence_0.308_Length_538	1	p3	(CTA)5	15	485	499
Locus_15659_Transcript_10/10_Confidence_0.654_Length_1027	1	p3	(CTA)5	15	974	988
Locus_15659_Transcript_3/10_Confidence_0.615_Length_1027	1	p3	(CTA)5	15	974	988
Locus_15659_Transcript_4/10_Confidence_0.577_Length_892	1	p3	(CTA)5	15	839	853
Locus_15659_Transcript_5/10_Confidence_0.615_Length_1027	1	p3	(CTA)5	15	974	988
Locus_15659_Transcript_7/10_Confidence_0.231_Length_651	1	p3	(CTA)5	15	598	612
Locus_15659_Transcript_8/10_Confidence_0.346_Length_729	1	p3	(CTA)5	15	676	690
Locus_15659_Transcript_9/10_Confidence_0.577_Length_1027	1	p3	(CTA)5	15	974	988
Locus_15665_Transcript_1/1_Confidence_1.000_Length_533	1	p4	(AGAA)3	12	522	533
Locus_15679_Transcript_1/4_Confidence_0.222_Length_1163	1	p4	(TACA)3	12	56	67
Locus_15679_Transcript_2/4_Confidence_0.667_Length_2111	1	p4	(TACA)3	12	56	67
Locus_15679_Transcript_3/4_Confidence_0.556_Length_1963	1	p4	(TACA)3	12	56	67
Locus_15679_Transcript_4/4_Confidence_0.667_Length_2115	1	p4	(TACA)3	12	56	67
Locus_156_Transcript_1/1_Confidence_1.000_Length_2447	1	p6	(GAAGAT)3	18	1217	1234
Locus_15704_Transcript_1/1_Confidence_1.000_Length_2747	1	c	(CTT)4ttgggcatccgaaggcggcggccgcgagt(AGG)4	53	108	160
Locus_15712_Transcript_1/1_Confidence_1.000_Length_300	1	p3	(TCA)4	12	281	292
Locus_15733_Transcript_1/2_Confidence_1.000_Length_1737	1	p4	(TGAG)3	12	1717	1728
Locus_15733_Transcript_2/2_Confidence_1.000_Length_1656	1	p4	(TGAG)3	12	1636	1647
Locus_1573_Transcript_1/2_Confidence_1.000_Length_2083	1	p5	(GATGC)3	15	2014	2028
Locus_1574_Transcript_1/4_Confidence_0.429_Length_2099	1	p3	(CAA)4	12	372	383
Locus_1574_Transcript_4/4_Confidence_0.571_Length_3073	1	p3	(CAA)4	12	1346	1357
Locus_15754_Transcript_1/1_Confidence_1.000_Length_1329	1	p3	(CAA)7	21	171	191
Locus_1575_Transcript_1/1_Confidence_1.000_Length_642	1	p2	(AT)6	12	19	30
Locus_15762_Transcript_1/6_Confidence_0.600_Length_1044	1	p4	(CCTC)3	12	779	790
Locus_15762_Transcript_2/6_Confidence_0.400_Length_827	1	p3	(CTA)4	12	733	744
Locus_15762_Transcript_3/6_Confidence_0.467_Length_1068	1	p4	(CCTC)3	12	803	814
Locus_15762_Transcript_4/6_Confidence_0.533_Length_1044	1	p4	(CCTC)3	12	779	790
Locus_15762_Transcript_5/6_Confidence_0.533_Length_1044	1	p4	(CCTC)3	12	779	790
Locus_15762_Transcript_6/6_Confidence_0.533_Length_1044	1	p4	(CCTC)3	12	779	790
Locus_15772_Transcript_1/1_Confidence_1.000_Length_1085	1	p3	(AGG)4	12	335	346
Locus_15775_Transcript_1/2_Confidence_1.000_Length_967	1	p3	(AGG)5	15	610	624
Locus_15775_Transcript_2/2_Confidence_1.000_Length_635	1	p3	(AGG)5	15	278	292
Locus_1578_Transcript_1/1_Confidence_1.000_Length_1042	1	p4	(GGCA)3	12	863	874
Locus_15793_Transcript_1/1_Confidence_1.000_Length_246	1	p3	(TCT)5	15	151	165
Locus_15799_Transcript_1/1_Confidence_1.000_Length_441	1	p3	(CAG)5	15	272	286
Locus_1579_Transcript_1/1_Confidence_1.000_Length_938	1	p3	(GAG)4	12	378	389
Locus_15807_Transcript_1/1_Confidence_1.000_Length_255	1	c	(TGC)5aggggacgagggagaaggagt(GGA)4	48	21	68
Locus_15814_Transcript_1/1_Confidence_1.000_Length_373	1	p3	(CGT)4	12	81	92
Locus_15817_Transcript_1/1_Confidence_1.000_Length_637	1	p3	(ATC)4	12	69	80
Locus_15827_Transcript_1/1_Confidence_1.000_Length_939	1	p3	(AGA)5	15	128	142
Locus_15827_Transcript_1/1_Confidence_1.000_Length_939	2	p3	(TCC)4	12	673	684
Locus_15828_Transcript_1/1_Confidence_1.000_Length_4349	1	p3	(GCA)6	18	430	447
Locus_15829_Transcript_1/1_Confidence_1.000_Length_458	1	p3	(TTA)4	12	23	34
Locus_15838_Transcript_1/1_Confidence_1.000_Length_1280	1	p2	(GA)7	14	781	794
Locus_15850_Transcript_1/1_Confidence_1.000_Length_277	1	p3	(GAA)4	12	127	138
Locus_1585_Transcript_1/3_Confidence_0.750_Length_2262	1	p4	(GATC)3	12	633	644
Locus_15873_Transcript_1/1_Confidence_1.000_Length_1650	1	p3	(GAG)4	12	412	423
Locus_1587_Transcript_1/2_Confidence_1.000_Length_2533	1	p4	(AAAT)3	12	115	126
Locus_1587_Transcript_2/2_Confidence_1.000_Length_2457	1	p4	(AAAT)3	12	115	126
Locus_1588_Transcript_2/4_Confidence_0.444_Length_1867	1	c	(TCC)4tcgttgtcctccttatcctcctcctcgttgtcctccacatcatccttctccttgtct(TCC)6	87	1196	1282
Locus_1588_Transcript_3/4_Confidence_0.444_Length_1893	1	p3	(CTC)8	24	1287	1310
Locus_1588_Transcript_4/4_Confidence_0.667_Length_1864	1	p3	(CTC)8	24	1258	1281
Locus_15901_Transcript_1/1_Confidence_1.000_Length_1348	1	p2	(CT)13	26	54	79
Locus_15908_Transcript_2/7_Confidence_0.625_Length_2263	1	p3	(GCG)4	12	1850	1861
Locus_15908_Transcript_3/7_Confidence_0.625_Length_2555	1	p3	(GCG)4	12	2142	2153
Locus_15908_Transcript_4/7_Confidence_0.625_Length_2549	1	p3	(GCG)4	12	2136	2147
Locus_15908_Transcript_5/7_Confidence_0.625_Length_2532	1	p3	(GCG)4	12	2119	2130
Locus_15908_Transcript_6/7_Confidence_0.625_Length_2632	1	p3	(GCG)4	12	2219	2230
Locus_15908_Transcript_7/7_Confidence_0.625_Length_2457	1	p3	(GCG)4	12	2044	2055
Locus_15927_Transcript_1/1_Confidence_1.000_Length_583	1	p3	(GCG)4	12	544	555
Locus_15932_Transcript_1/1_Confidence_1.000_Length_375	1	p3	(TGC)4	12	120	131
Locus_15983_Transcript_1/1_Confidence_1.000_Length_560	1	p3	(CTT)5	15	271	285
Locus_1598_Transcript_1/3_Confidence_0.636_Length_1625	1	p3	(GAA)4	12	218	229
Locus_1598_Transcript_2/3_Confidence_0.818_Length_2374	1	p3	(GAA)4	12	218	229
Locus_1598_Transcript_3/3_Confidence_0.818_Length_2374	1	p3	(GAA)4	12	218	229
Locus_15_Transcript_1/4_Confidence_0.700_Length_3625	1	p5	(TTTTG)4	20	258	277
Locus_15_Transcript_2/4_Confidence_0.700_Length_4741	1	p5	(TTTTG)4	20	258	277
Locus_15_Transcript_3/4_Confidence_0.600_Length_6093	1	p5	(TTTTG)4	20	258	277
Locus_15_Transcript_4/4_Confidence_0.700_Length_4579	1	p5	(TTTTG)4	20	258	277
Locus_16000_Transcript_1/1_Confidence_1.000_Length_753	1	p3	(CGC)4	12	335	346
Locus_16007_Transcript_3/8_Confidence_0.458_Length_1234	1	p4	(ATGT)3	12	131	142
Locus_16022_Transcript_1/1_Confidence_1.000_Length_1912	1	p2	(CT)6	12	68	79
Locus_16025_Transcript_1/1_Confidence_1.000_Length_483	1	p6	(GGAGAA)3	18	21	38
Locus_16027_Transcript_1/1_Confidence_1.000_Length_698	1	p2	(GA)7	14	9	22
Locus_16027_Transcript_1/1_Confidence_1.000_Length_698	2	p4	(AGGG)3	12	179	190
Locus_16031_Transcript_5/6_Confidence_0.615_Length_931	1	p2	(CT)6	12	797	808
Locus_16033_Transcript_1/1_Confidence_1.000_Length_649	1	p4	(TGAT)3	12	423	434
Locus_16034_Transcript_1/1_Confidence_1.000_Length_511	1	p3	(CTC)4	12	106	117
Locus_16034_Transcript_1/1_Confidence_1.000_Length_511	2	p3	(CTC)4	12	223	234
Locus_16050_Transcript_1/1_Confidence_1.000_Length_717	1	p3	(CGG)4	12	538	549
Locus_16053_Transcript_1/1_Confidence_1.000_Length_618	1	p4	(CTTT)3	12	53	64
Locus_16057_Transcript_1/1_Confidence_1.000_Length_1045	1	p3	(GGA)4	12	59	70
Locus_16057_Transcript_1/1_Confidence_1.000_Length_1045	2	c	(GGA)4gaataaa(AAG)5	34	218	251
Locus_16061_Transcript_2/2_Confidence_1.000_Length_3561	1	p4	(TTTA)3	12	2230	2241
Locus_16061_Transcript_2/2_Confidence_1.000_Length_3561	2	p2	(TG)10	20	3542	3561
Locus_16063_Transcript_1/1_Confidence_1.000_Length_597	1	p3	(CGC)5	15	576	590
Locus_16067_Transcript_1/1_Confidence_1.000_Length_290	1	p4	(TCCC)4	16	81	96
Locus_1606_Transcript_1/4_Confidence_0.625_Length_2306	1	p3	(CAT)4	12	1790	1801
Locus_1606_Transcript_2/4_Confidence_0.625_Length_3177	1	p2	(AT)8	16	47	62
Locus_1606_Transcript_2/4_Confidence_0.625_Length_3177	2	p3	(CAT)4	12	1438	1449
Locus_1606_Transcript_3/4_Confidence_0.625_Length_3637	1	p3	(CAT)4	12	1898	1909
Locus_1606_Transcript_4/4_Confidence_0.625_Length_3529	1	p3	(CAT)4	12	1790	1801
Locus_1607_Transcript_1/4_Confidence_0.375_Length_818	1	p3	(ATG)13	39	756	794
Locus_1607_Transcript_3/4_Confidence_0.375_Length_801	1	p3	(ATG)5	15	756	770
Locus_16083_Transcript_1/1_Confidence_1.000_Length_285	1	p4	(TTGC)3	12	255	266
Locus_1611_Transcript_1/2_Confidence_1.000_Length_671	1	p3	(TGC)4	12	520	531
Locus_1611_Transcript_2/2_Confidence_1.000_Length_677	1	p3	(TGC)4	12	520	531
Locus_16129_Transcript_1/1_Confidence_1.000_Length_506	1	p4	(GATC)3	12	207	218
Locus_16129_Transcript_1/1_Confidence_1.000_Length_506	2	p3	(TCC)4	12	388	399
Locus_16137_Transcript_1/2_Confidence_1.000_Length_784	1	p3	(CTC)6	18	537	554
Locus_16137_Transcript_1/2_Confidence_1.000_Length_784	2	p6	(TTTTTC)3	18	706	723
Locus_16137_Transcript_2/2_Confidence_1.000_Length_716	1	p3	(CTC)6	18	469	486
Locus_16137_Transcript_2/2_Confidence_1.000_Length_716	2	p6	(TTTTTC)3	18	638	655
Locus_16144_Transcript_1/1_Confidence_1.000_Length_377	1	p4	(CTCC)3	12	222	233
Locus_16148_Transcript_1/1_Confidence_1.000_Length_240	1	p3	(GAG)4	12	220	231
Locus_16157_Transcript_1/1_Confidence_1.000_Length_344	1	p2	(CT)6	12	298	309
Locus_16158_Transcript_1/4_Confidence_0.727_Length_1411	1	p2	(CT)19	38	1364	1401
Locus_16158_Transcript_2/4_Confidence_0.545_Length_946	1	p2	(CT)19	38	899	936
Locus_16158_Transcript_3/4_Confidence_0.727_Length_2647	1	p2	(CT)19	38	2600	2637
Locus_16158_Transcript_4/4_Confidence_0.727_Length_1402	1	p2	(CT)19	38	1355	1392
Locus_16163_Transcript_1/1_Confidence_1.000_Length_542	1	p2	(TC)6	12	176	187
Locus_16168_Transcript_1/1_Confidence_1.000_Length_521	1	p3	(TTC)4	12	78	89
Locus_1616_Transcript_1/2_Confidence_1.000_Length_2899	1	p3	(CAG)6	18	2858	2875
Locus_1616_Transcript_2/2_Confidence_1.000_Length_2905	1	c	(CCA)4(GCA)6	30	2854	2883
Locus_16175_Transcript_1/1_Confidence_1.000_Length_481	1	p2	(AG)7	14	422	435
Locus_16186_Transcript_1/1_Confidence_1.000_Length_306	1	c	(GCCTT)3ctctgcggtgccatatcagctgctgctttttccattcattacctttgaggatcagtaggacgaatttgttgc(TCCA)3	99	121	219
Locus_16192_Transcript_1/1_Confidence_1.000_Length_246	1	p3	(TCC)4	12	35	46
Locus_16197_Transcript_1/1_Confidence_1.000_Length_390	1	p6	(AGGCGC)3	18	339	356
Locus_16205_Transcript_1/2_Confidence_1.000_Length_792	1	c	(GGA)4ggtggggagggcgtcagggccttgcatccctcgccgccggatgcgatggagtcggacagcatcgtttgcgtctcctcgatcgacgggat(GGA)4	113	111	223
Locus_16205_Transcript_2/2_Confidence_1.000_Length_963	1	c	(GGA)4ggtggggagggcgtcagggccttgcatccctcgccgccggatgcgatggagtcggacagcatcgtttgcgtctcctcgatcgacgggat(GGA)4	113	111	223
Locus_1620_Transcript_1/1_Confidence_1.000_Length_1214	1	c	(CCA)4tca(CTC)4	27	126	152
Locus_16221_Transcript_1/1_Confidence_1.000_Length_412	1	p3	(TGC)4	12	20	31
Locus_16249_Transcript_2/2_Confidence_1.000_Length_1394	1	p2	(AG)7	14	1381	1394
Locus_1625_Transcript_1/1_Confidence_1.000_Length_2006	1	p2	(CT)11	22	38	59
Locus_1626_Transcript_1/2_Confidence_1.000_Length_932	1	p3	(GAT)4	12	39	50
Locus_1627_Transcript_1/1_Confidence_1.000_Length_2815	1	p3	(CGG)4	12	1	12
Locus_16282_Transcript_1/2_Confidence_1.000_Length_6840	1	p2	(GA)6	12	6799	6810
Locus_16282_Transcript_2/2_Confidence_1.000_Length_6563	1	p2	(GA)6	12	6522	6533
Locus_162_Transcript_1/1_Confidence_1.000_Length_566	1	p4	(CAAT)3	12	286	297
Locus_16305_Transcript_1/1_Confidence_1.000_Length_226	1	p3	(GGA)5	15	62	76
Locus_16320_Transcript_3/5_Confidence_0.600_Length_2088	1	p3	(TCT)4	12	1919	1930
Locus_16320_Transcript_4/5_Confidence_0.600_Length_2054	1	p3	(TCT)4	12	1919	1930
Locus_16320_Transcript_5/5_Confidence_0.600_Length_2054	1	p3	(TCT)4	12	1919	1930
Locus_16321_Transcript_1/1_Confidence_1.000_Length_411	1	p3	(CTC)5	15	244	258
Locus_16356_Transcript_1/3_Confidence_0.333_Length_2711	1	p4	(AGGG)3	12	2233	2244
Locus_16356_Transcript_2/3_Confidence_0.500_Length_3269	1	p4	(AGGG)3	12	2791	2802
Locus_16356_Transcript_3/3_Confidence_0.500_Length_2711	1	p4	(AGGG)3	12	2233	2244
Locus_16379_Transcript_1/2_Confidence_1.000_Length_1934	1	p3	(CAT)4	12	1	12
Locus_16379_Transcript_1/2_Confidence_1.000_Length_1934	2	p3	(CTC)4	12	386	397
Locus_16379_Transcript_2/2_Confidence_1.000_Length_1898	1	p3	(CAT)4	12	1	12
Locus_16379_Transcript_2/2_Confidence_1.000_Length_1898	2	p3	(CTC)4	12	350	361
Locus_16388_Transcript_1/1_Confidence_1.000_Length_551	1	p4	(GAAA)3	12	439	450
Locus_163_Transcript_1/1_Confidence_1.000_Length_1298	1	p3	(TTA)4	12	23	34
Locus_16401_Transcript_1/1_Confidence_1.000_Length_306	1	p4	(TCTG)3	12	181	192
Locus_16411_Transcript_1/4_Confidence_0.667_Length_978	1	p3	(CTT)4	12	72	83
Locus_16413_Transcript_1/1_Confidence_1.000_Length_297	1	p5	(GACAC)3	15	145	159
Locus_1641_Transcript_2/4_Confidence_0.625_Length_2499	1	p3	(CTC)4	12	85	96
Locus_1641_Transcript_4/4_Confidence_0.625_Length_2434	1	p3	(CTC)4	12	85	96
Locus_16422_Transcript_1/1_Confidence_1.000_Length_616	1	p5	(GGGCT)3	15	114	128
Locus_16423_Transcript_1/1_Confidence_1.000_Length_1994	1	p3	(GAG)4	12	1803	1814
Locus_1643_Transcript_1/1_Confidence_1.000_Length_479	1	p3	(CCT)5	15	257	271
Locus_1643_Transcript_1/1_Confidence_1.000_Length_479	2	p3	(CAG)4	12	377	388
Locus_16443_Transcript_1/1_Confidence_1.000_Length_520	1	p4	(GAAA)3	12	234	245
Locus_16444_Transcript_1/1_Confidence_1.000_Length_810	1	c	(CT)13(CGG)5	41	770	810
Locus_16448_Transcript_1/1_Confidence_1.000_Length_968	1	p4	(TGCT)3	12	316	327
Locus_1644_Transcript_1/6_Confidence_0.429_Length_644	1	p3	(GAG)4	12	150	161
Locus_1644_Transcript_2/6_Confidence_0.429_Length_644	1	p3	(GAG)4	12	150	161
Locus_1644_Transcript_3/6_Confidence_0.357_Length_801	1	p3	(TCT)4	12	227	238
Locus_1644_Transcript_4/6_Confidence_0.429_Length_641	1	p3	(GAG)4	12	150	161
Locus_1644_Transcript_5/6_Confidence_0.143_Length_597	1	p3	(GAG)4	12	150	161
Locus_1644_Transcript_6/6_Confidence_0.286_Length_798	1	c	(TCT)4tc(AGT)5	29	227	255
Locus_16469_Transcript_1/2_Confidence_1.000_Length_4248	1	p3	(GAG)4	12	2795	2806
Locus_16469_Transcript_2/2_Confidence_1.000_Length_3939	1	p3	(GAG)4	12	2486	2497
Locus_16479_Transcript_1/2_Confidence_0.750_Length_1112	1	p5	(TTTTC)4	20	912	931
Locus_1647_Transcript_1/4_Confidence_0.500_Length_3686	1	p3	(CTG)5	15	3130	3144
Locus_1647_Transcript_1/4_Confidence_0.500_Length_3686	2	p3	(CTT)4	12	3475	3486
Locus_1647_Transcript_3/4_Confidence_0.700_Length_5820	1	p3	(CTG)5	15	5264	5278
Locus_1647_Transcript_3/4_Confidence_0.700_Length_5820	2	p3	(CTT)4	12	5609	5620
Locus_1647_Transcript_4/4_Confidence_0.700_Length_5820	1	p3	(CTG)5	15	5264	5278
Locus_1647_Transcript_4/4_Confidence_0.700_Length_5820	2	p3	(CTT)4	12	5609	5620
Locus_16487_Transcript_1/1_Confidence_1.000_Length_899	1	p2	(TA)13	26	398	423
Locus_16495_Transcript_1/1_Confidence_1.000_Length_564	1	p4	(ATTT)3	12	405	416
Locus_16496_Transcript_1/1_Confidence_1.000_Length_893	1	p3	(GCC)4	12	59	70
Locus_16500_Transcript_2/2_Confidence_1.000_Length_388	1	c	(AGGG)3(AAGG)3	24	29	52
Locus_16511_Transcript_2/2_Confidence_1.000_Length_1204	1	p3	(TGG)4	12	1175	1186
Locus_16528_Transcript_1/1_Confidence_1.000_Length_1186	1	p3	(AGA)4	12	545	556
Locus_16538_Transcript_1/1_Confidence_1.000_Length_895	1	p3	(AGA)4	12	247	258
Locus_1653_Transcript_1/3_Confidence_0.667_Length_3911	1	c	(TAG)4ttgcaacagaagattccgtaaaggatttctctgcgcgc(CTA)4	62	3837	3898
Locus_1653_Transcript_3/3_Confidence_0.667_Length_3769	1	c	(TAG)4ttgcaacagaagattccgtaaaggatttctctgcgcgc(CTA)4	62	3695	3756
Locus_16547_Transcript_1/1_Confidence_1.000_Length_604	1	p6	(AAAAAT)3	18	2	19
Locus_1654_Transcript_1/1_Confidence_1.000_Length_435	1	p2	(TC)7	14	232	245
Locus_16553_Transcript_1/1_Confidence_1.000_Length_494	1	p3	(GCG)5	15	470	484
Locus_16559_Transcript_1/1_Confidence_1.000_Length_377	1	p2	(GA)6	12	266	277
Locus_1657_Transcript_1/2_Confidence_1.000_Length_2758	1	c	(CTG)5atactgatgctggaactgagggtttggctggccgtgcactggatttcgctggacatactgt(TGC)4	88	2196	2283
Locus_1657_Transcript_2/2_Confidence_1.000_Length_2324	1	c	(CTG)5atactgatgctggaactgagggtttggctggccgtgcactggatttcgctggacatactgt(TGC)4	88	1762	1849
Locus_1658_Transcript_1/8_Confidence_0.450_Length_1182	1	p4	(CAAT)3	12	830	841
Locus_1658_Transcript_3/8_Confidence_0.450_Length_1413	1	p4	(CAAT)3	12	830	841
Locus_1658_Transcript_4/8_Confidence_0.450_Length_1413	1	p4	(AAGC)3	12	204	215
Locus_1658_Transcript_4/8_Confidence_0.450_Length_1413	2	p4	(CAAT)3	12	830	841
Locus_1658_Transcript_6/8_Confidence_0.500_Length_1508	1	p4	(CAAT)3	12	925	936
Locus_1658_Transcript_7/8_Confidence_0.450_Length_2294	1	c	(AAGC)3(AATC)3	24	819	842
Locus_1658_Transcript_8/8_Confidence_0.450_Length_1413	1	p4	(CAAT)3	12	830	841
Locus_16594_Transcript_1/1_Confidence_1.000_Length_349	1	p3	(CGG)4	12	1	12
Locus_16599_Transcript_1/1_Confidence_1.000_Length_858	1	p3	(CAC)4	12	302	313
Locus_16602_Transcript_1/1_Confidence_1.000_Length_334	1	p3	(CCT)4	12	76	87
Locus_16605_Transcript_2/2_Confidence_1.000_Length_2768	1	p3	(GCG)4	12	2088	2099
Locus_16606_Transcript_1/1_Confidence_1.000_Length_429	1	p3	(CTT)4	12	358	369
Locus_16620_Transcript_1/1_Confidence_1.000_Length_527	1	p3	(TTA)4	12	105	116
Locus_16621_Transcript_1/1_Confidence_1.000_Length_440	1	p4	(AAAT)3	12	15	26
Locus_16631_Transcript_1/1_Confidence_1.000_Length_438	1	p3	(TCT)5	15	372	386
Locus_16632_Transcript_1/1_Confidence_1.000_Length_640	1	p3	(TCG)4	12	601	612
Locus_1664_Transcript_1/1_Confidence_1.000_Length_800	1	p2	(CT)6	12	50	61
Locus_16676_Transcript_1/1_Confidence_1.000_Length_1169	1	p3	(TTG)5	15	266	280
Locus_16678_Transcript_1/3_Confidence_0.571_Length_1936	1	p2	(TA)7	14	73	86
Locus_16678_Transcript_1/3_Confidence_0.571_Length_1936	2	p2	(GA)7	14	1893	1906
Locus_16678_Transcript_2/3_Confidence_0.714_Length_1998	1	p2	(GA)7	14	1955	1968
Locus_16678_Transcript_3/3_Confidence_0.714_Length_1998	1	p2	(GA)7	14	1955	1968
Locus_1668_Transcript_1/1_Confidence_1.000_Length_1056	1	p4	(CCAC)3	12	580	591
Locus_16699_Transcript_1/1_Confidence_1.000_Length_722	1	p3	(CAA)5	15	13	27
Locus_16699_Transcript_1/1_Confidence_1.000_Length_722	2	c	(CAA)4cagatgtatctgcat(CAG)4	39	331	369
Locus_166_Transcript_1/1_Confidence_1.000_Length_3434	1	p3	(GAT)5	15	2427	2441
Locus_16753_Transcript_1/1_Confidence_1.000_Length_2804	1	p2	(TC)8	16	224	239
Locus_16758_Transcript_1/1_Confidence_1.000_Length_895	1	p3	(GAA)4	12	562	573
Locus_1675_Transcript_1/1_Confidence_1.000_Length_2332	1	p3	(CTC)4	12	331	342
Locus_16776_Transcript_1/1_Confidence_1.000_Length_1238	1	p3	(CTT)4	12	282	293
Locus_16777_Transcript_1/2_Confidence_1.000_Length_1570	1	p3	(TCT)4	12	446	457
Locus_16782_Transcript_1/1_Confidence_1.000_Length_856	1	p3	(GAG)5	15	447	461
Locus_16786_Transcript_1/2_Confidence_1.000_Length_770	1	p4	(ATAG)3	12	85	96
Locus_16786_Transcript_1/2_Confidence_1.000_Length_770	2	c	(GAG)4(GTG)4	24	268	291
Locus_16786_Transcript_2/2_Confidence_1.000_Length_921	1	p4	(ATAG)3	12	85	96
Locus_16786_Transcript_2/2_Confidence_1.000_Length_921	2	c	(GAG)4(GTG)4	24	268	291
Locus_1678_Transcript_1/5_Confidence_0.636_Length_4018	1	p3	(GAT)4	12	1471	1482
Locus_1678_Transcript_2/5_Confidence_0.636_Length_4082	1	p3	(GAT)4	12	1471	1482
Locus_1678_Transcript_3/5_Confidence_0.636_Length_4143	1	p5	(AATCG)3	15	43	57
Locus_1678_Transcript_3/5_Confidence_0.636_Length_4143	2	p3	(GAT)4	12	1596	1607
Locus_1678_Transcript_4/5_Confidence_0.455_Length_4021	1	p3	(GAT)4	12	1471	1482
Locus_1678_Transcript_5/5_Confidence_0.636_Length_4018	1	p3	(GAT)4	12	1471	1482
Locus_16794_Transcript_1/1_Confidence_1.000_Length_627	1	p3	(TGA)4	12	511	522
Locus_16801_Transcript_2/2_Confidence_1.000_Length_405	1	p2	(TC)8	16	351	366
Locus_16805_Transcript_1/1_Confidence_1.000_Length_886	1	p4	(GCTC)3	12	304	315
Locus_16814_Transcript_1/1_Confidence_1.000_Length_444	1	p3	(GAG)4	12	433	444
Locus_16822_Transcript_1/2_Confidence_1.000_Length_554	1	p4	(AACA)3	12	294	305
Locus_16822_Transcript_2/2_Confidence_1.000_Length_476	1	p4	(AACA)3	12	216	227
Locus_16824_Transcript_1/1_Confidence_1.000_Length_299	1	p2	(CT)6	12	21	32
Locus_16834_Transcript_1/1_Confidence_1.000_Length_214	1	p2	(TA)6	12	124	135
Locus_16882_Transcript_1/2_Confidence_1.000_Length_991	1	c	(GCTA)3gtgaaaggag(GA)6	34	4	37
Locus_16882_Transcript_1/2_Confidence_1.000_Length_991	2	c	(CCA)10a(CAG)7	52	933	984
Locus_16882_Transcript_2/2_Confidence_1.000_Length_614	1	c	(GCTA)3gtgaaaggag(GA)6	34	4	37
Locus_16882_Transcript_2/2_Confidence_1.000_Length_614	2	c	(CCA)10a(CAG)7	52	556	607
Locus_16883_Transcript_2/3_Confidence_0.667_Length_444	1	p3	(CCT)4	12	129	140
Locus_16890_Transcript_1/1_Confidence_1.000_Length_664	1	p3	(TCG)4	12	104	115
Locus_16894_Transcript_1/1_Confidence_1.000_Length_318	1	p3	(AGC)4	12	285	296
Locus_16927_Transcript_1/1_Confidence_1.000_Length_1118	1	c	(TTC)6(CTC)7tcc(CT)6	54	106	159
Locus_16931_Transcript_1/1_Confidence_1.000_Length_460	1	p3	(TGC)4	12	444	455
Locus_16932_Transcript_1/1_Confidence_1.000_Length_2360	1	p5	(ATAAC)3	15	107	121
Locus_16932_Transcript_1/1_Confidence_1.000_Length_2360	2	p3	(ATC)4	12	743	754
Locus_16955_Transcript_1/1_Confidence_1.000_Length_642	1	p3	(AAT)4	12	550	561
Locus_16961_Transcript_1/1_Confidence_1.000_Length_263	1	p3	(CCG)4	12	36	47
Locus_16961_Transcript_1/1_Confidence_1.000_Length_263	2	p2	(GA)8	16	223	238
Locus_1696_Transcript_1/1_Confidence_1.000_Length_682	1	p3	(CGC)6	18	1	18
Locus_1696_Transcript_1/1_Confidence_1.000_Length_682	2	p4	(ATGC)3	12	412	423
Locus_16977_Transcript_1/1_Confidence_1.000_Length_642	1	p4	(CAAG)3	12	282	293
Locus_16988_Transcript_1/1_Confidence_1.000_Length_2244	1	p3	(CTC)4	12	415	426
Locus_16988_Transcript_1/1_Confidence_1.000_Length_2244	2	p4	(ATTC)3	12	1156	1167
Locus_16990_Transcript_1/1_Confidence_1.000_Length_428	1	p2	(AG)8	16	379	394
Locus_16991_Transcript_2/2_Confidence_1.000_Length_1139	1	p3	(GCC)4	12	111	122
Locus_1699_Transcript_1/1_Confidence_1.000_Length_1681	1	c	(CT)7atctctcta(TC)6	35	32	66
Locus_16_Transcript_1/4_Confidence_0.700_Length_6051	1	p3	(AGG)4	12	5713	5724
Locus_16_Transcript_2/4_Confidence_0.700_Length_6157	1	p3	(AGG)4	12	5819	5830
Locus_16_Transcript_3/4_Confidence_0.700_Length_6290	1	p3	(AGG)4	12	5731	5742
Locus_16_Transcript_4/4_Confidence_0.700_Length_6069	1	p3	(AGG)4	12	5731	5742
Locus_17002_Transcript_1/1_Confidence_1.000_Length_902	1	p3	(AGG)5	15	226	240
Locus_17017_Transcript_1/4_Confidence_0.500_Length_762	1	p3	(AGC)5	15	323	337
Locus_17017_Transcript_2/4_Confidence_0.500_Length_860	1	p3	(AGC)5	15	421	435
Locus_17017_Transcript_3/4_Confidence_0.625_Length_872	1	p3	(AGC)5	15	433	447
Locus_17017_Transcript_4/4_Confidence_0.500_Length_762	1	p3	(AGC)5	15	323	337
Locus_17034_Transcript_1/1_Confidence_1.000_Length_312	1	p3	(GTG)6	18	7	24
Locus_1703_Transcript_1/2_Confidence_1.000_Length_963	1	p3	(AGC)4	12	311	322
Locus_1703_Transcript_2/2_Confidence_1.000_Length_963	1	p3	(AGC)4	12	311	322
Locus_17048_Transcript_1/1_Confidence_1.000_Length_1981	1	p4	(AGAA)3	12	1270	1281
Locus_1704_Transcript_1/3_Confidence_0.750_Length_1471	1	p3	(TGC)4	12	74	85
Locus_1704_Transcript_2/3_Confidence_0.750_Length_1568	1	p3	(TGC)4	12	74	85
Locus_1704_Transcript_3/3_Confidence_0.750_Length_1471	1	p3	(TGC)4	12	74	85
Locus_1705_Transcript_2/3_Confidence_0.667_Length_1824	1	p4	(CTTT)3	12	28	39
Locus_1705_Transcript_3/3_Confidence_0.667_Length_2512	1	p4	(CTTT)3	12	28	39
Locus_17069_Transcript_1/1_Confidence_1.000_Length_547	1	c	(AAAACA)3caaaccatgtctgctttggcaaacgttcccaagccatgaccgacacgtagctcagagactc(AG)14	107	388	494
Locus_17093_Transcript_1/1_Confidence_1.000_Length_282	1	p3	(GAG)4	12	136	147
Locus_17108_Transcript_1/2_Confidence_1.000_Length_363	1	p2	(TC)6	12	172	183
Locus_17108_Transcript_2/2_Confidence_1.000_Length_248	1	p2	(TC)6	12	57	68
Locus_17110_Transcript_1/4_Confidence_0.250_Length_882	1	p4	(TCTT)3	12	447	458
Locus_17110_Transcript_2/4_Confidence_0.625_Length_1523	1	p4	(TCTT)3	12	447	458
Locus_17110_Transcript_4/4_Confidence_0.625_Length_1513	1	p4	(TCTT)3	12	447	458
Locus_17128_Transcript_1/4_Confidence_0.286_Length_553	1	p5	(AGAAG)3	15	300	314
Locus_17128_Transcript_2/4_Confidence_0.429_Length_1657	1	p3	(CGC)4	12	343	354
Locus_17128_Transcript_3/4_Confidence_0.571_Length_1616	1	p6	(GAGGAA)4	24	63	86
Locus_17128_Transcript_4/4_Confidence_0.571_Length_1625	1	p3	(CGC)4	12	343	354
Locus_17136_Transcript_1/1_Confidence_1.000_Length_383	1	p6	(CGATGC)3	18	274	291
Locus_17148_Transcript_1/1_Confidence_1.000_Length_663	1	p4	(AGAA)3	12	146	157
Locus_17148_Transcript_1/1_Confidence_1.000_Length_663	2	p4	(AGAA)3	12	463	474
Locus_1714_Transcript_1/1_Confidence_1.000_Length_2717	1	p3	(CTT)4	12	1391	1402
Locus_17163_Transcript_1/1_Confidence_1.000_Length_416	1	p3	(GGC)6	18	207	224
Locus_17192_Transcript_1/1_Confidence_1.000_Length_311	1	p4	(AAGC)3	12	294	305
Locus_17193_Transcript_1/1_Confidence_1.000_Length_371	1	c	(TCT)4tgccattacaggaaactttggagct(CCA)4	49	40	88
Locus_17214_Transcript_1/1_Confidence_1.000_Length_219	1	p3	(TTG)4	12	40	51
Locus_17218_Transcript_1/1_Confidence_1.000_Length_2459	1	p4	(GCAT)3	12	124	135
Locus_1721_Transcript_1/2_Confidence_1.000_Length_1503	1	p3	(GCA)4	12	265	276
Locus_1721_Transcript_1/2_Confidence_1.000_Length_1503	2	p4	(GTGG)3	12	1090	1101
Locus_1721_Transcript_2/2_Confidence_1.000_Length_771	1	p3	(GCA)4	12	265	276
Locus_17221_Transcript_1/1_Confidence_1.000_Length_755	1	p3	(TAA)4	12	385	396
Locus_1724_Transcript_1/1_Confidence_1.000_Length_835	1	p4	(TTTG)3	12	658	669
Locus_17252_Transcript_1/1_Confidence_1.000_Length_835	1	p4	(ACAA)3	12	247	258
Locus_17263_Transcript_1/5_Confidence_0.667_Length_1814	1	p3	(CTT)4	12	1129	1140
Locus_17263_Transcript_2/5_Confidence_0.667_Length_1849	1	p3	(CTT)4	12	1164	1175
Locus_17263_Transcript_3/5_Confidence_0.500_Length_1129	1	p3	(TAT)4	12	1056	1067
Locus_17263_Transcript_4/5_Confidence_0.667_Length_1835	1	p3	(CTT)4	12	1150	1161
Locus_17263_Transcript_5/5_Confidence_0.667_Length_1741	1	p3	(CTT)4	12	1056	1067
Locus_17274_Transcript_1/1_Confidence_1.000_Length_377	1	p3	(AGG)4	12	183	194
Locus_1730_Transcript_3/4_Confidence_0.667_Length_1042	1	p3	(GTT)4	12	740	751
Locus_17312_Transcript_1/1_Confidence_1.000_Length_402	1	p4	(TACA)3	12	102	113
Locus_1733_Transcript_1/1_Confidence_1.000_Length_979	1	p4	(TTTA)3	12	941	952
Locus_17351_Transcript_1/3_Confidence_0.333_Length_1028	1	p3	(AGG)5	15	581	595
Locus_17351_Transcript_2/3_Confidence_0.667_Length_1514	1	p3	(TCC)5	15	255	269
Locus_17351_Transcript_2/3_Confidence_0.667_Length_1514	2	p3	(AGG)5	15	1067	1081
Locus_17351_Transcript_3/3_Confidence_0.667_Length_1514	1	p3	(TCC)5	15	255	269
Locus_17351_Transcript_3/3_Confidence_0.667_Length_1514	2	p3	(AGG)5	15	1067	1081
Locus_17354_Transcript_1/1_Confidence_1.000_Length_706	1	p3	(CCG)5	15	490	504
Locus_17355_Transcript_1/1_Confidence_1.000_Length_416	1	p2	(TC)6	12	296	307
Locus_1735_Transcript_1/1_Confidence_1.000_Length_2306	1	p4	(CAAA)3	12	1385	1396
Locus_1735_Transcript_1/1_Confidence_1.000_Length_2306	2	p4	(GGAG)3	12	2268	2279
Locus_17363_Transcript_1/1_Confidence_1.000_Length_462	1	p4	(TTGG)3	12	344	355
Locus_17367_Transcript_1/1_Confidence_1.000_Length_407	1	p6	(CACCAT)3	18	142	159
Locus_17370_Transcript_1/1_Confidence_1.000_Length_379	1	p3	(TCC)4	12	96	107
Locus_1741_Transcript_1/1_Confidence_1.000_Length_996	1	p3	(GCG)6	18	839	856
Locus_17430_Transcript_1/2_Confidence_1.000_Length_964	1	p3	(GAA)5	15	144	158
Locus_17430_Transcript_1/2_Confidence_1.000_Length_964	2	p6	(GGAGCA)4	24	340	363
Locus_17430_Transcript_2/2_Confidence_1.000_Length_964	1	p3	(GAA)5	15	144	158
Locus_17430_Transcript_2/2_Confidence_1.000_Length_964	2	p6	(GGAGCA)4	24	340	363
Locus_17455_Transcript_1/1_Confidence_1.000_Length_613	1	p3	(TTC)5	15	572	586
Locus_17485_Transcript_1/1_Confidence_1.000_Length_1251	1	p3	(AAT)4	12	25	36
Locus_17493_Transcript_1/1_Confidence_1.000_Length_900	1	p3	(GGA)4	12	733	744
Locus_17494_Transcript_1/1_Confidence_1.000_Length_356	1	p3	(AGG)4	12	170	181
Locus_17496_Transcript_1/2_Confidence_1.000_Length_433	1	p3	(CCT)4	12	175	186
Locus_17496_Transcript_2/2_Confidence_1.000_Length_406	1	p5	(AAATT)3	15	4	18
Locus_17496_Transcript_2/2_Confidence_1.000_Length_406	2	p3	(CCT)4	12	148	159
Locus_1749_Transcript_1/2_Confidence_1.000_Length_1025	1	p2	(GA)7	14	1009	1022
Locus_1749_Transcript_2/2_Confidence_1.000_Length_883	1	p2	(GA)7	14	867	880
Locus_17500_Transcript_1/1_Confidence_1.000_Length_480	1	p4	(GAGC)3	12	13	24
Locus_17514_Transcript_1/1_Confidence_1.000_Length_277	1	p3	(TTA)4	12	236	247
Locus_17531_Transcript_1/1_Confidence_1.000_Length_576	1	p2	(AT)6	12	374	385
Locus_17551_Transcript_3/4_Confidence_0.250_Length_331	1	c	(AACCG)3aaaaaccg(ACCGA)3acgggcggttaaccgaatggatcggttcggttcacggtcggttttttgagtataat(GGTTC)3	109	220	328
Locus_17554_Transcript_1/1_Confidence_1.000_Length_345	1	p4	(CCTC)3	12	178	189
Locus_17572_Transcript_1/1_Confidence_1.000_Length_468	1	p3	(GCC)6	18	444	461
Locus_17602_Transcript_1/5_Confidence_0.636_Length_2062	1	p3	(CCT)4	12	220	231
Locus_17602_Transcript_2/5_Confidence_0.545_Length_2107	1	p3	(CCT)4	12	220	231
Locus_17602_Transcript_5/5_Confidence_0.636_Length_2080	1	p3	(CCT)4	12	220	231
Locus_17610_Transcript_1/1_Confidence_1.000_Length_669	1	p3	(CAG)4	12	426	437
Locus_1761_Transcript_1/2_Confidence_1.000_Length_708	1	p3	(CAG)5	15	528	542
Locus_1761_Transcript_1/2_Confidence_1.000_Length_708	2	p2	(CT)7	14	685	698
Locus_1761_Transcript_2/2_Confidence_1.000_Length_484	1	p3	(CAG)5	15	304	318
Locus_1761_Transcript_2/2_Confidence_1.000_Length_484	2	p2	(CT)7	14	461	474
Locus_17620_Transcript_1/4_Confidence_0.625_Length_868	1	p3	(GAT)4	12	152	163
Locus_17620_Transcript_3/4_Confidence_0.625_Length_1495	1	p3	(GAT)4	12	766	777
Locus_17620_Transcript_4/4_Confidence_0.625_Length_881	1	p3	(GAT)4	12	152	163
Locus_1762_Transcript_1/3_Confidence_0.667_Length_1183	1	p3	(CTC)4	12	163	174
Locus_1762_Transcript_2/3_Confidence_0.667_Length_1352	1	p3	(CTC)4	12	163	174
Locus_1762_Transcript_3/3_Confidence_0.500_Length_1020	1	p3	(CTC)4	12	163	174
Locus_17640_Transcript_1/1_Confidence_1.000_Length_567	1	p5	(GAAGA)3	15	486	500
Locus_1765_Transcript_1/1_Confidence_1.000_Length_1775	1	p3	(ATG)4	12	1268	1279
Locus_17669_Transcript_1/2_Confidence_1.000_Length_3414	1	p4	(AAAC)3	12	868	879
Locus_17669_Transcript_2/2_Confidence_1.000_Length_3321	1	p4	(AAAC)3	12	775	786
Locus_17678_Transcript_1/1_Confidence_1.000_Length_326	1	p3	(CGC)6	18	161	178
Locus_17688_Transcript_1/1_Confidence_1.000_Length_530	1	p2	(CT)8	16	454	469
Locus_17690_Transcript_1/1_Confidence_1.000_Length_318	1	p2	(AG)10	20	11	30
Locus_17696_Transcript_1/3_Confidence_0.667_Length_781	1	p3	(GAC)4	12	633	644
Locus_17696_Transcript_2/3_Confidence_0.667_Length_609	1	p3	(GAC)4	12	544	555
Locus_17696_Transcript_3/3_Confidence_0.667_Length_692	1	p3	(GAC)4	12	544	555
Locus_17700_Transcript_1/1_Confidence_1.000_Length_843	1	p3	(GGC)4	12	443	454
Locus_17709_Transcript_1/1_Confidence_1.000_Length_1303	1	p3	(CAT)4	12	568	579
Locus_17713_Transcript_1/1_Confidence_1.000_Length_276	1	p3	(CGC)4	12	35	46
Locus_17714_Transcript_1/2_Confidence_1.000_Length_453	1	c	(GAG)4gat(GAG)4	27	161	187
Locus_17714_Transcript_2/2_Confidence_1.000_Length_441	1	p3	(GAG)4	12	164	175
Locus_17726_Transcript_1/1_Confidence_1.000_Length_229	1	p4	(TATT)3	12	217	228
Locus_17732_Transcript_1/1_Confidence_1.000_Length_391	1	p3	(GAA)5	15	123	137
Locus_17741_Transcript_1/1_Confidence_1.000_Length_1895	1	p2	(AG)9	18	8	25
Locus_17742_Transcript_1/1_Confidence_1.000_Length_1184	1	p3	(CAG)4	12	1	12
Locus_17743_Transcript_2/2_Confidence_1.000_Length_2041	1	p4	(TGTT)3	12	2025	2036
Locus_17764_Transcript_1/2_Confidence_1.000_Length_423	1	p4	(GCTT)3	12	132	143
Locus_17764_Transcript_1/2_Confidence_1.000_Length_423	2	p3	(AGC)4	12	337	348
Locus_17764_Transcript_2/2_Confidence_1.000_Length_374	1	p4	(GCTT)3	12	132	143
Locus_17764_Transcript_2/2_Confidence_1.000_Length_374	2	p3	(AGC)4	12	288	299
Locus_17775_Transcript_1/3_Confidence_0.600_Length_747	1	p3	(ATG)10	30	702	731
Locus_17775_Transcript_2/3_Confidence_0.400_Length_747	1	p3	(ATG)7	21	702	722
Locus_17775_Transcript_3/3_Confidence_0.600_Length_756	1	p3	(ATG)13	39	702	740
Locus_1777_Transcript_1/1_Confidence_1.000_Length_2451	1	p4	(CACG)3	12	2329	2340
Locus_1778_Transcript_1/1_Confidence_1.000_Length_2305	1	p3	(GGT)4	12	1645	1656
Locus_1778_Transcript_1/1_Confidence_1.000_Length_2305	2	p3	(TCC)4	12	1885	1896
Locus_17792_Transcript_1/1_Confidence_1.000_Length_558	1	p6	(TTTTCT)3	18	196	213
Locus_17794_Transcript_1/4_Confidence_0.250_Length_401	1	p2	(GA)8	16	147	162
Locus_17794_Transcript_2/4_Confidence_0.625_Length_976	1	p2	(GA)8	16	147	162
Locus_17794_Transcript_3/4_Confidence_0.500_Length_1202	1	p2	(GA)8	16	147	162
Locus_17794_Transcript_4/4_Confidence_0.625_Length_862	1	p2	(GA)8	16	147	162
Locus_17814_Transcript_1/1_Confidence_1.000_Length_258	1	p4	(ATCC)3	12	58	69
Locus_17825_Transcript_1/3_Confidence_0.714_Length_2065	1	p2	(TC)19	38	734	771
Locus_17825_Transcript_1/3_Confidence_0.714_Length_2065	2	p4	(GAGG)3	12	1696	1707
Locus_17825_Transcript_2/3_Confidence_0.571_Length_2187	1	p2	(TC)19	38	734	771
Locus_17825_Transcript_2/3_Confidence_0.571_Length_2187	2	p4	(GAGG)3	12	1708	1719
Locus_17825_Transcript_3/3_Confidence_0.714_Length_2077	1	p2	(TC)19	38	734	771
Locus_17825_Transcript_3/3_Confidence_0.714_Length_2077	2	p4	(GAGG)3	12	1708	1719
Locus_1782_Transcript_1/2_Confidence_1.000_Length_3793	1	p2	(TA)6	12	1474	1485
Locus_1782_Transcript_2/2_Confidence_1.000_Length_3772	1	p2	(TA)6	12	1474	1485
Locus_17835_Transcript_1/1_Confidence_1.000_Length_211	1	p3	(CAT)5	15	154	168
Locus_1784_Transcript_1/3_Confidence_0.714_Length_7011	1	p3	(ATC)4	12	886	897
Locus_1784_Transcript_1/3_Confidence_0.714_Length_7011	2	p3	(GCA)5	15	4544	4558
Locus_1784_Transcript_2/3_Confidence_0.714_Length_7029	1	p3	(ATC)4	12	886	897
Locus_1784_Transcript_2/3_Confidence_0.714_Length_7029	2	p3	(GCA)5	15	4544	4558
Locus_1784_Transcript_3/3_Confidence_0.714_Length_7029	1	p3	(ATC)4	12	886	897
Locus_1784_Transcript_3/3_Confidence_0.714_Length_7029	2	p3	(GCA)5	15	4544	4558
Locus_17856_Transcript_1/3_Confidence_0.714_Length_836	1	p5	(GAGAG)4	20	786	805
Locus_17863_Transcript_1/1_Confidence_1.000_Length_275	1	p3	(CTC)5	15	38	52
Locus_17864_Transcript_1/1_Confidence_1.000_Length_791	1	p2	(CA)6	12	711	722
Locus_17898_Transcript_1/1_Confidence_1.000_Length_966	1	p3	(TGA)4	12	368	379
Locus_17899_Transcript_1/1_Confidence_1.000_Length_1437	1	p4	(GGAG)3	12	1273	1284
Locus_17899_Transcript_1/1_Confidence_1.000_Length_1437	2	p4	(GCTT)3	12	1421	1432
Locus_1789_Transcript_1/1_Confidence_1.000_Length_2248	1	p6	(GGAAGA)3	18	1459	1476
Locus_17910_Transcript_1/1_Confidence_1.000_Length_493	1	c	(GAGAAG)3gt(GAA)4agagaggttttggagtaagctgctgagcggtccgaacaggaagcagaaggagga(GGC)4	98	98	195
Locus_17910_Transcript_1/1_Confidence_1.000_Length_493	2	p4	(AGAA)3	12	450	461
Locus_17926_Transcript_2/5_Confidence_0.545_Length_2016	1	p4	(TTGT)3	12	1660	1671
Locus_17926_Transcript_4/5_Confidence_0.364_Length_1647	1	p4	(TTGT)3	12	1291	1302
Locus_17926_Transcript_5/5_Confidence_0.545_Length_1889	1	p4	(TTGT)3	12	1533	1544
Locus_17938_Transcript_1/1_Confidence_1.000_Length_377	1	p3	(AAG)4	12	202	213
Locus_17947_Transcript_3/3_Confidence_0.667_Length_1455	1	p2	(GA)6	12	1424	1435
Locus_17949_Transcript_1/1_Confidence_1.000_Length_376	1	p3	(TCT)4	12	352	363
Locus_17950_Transcript_1/1_Confidence_1.000_Length_369	1	p4	(TGTT)5	20	325	344
Locus_17954_Transcript_1/1_Confidence_1.000_Length_206	1	p2	(AG)14	28	15	42
Locus_17969_Transcript_1/1_Confidence_1.000_Length_264	1	p3	(TCC)4	12	240	251
Locus_1798_Transcript_1/5_Confidence_0.455_Length_1477	1	p3	(CGA)5	15	1327	1341
Locus_1798_Transcript_2/5_Confidence_0.545_Length_757	1	p3	(CGA)5	15	595	609
Locus_1798_Transcript_3/5_Confidence_0.455_Length_757	1	p3	(CGA)5	15	595	609
Locus_1798_Transcript_4/5_Confidence_0.545_Length_2551	1	p3	(CGA)5	15	1327	1341
Locus_1798_Transcript_5/5_Confidence_0.455_Length_1489	1	p3	(CGA)5	15	1327	1341
Locus_17992_Transcript_1/1_Confidence_1.000_Length_457	1	p3	(GGA)6	18	122	139
Locus_1799_Transcript_1/3_Confidence_0.400_Length_1074	1	p3	(GCC)4	12	86	97
Locus_1799_Transcript_2/3_Confidence_0.600_Length_3161	1	p3	(GCC)4	12	86	97
Locus_1799_Transcript_3/3_Confidence_0.600_Length_1496	1	p3	(GCC)4	12	86	97
Locus_1799_Transcript_3/3_Confidence_0.600_Length_1496	2	p3	(AAT)6	18	1465	1482
Locus_18000_Transcript_1/1_Confidence_1.000_Length_672	1	p3	(AGA)4	12	641	652
Locus_18005_Transcript_1/1_Confidence_1.000_Length_1216	1	p3	(GCG)4	12	22	33
Locus_18011_Transcript_1/1_Confidence_1.000_Length_349	1	p5	(TTTTC)3	15	24	38
Locus_18018_Transcript_1/1_Confidence_1.000_Length_477	1	p3	(TCT)5	15	67	81
Locus_18024_Transcript_1/1_Confidence_1.000_Length_332	1	p2	(AT)6	12	46	57
Locus_18035_Transcript_2/3_Confidence_0.600_Length_602	1	p2	(AT)6	12	35	46
Locus_18040_Transcript_1/1_Confidence_1.000_Length_289	1	p3	(CTC)4	12	86	97
Locus_18055_Transcript_1/1_Confidence_1.000_Length_291	1	p4	(ATTG)3	12	175	186
Locus_1805_Transcript_1/1_Confidence_1.000_Length_1258	1	p3	(GGC)4	12	31	42
Locus_18075_Transcript_1/1_Confidence_1.000_Length_832	1	c	(GGC)5agcgaacggaggtccaggtcgaagtcgaaa(TCG)4	57	34	90
Locus_1808_Transcript_2/3_Confidence_0.667_Length_4941	1	p5	(CTTCT)3	15	39	53
Locus_1808_Transcript_3/3_Confidence_0.667_Length_4925	1	p5	(CTTCT)3	15	39	53
Locus_18098_Transcript_1/1_Confidence_1.000_Length_780	1	p3	(CAA)4	12	418	429
Locus_18106_Transcript_1/1_Confidence_1.000_Length_660	1	p3	(CCT)4	12	155	166
Locus_18107_Transcript_1/1_Confidence_1.000_Length_272	1	p3	(CCT)6	18	97	114
Locus_18130_Transcript_1/1_Confidence_1.000_Length_317	1	p5	(TCTTT)4	20	135	154
Locus_1813_Transcript_1/3_Confidence_0.667_Length_1028	1	p4	(GGGA)3	12	862	873
Locus_1813_Transcript_2/3_Confidence_0.667_Length_1780	1	p4	(GGGA)3	12	1614	1625
Locus_1813_Transcript_3/3_Confidence_0.667_Length_1366	1	p4	(GGGA)3	12	1200	1211
Locus_18143_Transcript_1/1_Confidence_1.000_Length_587	1	p3	(GGA)4	12	297	308
Locus_18144_Transcript_1/1_Confidence_1.000_Length_247	1	p3	(AAG)4	12	236	247
Locus_1814_Transcript_1/3_Confidence_0.800_Length_597	1	c*	(GAAGA)3(AGAA)5*	34	31	64
Locus_1814_Transcript_3/3_Confidence_0.600_Length_468	1	c*	(GAAGA)3(AGAA)5*	34	31	64
Locus_18158_Transcript_1/1_Confidence_1.000_Length_548	1	p3	(AGG)4	12	164	175
Locus_18159_Transcript_1/1_Confidence_1.000_Length_313	1	p2	(CT)9	18	28	45
Locus_1815_Transcript_1/1_Confidence_1.000_Length_2009	1	p4	(TTGA)3	12	1550	1561
Locus_18176_Transcript_1/1_Confidence_1.000_Length_283	1	p4	(TCAC)3	12	185	196
Locus_18186_Transcript_1/1_Confidence_1.000_Length_301	1	p5	(ACAAA)4	20	208	227
Locus_18198_Transcript_1/1_Confidence_1.000_Length_414	1	p5	(ATAAG)3	15	164	178
Locus_181_Transcript_1/5_Confidence_0.692_Length_3011	1	p4	(TTTG)3	12	1966	1977
Locus_181_Transcript_2/5_Confidence_0.692_Length_2328	1	p4	(TTTG)3	12	1283	1294
Locus_181_Transcript_3/5_Confidence_0.538_Length_2230	1	p4	(TTTG)3	12	1185	1196
Locus_181_Transcript_4/5_Confidence_0.692_Length_3016	1	p4	(TTTG)3	12	1971	1982
Locus_181_Transcript_5/5_Confidence_0.692_Length_3093	1	p4	(TTTG)3	12	2048	2059
Locus_1825_Transcript_1/3_Confidence_0.667_Length_774	1	p4	(AAAT)3	12	219	230
Locus_18267_Transcript_1/1_Confidence_1.000_Length_375	1	p3	(GCT)5	15	2	16
Locus_18286_Transcript_1/3_Confidence_0.667_Length_1033	1	p3	(CGC)4	12	32	43
Locus_18286_Transcript_3/3_Confidence_0.667_Length_1042	1	p3	(CGC)4	12	32	43
Locus_18302_Transcript_1/1_Confidence_1.000_Length_323	1	p2	(CA)6	12	3	14
Locus_18304_Transcript_1/1_Confidence_1.000_Length_202	1	p3	(CGC)5	15	169	183
Locus_18322_Transcript_1/1_Confidence_1.000_Length_1956	1	p2	(GA)7	14	1942	1955
Locus_18323_Transcript_1/1_Confidence_1.000_Length_713	1	c	(ATC)4tcatcatatcatcatct(TCA)4catcac(CAT)5cacatcatcttcatcacataatcatcatca(CAT)4cacatcatcattatcatcatcacatcattatcaaatcatcatcatatcatcatcctatcattatctt(ATC)7atgatcatcaaatcatcatatcattatcatcatcacatcatcata(ATC)6tatatcatcatctcatcatcattatcatcatcacatcatcataatcatt(ATC)4aatatcatcatctcatcatatcttcatcaatatcatcatctcatcatcacatctttatcatct(TCA)4tctcatcatatcatcatct(TCA)4catcatcattatcatcatcacatcattatcacatcatcatatcattatc…	713	1	713
Locus_18330_Transcript_1/1_Confidence_1.000_Length_825	1	p4	(GTTT)3	12	748	759
Locus_1833_Transcript_1/4_Confidence_0.750_Length_3050	1	p3	(GAA)7	21	2988	3008
Locus_1833_Transcript_2/4_Confidence_0.800_Length_3053	1	p3	(GAA)7	21	2991	3011
Locus_1833_Transcript_3/4_Confidence_0.550_Length_3053	1	p3	(GAA)7	21	2991	3011
Locus_1833_Transcript_4/4_Confidence_0.750_Length_3053	1	p3	(GAA)7	21	2991	3011
Locus_18341_Transcript_1/2_Confidence_1.000_Length_1884	1	p2	(AG)6	12	1596	1607
Locus_18356_Transcript_1/1_Confidence_1.000_Length_515	1	p4	(AATT)3	12	413	424
Locus_18362_Transcript_1/1_Confidence_1.000_Length_397	1	p3	(GAG)4	12	164	175
Locus_18365_Transcript_1/1_Confidence_1.000_Length_1988	1	p3	(CAG)4	12	1679	1690
Locus_18365_Transcript_1/1_Confidence_1.000_Length_1988	2	p2	(TC)6	12	1800	1811
Locus_18371_Transcript_1/1_Confidence_1.000_Length_433	1	p4	(TTGG)3	12	46	57
Locus_1838_Transcript_2/4_Confidence_0.625_Length_1028	1	p4	(TGTT)3	12	893	904
Locus_1838_Transcript_3/4_Confidence_0.625_Length_979	1	p4	(TGTT)3	12	844	855
Locus_1838_Transcript_4/4_Confidence_0.625_Length_912	1	p4	(TGTT)3	12	777	788
Locus_1839_Transcript_1/2_Confidence_1.000_Length_2106	1	p4	(GAAT)3	12	1071	1082
Locus_1839_Transcript_2/2_Confidence_1.000_Length_2101	1	p4	(GAAT)3	12	1066	1077
Locus_1841_Transcript_1/8_Confidence_0.190_Length_2925	1	p2	(TA)6	12	17	28
Locus_1841_Transcript_1/8_Confidence_0.190_Length_2925	2	p3	(GAG)4	12	1305	1316
Locus_1841_Transcript_3/8_Confidence_0.667_Length_3913	1	p2	(TA)6	12	17	28
Locus_1841_Transcript_3/8_Confidence_0.667_Length_3913	2	p3	(GAG)4	12	1292	1303
Locus_1841_Transcript_4/8_Confidence_0.571_Length_4016	1	p2	(TA)6	12	17	28
Locus_1841_Transcript_4/8_Confidence_0.571_Length_4016	2	p3	(GAG)4	12	1305	1316
Locus_1841_Transcript_5/8_Confidence_0.667_Length_4081	1	p2	(TA)6	12	17	28
Locus_1841_Transcript_5/8_Confidence_0.667_Length_4081	2	p3	(GAG)4	12	1305	1316
Locus_1841_Transcript_6/8_Confidence_0.667_Length_4135	1	p2	(TA)6	12	17	28
Locus_1841_Transcript_6/8_Confidence_0.667_Length_4135	2	p3	(GAG)4	12	1305	1316
Locus_1841_Transcript_7/8_Confidence_0.667_Length_4366	1	p2	(TA)6	12	17	28
Locus_1841_Transcript_7/8_Confidence_0.667_Length_4366	2	p3	(GAG)4	12	1305	1316
Locus_1841_Transcript_8/8_Confidence_0.667_Length_3926	1	p2	(TA)6	12	17	28
Locus_1841_Transcript_8/8_Confidence_0.667_Length_3926	2	p3	(GAG)4	12	1305	1316
Locus_18439_Transcript_1/1_Confidence_1.000_Length_746	1	p2	(CA)7	14	15	28
Locus_18439_Transcript_1/1_Confidence_1.000_Length_746	2	p3	(CCT)4	12	304	315
Locus_1844_Transcript_1/1_Confidence_1.000_Length_1224	1	c	(TGCC)3aacctcacatgccgctggccctccatcaaccgcacacccccttttaatttcttctactcgtcctgtcaatgttc(TACA)3	98	161	258
Locus_1844_Transcript_1/1_Confidence_1.000_Length_1224	2	c	(CAT)6cttctta(TTC)4	37	1173	1209
Locus_18450_Transcript_1/1_Confidence_1.000_Length_217	1	p3	(AGA)4	12	79	90
Locus_1845_Transcript_1/2_Confidence_1.000_Length_715	1	p6	(TTAATC)4	24	35	58
Locus_18472_Transcript_1/1_Confidence_1.000_Length_430	1	p3	(TCA)12	36	222	257
Locus_18478_Transcript_1/1_Confidence_1.000_Length_625	1	p3	(TGC)4	12	265	276
Locus_18480_Transcript_1/1_Confidence_1.000_Length_281	1	p3	(GCC)5	15	242	256
Locus_18498_Transcript_3/4_Confidence_0.571_Length_1625	1	p5	(TTCTT)3	15	1161	1175
Locus_184_Transcript_1/2_Confidence_1.000_Length_2935	1	p3	(TGC)4	12	1648	1659
Locus_184_Transcript_1/2_Confidence_1.000_Length_2935	2	p3	(TCA)4	12	1835	1846
Locus_184_Transcript_2/2_Confidence_1.000_Length_2935	1	p3	(TGC)4	12	1648	1659
Locus_184_Transcript_2/2_Confidence_1.000_Length_2935	2	p3	(TCA)4	12	1835	1846
Locus_1852_Transcript_1/2_Confidence_1.000_Length_998	1	p3	(CGG)6	18	766	783
Locus_1852_Transcript_2/2_Confidence_1.000_Length_902	1	p3	(CGG)6	18	670	687
Locus_18556_Transcript_1/1_Confidence_1.000_Length_1569	1	p3	(TTC)4	12	1461	1472
Locus_1855_Transcript_1/3_Confidence_0.750_Length_1999	1	c	(CGT)4cgctagccaattcgccgccatcatcgtcgtcgcgtaccttgggccgcctgatctctccctttcgcccagcaacca(TCG)4ggtaccttgggccacctgatctccccctttcgcccagcagccacaatcacccagcatcca(TCG)4	171	90	260
Locus_1855_Transcript_2/3_Confidence_0.750_Length_2045	1	c	(CGT)4cgctagccaattcgccgccatcatcgtcgtcgcgtaccttgggccgcctgatctctccctttcgcccagcaacca(TCG)4ggtaccttgggccacctgatctccccctttcgcccagcagccacaatcacccagcatcca(TCG)4	171	90	260
Locus_1855_Transcript_3/3_Confidence_0.750_Length_1918	1	c	(CGT)4cgctagccaattcgccgccatcatcgtcgtcgcgtaccttgggccgcctgatctctccctttcgcccagcaacca(TCG)4ggtaccttgggccacctgatctccccctttcgcccagcagccacaatcacccagcatcca(TCG)4	171	90	260
Locus_18568_Transcript_1/1_Confidence_1.000_Length_762	1	p3	(CCG)4	12	180	191
Locus_18572_Transcript_2/2_Confidence_1.000_Length_1911	1	p3	(GCG)4	12	1848	1859
Locus_18574_Transcript_1/1_Confidence_1.000_Length_321	1	p3	(CGC)4	12	128	139
Locus_1857_Transcript_1/1_Confidence_1.000_Length_2114	1	p4	(ACCA)3	12	290	301
Locus_18581_Transcript_1/1_Confidence_1.000_Length_632	1	c	(GCG)4ttgccccccgcaagcacaccatccccagattctcgaaagaaatccaagaagtgcaggccggggccgcg(CT)6	92	489	580
Locus_185_Transcript_5/8_Confidence_0.316_Length_565	1	p4	(AGAA)3	12	494	505
Locus_18602_Transcript_1/2_Confidence_1.000_Length_430	1	p3	(AGG)4	12	333	344
Locus_18602_Transcript_2/2_Confidence_1.000_Length_415	1	p3	(AGG)4	12	318	329
Locus_18611_Transcript_1/3_Confidence_0.600_Length_427	1	p3	(GGA)6	18	356	373
Locus_18611_Transcript_2/3_Confidence_0.400_Length_377	1	p3	(GGA)6	18	306	323
Locus_18611_Transcript_3/3_Confidence_0.600_Length_602	1	p3	(GGA)6	18	531	548
Locus_18619_Transcript_1/1_Confidence_1.000_Length_914	1	p3	(GTA)4	12	876	887
Locus_1861_Transcript_1/1_Confidence_1.000_Length_1476	1	p3	(GGA)4	12	520	531
Locus_18627_Transcript_1/1_Confidence_1.000_Length_264	1	p3	(AGA)4	12	252	263
Locus_18628_Transcript_1/1_Confidence_1.000_Length_311	1	p4	(AAAT)4	16	263	278
Locus_18649_Transcript_1/1_Confidence_1.000_Length_1293	1	p4	(AAGA)3	12	584	595
Locus_18651_Transcript_1/1_Confidence_1.000_Length_511	1	p4	(ATGC)3	12	102	113
Locus_18652_Transcript_1/1_Confidence_1.000_Length_730	1	p4	(CGAG)3	12	34	45
Locus_1867_Transcript_1/1_Confidence_1.000_Length_955	1	p3	(GAT)4	12	112	123
Locus_18680_Transcript_1/2_Confidence_1.000_Length_2728	1	p3	(TCC)4	12	147	158
Locus_18680_Transcript_2/2_Confidence_1.000_Length_2534	1	p3	(TCC)4	12	147	158
Locus_18683_Transcript_1/1_Confidence_1.000_Length_1374	1	c	(GA)7gcgcgacgaccaagagaggaaggagcaaggact(GGGA)3	59	58	116
Locus_18696_Transcript_1/1_Confidence_1.000_Length_613	1	c*	(TATAT)3(TA)9*	28	24	51
Locus_18698_Transcript_1/3_Confidence_0.400_Length_427	1	p2	(GA)9	18	31	48
Locus_18698_Transcript_2/3_Confidence_0.600_Length_916	1	p2	(GA)9	18	31	48
Locus_18698_Transcript_3/3_Confidence_0.600_Length_427	1	p2	(GA)9	18	31	48
Locus_186_Transcript_1/2_Confidence_1.000_Length_1176	1	p3	(GAT)4	12	610	621
Locus_186_Transcript_2/2_Confidence_1.000_Length_1178	1	p3	(GAT)4	12	612	623
Locus_18714_Transcript_1/1_Confidence_1.000_Length_636	1	p3	(GAA)4	12	72	83
Locus_1871_Transcript_1/1_Confidence_1.000_Length_330	1	p3	(GGC)5	15	6	20
Locus_1871_Transcript_1/1_Confidence_1.000_Length_330	2	p3	(TAT)4	12	158	169
Locus_18729_Transcript_1/1_Confidence_1.000_Length_345	1	p2	(AG)7	14	314	327
Locus_18741_Transcript_1/1_Confidence_1.000_Length_621	1	p3	(GAG)4	12	588	599
Locus_18748_Transcript_1/1_Confidence_1.000_Length_423	1	p3	(CAC)6	18	181	198
Locus_1874_Transcript_1/1_Confidence_1.000_Length_524	1	p3	(CAG)6	18	364	381
Locus_18778_Transcript_1/1_Confidence_1.000_Length_233	1	p3	(GCC)4	12	187	198
Locus_1877_Transcript_1/1_Confidence_1.000_Length_817	1	p3	(CAG)5	15	49	63
Locus_18786_Transcript_1/1_Confidence_1.000_Length_353	1	p4	(ATAC)3	12	47	58
Locus_18803_Transcript_1/1_Confidence_1.000_Length_1069	1	p4	(TTCT)3	12	936	947
Locus_1880_Transcript_1/2_Confidence_1.000_Length_262	1	p3	(GAG)8	24	33	56
Locus_1880_Transcript_1/2_Confidence_1.000_Length_262	2	p3	(GGT)5	15	196	210
Locus_1880_Transcript_2/2_Confidence_1.000_Length_250	1	p3	(GAG)4	12	33	44
Locus_1880_Transcript_2/2_Confidence_1.000_Length_250	2	p3	(GGT)5	15	184	198
Locus_18811_Transcript_1/2_Confidence_1.000_Length_407	1	p3	(CGA)4	12	330	341
Locus_18811_Transcript_2/2_Confidence_1.000_Length_264	1	p3	(CGA)4	12	187	198
Locus_1882_Transcript_1/1_Confidence_1.000_Length_527	1	p3	(TCT)4	12	379	390
Locus_18848_Transcript_1/1_Confidence_1.000_Length_241	1	p4	(TCCC)3	12	152	163
Locus_1885_Transcript_1/2_Confidence_1.000_Length_1751	1	p4	(TGCA)3	12	202	213
Locus_18864_Transcript_1/1_Confidence_1.000_Length_467	1	c	(TGA)4cgc(CCT)5	30	104	133
Locus_18864_Transcript_1/1_Confidence_1.000_Length_467	2	p4	(GGAG)3	12	407	418
Locus_18867_Transcript_1/1_Confidence_1.000_Length_588	1	p3	(TCA)4	12	297	308
Locus_18883_Transcript_1/1_Confidence_1.000_Length_270	1	p3	(TCC)4	12	255	266
Locus_18885_Transcript_1/1_Confidence_1.000_Length_517	1	p3	(TGC)4	12	93	104
Locus_18885_Transcript_1/1_Confidence_1.000_Length_517	2	p3	(TCG)4	12	282	293
Locus_18889_Transcript_1/1_Confidence_1.000_Length_543	1	c	(GAT)4gacgacggcgattgcgaggaaagcaatcgtcaagtatgaaaggaacgg(CGAC)5	80	100	179
Locus_18889_Transcript_1/1_Confidence_1.000_Length_543	2	p3	(CAG)4	12	439	450
Locus_18893_Transcript_1/1_Confidence_1.000_Length_222	1	p3	(TCT)4	12	126	137
Locus_1889_Transcript_1/4_Confidence_0.556_Length_3830	1	p4	(CCCT)3	12	2237	2248
Locus_1889_Transcript_2/4_Confidence_0.667_Length_4230	1	p4	(CCCT)3	12	2637	2648
Locus_1889_Transcript_4/4_Confidence_0.667_Length_4221	1	p4	(CCCT)3	12	2628	2639
Locus_188_Transcript_1/1_Confidence_1.000_Length_2031	1	p3	(CCG)4	12	41	52
Locus_18913_Transcript_1/1_Confidence_1.000_Length_372	1	p4	(GAAA)3	12	65	76
Locus_18914_Transcript_1/1_Confidence_1.000_Length_1760	1	p3	(TTC)4	12	1551	1562
Locus_18922_Transcript_1/1_Confidence_1.000_Length_366	1	p3	(CCG)4	12	278	289
Locus_18953_Transcript_1/1_Confidence_1.000_Length_758	1	p3	(TTC)4	12	734	745
Locus_18981_Transcript_1/1_Confidence_1.000_Length_243	1	p3	(GAG)4	12	98	109
Locus_1898_Transcript_1/1_Confidence_1.000_Length_4437	1	c	(CCTG)3aaatcaagcagaatatcact(TGC)4	44	3339	3382
Locus_18994_Transcript_1/1_Confidence_1.000_Length_2661	1	p6	(CAGCTT)3	18	854	871
Locus_19002_Transcript_1/1_Confidence_1.000_Length_369	1	p4	(TATT)3	12	310	321
Locus_19027_Transcript_1/1_Confidence_1.000_Length_276	1	p2	(AT)6	12	17	28
Locus_19066_Transcript_1/1_Confidence_1.000_Length_294	1	p5	(AAAAC)3	15	88	102
Locus_19083_Transcript_1/1_Confidence_1.000_Length_205	1	p2	(TA)6	12	52	63
Locus_19089_Transcript_1/2_Confidence_1.000_Length_1449	1	p6	(TTGGAC)3	18	483	500
Locus_19089_Transcript_1/2_Confidence_1.000_Length_1449	2	p4	(AATT)3	12	1266	1277
Locus_19089_Transcript_2/2_Confidence_1.000_Length_1336	1	p6	(TTGGAC)3	18	483	500
Locus_19089_Transcript_2/2_Confidence_1.000_Length_1336	2	p4	(AATT)3	12	1153	1164
Locus_1911_Transcript_1/3_Confidence_0.750_Length_1168	1	p3	(ATC)4	12	131	142
Locus_1911_Transcript_2/3_Confidence_0.750_Length_1215	1	p3	(ATC)4	12	215	226
Locus_1911_Transcript_3/3_Confidence_0.750_Length_1252	1	p3	(ATC)4	12	215	226
Locus_19162_Transcript_1/1_Confidence_1.000_Length_233	1	p4	(ATTT)3	12	209	220
Locus_19188_Transcript_1/2_Confidence_1.000_Length_1425	1	p4	(TTGC)3	12	330	341
Locus_19188_Transcript_2/2_Confidence_1.000_Length_1336	1	p4	(TTGC)3	12	330	341
Locus_19217_Transcript_1/1_Confidence_1.000_Length_417	1	p3	(TGG)4	12	96	107
Locus_19220_Transcript_1/1_Confidence_1.000_Length_546	1	p3	(CCT)4	12	123	134
Locus_19225_Transcript_1/1_Confidence_1.000_Length_369	1	p3	(TCT)7	21	75	95
Locus_19226_Transcript_1/1_Confidence_1.000_Length_287	1	p3	(TCA)6	18	251	268
Locus_19238_Transcript_1/2_Confidence_1.000_Length_2814	1	p3	(TGC)4	12	867	878
Locus_19238_Transcript_1/2_Confidence_1.000_Length_2814	2	c	(TGT)4(TGC)4	24	1023	1046
Locus_19238_Transcript_1/2_Confidence_1.000_Length_2814	3	p3	(CAG)4	12	1270	1281
Locus_19238_Transcript_1/2_Confidence_1.000_Length_2814	4	p3	(GCT)4	12	1672	1683
Locus_19238_Transcript_2/2_Confidence_1.000_Length_2785	1	p3	(TGC)4	12	838	849
Locus_19238_Transcript_2/2_Confidence_1.000_Length_2785	2	c	(TGT)4(TGC)4	24	994	1017
Locus_19238_Transcript_2/2_Confidence_1.000_Length_2785	3	p3	(CAG)4	12	1241	1252
Locus_19238_Transcript_2/2_Confidence_1.000_Length_2785	4	p3	(GCT)4	12	1643	1654
Locus_19239_Transcript_1/4_Confidence_0.625_Length_948	1	p4	(GCAT)3	12	483	494
Locus_19239_Transcript_2/4_Confidence_0.625_Length_952	1	p4	(GCAT)3	12	487	498
Locus_19239_Transcript_3/4_Confidence_0.500_Length_942	1	p4	(GCAT)3	12	477	488
Locus_19239_Transcript_4/4_Confidence_0.500_Length_875	1	p4	(GCAT)3	12	410	421
Locus_19241_Transcript_1/1_Confidence_1.000_Length_2611	1	p3	(GGA)4	12	2274	2285
Locus_19242_Transcript_1/3_Confidence_0.571_Length_1773	1	p3	(TTC)6	18	95	112
Locus_19242_Transcript_2/3_Confidence_0.714_Length_1974	1	p3	(TTC)6	18	95	112
Locus_19242_Transcript_3/3_Confidence_0.571_Length_1902	1	p3	(TTC)6	18	95	112
Locus_19244_Transcript_2/4_Confidence_0.667_Length_1935	1	p5	(GATCA)3	15	90	104
Locus_19244_Transcript_3/4_Confidence_0.444_Length_854	1	p5	(GATCA)3	15	90	104
Locus_19244_Transcript_4/4_Confidence_0.667_Length_1864	1	p5	(GATCA)3	15	90	104
Locus_19255_Transcript_1/1_Confidence_1.000_Length_1278	1	p3	(CCA)4	12	510	521
Locus_19257_Transcript_1/1_Confidence_1.000_Length_628	1	p4	(CCCT)3	12	21	32
Locus_19269_Transcript_1/2_Confidence_1.000_Length_856	1	p4	(TTGA)3	12	746	757
Locus_19272_Transcript_1/1_Confidence_1.000_Length_930	1	p3	(GTG)4	12	812	823
Locus_19274_Transcript_2/4_Confidence_0.600_Length_940	1	p2	(TA)7	14	900	913
Locus_19274_Transcript_3/4_Confidence_0.500_Length_2521	1	p2	(TA)7	14	2481	2494
Locus_19274_Transcript_4/4_Confidence_0.500_Length_733	1	p2	(TA)7	14	693	706
Locus_19281_Transcript_1/2_Confidence_1.000_Length_266	1	c	(TCC)5acttctccca(CCT)4	37	120	156
Locus_19281_Transcript_2/2_Confidence_1.000_Length_257	1	c	(TCC)5acttctccca(CCT)4	37	111	147
Locus_19285_Transcript_1/2_Confidence_1.000_Length_1309	1	c	(GA)6gggagagagaagggcagagaagtgcgaagagattagggtttttaccttggtggagccctaatctctccgacgagaagcgcttctcggtctggctct(CCTC)3	120	51	170
Locus_19285_Transcript_2/2_Confidence_1.000_Length_1309	1	c	(GA)6gggagagagaagggcagagaagtgcgaagagattagggtttttaccttggtggagccctaatctctccgacgagaagcgcttctcggtctggctct(CCTC)3	120	51	170
Locus_19290_Transcript_1/5_Confidence_0.692_Length_1976	1	p3	(CGC)4	12	162	173
Locus_19290_Transcript_1/5_Confidence_0.692_Length_1976	2	p3	(AGC)4	12	1220	1231
Locus_19290_Transcript_2/5_Confidence_0.692_Length_1966	1	p3	(CGC)4	12	162	173
Locus_19290_Transcript_3/5_Confidence_0.692_Length_1950	1	p3	(CGC)4	12	162	173
Locus_19290_Transcript_4/5_Confidence_0.692_Length_2199	1	p3	(CGC)4	12	162	173
Locus_19290_Transcript_5/5_Confidence_0.692_Length_1881	1	p3	(CGC)4	12	162	173
Locus_19296_Transcript_1/2_Confidence_1.000_Length_1229	1	p3	(GAA)4	12	885	896
Locus_19296_Transcript_2/2_Confidence_1.000_Length_1235	1	p3	(GAA)4	12	885	896
Locus_19300_Transcript_1/2_Confidence_1.000_Length_369	1	p4	(ATGC)3	12	171	182
Locus_19300_Transcript_2/2_Confidence_1.000_Length_361	1	p4	(ATGC)3	12	163	174
Locus_19302_Transcript_1/1_Confidence_1.000_Length_692	1	p4	(TTAA)3	12	664	675
Locus_19306_Transcript_1/1_Confidence_1.000_Length_867	1	p3	(TGG)5	15	648	662
Locus_19312_Transcript_1/2_Confidence_1.000_Length_1807	1	p4	(CCCT)3	12	84	95
Locus_19312_Transcript_1/2_Confidence_1.000_Length_1807	2	p3	(CTT)5	15	356	370
Locus_19312_Transcript_2/2_Confidence_1.000_Length_1727	1	p4	(CCCT)3	12	84	95
Locus_19318_Transcript_1/2_Confidence_1.000_Length_313	1	p3	(GGA)4	12	168	179
Locus_19318_Transcript_2/2_Confidence_1.000_Length_309	1	p3	(GGA)4	12	164	175
Locus_19319_Transcript_1/2_Confidence_1.000_Length_497	1	p2	(AG)7	14	109	122
Locus_19319_Transcript_2/2_Confidence_1.000_Length_624	1	p2	(AG)7	14	109	122
Locus_19322_Transcript_1/2_Confidence_1.000_Length_2274	1	p4	(AAAT)4	16	722	737
Locus_19322_Transcript_2/2_Confidence_1.000_Length_2041	1	p4	(AAAT)4	16	489	504
Locus_19330_Transcript_2/4_Confidence_0.625_Length_1803	1	c	(GAA)4a(CAT)4	25	1601	1625
Locus_19330_Transcript_3/4_Confidence_0.625_Length_1903	1	c	(GAA)4a(CAT)4	25	1701	1725
Locus_19330_Transcript_4/4_Confidence_0.625_Length_1815	1	c	(GAA)4a(CAT)4	25	1613	1637
Locus_19340_Transcript_1/4_Confidence_0.500_Length_981	1	p2	(TG)6	12	483	494
Locus_19340_Transcript_3/4_Confidence_0.625_Length_1336	1	p2	(TG)6	12	483	494
Locus_19340_Transcript_4/4_Confidence_0.500_Length_1342	1	p2	(TG)6	12	483	494
Locus_19343_Transcript_1/1_Confidence_1.000_Length_752	1	p3	(CAC)4	12	445	456
Locus_19364_Transcript_1/3_Confidence_0.667_Length_1936	1	p3	(CTC)4	12	1888	1899
Locus_19370_Transcript_1/2_Confidence_1.000_Length_2445	1	p2	(GA)6	12	173	184
Locus_19370_Transcript_2/2_Confidence_1.000_Length_2436	1	p2	(GA)6	12	173	184
Locus_19374_Transcript_1/1_Confidence_1.000_Length_1184	1	p6	(TGGATC)3	18	112	129
Locus_1938_Transcript_3/6_Confidence_0.500_Length_1199	1	p2	(CT)12	24	452	475
Locus_19390_Transcript_4/6_Confidence_0.562_Length_2228	1	p3	(AGG)4	12	641	652
Locus_19394_Transcript_1/2_Confidence_1.000_Length_2401	1	c	(CCT)4tcgcctggagccctgtcacctgctgctt(CAG)4	52	1445	1496
Locus_19394_Transcript_1/2_Confidence_1.000_Length_2401	2	c	(TCT)6tcctcatcctgaggaatcttaatatcagaatctgcatactgctctcccaatct(TTC)4	83	2011	2093
Locus_19394_Transcript_2/2_Confidence_1.000_Length_2182	1	c	(CCT)4tcgcctggagccctgtcacctgctgctt(CAG)4	52	1226	1277
Locus_19394_Transcript_2/2_Confidence_1.000_Length_2182	2	c	(TCT)6tcctcatcctgaggaatcttaatatcagaatctgcatactgctctcccaatct(TTC)4	83	1792	1874
Locus_19398_Transcript_2/4_Confidence_0.625_Length_927	1	p2	(TA)8	16	870	885
Locus_193_Transcript_1/3_Confidence_0.667_Length_1154	1	p4	(GAGC)4	16	987	1002
Locus_193_Transcript_2/3_Confidence_0.667_Length_2561	1	p4	(GAGC)4	16	2394	2409
Locus_193_Transcript_3/3_Confidence_0.667_Length_2572	1	p4	(GAGC)4	16	2405	2420
Locus_19411_Transcript_1/1_Confidence_1.000_Length_1373	1	c	(TCAA)3gtgtaattcttagctctttt(TGTA)3	44	1093	1136
Locus_19414_Transcript_1/1_Confidence_1.000_Length_751	1	p2	(TC)7	14	78	91
Locus_19431_Transcript_2/8_Confidence_0.450_Length_507	1	p4	(CTAG)3	12	207	218
Locus_19431_Transcript_4/8_Confidence_0.250_Length_238	1	p4	(CTAG)3	12	207	218
Locus_19435_Transcript_3/3_Confidence_0.600_Length_1426	1	p4	(TTGT)3	12	401	412
Locus_19445_Transcript_2/4_Confidence_0.700_Length_1970	1	p3	(CGG)4	12	1468	1479
Locus_19449_Transcript_1/1_Confidence_1.000_Length_1677	1	p4	(GGAG)3	12	1382	1393
Locus_19454_Transcript_1/2_Confidence_1.000_Length_1756	1	p3	(CGC)4	12	263	274
Locus_19454_Transcript_2/2_Confidence_1.000_Length_1690	1	p3	(CGC)4	12	263	274
Locus_19457_Transcript_1/2_Confidence_1.000_Length_2093	1	p2	(GA)8	16	11	26
Locus_19457_Transcript_2/2_Confidence_1.000_Length_2078	1	p2	(GA)8	16	11	26
Locus_1946_Transcript_1/1_Confidence_1.000_Length_558	1	p3	(GGA)4	12	37	48
Locus_19470_Transcript_1/2_Confidence_1.000_Length_620	1	c	(GAG)4c(CTG)4	25	595	619
Locus_19470_Transcript_2/2_Confidence_1.000_Length_522	1	c	(GAG)4c(CTG)4	25	497	521
Locus_19472_Transcript_1/2_Confidence_1.000_Length_723	1	p4	(TAGC)3	12	484	495
Locus_19472_Transcript_2/2_Confidence_1.000_Length_582	1	p4	(TAGC)3	12	343	354
Locus_19476_Transcript_1/1_Confidence_1.000_Length_426	1	c	(TTTC)7tttttttctacaagaagaaaaaacgtttatgtgattcttttctaactttct(ATC)4	91	20	110
Locus_19492_Transcript_1/1_Confidence_1.000_Length_1085	1	p4	(TCGA)3	12	73	84
Locus_19505_Transcript_1/1_Confidence_1.000_Length_1671	1	p6	(GCCATG)3	18	1029	1046
Locus_19507_Transcript_1/3_Confidence_0.714_Length_1368	1	p3	(TTC)4	12	128	139
Locus_19507_Transcript_2/3_Confidence_0.714_Length_1432	1	p3	(TTC)4	12	128	139
Locus_19507_Transcript_3/3_Confidence_0.714_Length_1432	1	p3	(TTC)4	12	128	139
Locus_19517_Transcript_1/1_Confidence_1.000_Length_5002	1	p3	(GGT)4	12	35	46
Locus_19518_Transcript_1/2_Confidence_1.000_Length_698	1	c	(ACC)4a(CTT)7	34	516	549
Locus_19518_Transcript_2/2_Confidence_1.000_Length_673	1	c	(ACC)4a(CTT)7	34	491	524
Locus_19522_Transcript_1/1_Confidence_1.000_Length_602	1	p3	(CGA)4	12	178	189
Locus_19524_Transcript_1/1_Confidence_1.000_Length_2783	1	p3	(GAT)4	12	351	362
Locus_19525_Transcript_1/2_Confidence_1.000_Length_263	1	p4	(ATTG)3	12	29	40
Locus_19525_Transcript_1/2_Confidence_1.000_Length_263	2	p4	(AGGA)3	12	218	229
Locus_19525_Transcript_2/2_Confidence_1.000_Length_267	1	p4	(ATTG)3	12	29	40
Locus_19525_Transcript_2/2_Confidence_1.000_Length_267	2	p4	(AGGA)4	16	218	233
Locus_19526_Transcript_1/2_Confidence_1.000_Length_561	1	p4	(TCCT)3	12	516	527
Locus_19526_Transcript_2/2_Confidence_1.000_Length_565	1	p4	(TCCT)4	16	516	531
Locus_19531_Transcript_1/2_Confidence_1.000_Length_249	1	p2	(CT)6	12	204	215
Locus_19531_Transcript_2/2_Confidence_1.000_Length_253	1	p2	(CT)8	16	204	219
Locus_19533_Transcript_1/1_Confidence_1.000_Length_1179	1	p4	(TCCT)3	12	86	97
Locus_19540_Transcript_1/1_Confidence_1.000_Length_806	1	p3	(CCA)4	12	497	508
Locus_19544_Transcript_1/2_Confidence_1.000_Length_919	1	p4	(TTGT)3	12	867	878
Locus_19544_Transcript_2/2_Confidence_1.000_Length_609	1	p4	(TTGT)3	12	557	568
Locus_19550_Transcript_1/1_Confidence_1.000_Length_233	1	p4	(AAGA)3	12	178	189
Locus_19557_Transcript_1/2_Confidence_1.000_Length_972	1	p4	(CGCT)3	12	192	203
Locus_19557_Transcript_2/2_Confidence_1.000_Length_882	1	p4	(CGCT)3	12	192	203
Locus_1955_Transcript_1/1_Confidence_1.000_Length_1231	1	p3	(GGA)5	15	1147	1161
Locus_19566_Transcript_2/2_Confidence_1.000_Length_1166	1	p2	(AG)7	14	1118	1131
Locus_19572_Transcript_1/1_Confidence_1.000_Length_207	1	p4	(GAGG)3	12	156	167
Locus_19575_Transcript_1/1_Confidence_1.000_Length_1521	1	p3	(GGA)4	12	17	28
Locus_19575_Transcript_1/1_Confidence_1.000_Length_1521	2	p4	(TTTA)4	16	1441	1456
Locus_19584_Transcript_1/2_Confidence_1.000_Length_1315	1	p4	(TACC)3	12	173	184
Locus_19584_Transcript_2/2_Confidence_1.000_Length_1229	1	p4	(TACC)3	12	173	184
Locus_19586_Transcript_1/1_Confidence_1.000_Length_621	1	p3	(GGA)4	12	437	448
Locus_19590_Transcript_1/1_Confidence_1.000_Length_2461	1	p4	(AGGG)3	12	215	226
Locus_19595_Transcript_1/3_Confidence_0.667_Length_2755	1	p3	(TAT)4	12	2549	2560
Locus_19595_Transcript_2/3_Confidence_0.667_Length_1979	1	p3	(TAT)4	12	1773	1784
Locus_19595_Transcript_3/3_Confidence_0.667_Length_2751	1	p3	(TAT)4	12	2545	2556
[truncated: 5,860 more rows]
